# Supplementary material for: A genome–wide CRISPR activation screen identifies SCREEM a novel SNAI1 super-enhancer demarcated by eRNAs
Source: Front Mol Biosci. 2023 Feb 27;10:1110445. doi: 10.3389/fmolb.2023.1110445 (PMC10009272; doi:10.3389/fmolb.2023.1110445)
Supplement: Supplementary file 1 [file Table2.XLSX]

## Sheet: BACT
transcript_ID	sequence	LEVELS
nontargeting	ACCCATATATGCTGCCGCAC	136
nontargeting	CGGCACACCAATGCGTTCGT	126
nontargeting	TAATGCTGCACACGCCGAAT	117
nontargeting	TCTCTCGGAGTGGAGCAACA	117
nontargeting	CTTACAATCGTCGGTCCAAT	116
nontargeting	ATTCATGCGCCGCCTCCTCT	113
nontargeting	GGACTATCCACCGTTTACTC	113
nontargeting	TTGCGTCAGCGCTGCACATC	110
nontargeting	ATCAGCCCATTTCTGCGCAC	109
nontargeting	ATGGAAGAGCGTCATGACTT	108
nontargeting	GTGCGCATGGGCTGATGTTA	106
nontargeting	ACCCTCCGAATCGTAACGGA	105
nontargeting	GTTATTGACCCGTCGGGAGT	104
nontargeting	CACCATAGAACCTGAAATAC	103
nontargeting	CTCGACAGTTCGTCCCGAGC	103
nontargeting	ACAGCGCTCTCGTGTACTAT	102
nontargeting	ACGGTACATGCGCATGAGTC	102
nontargeting	GGTTCGAGACCTACTTAAGT	101
nontargeting	TGTCTTTAAACACGCCATCG	101
nontargeting	ATAATCCGGAAACGCTCGAC	100
nontargeting	ATCCAGATCACCACGCGTCA	100
nontargeting	AGCGCAGATAGCGCGTATCA	98
nontargeting	AAATGCACAGATCGCTGATC	97
nontargeting	TATCAATCGTCCGGGTCACT	97
nontargeting	TCGGGGACCACCCACGATCC	97
nontargeting	TTTCGTGCCGATGTAACACA	97
nontargeting	AACTAGCCCGAGCAGCTTCG	96
nontargeting	AATCGCAGGTATCCCAGAGC	96
nontargeting	ATGCTGCAGCTTTACGATCA	96
nontargeting	CTTGTTGCGTATACGAGACT	96
nontargeting	TTATGTGAGCACGCCATTAC	96
nontargeting	CTTTTCAGCTGAGACGTACG	95
nontargeting	AAGCACTAGTCCGTATGATG	94
nontargeting	ACGGGCGGCTATCGCTGACT	94
nontargeting	CTGGTGACCGACAATTACAC	94
nontargeting	GCCGTGTTGCTGGATACGCC	94
nontargeting	TGAGCGGCCTCTAATTAATC	94
nontargeting	TGTCATTAGCGTAACGATAT	94
nontargeting	AATGCGAGTGTATCCGCAGT	93
nontargeting	AGACACGTCACCGGTCAAAA	93
nontargeting	AGCTCGCCATGTCGGTTCTC	93
nontargeting	AGTTCTGTTCGATAGATGCC	93
nontargeting	GCCCCGTAAATCTCATTACA	93
nontargeting	AGGACTAGTGTCGCACTCAG	92
nontargeting	ATCGTTTCCGCTTAACGGCG	92
nontargeting	ATTGCTCTGTCGCATCAATC	92
nontargeting	CCCGATGGACTATACCGAAC	92
nontargeting	ACGATCGGTAATGGTCTGTT	91
nontargeting	TACCCACGCGTATTCCATCT	91
nontargeting	TGCCCACTTAGCAACACTCT	91
nontargeting	ATACGCATGATTGCAAGAGG	90
nontargeting	ATATGACAGGGCAAACGCAT	90
nontargeting	ATCAGGCCTTGTCCGTGATT	90
nontargeting	CACGAACTCACACCGCGCGA	90
nontargeting	CATTGTATGAACGCAATAGC	90
nontargeting	CCATTCTCAACCGGTCCAAT	90
nontargeting	TGAATCGTAACCTCGCCATT	90
nontargeting	AGAGCATGATGACCCGTGAC	89
nontargeting	ATCCATGTGGTTACAATATT	89
nontargeting	CCTCCGTGCTAACGCGGACG	89
nontargeting	GACCGCGTGAGATAACGTCA	89
nontargeting	TCTGGCTTGACACGACCGTT	89
nontargeting	TGGAAAGCGAGCACACCGTC	89
nontargeting	AATCGACTCGAACTTCGTGT	88
nontargeting	AGCACGTAATGTCCGTGGAT	88
nontargeting	AGGGCACCCGGTTCATACGC	88
nontargeting	CCGCTGTCTCACTAATCTCA	88
nontargeting	CTCCCATTGATCTACGATGG	88
nontargeting	TGAGGATCATGTCGAGCGCC	88
nontargeting	ACTAGAGTCATGATCAGCGA	87
nontargeting	AGAGCGTCTTCGTGACAAAC	87
nontargeting	ATGACATTGCGCGTCTACGG	87
nontargeting	AGTGAGTGACAACCAGATCG	86
nontargeting	CCGCGCATTTCAGAGCACAA	86
nontargeting	CTAATCACGACCTCACCCTA	86
nontargeting	ACGCTGACGAGTAAAAGCGG	85
nontargeting	ATGATATCTGACATGCAGCG	84
nontargeting	CGCCGGGCTGACAATTAACG	84
nontargeting	CGTGCCTTTACATTCACTTT	84
nontargeting	CTGACGTGTCTGAAATGAGT	84
nontargeting	GCCCTTCAATGCGTTCCGTA	84
nontargeting	TCTGACGATTAATGCTTCTA	84
nontargeting	ATACGGCCGAAGCCCCTTCA	83
nontargeting	CAACACCCCGCGTTATGCTA	83
nontargeting	CGCATAAGTCGATAGACACA	83
nontargeting	CGCGACGACTCAACCTAGTC	83
nontargeting	CTCAACCGACCGTATGGTCA	83
nontargeting	TCGTAAACACACGACCAAGT	83
nontargeting	TGTCATGCGTCACTTAGTGC	83
nontargeting	TTCACGTCGTCTCGCGACCA	83
nontargeting	CACTTACACATGAGGCGGTA	82
nontargeting	CTGCGTGTCTTGCTCGCATG	82
nontargeting	GACGCCCTAATGCCCATCGT	82
nontargeting	GCGGCGTCTGGGAATCGTTC	82
nontargeting	ATCACGTGATCGGATGGTTC	81
nontargeting	CCGCTATTGAAACCGCCCAC	81
nontargeting	CGCCCGTTTATGTGGCTACC	81
nontargeting	CTTTGATAACGTGGGCGGTA	81
nontargeting	GGGATGCGTCTTGCTAAACC	81
nontargeting	TCCAGCGCGAGCTTACTCGT	81
nontargeting	AAACCCTATGCCCAAATGAG	80
nontargeting	AACGCTGTCGTACGTGTATA	80
nontargeting	ACGTTCGAGTACGACCAGCT	80
nontargeting	ATCTGTGTGACTGCGGTCGG	80
nontargeting	CGAGTGTTATACGCACCGTT	80
nontargeting	CTTCGACGCCATCGTGCTCA	80
nontargeting	TAATCACATTGCTTAACCGG	80
nontargeting	CAAAAGTCTCGCTTGGTCCT	79
nontargeting	CAGGAGTCGCCGATACGCGT	79
nontargeting	CGACGCTAGGTAACGTAGAG	79
nontargeting	GCGATCGGAGTGCCACGATA	79
nontargeting	GGTCACCGATCGAGAGCTAG	79
nontargeting	TCGGCATACGGGACACACGC	79
nontargeting	AAACGGTACGACAGCGTGTG	78
nontargeting	ACGGAGGCTAAGCGTCGCAA	78
nontargeting	AGCTCCATCGCCGCGATAAT	78
nontargeting	ATAGCCGCCGCTCATTACTT	78
nontargeting	ATCGGTACCTCTTCACATAT	78
nontargeting	CATTAGTCTGATACCTGTGC	78
nontargeting	GATGGCGCGCAGTTGAGTCA	78
nontargeting	GTCATCAGCGATTTGACGAG	78
nontargeting	TACCCTCCGGATACGGACTG	78
nontargeting	TGTCAGTAGTCAGGACCCCG	78
nontargeting	AGCGATCTGGACACTCTCCA	77
nontargeting	ATACTCTCACAGGTACATAA	77
nontargeting	CAAGCATTTAGACACCTGTC	77
nontargeting	CGGGACGTCGCGAAAATGTA	77
nontargeting	CGGGTCTCCAAAGATCGCTT	77
nontargeting	TATCGCTTCCGATTAGTCCG	77
nontargeting	AAAACATCGACCGAAAGCGT	76
nontargeting	ACGCCTCCTCAAATTAGCTC	76
nontargeting	ACTTCAGTTCGGCGTAGTCA	76
nontargeting	AGTATTGTGGTGTCGTCAAC	76
nontargeting	ATCTCGGGTCGACTGCGGAT	76
nontargeting	CGCAAGGTGTCGGTAACCCT	76
nontargeting	GAAAACACGATGACGTCTCT	76
nontargeting	GTAGCTGCTGTAAATCGCAT	76
nontargeting	TAACGCGCATATCTGAACAC	76
nontargeting	TAGAGTGCATAAGAGAACCA	76
nontargeting	TATTTATACACTATGCGGCA	76
nontargeting	ACCCATTGAGAGTCGCCTGA	75
nontargeting	ACTACTCCGGCAAATACTCG	75
nontargeting	CATTGCACGCCACAGCATTG	75
nontargeting	GAAGCGGGACCGTGTCTCAC	75
nontargeting	GTGCGATGTCGCTTCAACGT	75
nontargeting	TGACGCGATAGAGTTGGCTT	75
nontargeting	AACAGGAAACGTGACTAAAG	74
nontargeting	AAGAAGGGCCGTACCCGAAA	74
nontargeting	ACATAGTCGACGGCTCGATT	74
nontargeting	AGTCTTAAAGACCCTAAGCT	74
nontargeting	ATCCTAGGTACAAAAGGACG	74
nontargeting	CCACACCTGTCTAGCATGAC	74
nontargeting	CGACAACGTGCAGGTGTATC	74
nontargeting	CGGCACCTGTTAGGCTATTC	74
nontargeting	CGTCGCCATATGCCGGTGGC	74
nontargeting	GGTTAGAGACTAGGCGCGCG	74
nontargeting	ACTTACGGCACTCGCATGCC	73
nontargeting	AGACCCCGTAGGCAGGACGT	73
nontargeting	CCTTATGGAATCAGACCGTT	73
nontargeting	CGGCTCGTTCTACGCACTGA	73
nontargeting	CGGTTTACATCTGCCCATCG	73
nontargeting	CGTCCAGAAGAACGGCCCCT	73
nontargeting	GAACCCAACCTTTTACCGCA	73
nontargeting	GTAAAGAAGCGGAAAGGTCC	73
nontargeting	TGCCGTTAGCATGCGATCCC	73
nontargeting	ATTGCGCAATCCTTAGGATA	72
nontargeting	CACGCACAATCCTTCACGCA	72
nontargeting	CGCAGTCATTCGATAGGAAT	72
nontargeting	CTCGGAATACTCCTATTACA	72
nontargeting	CTTAGGATTCCGAGGTATCT	72
nontargeting	GGCGCATTAAAGTCGAGAGC	72
nontargeting	GTAAGGCCCGCGTACGAGCT	72
nontargeting	GTACACACTTATGCCATCAC	72
nontargeting	TACGCTTGCGTTTAGCGTCC	72
nontargeting	AGATTCATTCACGAGTTGGG	71
nontargeting	AGCGATTCACGTATTAGATG	71
nontargeting	AGTGTGGAAAAGCTAACAGA	71
nontargeting	ATTCAGCGCGCTCGCCCTGG	71
nontargeting	CCAATCTTGAACGTCATGTT	71
nontargeting	CCGTGTTCCACAACTACCCT	71
nontargeting	CCTACTCCCGTGTGTTATCC	71
nontargeting	GAAGCGATCCGAGAGTGTAT	71
nontargeting	GGTTAACATCGCCACTCTGA	71
nontargeting	GTAGGGTACAGCGTCAGCTT	71
nontargeting	GTTACCTGCTACGAAAACGA	71
nontargeting	TGGAAATCGACTGTGCGCTT	71
nontargeting	TTGTCCCTGAGAAAACGCGG	71
nontargeting	AACATCTCGTTAGGGGTATC	70
nontargeting	AAGAATTAGGCACGGTTACT	70
nontargeting	ATGTTATTACAGACGCGTGT	70
nontargeting	CTCTGTGAGATGTCCCGAAA	70
nontargeting	GACGTAGCCTTCCGAAATAT	70
nontargeting	GTAGACGTCGTGAGCTTCAC	70
nontargeting	TACTAACGCCGCTCCTACAG	70
nontargeting	TCCCGGTTGGTGAACGATAC	70
nontargeting	TGAATCGAATACAAACGATG	70
nontargeting	ACTTCCCACTTCTTAGGTTG	69
nontargeting	CTAACGGACTGCAGAACGGA	69
nontargeting	GCTGAACGCCGACAGGACGG	69
nontargeting	GCTTAACCTATCCGCCAGTA	69
nontargeting	GGATTGAATGGCTAACGCGG	69
nontargeting	TATACTGCGGATCAATCTGA	69
nontargeting	ACGGAAAGACCTCGCTATTC	68
nontargeting	ACGGTGGGGATGGACCTACT	68
nontargeting	CGAACTTAATCCCGTGGCAA	68
nontargeting	CTAGCCGCCCAGATCGAGCC	68
nontargeting	CTATCTCGAGTGGTAATGCG	68
nontargeting	CTCGGGACTAACGTGAGAGC	68
nontargeting	GGTCCCTCAGGGTGCAACTT	68
nontargeting	TCGGCTACAATCTTTGGCAT	68
nontargeting	TGTAGCTAAGTGAGTATGCC	68
nontargeting	TTCGCACGATTGCACCTTGG	68
nontargeting	TTGCAAAGCTGATCGGCTGT	68
nontargeting	TTGTCCGTGACCCTGATTAA	68
nontargeting	AGTCATAACTGAGTGAATCG	67
nontargeting	ATGCGCAGCTCCAGAATTTT	67
nontargeting	ATTTCCCTACGGAGATATCC	67
nontargeting	CGACCCATGGATGTGAACCC	67
nontargeting	CGATGGATCCCTAGTTCCTG	67
nontargeting	CGTATTCGACTCTCAACGCG	67
nontargeting	GAACGTCCAAGCAAGGGAGC	67
nontargeting	GGAATTACGACTAACCGATT	67
nontargeting	GGCTGGTTGACCTTCCCGCT	67
nontargeting	GGTACCTGAACAACGGCACC	67
nontargeting	TCCTCGATAGCTGGAATCCA	67
nontargeting	TGCAAGGACCTGGTATGAAC	67
nontargeting	ACTGCTGCTGACATCTCTTA	66
nontargeting	ATAGGTCATCCACTGGGCGG	66
nontargeting	CATCTGTAGGGTTGCAAGCC	66
nontargeting	GAGAGCGTTAGCGTGGGATG	66
nontargeting	GATATGGCTCGAGTAATCTT	66
nontargeting	TTCTAAGCCACGTGTGGTAC	66
nontargeting	AGCTAGCGATGGCTCTAAGT	65
nontargeting	ATGCGCTTTAATCGCCGTTC	65
nontargeting	CAAATGCCATTTAGGTTATC	65
nontargeting	CTGTCCACCTACAGCGATGT	65
nontargeting	TAACCCAGAAGCCCATTCAG	65
nontargeting	TATGACCCTGTTACATTGCC	65
nontargeting	TCGGCTCCTGAAGCCAGTAT	65
nontargeting	AAGAGCGAATCGATTTCGTG	64
nontargeting	ACGGTTATGGTCTCATGGGG	64
nontargeting	ACGTGGGGACATATACGTGT	64
nontargeting	AGATGGTCAGATCTAGTAGT	64
nontargeting	AGGTCGGCCGAACATACGGT	64
nontargeting	CCTAGAGGTCCCAAGGCGTG	64
nontargeting	CGGAGTTAACCTGGAACCTT	64
nontargeting	CGGTGTGCCCCCAAATATTG	64
nontargeting	CTGGATCGCCCGCAGAAATA	64
nontargeting	GAACCTCCCCGAATATCTGG	64
nontargeting	GAGTAATTTCGAACGTATTG	64
nontargeting	GATCCAGGAGTGATCGAGTA	64
nontargeting	GCACGCTGTACAGACGACAA	64
nontargeting	GTAGGCGCGCCGCTCTCTAC	64
nontargeting	AAAACAGGACGATGTGCGGC	63
nontargeting	AAATAATATGCATCTCTCGA	63
nontargeting	AAGGGCGTGCCCTGCGTTGT	63
nontargeting	ACATACCCCCCTGGTTCAGA	63
nontargeting	ACTAGCCTGTTCGCGAGTAG	63
nontargeting	AGAAACTGAACTATCCTACT	63
nontargeting	AGAAGACCGAGGCGCTTCAA	63
nontargeting	GACTTTGGTTGAGCTTCAAT	63
nontargeting	GCAGCGAGATAACTTGACTC	63
nontargeting	GTTACGTACCCTCCAACTTC	63
nontargeting	TCCCCGAGACCATCTTAGGG	63
nontargeting	TCCTGGATACCGCGTGGTTA	63
nontargeting	TCGAGATGCGCAGCAGATGA	63
nontargeting	AGGCTTAAATGGCGAGATTG	62
nontargeting	AGTTGAATGGACCTCGACTA	62
nontargeting	CAAACAGTCTAAGGCGACGA	62
nontargeting	CATAGGTCCCTAGCAACTCC	62
nontargeting	CCAATGATAAGCCCGAACGG	62
nontargeting	CCACTGGTAAAGGCTAGACT	62
nontargeting	CCTAGTTCATAAGCTACGCC	62
nontargeting	CGGGTTATGTGATGCCATCT	62
nontargeting	GGTATTCCGAAGTCCTCCGC	62
nontargeting	GTGCGTGAGTATTAACGCTC	62
nontargeting	TAGAGATATCCGATCGTGGT	62
nontargeting	TCTCGTAGCCTAATGCGCCA	62
nontargeting	TTAGCCCTCGATTGGTTGCG	62
nontargeting	TTCCACGGTAAAATCGGTCA	62
nontargeting	AATATTTGGCTCGGCTGCGC	61
nontargeting	ACGGGGTGAAACCATGTCGT	61
nontargeting	CACATAACATGAGGTATCAG	61
nontargeting	CGCCTAATTTCCGGATCAAT	61
nontargeting	CTGTATTAACGAACCTTGTG	61
nontargeting	GATCATAATCGCTTCAAGCA	61
nontargeting	GCAAAAGTGGCATAAAACCG	61
nontargeting	GGCACTCCGAAAGACCTTAT	61
nontargeting	GTCGCTGCGCCAGTGAGAAC	61
nontargeting	TCCGTCTGCTTCATGAGCGG	61
nontargeting	TTCAGCGAGTGTGACTAAGC	61
nontargeting	AGGTTGAATACCCCTTACTA	60
nontargeting	CAGTAGCGATCGAATGTCAA	60
nontargeting	CGAATCGGAACTTTGTACCG	60
nontargeting	CGACGGTAATGCACCTACTA	60
nontargeting	CTCCGTTATGTGGCATGAGA	60
nontargeting	CTTAGCTGACCGACAAGGTG	60
nontargeting	GAAATGCTATGCTTCGGTTC	60
nontargeting	GAACGCCGCTCAAGTTGATA	60
nontargeting	GATTGTGGTCGCTCAAAACC	60
nontargeting	GTGAGATGCACCTTTTGGCC	60
nontargeting	TCACTTTACACTTGTAGTGT	60
nontargeting	TCGCGCTTGGGTTATACGCT	60
nontargeting	AGAACCCAGACGCCAGCGGT	59
nontargeting	GATGGCGCTTCAGTCGTCGG	59
nontargeting	GGACGCACCATTCCGGGTGA	59
nontargeting	TCGATCGAGGTTGCATTCGG	59
nontargeting	CTCGCACCATTGAGGGTAGT	58
nontargeting	CTTAACACTTTAGTGCGTCA	58
nontargeting	CTTAAGCTTATCAACATCCG	58
nontargeting	GATGTGATCTATGGTTGCGA	58
nontargeting	GCAATGCAATCGCAGGAGCA	58
nontargeting	GGATCTAGCTACCTCAAAAG	58
nontargeting	GTCCAATAAAAAGTGCCACT	58
nontargeting	TCCCAAGGGTTTAAGTCGGG	58
nontargeting	TCTGAAAAATAGGCCCAACC	58
nontargeting	TGTAGTCTGGGGTAGACTCC	58
nontargeting	ATAGTAACGTCAGGGAGTAA	57
nontargeting	ATATAAACTGTCGCGGTAAA	57
nontargeting	CAGTGTCCGAGCGATATTTT	57
nontargeting	CCCTTCTGGCGGGCCAAACA	57
nontargeting	CCTGCGGTGCACGGCTAGCC	57
nontargeting	CGATGCCCGTCTATGGCCCG	57
nontargeting	CGCACATCTAAAGTTACTAC	57
nontargeting	CGCTAGTACGCTCCTCTATA	57
nontargeting	CGTGCGTGAAATCGCTAGCT	57
nontargeting	CGTTGTAGGGTCTTTCTTGA	57
nontargeting	CTATAACCGAATCAAAGGGT	57
nontargeting	GCTAGTTTCTGTTAGCTCCT	57
nontargeting	GCTGTTGTAACGGTAGATAT	57
nontargeting	GTGTAAATCTGTCCAAGTAG	57
nontargeting	GTGTCGGATTCCGCCGCTTA	57
nontargeting	TACCCTGGATTGTCCTTGCG	57
nontargeting	TACGTCATTAAGAGTTCAAC	57
nontargeting	TAGTTACAGACTCAGCGGGT	57
nontargeting	TATAGACCTCCCAAATACAT	57
nontargeting	TATTTTGACTTGACGCAGGC	57
nontargeting	TCCTCACCTAAAGTGCAATA	57
nontargeting	AGCATTTGCGCGGCAACTGT	56
nontargeting	CGGCCGCATCCTGTTATATT	56
nontargeting	GAGAGTGCGCCTTGATAGTA	56
nontargeting	GCCCAGACGCCCTAGAATAG	56
nontargeting	GCTTGCATAATTCTGGCCAG	56
nontargeting	GGATTAATTCGCTAAATGAT	56
nontargeting	GGCCACAAAAACTCGCTAAG	56
nontargeting	GGGACTGATATATGGCGAAC	56
nontargeting	GTACATTCCAGTATTCACGC	56
nontargeting	GTCAGGTAATAGTCGGACTC	56
nontargeting	TCGCGGACATAGGGCTCTAA	56
nontargeting	CAACGACGGGCCTAGTCTCA	55
nontargeting	CAGGTTTGCACGCATAGCTA	55
nontargeting	GCTGTTCCGAAGTTGAGAAT	55
nontargeting	GGTCGCCTGTGCGACATGCT	55
nontargeting	GGTTTCACTTCGAGACCGGC	55
nontargeting	TAGTTCTAATCGTTCCTTGA	55
nontargeting	TCGATGTAGCCCCGCCCAAG	55
nontargeting	TGTGCACAAGTCGCAACGAA	55
nontargeting	TTCAATCACCTCACGGTAAG	55
nontargeting	AAGCCATTGTATAACTCCAG	54
nontargeting	ACTACTGGCTATCCGCGCCA	54
nontargeting	ATGCCTTAGACTTAACCTCG	54
nontargeting	CATGAGCGCATTGAATAATA	54
nontargeting	CCAGTGCCCTTTTGTCGCAA	54
nontargeting	CCTGCGCGTAGAACAGTGGT	54
nontargeting	GACCTTCATTGAAGAAAAGC	54
nontargeting	GTGCGACGAATTGTCCTGAG	54
nontargeting	TCCGGAGGCTCAAACCAAGT	54
nontargeting	TGCGGGGAGCTCTCTTAATG	54
nontargeting	TTGCAATGCTGCTATAGAAG	54
nontargeting	AAAATCGATGGGCTGAATCT	53
nontargeting	AAGTGACGGTGTCATGCGGG	53
nontargeting	AGGTAAGCCCCTTAGAACTG	53
nontargeting	CAGCGGTGCTATTTGGTCTT	53
nontargeting	GACCTATGCCAGAAAGTTCG	53
nontargeting	GATATCCCGCGAAAAAATCT	53
nontargeting	GTGTATGAATGTTAATTCCG	53
nontargeting	GTGTATGATGCTTCGACTTA	53
nontargeting	TAGCTCGAGTCATTTCTCTA	53
nontargeting	TCAAGGAGCCTTATTTCTTG	53
nontargeting	TGGATCGGCAGTGGTACTGG	53
nontargeting	TTCAATTCACCGAGGGCGCA	53
nontargeting	CGCCGGGACCGTTAGGGAAT	52
nontargeting	CGGCACTAGAAGTTTTTGAA	52
nontargeting	CTATATTGTCGCGCAGTGGA	52
nontargeting	CTTAAGGCGAGAAAAATTAG	52
nontargeting	GGCTTACGTGGGGGGCAAAA	52
nontargeting	GGGCCTACGATCAGAGGTGT	52
nontargeting	TATAGCTGTTTCGAAGGCGC	52
nontargeting	TGGGAATTCCTCGGCCGATT	52
nontargeting	TTCTTAGAAGTTGCTCCACG	52
nontargeting	TTTTGACTCTAATCACCGGT	52
nontargeting	ATCGATATACCGCCATAAAA	51
nontargeting	ATTAGCACGGCGACCTTCTA	51
nontargeting	CAAAAAGGCGTTTGAGCGTG	51
nontargeting	CAATCGGCGACGTTTTAAAT	51
nontargeting	CCCCGTAGCTCATTAGTCTG	51
nontargeting	GGAGTGGTCCCGTACGCAAC	51
nontargeting	GGGCGTGTATGTTCGTATTG	51
nontargeting	GTCGTCCGGGATTACAAAAT	51
nontargeting	TTCCTAGAGTTGGCAGACGC	51
nontargeting	TTCGGAACTTACTCAGGGTA	51
nontargeting	TTTACGAAGTATACCAGGTC	51
nontargeting	CCCGCTAACAGCCTAGATCA	50
nontargeting	CGGCTTTGTTGCCCGTAAGC	50
nontargeting	CGGGGAATTGCACGGCGGAA	50
nontargeting	GCACATCGTTATATACCAGA	50
nontargeting	GGATACCTGGGCCGACTTTC	50
nontargeting	GGGTGCCCACTAATAGCCGC	50
nontargeting	GGTTTTATAAGGGTGGGCCT	50
nontargeting	GTTTCTCTTGAACCCCGCGA	50
nontargeting	TCTACCTATTGTGGAATTTG	50
nontargeting	TTAATTTGGGTGGGCCCTGC	50
nontargeting	AACTAGAATAGGCGGGCTTG	49
nontargeting	CGACCCGGAGGATGAGATGT	49
nontargeting	CTAAAATTTTTGCGTGTTTG	49
nontargeting	GTCAAGAGATTATGAGATTC	49
nontargeting	TAGGAGCTGTATCTAGTGGC	49
nontargeting	ACAAAAAACTACGGTGATTA	48
nontargeting	ATGTAACGAGTTGTAAGTCA	48
nontargeting	CAACCGGCGGGCCCCTACAA	48
nontargeting	CATGGCATAAGTATAAGACA	48
nontargeting	CCATATCGGGGCGAGACATG	48
nontargeting	CCTACGCGGTAGGGAACTTT	48
nontargeting	CGACTAACCGGAAACTTTTT	48
nontargeting	CGAGCAAAGATTGTTGGATA	48
nontargeting	CGCAATCCCTTAGGATAGCC	48
nontargeting	CGTCGAGTGCTCGAACTCCA	48
nontargeting	CGTTAAGACTAGCTCGGTTT	48
nontargeting	GGGTCGAGGACTAATAGATT	48
nontargeting	TAGACAACCGCGGAGAATGC	48
nontargeting	TAGGCGCCCGTAGCATTGGA	48
nontargeting	TCACTTGTCTATACGGGGTA	48
nontargeting	TCGGAAGCAAACTTCTGGAG	48
nontargeting	TTAGCCAGTAGTGCATATGA	48
nontargeting	CCCAGGTGTATAATGAAACG	47
nontargeting	CGTAATTTTGTAATCGCTTC	47
nontargeting	CTAGAGGGGTATAGCAACAA	47
nontargeting	CTTACGCGCCTGGTCAAAAG	47
nontargeting	GCCGTGGTATCAAGTCGGTA	47
nontargeting	GTTAGGAATAAAAGCTTTGA	47
nontargeting	GTTATCCTGTCGAAGTAAAG	47
nontargeting	AAATACAAGCTATAGCGATA	46
nontargeting	CAATATCGGGTGCTACAGGA	46
nontargeting	CCGTTGGACTATGGCGGGTC	46
nontargeting	CCTAAGGGGTACCACCATGG	46
nontargeting	CGGGCCTATAACACCATCGA	46
nontargeting	CTTATTACTCCAGTATAAGA	46
nontargeting	GGATATTGAGTAAACCCGAT	46
nontargeting	GTACCCCTATGGCCGTTCTA	46
nontargeting	ATAGCGGATGTCCTTGGAAA	45
nontargeting	CCAGCAATACCCCGGTATGG	45
nontargeting	CCATAGCTCTAGCGATAAAC	45
nontargeting	GTCCTCATCCGGTCAGGCTG	45
nontargeting	TCGCAAGGAAGCCAGCTAAG	45
nontargeting	TTTGGGTTTATCCGCCCCCA	45
nontargeting	GGGTGGTCATTCTCTACTTG	44
nontargeting	GTTTACTCATATCCAGTCAC	44
nontargeting	TGCGGCGTAATGCTTGAAAG	44
nontargeting	CGAAACCTCCTAACTGAGAG	43
nontargeting	CTGGCTTATTAGCTATAAAG	43
nontargeting	TTTATGCATTTAATACGCCG	43
nontargeting	CGAAGTCTTTCTTAGATGGT	42
nontargeting	CTAAGTTTGTTAATGGGCCA	42
nontargeting	GTGGGGTAGTCTGTTGCTCG	42
nontargeting	TGCAGGTCTAGGTCCCAAAG	42
nontargeting	CGTGTTTGGAATTTGCCGCG	41
nontargeting	GGGTATAGACGCGATCCTCA	41
nontargeting	CGAAACCCTCTTAAGTTAAC	40
nontargeting	CGTGCGGTAAATACGAAATA	40
nontargeting	GGTACTGGAAGTCCGAAACC	40
nontargeting	GGTGCGGTCTGCTTGTAGAT	40
nontargeting	TTCGTAGGAACTAAACTGTA	40
nontargeting	TTCGTGGTAGGTATAACTAT	40
nontargeting	GCTCCCATCCATAGTAAAAA	39
nontargeting	GGCCCTCTAGAAAAGTCTCG	39
nontargeting	TATAACGGTAATGGGATTCC	39
nontargeting	TGTAGATATAGGGTGTCTAC	39
nontargeting	CGCGGAAATTTTACCGACGA	38
nontargeting	ATGTCTAGACCTAATCGTTT	37
nontargeting	CCGGGAGATTAACGTTAATT	37
nontargeting	TAGTGGGAATGGTCGCGTAG	37
nontargeting	TTTGGTCAACGCATAGCTTG	37
nontargeting	CGTGGCCGGAACCGTCATAG	36
nontargeting	GAGTGTAAGCTAACACTCTG	36
nontargeting	GCGAATGCCTGAAAGTATAA	36
nontargeting	GTAATTTTATGAGTTAAGTG	36
nontargeting	GTATTAAGATGCGTCTTAGA	36
nontargeting	AGGGAAACCTCTATGGGTAA	35
nontargeting	GGAATGTCCTAGGTTACTGA	35
nontargeting	GGAGTATAAAAAAGTGGTGT	35
nontargeting	GTAAATTAATGTAACTACCG	34
nontargeting	CGCTAGGTTATTTCGTGGCC	33
nontargeting	CTCCTTACGTCGGGCATTAA	33
nontargeting	GTATTACTGATATTGGTGGG	32
nontargeting	TTTCTAGTTACTACTGGACG	32
nontargeting	CCTCGGGCGTAAATACTCAT	31
nontargeting	CGCTTCCGCGGCCCGTTCAA	31
nontargeting	CGTGGTAGGGGTTTCCTCAA	30
nontargeting	CGAATATTATTTCTATCGGG	28
nontargeting	TTATATGGTTTTAAACGGCT	26
NR_000029	AGAAAGAACGTCTTCAAGCA	137
NR_000029	CCTCCCGCCAGGCGCCGCGC	87
NR_000029	AGCTGCTACGCAACCGCGCA	78
NR_000029	GGGTCCTTCAGGCCTTCGGC	76
NR_000029	CACGGAAAGGTGGCTTCGCG	68
NR_000029	GCCGGAAGTGGAGTGCGCTG	65
NR_000029	GCGTGCTAAGCCAGCCACCG	65
NR_000029	AGAGCGCGCAGAGTCCAGAC	61
NR_000029	AGCAAGTCTTCGCCCGTAAG	58
NR_000029	GGCGGATTTGCCCTCACGTG	39
NR_000039	TGAATCTTCTCAACAACACT	78
NR_000039	AAAGTATTCCATCACAATGC	76
NR_000039	GTTGGGACCTGCATAGCAGA	71
NR_000039	TGTTCTCATTGCACTCAGAT	69
NR_000039	CTTGCACTCCTATAATAAGC	65
NR_000039	GTTATTTCCTCTGCGCCTGA	63
NR_000039	ATTTAACATGAGATGTGGTC	62
NR_000039	TTGCAAGAACTTGCGAACAA	54
NR_000039	CTCATGGCCATACAGAGCTC	48
NR_000039	TTCCATAGAATTCTGAGTCT	34
NR_001275	AGGTCAGCCACTTGGGTGGG	80
NR_001275	ATACCCGAGGCCCAGAGGGA	80
NR_001275	ATGGAGCAAGCAGTCCAAGC	77
NR_001275	CCCTCTACACCCTCAGGTGC	70
NR_001275	CATGAACAAGCATGTGACCT	66
NR_001275	TCTGGTTTGTTCACAGGGCT	65
NR_001275	AAGGAGGCCAGCGGGAGGGA	59
NR_001275	GCAGGTGGCAAGGTGGCGGG	55
NR_001275	TACCACTTACCTGGGAGCAG	54
NR_001275	ACAGGTGCACTGTGGGTTTG	38
NR_001278	CACCTTTAATTCCAGCTACT	84
NR_001278	TGTGTATATCCTTGCACGTG	84
NR_001278	GGAACCCAGACTTCCTGCTT	66
NR_001278	GGGATAGGCATTAGGTCGCT	66
NR_001278	CACCTAAGCATGTGAACGTG	65
NR_001278	AGAGGCAGGTTCAGGATAAA	64
NR_001278	AGCAAGCATGGAGAAATGCA	61
NR_001278	CGATAATGAGAAAGGAGGCG	60
NR_001278	CCCAGTTAGAGGCTGCAGTG	59
NR_001278	CAACATCTAGAGAGTGGATA	55
NR_001279	CAGAATCAGGAATGCTTACC	81
NR_001279	GGCCATGGCATTGCATAACG	75
NR_001279	TTCTGCTCCTCCATGGAACC	74
NR_001279	CTCTGATGCTGCTCAAGTGA	63
NR_001279	GGTGAGGGACTTCTGCGAAC	46
NR_001279	TGGCAACTCTTGTCAGCTGG	45
NR_001280	GAGAGGCAGCCATCCCATGT	86
NR_001280	AGCTACATGAATGTCCCTAC	84
NR_001280	AGAACGCTTGGTGGCGCTGC	78
NR_001280	CAAGGCCTCATAATAGCCGG	68
NR_001280	TTAAATCAAGATAGCTGAGT	64
NR_001280	TTCATTTACTGTATTATCCC	56
NR_001280	CATCTTCCTTATAAAGGTGC	50
NR_001280	ATAACAGGCTATGACCTAAA	44
NR_001280	TAACATTGACCGACATGGGA	42
NR_001280	TATTGTTTCTTGTTAGTCTC	42
NR_001281	TGCAGACCCAGGCTTTCCAG	87
NR_001281	TCATAACTCGTTTGAGGCAG	66
NR_001281	GGCTGATGATGGAAAGGTAA	60
NR_001281	GGTGGCGCTGCAGGATAAGA	60
NR_001281	AACAGTTGCTTTGGAAAGGT	58
NR_001281	TCAGTTTCACAACTAAACTG	58
NR_001281	TGAATATCTGCAGAGTCGCA	0
NR_001282	CCCTGGGTCCTTTGTTAGAT	78
NR_001282	TATGCTGTCTCAGACTTGTG	66
NR_001282	AGAAAGCCTCTTCTCTTTGA	65
NR_001282	AGCAGCACTTGCCTTATTCT	65
NR_001282	AGTGATATACTAGCTAAATC	58
NR_001282	TGGAGAAATGGAGGCTGAAA	56
NR_001282	AAGCAATTATGTATCTCTTG	51
NR_001282	AAGTAAGAGTAATATACCAG	48
NR_001282	GTGGAATATACTGTGCGGAG	48
NR_001282	AATAGGTAGCCTAAGAGTTG	43
NR_001283	CCGCCACGTGCAGCTCATCG	97
NR_001283	ACAGATCAGCCTAATTCTTG	79
NR_001283	AAGTGGTAATGGCTGCATCC	69
NR_001283	GCCTCACCATTAACCATTCC	68
NR_001283	TGGTAAGCACTGATCTCTAG	68
NR_001283	TGCTTCTAGGTTTGAATCCA	66
NR_001283	GCAGCTGCATTTAGTTACAC	56
NR_001283	GTGTTGGGACCAAGAACCCG	56
NR_001283	GGCACGTCTTGCGGGAGGCT	55
NR_001283	CTTTAACCAACTCCCTGCTG	52
NR_001288	GGTCTCGAACTCCTGACCTC	146
NR_001288	TCATTCAGGCTGGAGTGCAG	131
NR_001288	CAAATTCACCGTCCATCGCT	99
NR_001288	ACTTCCGCCTCCCAGACTCA	94
NR_001288	CAGGCGCGTGCCACCATGCC	91
NR_001288	ACTGATGCCAGCTGACCCGA	89
NR_001288	TTTCGCCATGTTGGCCAGGC	84
NR_001288	GCCTCAGCCTCCCGAATAGC	73
NR_001288	ATAAATCAGGGAAGAAGAGG	53
NR_001288	CGTTGGGAGGCCAAGGTGGG	37
NR_001296	TGACCTTCCCGCTGAGTGAC	107
NR_001296	TGCATCAGCTCGGCTATGTT	87
NR_001296	TCTCATATGCAACCTGTCGT	79
NR_001296	AAACTTTGCACATCTCATGG	76
NR_001296	CATGGGAAGCAGAAAGCTGC	69
NR_001296	AAGCCCAGCTGTGTGATCCG	62
NR_001296	CTTGCCTTCTGAGAGCAGAG	55
NR_001296	GGAGAATGGCCTGGCTGTTT	51
NR_001296	GAGAGCGGCCCTTTCCTGCA	47
NR_001296	TGAATCACAAACCCAGAGAG	46
NR_001298	GGTGACAATTCTCCAGCCTC	89
NR_001298	TTCCTCTAACCATACAACAG	86
NR_001298	TTCAGCCTTCTTTAGAAGAC	71
NR_001298	TTAGATAGGTCCAAGGATTG	65
NR_001298	AAACTGGATGGACCGCCAAT	64
NR_001298	AATTGAAAGAATGTAAGGCC	59
NR_001298	TTATCATGCGTAAGGCTCTA	57
NR_001298	ACCAATATCAAAGGTGATGT	56
NR_001298	GTTTGATCATATAGCCTCTG	52
NR_001298	TAACATCTCATTTGTAGTTC	52
NR_001317	CTCAGATCACCAAGCGCAAG	84
NR_001317	TATGAACAGCACGCCAACGA	83
NR_001317	CAATCCCTGGAATACTGATG	73
NR_001317	AAGAATTTGCAGAGCAGATC	69
NR_001317	AGAGGACGACATTCTAGTGT	65
NR_001317	GATGGCCACATGCGTGCTGC	65
NR_001317	CTACCTGGAGGGCACGTGCG	60
NR_001317	GGACCTGCGCTCCTGGACCG	60
NR_001317	GGATTACATAGCCCGGAACT	51
NR_001317	GGGAGGCGTCTTGTGTTCCC	50
NR_001434	TGTCCGCTTCGTGAGTATCA	84
NR_001434	TTCTTCTCACAACCTGCGAC	79
NR_001434	TTCTCATTCCCACTAGGTGT	75
NR_001434	TCTCTGTCACCAAACTCCGT	67
NR_001434	GGGCACATTTATACATCATG	63
NR_001434	CCATGCCGAGGGTTTCTTCC	53
NR_001434	CGCTTGGCACAGGAGGAGCG	53
NR_001434	GGACTTTAGAACCGGGACCG	51
NR_001434	GCGGAGGTGGCGAATCCCTA	40
NR_001434	GGGAGAATCTGAGTCCCGGT	33
NR_001435	ATACAAAGCTCAGTGCCCAT	92
NR_001435	AAGCAGTCTTCTGTGACCCT	80
NR_001435	CCAGTCAGAGTCATGAGTTT	70
NR_001435	GGGCCTTACACCTGGGAGCA	52
NR_001435	AAATGATAATCCCTGTAGGT	51
NR_001435	GAATGAAGAGAGCTGCAGTC	51
NR_001435	GAGCCAGTGATGCTGTTACG	50
NR_001435	TGGTCTCTAATATTTCAGAC	50
NR_001435	ATGCTATCTCAATGTGTAAA	47
NR_001435	CCACAGGACATGGCCTGGTG	46
NR_001443	TACGAGTCCGACAGACCTGA	134
NR_001443	CCAACAGCTCCTCACCCTGA	109
NR_001443	CCCAACACACACTGTGACTC	98
NR_001443	ACAGACAGACAGACACAGAT	95
NR_001443	GGACAGTAGGAACTCACCCA	61
NR_001443	GTATAACCAGCCTCAACGCC	61
NR_001443	TCATTCTCTGCCGTGCTGGG	55
NR_001443	TTGTCATTACTCAAACATAC	53
NR_001443	GCAGTGAGTGAGGTCGCCCA	48
NR_001443	CTCTCCCAGGGAGAGAAGGC	44
NR_001446	TCACTGCAACCTCTGCCTCC	1262
NR_001446	TCAGGAGTTCGAGACCAGCC	673
NR_001446	CCCAGCTACTCAGGAGGCTG	542
NR_001446	CAGGAGAATCACTTGAACCC	486
NR_001446	CATGCCATTCCACTCCAGCC	86
NR_001446	TATGATCAGGCCAGGTGCAG	68
NR_001446	TCTACGTTCATACAAACAAT	62
NR_001446	ATAAATTCATGCTATCGCTT	60
NR_001446	GACTTTCACTCTTGTTGCCC	47
NR_001446	GAGATGGAGTTTCACCATGT	40
NR_001447	GTTGCGCGGGCAGGACGGCA	84
NR_001447	CCTGTGCGCCCGGTCGTCCG	81
NR_001447	AACGTAGGTTCTGCATCCTC	74
NR_001447	GTGGAGGGACTGTGAGCAGC	70
NR_001447	GTGCACACCTTGCGCCCGGC	68
NR_001447	ATGGCGAAATACCGCAGATG	67
NR_001447	TAGTGACAGGCAATGCTGGA	66
NR_001447	GGGAATATCGCGACCACCAG	60
NR_001447	GGTGCCAAGCAAGAGACCCG	57
NR_001447	CGCTGAGTCTGGGCCTCCTG	55
NR_001448	ATAGGCACTCTTTCCTTTGC	100
NR_001448	ATTCCTAATTGTCAATTCTC	93
NR_001448	TCAACTGCTGTTCATCGCCA	90
NR_001448	GAGCGCGCGTGAGGCGGCCC	85
NR_001448	GGAAGTAGGTAACGCGCTGC	67
NR_001448	TGGAGAGGCGCAGCTCGCGC	65
NR_001448	CAGACGAAGCGGGAGGTGAT	59
NR_001448	TTTCCTCTCCGCAGCCTTCC	56
NR_001448	ATTCAATAGCTGTCCTATAA	51
NR_001448	GAATGTAGCAGTAATAGTTT	49
NR_001458	AAGCCCAGCGCCCGGGTAGT	101
NR_001458	TGAAAGTTCGGGCGACGTCT	101
NR_001458	GGTCGCACGTTCGCAGGCGC	83
NR_001458	GAGAACGTTTGTACTGTGTC	75
NR_001458	GACCCACGAGAAAGGGAAAG	70
NR_001458	GACATCCCGAGTATAAATGC	58
NR_001458	GCGCGGTGCAGGAAAGTACA	52
NR_001458	TCCAAGAACAGGCAGGAGGG	52
NR_001458	AGTCACAAGTGAGTTATAAA	40
NR_001458	AGGTTGGAGCCCAAGCCTTG	38
NR_001459	TGGCCACCCAGAGCGCTCCC	97
NR_001459	AGTTTAGAGCCGGCCCAATG	72
NR_001459	TGTTGCTCGTCCCGCCCGGC	71
NR_001459	TGATCAGTATTGTCCAATCA	69
NR_001459	CTGTTGCCAACTTGAGCAGT	66
NR_001459	CTGTGGGCCCGGGCCGTCGT	65
NR_001459	GGCTTGCGTGCGGAGATGAG	64
NR_001459	GGCGGAGCAGTTGGACGCGC	61
NR_001459	CGTTGTAGGCCGCGTAATCG	59
NR_001459	GTAGGAGGTGGGCCTTATGC	54
NR_001524a	TAGGAGACTTACTGCTTTCA	141
NR_001524a	AGCAATTCATTTGTTTGAAC	132
NR_001524a	TGCTTCTCTTGTACTTTCTA	129
NR_001524a	TGTCACAATGTTTGGAGCAT	129
NR_001524a	ACTATCAGGGCTACTGATAT	125
NR_001524a	ATGTCATGTGTCTTCCTATA	125
NR_001524a	GTGCAGCAGTAATGCAGAAA	116
NR_001524a	GAAGTGTGTTGCATAGTGTG	110
NR_001524a	TATCCTACTGTTTCCAACAG	96
NR_001524a	TCTGGCCTAGACTTAGATTT	75
NR_001524b	TAGGAGACTTACTGCTTTCA	141
NR_001524b	AGCAATTCATTTGTTTGAAC	132
NR_001524b	TGCTTCTCTTGTACTTTCTA	129
NR_001524b	TGTCACAATGTTTGGAGCAT	129
NR_001524b	ACTATCAGGGCTACTGATAT	125
NR_001524b	ATGTCATGTGTCTTCCTATA	125
NR_001524b	GTGCAGCAGTAATGCAGAAA	116
NR_001524b	GAAGTGTGTTGCATAGTGTG	110
NR_001524b	TATCCTACTGTTTCCAACAG	96
NR_001524b	TCTGGCCTAGACTTAGATTT	75
NR_001525a	GGCCTCGGACCCTCTGCTGC	253
NR_001525a	AAGCAGGATATCTGTGTGTC	217
NR_001525a	CCTTAAAGCATTAGGTCATA	185
NR_001525a	CTCTCCGTGGAGTCTGGGAG	180
NR_001525a	GTATGCTCAAGAATTTGTCT	168
NR_001525a	GCTTTGAGTAAACACACTTG	149
NR_001525a	TAACTAAGATGGCTCTCTCC	148
NR_001525a	GTAATAATTGAACAGGCTGA	142
NR_001525a	CCTGGAGGGTGAGTTGCTCA	111
NR_001525a	GGTGGGCCTCCATTCTTTAC	93
NR_001525b	GGCCTCGGACCCTCTGCTGC	253
NR_001525b	AAGCAGGATATCTGTGTGTC	217
NR_001525b	CCTTAAAGCATTAGGTCATA	185
NR_001525b	CTCTCCGTGGAGTCTGGGAG	180
NR_001525b	GTATGCTCAAGAATTTGTCT	168
NR_001525b	GCTTTGAGTAAACACACTTG	149
NR_001525b	GTAATAATTGAACAGGCTGA	142
NR_001525b	CCTGGAGGGTGAGTTGCTCA	111
NR_001525b	TAACTAACATGGCTCTCTCC	73
NR_001525b	GGTGGGCTTCCATTCTTTAC	39
NR_001525c	GGCCTCGGACCCTCTGCTGC	253
NR_001525c	AAGCAGGATATCTGTGTGTC	217
NR_001525c	CCTTAAAGCATTAGGTCATA	185
NR_001525c	CTCTCCGTGGAGTCTGGGAG	180
NR_001525c	GTATGCTCAAGAATTTGTCT	168
NR_001525c	GCTTTGAGTAAACACACTTG	149
NR_001525c	TAACTAAGATGGCTCTCTCC	148
NR_001525c	GTAATAATTGAACAGGCTGA	142
NR_001525c	CCTGGAGGGTGAGTTGCTCA	111
NR_001525c	GGTGGGCCTCCATTCTTTAC	93
NR_001526a	TTTAAGCTCCATCGTGGCTC	230
NR_001526a	TCTCTTTACCACTATCACAC	223
NR_001526a	TTCCTTAGATGCACCTTCAG	210
NR_001526a	ACAAGTGGTCACTGCTTATT	205
NR_001526a	TAAACACCTTCACTTAGTCC	195
NR_001526a	AAAGTGATGGCAGACATTGA	187
NR_001526a	TGTTTCTTGTTCATCTTTCT	147
NR_001526a	GGTTGTAATCTTACATGATG	137
NR_001526a	AATGAGACAGAAAGTTAACA	118
NR_001526a	CTGGTGGTGCATTGTCTAGA	110
NR_001526b	TTTAAGCTCCATCGTGGCTC	230
NR_001526b	TCTCTTTACCACTATCACAC	223
NR_001526b	TTCCTTAGATGCACCTTCAG	210
NR_001526b	ACAAGTGGTCACTGCTTATT	205
NR_001526b	TAAACACCTTCACTTAGTCC	195
NR_001526b	AAAGTGATGGCAGACATTGA	187
NR_001526b	TGTTTCTTGTTCATCTTTCT	147
NR_001526b	GGTTGTAATCTTACATGATG	137
NR_001526b	AATGAGACAGAAAGTTAACA	118
NR_001526b	CTGGTGGTGCATTGTCTAGA	110
NR_001526c	TTTAAGCTCCATCGTGGCTC	230
NR_001526c	TCTCTTTACCACTATCACAC	223
NR_001526c	TTCCTTAGATGCACCTTCAG	210
NR_001526c	ACAAGTGGTCACTGCTTATT	205
NR_001526c	TAAACACCTTCACTTAGTCC	195
NR_001526c	AAAGTGATGGCAGACATTGA	187
NR_001526c	TGTTTCTTGTTCATCTTTCT	147
NR_001526c	GGTTGTAATCTTACATGATG	137
NR_001526c	GATCTGCCTAATGTTGACAG	61
NR_001526c	CTGGTGGTGTATTGTCTAGA	50
NR_001527	AGGCATCCTGCAGATCCTTT	175
NR_001527	AGGCATCCTGCAGATCCTTT	175
NR_001527	CTGACACTGCTATGATTTCT	166
NR_001527	CTGACACTGCTATGATTTCT	166
NR_001527	AGGCATGTGACCCAAAGGTT	157
NR_001527	AGGCATGTGACCCAAAGGTT	157
NR_001527	TTCAGTATTCCATTGTCCAG	143
NR_001527	TTCAGTATTCCATTGTCCAG	143
NR_001527	CTGAGGCTGTATGGTTCTGC	138
NR_001527	CTGAGGCTGTATGGTTCTGC	138
NR_001527	AGGCCTGCCTACACATGTAG	137
NR_001527	AGGCCTGCCTACACATGTAG	137
NR_001527	GAGTCTTTGATGTCTGTGTA	123
NR_001527	GAGTCTTTGATGTCTGTGTA	123
NR_001527	CGTGGGAGACAGCAACTCTG	115
NR_001527	CGTGGGAGACAGCAACTCTG	115
NR_001527	GCTTGGCTTGACATATCTTC	103
NR_001527	GCTTGGCTTGACATATCTTC	103
NR_001527	TGTAAGTGAAGTCTGCTTAA	91
NR_001527	TGTAAGTGAAGTCTGCTTAA	91
NR_001530	CCTGACTCGGATGAACACCA	86
NR_001530	TGAATACCTAGTTTGTTTAG	75
NR_001530	ATTTGACCTAAGATTTGGTG	70
NR_001530	AAATGGGACCCATCCCTTAT	65
NR_001530	AACCTTAACCTATGTTGAAA	59
NR_001530	CCTGTTTCAGCAAACCATGA	59
NR_001530	AAGAAGCATGCTGGGCCTGT	57
NR_001530	CTGACGCTGAATACTTCACA	56
NR_001530	TTAACCCAAAGAGAGTAGTT	56
NR_001530	AAAGTAATCTCTGCAAACTA	53
NR_001533	AGTGTTCTCTCACCTCGAAC	165
NR_001533	AGTGTTCTCTCACCTCGAAC	165
NR_001533	AGCTGATGGCTCTGACAGGC	142
NR_001533	AGCTGATGGCTCTGACAGGC	142
NR_001533	CACATTCATGAGACAGGATC	136
NR_001533	CACATTCATGAGACAGGATC	136
NR_001533	ACTTCATCTGCCTATAGGCA	126
NR_001533	ACTTCATCTGCCTATAGGCA	126
NR_001533	TGAGCTAGTCTTAAAGCACC	109
NR_001533	TGAGCTAGTCTTAAAGCACC	109
NR_001533	CTCATTCTCCACAAAGGTGC	107
NR_001533	CTCATTCTCCACAAAGGTGC	107
NR_001533	CTGGCTAGTGTCACAATAAA	105
NR_001533	CTGGCTAGTGTCACAATAAA	105
NR_001533	CCACTGACACACCTCCACAG	72
NR_001533	GGAGGTATTTAGAAGCTATG	68
NR_001533	GGAGGTATTTAGAAGCTATG	68
NR_001533	CCATCGGGTCGTCTTGGTGG	61
NR_001533	CTGTGGAGGTGTGTCAGTGG	57
NR_001533	CCATCGTGTCGTCTTGGTGG	53
NR_001534	AGGCAGTGAGGTCAAGAACT	183
NR_001534	AGGCAGTGAGGTCAAGAACT	183
NR_001534	TGACCATGGAGACATCCCGA	171
NR_001534	TGACCATGGAGACATCCCGA	171
NR_001534	TAGTACAGGCAGAGCGAGCT	145
NR_001534	TAGTACAGGCAGAGCGAGCT	145
NR_001534	TTTGCTGATACACACCTCTG	141
NR_001534	TTTGCTGATACACACCTCTG	141
NR_001534	TCCTTGTACTTGCCTTGTCA	138
NR_001534	TCCTTGTACTTGCCTTGTCA	138
NR_001534	GAGGGTCGTTCTCCATGAAC	125
NR_001534	GAGGGTCGTTCTCCATGAAC	125
NR_001534	CCCTGTTAGTCCCAAGATGA	119
NR_001534	CCCTGTTAGTCCCAAGATGA	119
NR_001534	TACAAGAATCAGGTCACATG	112
NR_001534	TACAAGAATCAGGTCACATG	112
NR_001534	GGCAGAGACGGAGACTTTCG	99
NR_001534	GGCAGAGACGGAGACTTTCG	99
NR_001534	TATAGTCTGGTGTGTGGTTG	89
NR_001534	TATAGTCTGGTGTGTGGTTG	89
NR_001535	CTGTCATCCTGACTAAGCAG	193
NR_001535	CTGTCATCCTGACTAAGCAG	193
NR_001535	ATCATAAATCCGCAGTCAAT	162
NR_001535	ATCATAAATCCGCAGTCAAT	162
NR_001535	TACAGTTGCCCTGTGTTCGT	142
NR_001535	TACAGTTGCCCTGTGTTCGT	142
NR_001535	AATGTGCATGGGCTACTCTC	135
NR_001535	AATGTGCATGGGCTACTCTC	135
NR_001535	GCTCAGGTAACCAACTCTCA	127
NR_001535	GCTCAGGTAACCAACTCTCA	127
NR_001535	AAATGTCTGCAAGATTTCAT	125
NR_001535	AAATGTCTGCAAGATTTCAT	125
NR_001535	AGGCAGAACTGAACTAGGGT	111
NR_001535	AGGCAGAACTGAACTAGGGT	111
NR_001535	TACATAGAGGTCTTCTTCTC	91
NR_001535	TACATAGAGGTCTTCTTCTC	91
NR_001535	GTCTTCTCTGTGAGATTTAC	72
NR_001535	CGGGCATTGTAACTAGGCAA	56
NR_001535	TTGCCTAGTTACAATGCCCG	56
NR_001535	TAGTCTCATTACCCTAGGAT	54
NR_001536	CCATGCACTTGTACCTGCCC	211
NR_001536	CCATGCACTTGTACCTGCCC	211
NR_001536	AATGTATCAGATGCCCTCTG	183
NR_001536	AATGTATCAGATGCCCTCTG	183
NR_001536	GACTCTACAGTCTCGACCTC	157
NR_001536	GACTCTACAGTCTCGACCTC	157
NR_001536	ATGCATATGCACTAGTCTCA	152
NR_001536	ATGCATATGCACTAGTCTCA	152
NR_001536	ACCATGCAGATGGCCTGAAG	150
NR_001536	ACCATGCAGATGGCCTGAAG	150
NR_001536	GACAAGTTCCTGCCTCTTGA	142
NR_001536	GACAAGTTCCTGCCTCTTGA	142
NR_001536	ATGTTGCCTGCTAGAAGCCA	138
NR_001536	ATGTTGCCTGCTAGAAGCCA	138
NR_001536	CCAGAGTTCACAATGAGAAC	137
NR_001536	CCAGAGTTCACAATGAGAAC	137
NR_001536	TTTGCAAGAATCGGGTCTCA	107
NR_001536	TTTGCAAGAATCGGGTCTCA	107
NR_001536	TGACAAAGAGAAGTCCAACA	77
NR_001536	TGTTGGACTTCTCTTTGTCA	72
NR_001537	TCAGCTAGAAACCGAATTCA	85
NR_001537	ATTCAATTGGTCCTGAGGAC	83
NR_001537	ATAGGGATGAGAATACAATC	81
NR_001537	GACTGCTAGTGTCCCTTGCT	72
NR_001537	AACACTCTTCTAGAAAGAAG	67
NR_001537	CCCAGTGTCTCATTGTCCTA	67
NR_001537	TGTGCAATTAACAGAATAGG	53
NR_001537	GGGCACTCCTCAATTGTCTT	51
NR_001537	GTGGAAGTAATCCAACAGGC	48
NR_001537	GCAGGTTTAAATTATCAATG	33
NR_001539	AGGCTGACAGCTCTGACAAC	87
NR_001539	CTACTTCTCTACCTTATGGC	81
NR_001539	CTCAGCATTACCGCACCTTC	80
NR_001539	AAGGGAAGCATCAAGGTCGA	78
NR_001539	CTAGCCAGAGCTCACAGCTC	71
NR_001539	TGGTCTGTGCACCTCCACGA	67
NR_001539	TGCATTGGTGAGGCAGGCTC	65
NR_001539	AGGTTCAGACAGTGTCTTCA	57
NR_001539	GACTTGTCGCTAGGCAATGG	55
NR_001539	TGAGACTGTGAGGTGGTCCA	52
NR_001540	CAGAAACAGAGGATCAACAT	146
NR_001540	CAGAAACAGAGGATCAACAT	146
NR_001540	ATGGGACCATTTCATCTAGC	143
NR_001540	ATGGGACCATTTCATCTAGC	143
NR_001540	TCAGTTGCAAAGCTGGGAAT	143
NR_001540	TCAGTTGCAAAGCTGGGAAT	143
NR_001540	TCCATACTCTTTCTCCTTCT	130
NR_001540	TCCATACTCTTTCTCCTTCT	130
NR_001540	TGGCACACCAGATGTTGACC	124
NR_001540	TGGCACACCAGATGTTGACC	124
NR_001540	TTAGGCAGGTGGAGGAACTC	123
NR_001540	TTAGGCAGGTGGAGGAACTC	123
NR_001540	GGAGTCTCCAGATGATTCAG	115
NR_001540	GGAGTCTCCAGATGATTCAG	115
NR_001540	GGCTGAGGTGGCCTGCTAGC	94
NR_001540	GGCTGAGGTGGCCTGCTAGC	94
NR_001540	GGAGCCTGGGTCTGTGGGAG	84
NR_001540	GGAGCCTGGGTCTGTGGGAG	84
NR_001540	TGCAGGAGGCCTTTGCGTGC	60
NR_001540	TGCAGGAGGCCTTTGCTTGC	53
NR_001541	AATTAGCTGGGCTTTGTGGC	109
NR_001541	AGATGCCTGAAGATCTCAGC	89
NR_001541	ATTTCTGTGAGTCTCTCCAT	86
NR_001541	AACTAAATCTCCTGCTCTCA	83
NR_001541	GTCAACCTAGCCATGGCACC	83
NR_001541	GTACTGTATTCAGTACCACC	77
NR_001541	TGCAAGCCTTCTCTGGATAC	72
NR_001541	CCTGATAACACTATGCTGAA	55
NR_001541	CTTTGTGATGTACTGGTTGG	53
NR_001541	CCTCTGGCCTAGGTTAGAAA	45
NR_001542	TGGGTCCATCTAGCATCCTG	81
NR_001542	TAGAAATGGGCATTAGAAAT	68
NR_001542	GGGTCTGGAAATAACTCAGA	60
NR_001542	AAGTACTCATAATATCAAGG	56
NR_001542	GTGGAGACAGAGGTACATTG	56
NR_001542	TACCGGCATCTTATTTGGTG	56
NR_001542	CTCATACCCTGAGACAGTGA	53
NR_001542	GAAGATGCTGCATTCTGCAG	51
NR_001542	TATTGGGACCTTTAGTATAT	48
NR_001542	AGGAAAGAAACTTGTCAGGA	40
NR_001545	GAAACAGCTGATTACTGGAC	91
NR_001545	GACCGCCCAGCCAGCTGCGC	78
NR_001545	CAGCAACCGTTAGCAAAGAG	74
NR_001545	GGTTTCCGTCTAGGGCACCA	73
NR_001545	GGTCGCAGGTCGCGGCGCTG	67
NR_001545	GCACACGATGCGAGAAGTGG	60
NR_001545	CGGATAGCCAGTGCCGTCCT	54
NR_001545	GTTGCCAGTTCCGCTGCTTC	54
NR_001545	GAAGACGTAAATCAGAGCAG	51
NR_001545	GGGTATAGAAAGAGTAGAAA	38
NR_001546	CCTCAAACTGACTCAGACAC	184
NR_001546	CGAAATTGCAAGGCGTCACG	165
NR_001546	ATGGGACCATCTCAACTAGC	154
NR_001546	GATAGAGGGCCAACAATGAA	115
NR_001546	CATGGCTCACTACAGCAAGT	79
NR_001546	TTGTTTGGCACACGAGATGT	78
NR_001546	GTGGAGGAACACAGCCATCC	74
NR_001546	CTCTTTCTCCTTGATCCGGC	71
NR_001546	TTGTAGTTAGAAGCCACAGC	58
NR_001546	TCAGTGGCAGAGCTGGGAAA	54
NR_001547	ACCACACTCAGCATGATATT	99
NR_001547	AGACTACCTTGGGCAATATG	78
NR_001547	GAACACTTGAGCCCAGGATT	73
NR_001547	CATTCTTCATATTGCAACTT	71
NR_001547	GAACAGTGCACTTTGGCAAC	71
NR_001547	AACTTCGGAAGCTGAGATGT	70
NR_001547	AAAGATGTCAGCCTCAGGAA	69
NR_001547	ATTTGTAACACTCAGAGCAA	66
NR_001547	TCACTTTGGTAGGCCCAAGC	61
NR_001547	TCAGTTGGGCTGGGTGGAGG	34
NR_001548	ATGAATCTGAGCTGTCTCCT	92
NR_001548	ATGAGACTTGTTTCTCTTCT	83
NR_001548	CTATCCTTACCCATTAGAAC	73
NR_001548	GGGTACTACATTATGTCACT	69
NR_001548	AATGCATACCAAAGAGAAAT	67
NR_001548	TTTGAGTCCCTTAATATCTC	64
NR_001548	TTTATTTCAACATAGCTACC	53
NR_001548	GAAGAGAATATGCAGAATCC	52
NR_001548	TCTTCAAATTTCCTTAGCGA	47
NR_001548	GTTTCTTCAGAGCATATTTA	29
NR_001549	TGAGACAACGATCCACAACC	103
NR_001549	TATTAATCAGTCTGTGCTCC	95
NR_001549	ATGCTTGCCGTCTCTACAGA	85
NR_001549	AGGAAACAGCTGCCTTGTGC	82
NR_001549	CACTAAACTTCTCGACCTCA	79
NR_001549	ATTGGAATATAGTACCGTAT	73
NR_001549	TCTGGCAGCTACATAATCTG	73
NR_001549	AGAAATCACTGAACATTGCA	63
NR_001549	CATTGAACTTCCCTTCGTCG	60
NR_001549	TGTCCATTAGTTCTGTTGAG	51
NR_001550	TTATTGGACTGTTGTTGGAT	69
NR_001550	TTTCTGATGCCATTGATTTC	67
NR_001550	GTAAGCTCATTCTCTCAGGT	64
NR_001550	TTGAATGTTTCCTGGACTCC	64
NR_001550	TTTGTCTTTGCTTTCATGCT	59
NR_001550	AAGCATCCCTCCCATAGAAG	53
NR_001550	TACACTTTGCAGGAGGATTT	52
NR_001550	TGGTGATTGCAAGCCTAGAA	49
NR_001550	TGGTATTAAAGCCCTTAAAC	47
NR_001550	GAACCATTGTCTTGTTGTGG	46
NR_001551	CAACTGTTGCTCATGATAAA	80
NR_001551	ACATTTCTCTCTCAGAATTT	73
NR_001551	TCTTACTGAGAGCAGGATCC	72
NR_001551	TATCACTGTATCAACCAGTT	69
NR_001551	CATATATAGGCACAGTTCAC	61
NR_001551	TACATGTGCATCCCACAAAT	60
NR_001551	TGACAGCGCTTACTGTCATC	57
NR_001551	TGGTATTGTAAATCTCATCC	56
NR_001551	CATAGCAGAACCCAGCAGAA	52
NR_001551	GGAGTGATTAAATATCTTTC	35
NR_001552	AAACAACCTCTCCTGATGCC	103
NR_001552	ACCTCTGATGTTACAAATTC	68
NR_001552	CTAATCTCACTCTATTCCAC	65
NR_001552	AGTTCGGAAGACTGAAATTT	63
NR_001552	TGTGGCTGGAGCAGCATGCA	63
NR_001552	CAGATAGTTGACACTCAATC	61
NR_001552	GTTATTTCTCATGAAACCAC	60
NR_001552	TTGAGTTCTGCATGCCTAAG	50
NR_001552	CATAGCTCATAAATCCTATT	44
NR_001552	CAAACATATGACTAGAGTAA	38
NR_001553	CCTCAAACTGACTCAGACAC	184
NR_001553	CGAAATTGCAAGGCGTCACG	165
NR_001553	ATGGGACCATCTCAACTAGC	154
NR_001553	GATAGAGGGCCAACAATGAA	115
NR_001553	CATGGTTCACTACAGCTAGT	70
NR_001553	GTTTGGCACACCCGAGATGT	65
NR_001553	TGGATTTGCAGGTCAGGCTG	65
NR_001553	CTCCTTGATCCGGCAGGTGG	56
NR_001553	TCAGTGGGAGAGCTGGGAAG	54
NR_001553	GGGTCCAGAGGAAGTTATAC	34
NR_001554a	CATATCATCTTCCGTGATCT	171
NR_001554a	CACCACTGCTCTGGTCCTGG	151
NR_001554a	GAGTCATCATGCTGCTAGAC	138
NR_001554a	TGCGTCTTCCATGTGGCCTG	136
NR_001554a	GGGCGTGGTCATTCACAGTC	133
NR_001554a	GCACCAAGAGGACATTGGTG	126
NR_001554a	GTGGCCTGGGAGGAGGTACG	101
NR_001554a	CTGTGTGGATGCTGCAGCTG	70
NR_001554a	GGATGATGTACAGGCTGGAG	69
NR_001554a	TGGGAGGTTGACTTGGTGTG	50
NR_001554b	CATATCATCTTCCGTGATCT	171
NR_001554b	CACCACTGCTCTGGTCCTGG	151
NR_001554b	GAGTCATCATGCTGCTAGAC	138
NR_001554b	TGCGTCTTCCATGTGGCCTG	136
NR_001554b	GGGCGTGGTCATTCACAGTC	133
NR_001554b	GCACCAAGAGGACATTGGTG	126
NR_001554b	GTGGCCTGGGAGGAGGTACG	101
NR_001554b	CTCCAGCCTGTACATCATCC	95
NR_001554b	CAGCTGCAGCATCCACACAG	86
NR_001554b	CACACCAAGTCAACCTCCCA	83
NR_001555a	GAGAAGAGACACTTGCCATC	208
NR_001555a	ATCAAACAACAACCATTTCC	168
NR_001555a	CTTTGTGCCAACTTCTCTCA	158
NR_001555a	CATCTCTTGCAGTCAGCAAC	152
NR_001555a	GCATTCCAGCAGGAGCTAAC	135
NR_001555a	CCTAATCAATCATTAGCAGA	125
NR_001555a	GAGGGCTTAGACAGTGAGGG	123
NR_001555a	TGGGACAAAGGGTCCAAGAT	117
NR_001555a	GCCCTTTCAGTGACTCCTAA	108
NR_001555a	ATATGTGAATCCTTAGTACA	107
NR_001555b	GAGAAGAGACACTTGCCATC	208
NR_001555b	ATCAAACAACAACCATTTCC	168
NR_001555b	CTTTGTGCCAACTTCTCTCA	158
NR_001555b	CATCTCTTGCAGTCAGCAAC	152
NR_001555b	GCATTCCAGCAGGAGCTAAC	135
NR_001555b	CCTAATCAATCATTAGCAGA	125
NR_001555b	GAGGGCTTAGACAGTGAGGG	123
NR_001555b	TGGGACAAAGGGTCCAAGAT	117
NR_001555b	GCCCTTTCAGTGACTCCTAA	108
NR_001555b	ATATGTGAATCCTTAGTACA	107
NR_001557	CCAGCCCTGCAATTGCATTC	97
NR_001557	CAGATCCTCTTGGCGACACA	92
NR_001557	AACATAACCGTTAGTTCAGA	75
NR_001557	ACGATTTGGTACAAATCATA	75
NR_001557	ACTGTTGAGTTTCTCCTCTC	67
NR_001557	TGGGAGGAGCGGAAGGAAAC	62
NR_001557	TCTAAGGGCAATACCAGGAA	60
NR_001557	GGTGGGCCTGGACTGGGTAC	55
NR_001557	GTGGCAGGAGCTGAGCATCA	49
NR_001557	GAAATAGCAAGTTCCTGGGT	45
NR_001558	TATAACGCTGATCGATATCT	69
NR_001558	GTGATAATGAAACACATTTC	52
NR_001559	CATTAGTCACTTAATGCACC	123
NR_001559	GTGCCGGAAGACGCCCTCCA	85
NR_001559	CTAGGGCCTCTTGTTCCACT	82
NR_001559	GTAGCAGGAAGCCCACGCAG	80
NR_001559	TCCAAGGGCATAGCAGCTGC	74
NR_001559	TGCACGCCACTTCCTGGGCT	72
NR_001559	GAGTGGTACGCCGGCGGCGG	58
NR_001559	GTGTTCTTCTGGAGACCGGG	54
NR_001559	TGGGACCAGCCCTCTCCAGG	39
NR_001559	GGCTCCGGGTGCCGGATGTC	37
NR_001564	GGAAGTGCTTACGAGTCAAT	69
NR_001566	TATCCTCTGCAGACCAGACG	104
NR_001566	GGAAATTAAAGTTCCATTTC	79
NR_001566	GCAACGTCCTTCCTCATGGC	72
NR_001566	AGTAGTGCTGTGTCTTGATG	69
NR_001566	AAGGCATTCTAAGGAGAAGG	67
NR_001566	ATTGGCCAAGCTGACTCTCG	67
NR_001566	CCGGGCGAGTCGGCTTATAA	55
NR_001566	GAATTAGTGTTCTGTGTCTT	49
NR_001566	TTACTTCCGACCTTCTTTAA	49
NR_001566	CCTTTCCCGGACGTGCGGAA	43
NR_001568	TCAGACATGTCACAAGCAAA	69
NR_001568	ATGGGACTGTGTTCCTGATT	65
NR_001568	TATCAGCTTAAGGAGCTTTG	65
NR_001568	ACACACACACACAAGATACC	61
NR_001568	TTTAGGAACATGTCGTCTGC	52
NR_001568	GTCTCAGGATACCAAATCAA	50
NR_001568	AGGTATTCTCTGTTCGGCAA	48
NR_001568	CCCTGGTGTGGTGTATTCCC	47
NR_001568	GATTCCTAGTAAGTTATCAT	42
NR_001568	CTTGACTGTTGTTGGCATAT	39
NR_001569	TTGACATTTACAACGCATTC	70
NR_001569	GCTGCACCGGAGGAGGCACG	66
NR_001569	GCCAAGGCTTCATCAGCAAA	60
NR_001569	TGTGAACTCCATATTGATGG	53
NR_001569	TCTCTTACTGTATAAGTAGG	50
NR_001569	GTTGAACAATCATATTGCCA	41
NR_001569	AGCCTGCATTTCTGGGTACG	0
NR_001569	CAGTTGAATTACTGTAGTGA	0
NR_001569	GTGATGGTTGCCCAGCAATA	0
NR_001569	TGTTCAACATCATAGCCTTC	0
NR_001571	ATTTACCAAGGTTCCAAGCC	84
NR_001571	ACCCAATAATAATCAATGTC	75
NR_001571	ATTCTGGTAGAAACAGAGCG	66
NR_001571	CGTGGGAGCAGAGTACAGAG	63
NR_001571	AACGTTCCTAGTTCTGTCAG	61
NR_001571	GCATTAGGACTGTAGTCATC	61
NR_001571	GTAATACTCCAGATAAGACG	58
NR_001571	GGTGACTGCTTGAACTATGG	57
NR_001571	TGAGACAAGAATAGAAATAG	41
NR_001571	GAAATAGATAAACTTGAGGA	38
NR_001573	TTCAACATGAGTTCTTCTAG	56
NR_001573	GTTGGTGAGAGACAGAGATG	50
NR_001573	GTTTGAAATACACATGATGG	44
NR_001573	GTTTGAAATACACATGATGG	44
NR_001573	ACTATGCACATTCTCCTTCA	0
NR_001573	CAATTTCCAGGTGGTGTTTC	0
NR_001573	CTCTATTCGTCTTGAGGGTG	0
NR_001573	GTAGATATATTCCAATTTCC	0
NR_001573	GTCTAACCTGAAACACCACC	0
NR_001573	TAAATAATACTCTGCCATGA	0
NR_001574	AAACCTAGGCAATACCATTC	224
NR_001574	AGTCAGGAAACAACAGGTGC	162
NR_001574	AGGGTGCTTGTTCATTCTGA	80
NR_001574	AGTCAGTGTGGCGATTCCTC	75
NR_001574	CAACCTAGTCATCCGACAAA	64
NR_001574	TCTTGTGTTGCCATTGCTTT	62
NR_001574	ATGGTAGAAGCAGATCATCC	60
NR_001574	CAAGTGAAATTCCCTTTCAG	52
NR_001574	TTTGAGTTCATTGTAGATTC	47
NR_001574	TTTGACCATTTGCAGCACAA	45
NR_001578	GCACACAATGTCCTATAACC	90
NR_001578	AACAGGCAGCGGGCCAGATT	84
NR_001578	ATGAGCAAACCCAGATCTGT	84
NR_001578	CTGCCATCATAGAGTGAAAG	78
NR_001578	CTATCACAATACAGTCCAAA	66
NR_001578	AGTAGGGTCATATAGTGTCC	54
NR_001578	AATAGTATACCAATTGTCAG	52
NR_001578	CTTATGTACAGTAATGTCTA	48
NR_001578	TGAATAATTATTAAAGGCCG	27
NR_001578	TTTGGCTATTCTATAGAACA	27
NR_001580	ATCAACCCAGGACCGCCTAG	96
NR_001580	AGTGGTACCGCCATCCAGAG	94
NR_001580	AAGACTCTGGATGTGGGTGT	82
NR_001580	TGATTGCTCTGACTCACCGC	76
NR_001580	AGTAGGGATCTGGAGAAGTT	52
NR_001580	GAATGGAATCATATAGTACG	50
NR_001580	CTCTACAGATGTCCATATTC	49
NR_001580	TACAGAATTATTTGAGGGTG	49
NR_001580	TCAGTTTCTTGGATTGACTC	48
NR_001580	TTTGGGTATAACCTTAGGAG	31
NR_001588	CCTGCCACTGCACTCCAGCC	203
NR_001588	TCAGTCTCACTCTGTCACCC	103
NR_001588	AATGAGCTGAGAGCTCTGAC	92
NR_001588	ACCTCGTTCCGCGGAATTCA	79
NR_001588	AGATGATATTAAGTCATCCT	75
NR_001588	GCCAACGCTGTGTTTCAACC	45
NR_001588	CGCGGTGATGGGTACATGGA	42
NR_001588	GCTCGCGGATGTTTAGTGAC	36
NR_001588	TTAATTAAATTAGCTTGGCG	21
NR_001588	TTTCTATTATAAAGTGGGTC	18
NR_001589	CAGGCACCCGCCACTGTCTC	94
NR_001589	ATTGTCACAACTCCTGATCC	86
NR_001589	AACTGCACACTGGATGGTGG	82
NR_001589	ATATCTTAGCCATCAATTCC	75
NR_001589	TACTGAGGGAGGCAAAGGGC	60
NR_001589	TTCAGGTTATTAGCGGCTGC	57
NR_001589	TCGAGTTTCTGATAGAATCC	55
NR_001589	ATGAATCTATTGGTCAAGGG	45
NR_001589	TGGGAGAGGCAAAGGGCTGG	45
NR_001589	GGAATAAGTTACAACTGAAA	39
NR_001590	ACGATGAACAGTCCATGATC	107
NR_001590	TGTCCAGCAAAGACCAGCTG	73
NR_001590	TGGCTAGGTTTGAGGACCAC	71
NR_001590	GTTGCTGGGATGGTTCTGAG	70
NR_001590	TAGATGGAGTTCAAGAATGC	68
NR_001590	CCAATTGAATCAGTAAGGCT	67
NR_001590	AGTAAGAGACGTGTGTGTTG	62
NR_001590	TTGGCTGTGACCTGGGACCG	60
NR_001590	AAAGTTGGTACCCATCAGGG	44
NR_001590	ATGATTCTTTCAGTAGAAAG	44
NR_001591	CACACGCTCGCTCGCTCTCC	111
NR_001591	AGCAGGACACGCACGCGCGC	108
NR_001591	GGTCGCGCGGCGTGTGTGGG	66
NR_001591	TCCTGCTGCGGGCGGCCCGG	66
NR_001591	GCCGGGCCCAGCCGCGACTT	63
NR_001591	CGAGTGTGAGGAGCGAGCCG	62
NR_001591	CCGTCGAGGAGGCGTTGTGT	59
NR_001591	TTTGACAGCTGCTCCAGCGG	56
NR_001591	GTCTGTGGTGCGGGTCGCCC	55
NR_001591	GCGGGCGGGCGGGCGGCGTG	40
NR_002140	CTAGCGCATCTTCTGGCACA	81
NR_002140	GACTTCCACCCTTGACTGCA	80
NR_002140	GGATGAGCAGATTTATGACT	73
NR_002140	CCAACTCTGTGCAAGACATT	68
NR_002140	CAATGAGTAGAAGACAGAAG	64
NR_002140	TTCCTAACTGCCAAATGTAA	55
NR_002140	AAAGAAGGTGAGATTTCTGA	51
NR_002140	GGCTGGGTCTGAGGATGAAG	50
NR_002140	GAATGGTGATAATGTAGAGG	43
NR_002140	AAACATGGCCTTTGCGGGAG	38
NR_002141	CAACTCCGGCTTCATCCTCC	125
NR_002141	CATGCACGAGCACCCAATAC	98
NR_002141	AAACATATTCATCATGGCAT	91
NR_002141	AATACAGCATGACTAGAAGT	87
NR_002141	TGCACAGGACCAGAAAGAAG	81
NR_002141	AATTAGGGCAATCGATTGGG	60
NR_002141	CCTTATAAAGCATGTGATTG	57
NR_002141	GGGTATGGAGCTGGGTATCC	53
NR_002141	GGTAGATTAGGAGAACCATG	48
NR_002141	GGCTGTGATTGAAGATTCCC	44
NR_002144	TATCTGACGAAGTCGTGACT	97
NR_002144	ATGAAGATCTGAGCACAGCC	92
NR_002144	TTCAAGACAAGCTTAAGCAG	88
NR_002144	GAGGTCACCTAGCTTGCCCA	84
NR_002144	AACCCAGATAGACCAGCTCT	83
NR_002144	GGAACTGGCCAAGTCTAGGA	78
NR_002144	TTATCCGCACTTCACAAATG	63
NR_002144	TGCACATTACATTATTTGGA	61
NR_002144	ACTCTATAGCTTTCTGGATG	40
NR_002144	CCAGAGTTTAATTCTGAAGA	34
NR_002147	ATCTGCTGGCTTCTATTCCC	88
NR_002147	CAGAGCTTAGCAGCACGATA	83
NR_002147	GGCACTTTGGTGTCTGAACA	83
NR_002147	CCATGGGATTTGGAGACTAA	73
NR_002147	CACTGGAACTTTGTACTCCC	62
NR_002147	TGATTCACTCTATTTCTTTG	62
NR_002147	GGAACCAGGTCCCTCCCAGA	58
NR_002147	GGCAATGCTGGGTCTCGAGA	57
NR_002147	ATCTTGGCCTGATTCAGCCC	56
NR_002147	GGAGCTGAGGTGAAACCTGA	47
NR_002157	AAGATGCTTAGCCTGTGAGT	137
NR_002157	TCTATGTCTTCACCCTGCTG	132
NR_002157	TCTATGTCTTCACCCTGCTG	132
NR_002157	AACCATGTTGAAGTTCATTA	124
NR_002157	GGATTCAGATGCTCCTCTTT	123
NR_002157	GGATTCAGATGCTCCTCTTT	123
NR_002157	AAACTGTGATCCAAGATCCA	116
NR_002157	CTATATAAGTAACCAACGGA	92
NR_002157	TGGGATTTCTCCTGGGCCCA	89
NR_002157	TGGGATTTCTCCTGGGCCCA	89
NR_002157	TTTCTTGCATTTGGGATTTC	76
NR_002157	ACTTTAGTGAGATTAAAGTG	70
NR_002157	TCAATTTGGCACTTGACAAA	53
NR_002158	AGTCTGTCTCTTATATCCTC	151
NR_002158	AGTCTGTCTCTTATATCCTC	151
NR_002158	GTGAGAAACACGACACTTTC	149
NR_002158	GTGAGAAACACGACACTTTC	149
NR_002158	AAGATGCTTAGCCTGTGAGT	137
NR_002158	AACCATGTTGAAGTTCATTA	124
NR_002158	AACATTGAGTGGAGAGTTTG	118
NR_002158	AACATTGAGTGGAGAGTTTG	118
NR_002158	AAACTGTGATCCAAGATCCA	116
NR_002158	CTATATAAGTAACCAACGGA	92
NR_002158	TTTCTTGCATTTGGGATTTC	76
NR_002158	ACTTTAGTGAGATTAAAGTG	70
NR_002158	TCAATTTGGCACTTGACAAA	53
NR_002161a	ATATCCCATCGCCGCGCGCC	189
NR_002161a	TCCTCCTCTCTCCGCTGCCC	174
NR_002161a	ACTACTCGGACAGGAACCGC	173
NR_002161a	GAGATTGGATTCACCGAGCC	158
NR_002161a	CCTGCCGTGCTCCGGAAACC	135
NR_002161a	TGTCTCTCGCGAGAGCTCAT	113
NR_002161a	CCCTGGAGGAGTTCCCAGCG	108
NR_002161a	GTGCCCAGTGGTGGCCGATG	106
NR_002161a	ACTCAGGAGTGGTTGTCCGA	105
NR_002161a	GTTCCCGAGAACCTCTTCCC	68
NR_002161b	ATATCCCATCGCCGCGCGCC	189
NR_002161b	TCCTCCTCTCTCCGCTGCCC	174
NR_002161b	ACTACTCGGACAGGAACCGC	173
NR_002161b	GAGATTGGATTCACCGAGCC	158
NR_002161b	CCTGCCGTGCTCCGGAAACC	135
NR_002161b	TGTCTCTCGCGAGAGCTCAT	113
NR_002161b	CCCTGGAGGAGTTCCCAGCG	108
NR_002161b	GTGCCCAGTGGTGGCCGATG	106
NR_002161b	ACTCAGGAGTGGTTGTCCGA	105
NR_002161b	GGGAAGAGGTTCTCGGGAAC	37
NR_002162	GAGACAGGGTTTCACCATGT	221
NR_002162	CAAGAGAATTGCTTGAACCC	162
NR_002162	TCACTGCACCCTCCACCTCC	142
NR_002162	ACATCACTGCACTTCAGCCT	119
NR_002162	CCCAGCTACTTGGGAGACTG	79
NR_002162	TAAGACTCACTGAATCCTTC	77
NR_002162	TGTGGCTATGTGATGACGAT	76
NR_002162	TTCTCGTACAGTAGGCAGCC	62
NR_002162	TCAGAAGTTCAAGACTAGCC	44
NR_002162	GAAAGGGTGGCCGGGCGTGG	42
NR_002163	TATCACAGAGTGTACACACG	88
NR_002163	TGTACACCCACCGTAATAGT	76
NR_002163	TATCACAGTGGGTGTACACT	73
NR_002163	GATGTTACTCGTGACATCCT	71
NR_002163	AATTACATGGGTGATGTTAT	67
NR_002163	ACACACATGGTGTACACCCA	64
NR_002163	GTTGTTACAAATAAGATCAC	55
NR_002163	CATTAAGGGTAATATCTCCC	54
NR_002163	TACAATTAATATCACAGGAC	50
NR_002163	GATGTTATTGGTAATATCCC	46
NR_002165	GCCTGTAATCCCAGCACTTT	138
NR_002165	AGAGTCTCACTCTGTCATCC	96
NR_002165	TGCCTGTAGTCCCAGCTCCA	74
NR_002165	CTTTGCATAAAGACATGCTA	73
NR_002165	GAACAGATTCTGAAATAACA	60
NR_002165	CCTGGCTGGTCCCTAATTCC	52
NR_002165	GACTAGTGAACAATACAGTC	51
NR_002165	ATACAGAAATTAGCCAATCG	45
NR_002165	GGCTTACTATGGGCAAGCCA	45
NR_002165	TAGGTGGATTGTGTCAGCCC	35
NR_002169	AAACACAGACAGGCTGGGCA	79
NR_002169	AAAGCATCGTAACTGAGTGT	79
NR_002169	TAAGAATCAGTGAGTCGTCT	70
NR_002169	TTTGCAAACGTGGTTCTTCC	68
NR_002169	TACTCATTACTTCCTGTATC	66
NR_002169	AGCTGCTAACTAGTTGGGTG	64
NR_002169	TTGGAATGTCTTGGAAACAC	58
NR_002169	TTAAGATGTGATGAGGCTCC	57
NR_002169	GGAAATTGGACGTATGGGTG	49
NR_002169	GGAAGGCCAAAGAGGGAAGA	42
NR_002171	AACAACACACAGGAACAGAT	103
NR_002171	AAGAGAAGACTCAGAACTAC	78
NR_002171	AAGTCTAAGAACGGATCAAA	63
NR_002171	ACATCAGAAGGAGAAGAGAG	58
NR_002171	CAGGGAACAGAACATGGCTA	58
NR_002171	AACAGCGGGCCAGTTAGAAA	57
NR_002171	TGGTTACTTTGGAATGTTCA	53
NR_002171	CATAATGTGCTTGTAATTTG	49
NR_002171	TTATTAGTTTAGTGGACCTA	37
NR_002171	CAAACTTGCAGAATTTCAAA	27
NR_002174	AAATACCCAGGCAGAGGAAC	87
NR_002174	AGACTGATGCTGCGTGGTGA	83
NR_002174	GACACACCAGAGGTCCAGGC	77
NR_002174	CCCTTGCGTTCCAAGTACCC	66
NR_002174	CAGGCTGACTAATGCCTTAG	60
NR_002174	CGATGGGCAGGCAAGTAAGA	48
NR_002174	CCTCAGGTAGCCACTAAACC	44
NR_002174	AGGAAATCAGTAACTGTTAA	39
NR_002174	TGGCTTCTCAGAATTGAATA	38
NR_002174	TTTACATTCATATCAGGGTG	30
NR_002181	AGAAGACATCCTGCACAGAC	77
NR_002181	GCAGTAGCTAGTGGGAAATA	72
NR_002181	GGATGATGGGCTAAACGGCT	69
NR_002181	GGGACGAGAGGGCAGAGAAA	66
NR_002181	CCTCCAGCACACTGTCTAGG	65
NR_002181	GTCATGAGACATGTGTCTCC	63
NR_002181	TTCTCTAACTTGCGAGGCCC	60
NR_002181	GTAGATGGGCCCTGCTTCCG	51
NR_002181	GTGGAGTGGTCAGCTCGGAG	51
NR_002181	GGCAGGGACACGTCCTTGCT	49
NR_002182	GACGTGGGTCACGCTCTCTC	90
NR_002182	GCAACAGTGATTCCAATCAA	79
NR_002182	TCAATTCAATTGTCCTTGAG	79
NR_002182	ATTCCCAAGTCCCAATTCCG	77
NR_002182	CACCTGTAATCTGAGCACCT	72
NR_002182	TCTTCTTGTTCTCAGGATTT	72
NR_002182	AGCGGTTCTGATTTAACTGG	66
NR_002182	TCTCATCAGACTCAGCTGGG	60
NR_002182	GACAATTAGCCAGGTAGAAG	45
NR_002182	TTGATAGAATGCTGTAAAGA	41
NR_002183	CCCAGCTACTCGGGAGGCTG	1301
NR_002183	GGAGTCTCACTCTGTCTCCC	131
NR_002183	ATGCATATTGATACTAGACT	79
NR_002183	AGAGTGCCAGGAATGCAAAG	74
NR_002183	AGAGCTCACTACAGATCCAG	71
NR_002183	GTTCTAAGTGTGCTCGGTCA	65
NR_002183	ACAGTTTACTATAATCGGCC	57
NR_002183	ACTGTAAATACCCTATCCTT	51
NR_002183	TTTCTGAAATATTCAACCTG	48
NR_002183	TTTCTAAGGCATGGGATATG	46
NR_002184	TTCGCACTCGTGACTGGCCG	89
NR_002184	TCTGACATTCACTCCCACTT	87
NR_002184	GGTGTTGCCATTGACTGACA	69
NR_002184	TCGAGTAGATCAGTTCTCTG	64
NR_002184	CGCGCTGATTTGCCTCTGAG	61
NR_002184	ATGGAGGATCATTTGTGCCC	59
NR_002184	TGACTGTCGGTTTGGCATGG	59
NR_002184	GGTCGCCGGGAGTTGCGGTT	58
NR_002184	AGGTTGAGCCATGGCGGGCG	54
NR_002184	GAGGCGGGCTTGGAGCGAGG	54
NR_002185	CCAGTGACTCCTGACCTACA	135
NR_002185	GCTAGGAGCTGCAGTTGTAC	84
NR_002185	GGCACAGCTACTCTCCCATC	82
NR_002185	TGGCTTCAACAACAGTGTCC	74
NR_002185	GGTCCAAGATCAGGTGTTTG	71
NR_002185	TGATGGAGGAAGGATGGATT	65
NR_002185	ACTGTCTCCAGGTAGAGGGA	60
NR_002185	CTTTCTGGGCTGCAGTGGCC	60
NR_002185	GGCAAGGGCTGACAAATGCG	55
NR_002185	CTTCCACCTTGCTGGGTTTG	42
NR_002186	AGCATGCCAACATTTGTCTT	119
NR_002186	AATAGGCCAAAGACAAATGT	83
NR_002186	CCTCTTCCACTCTCCTAACT	79
NR_002186	AAATACCTGTACAAGAACAA	73
NR_002186	ATTACTATCAATGCACAGTA	71
NR_002186	CAATATCTGTTGGCAATGGG	47
NR_002186	TTATATGAGCGCTTCCTCTA	47
NR_002186	TGGAAGTCTTCTAGTTCATT	46
NR_002186	TATACCCAAACTTAGCAATA	44
NR_002187	ACTCTTGAGTCCACAGATTC	80
NR_002187	TTAGGTCGTATTCAGGTTCC	76
NR_002187	GGTCCGGGTAAACGAACCTT	71
NR_002187	GGAGCAACCGAGGAATCCTC	67
NR_002187	ACCAGGCGGAAGTGTGCCAA	64
NR_002187	GGTATCGGTGCTGTCGCTTC	64
NR_002187	CGGCACAGAACTGCCTCTCT	62
NR_002187	GGCAAGTCAGCGACTGAAGA	61
NR_002187	GGAAACTAGTCGCACCTGAT	60
NR_002187	GGTGTGTGGCCTCCCAAGAT	53
NR_002188	AGAGACGGTCACTCATCCAG	113
NR_002188	TCCCGCCAGCACACCCTTAG	98
NR_002188	GCATGCGTAGTTCTCGCGTC	86
NR_002188	CACGTTGCTCTTACAAGCAC	83
NR_002188	CTGACCATCCGTAGCACAGA	78
NR_002188	CTTGTGACCTTACATTCTAC	64
NR_002188	GACCAATGAGACTTGTGGAG	60
NR_002188	GGGCGCAAGCGTATTGGAAA	56
NR_002188	GAGAGTTGTCCGTCTTCAAA	55
NR_002188	GGTAAGAGGCGGTGGACAAT	53
NR_002189	CAGGAACAGGGAATACATAT	99
NR_002189	AACATGACCCAAAGAGAACT	79
NR_002189	GGTGCACCGTAAGTGATGCA	76
NR_002189	TAGGCATGTGCCATGATGCC	69
NR_002189	CGGCCAGCTCGATGAAGATG	67
NR_002189	GAAGTTGTTGGAGTGAGGCT	56
NR_002189	CGCCTAGCGGAAGTGATGCA	46
NR_002189	GAAATGGAGAATGGATTCGC	46
NR_002189	GATTTGAGACCTGTTCTAGA	45
NR_002189	CAGGCTATCCAGACTGGGTG	42
NR_002191	AGCGGTACAGCCAGCGGCAA	79
NR_002191	GACGTCAGCGGTAGCGGCAA	73
NR_002191	AACGGTAGCTGTAACGGTAG	70
NR_002191	TTCACTCACAGTCATTGAAC	69
NR_002191	CGTTAGCATGGGCCACGAGG	66
NR_002191	GATGAGAGGCCTCAGCTAGA	65
NR_002191	AACGGTAGCGGTAACCATAG	63
NR_002191	GAGGAGGACCAAGGTATGCG	58
NR_002191	ATAAGGTAGGAAATACCCTT	57
NR_002191	TACGGCAGCGGTGGCGGAGG	56
NR_002196	CTCTCACCCAGCACCCATCC	124
NR_002196	CGAGCTTGTGCTGGTCACCG	84
NR_002196	ACGTGTGCTGGAACTGTCCA	73
NR_002196	CCTGCTCCTCGGTCCTAGCC	70
NR_002196	AAGTGGCCGCGAATGGGACC	64
NR_002196	GCAAAGTATGTGCAGGGCGC	61
NR_002196	GGCGGAGGTGGGCCCTGCGG	61
NR_002196	GGCCGTCTTTGGAGAATTCC	57
NR_002196	CTGATTGGCCGGCAGGGCAG	42
NR_002196	GTCTCCGGATGCCAAAGGAG	37
NR_002206	GCGCCCTCTGGCACCCAGTC	216
NR_002206	TGTTGCTGCTGTTGCTGCCG	211
NR_002206	GCAGGAGCGCGGGCACCCTC	198
NR_002206	TTTCCCGTGCACCGGGCTGC	195
NR_002206	GCGCCAAGATGTAGGGCAAT	194
NR_002206	CGGGCCGCGCATGCGCAGCG	163
NR_002206	GGGACTGCGAAGGGTGAATT	163
NR_002206	GGCTGGGCGGCCGGAGCTAC	146
NR_002206	GGCGGACTACAAGTCCCGGC	84
NR_002206	GAGTTCGTAGCAAGAGAGTG	83
NR_002211	AGGCCGTCGCTGTCCAAGCC	107
NR_002211	TCCGCGATGCCTGGGTAGTG	106
NR_002211	AGGGACAAGGATGAGATCTA	72
NR_002211	ACTTCAGAGGGTGGAACTTC	68
NR_002211	CCTGCGGCTGACGGCGGCGG	65
NR_002211	TCGACATCACGGGCCGTCGG	64
NR_002211	TTCACATTTCTCAAAGACCA	57
NR_002211	GGCCGGGAGCGCATTACCGC	52
NR_002211	GGGAGGCCGGTGAGGGCCAT	50
NR_002211	AGGCAGTGCCCGCGGCACCA	48
NR_002216	CAGAGTGATCGTTACTATTT	104
NR_002216	TGCTGCCACACTCTGGCCCT	86
NR_002216	AAACTCTCAAGCTTGTGATG	67
NR_002216	GAAGACTGGGCAAGGTAAGG	67
NR_002216	CCCTCAACCCAAATTTGATC	66
NR_002216	TCAGGATGATAACAAGAAAT	57
NR_002216	CCCACAGGTCTGTAGAGGAG	44
NR_002216	CAGCTTGTGCAAGTACTTCA	43
NR_002216	TGTGATGGGAGCAATCACAG	43
NR_002216	GGAATACAGGATAAGGGATG	35
NR_002217	CACTGCAGCCTCAACCTCCC	87
NR_002217	CTCGCTCTTGTTACCCAGAC	78
NR_002217	GCAGGCGGATCACTTGAACC	75
NR_002217	CCAACCAGCATGTTCTTAGA	71
NR_002217	TTACTGAGATATGACTAACA	56
NR_002217	CCAAGCTACATGGCAGGCTG	55
NR_002217	GGTCTCGCCTTGTCACAGCC	54
NR_002217	GAGAGTTGTGAGGAAACTTT	50
NR_002217	GTATGTTGTTAGAATGCAGG	43
NR_002217	GGAGTGCAGTGGAGCAATCA	34
NR_002223	TGAGGCGAGCAGATCACCGA	87
NR_002223	ATGTGAAGCTGTCTTCCTCC	77
NR_002223	CAGCGCCAGGAACCGCTTAA	67
NR_002223	GAATGTTCTCATAGTCTGAA	62
NR_002223	GGCCAGTGGCAAGGGCAGAA	61
NR_002223	GAAGGAGATAGATAGTGGCT	58
NR_002223	GTCTTTGAAAGACTCCACTC	58
NR_002223	GTCTCAAACTGGGACGCTCC	54
NR_002223	GGGAGTTATTGAGGCTTCTC	51
NR_002223	AGGTGTCTCCTTCAGCAGGA	49
NR_002224	ATCTTGATTTACGCATTTCA	77
NR_002224	CAGCAGCTGCCGTCCTGTCC	77
NR_002224	CTGCTTACTCCTTTGTCATG	73
NR_002224	CGGGATGAGGCTGAGGGTCA	55
NR_002224	CTGGACTCCGGGAGGGAATG	55
NR_002224	CACGGGTGATGCGAGGGCAT	54
NR_002224	TGTTTGCAAAGGAGGCCATG	54
NR_002224	GTTAATAGTGCTCCTTTCTG	45
NR_002224	ACAACTTTAAATAGACTGGG	40
NR_002224	GGGTGTGGTGCGGGAGCCTG	40
NR_002226	ATCTGGATCTTCTGATCGCC	80
NR_002226	GCAGTGGAGCACAGTGAGAA	71
NR_002226	TGAGAAGGTCCGCCGCGACA	66
NR_002226	TTCCACCCGCAGCAGGAGCA	65
NR_002226	CGGCACGGAGACTTTCCTGG	61
NR_002226	GGTCGGCCCGGACAGGCCCA	58
NR_002226	GAGACAGGGTTTCACTATAT	56
NR_002226	TCTCCACCAGCTCCACCCTC	56
NR_002226	GCGGCAGGTAGACAGCCACG	54
NR_002226	CTGATCCGCAGCTAGGAGCC	49
NR_002305	CATCTCTAGTATGTCATTAG	84
NR_002305	ATGGTATATCAAAGTGACAT	82
NR_002305	TCTGTCCTGGGATCCCATCC	67
NR_002305	AATTATGTTCCATCTTCTCG	64
NR_002305	TGTCACAGTCTAGAAGAGCC	59
NR_002305	TAGCCTTGATCAGCTGGTTG	52
NR_002305	ATATTTCTTCATGATTAGGC	49
NR_002305	CTAAATGTAATGTGATATCC	49
NR_002305	TTGATAGTTCTGAAGAGTAC	48
NR_002305	CTTGTATCAGTATGAACTCA	47
NR_002307	ACAGTACTTGACACAGCACT	92
NR_002307	ACTTGGAGTCAAGAAGAACC	71
NR_002307	TTTCACTACAATGACCAGGC	71
NR_002307	AAAGGTGAACAGTAAGTGAG	69
NR_002307	AAACTGTGGAAGTGTTAGGC	59
NR_002307	AACTGCTTCATCTTAACTCT	59
NR_002307	AGAGAAGTATCTCTGATGAA	51
NR_002307	TAGAGGCAAGAAATAGGAAT	50
NR_002307	GGGAATGAGGCAGGGAGGTG	48
NR_002307	TAACTTTCTAAATTCCACAG	39
NR_002308	CTGCTCATCCCAACAGAATT	77
NR_002308	TGATTGTGACACATTTACTG	77
NR_002308	ATCTGGGTAAAGGACATTCT	75
NR_002308	TCAAATAGGAGAAGGAGGAG	69
NR_002308	TTGGATTAGCACTTTGACCA	56
NR_002308	CAACTGATAACATTGGAATA	55
NR_002308	CACAATCAGTGTCAGAAGTG	45
NR_002308	AAGAGGAAATCATCATTCTG	44
NR_002308	ACTGACATATTAAGAGGTAA	38
NR_002308	GGAGTTCTTTGTAATATTCC	30
NR_002311	TGCAAATCATTCATCTGAAA	87
NR_002311	TCTCCCATTCAACTGTCAAC	84
NR_002311	GCCTCAGTCTCCCACGTAAC	79
NR_002311	AGAGTTTCACTCTGTCACAC	70
NR_002311	CCATTCTGCTCACTGTTTAA	68
NR_002311	CACTTGAATCAGGGATTCAG	64
NR_002311	AGCAAGCTGGATCCTGCGCC	59
NR_002311	CAGGTGTGTGCCACCAAGCC	58
NR_002311	GGAGTGCAGTAGCAGGATCT	50
NR_002311	CTCAAGTGATTCGCCCACCT	0
NR_002312	TGCATGTCGCTATGTGTTCT	78
NR_002312	AAGATGGCTGTGAGGGACAG	76
NR_002312	CTGCCAGGGCGCACGCGCGC	71
NR_002312	CGGAGCTCAATATCGCGGGA	65
NR_002312	ATAGGTGCACCCTATAAATT	57
NR_002312	TAATTGTGCATAAAGCCTTG	56
NR_002312	GGGCCCGCGATTCCTTGGAG	54
NR_002312	CACTTGGCTACCAAACCAGT	51
NR_002312	CGTGAAATGTCTTTGGATTT	47
NR_002312	GTGTTCCCGCCTAGTGACAC	31
NR_002314	CTACACTTGTCACTTCCTCA	106
NR_002314	AGAATCTCACTCTGTCACCC	95
NR_002314	CTCCCAACAAACGGTTGTAG	66
NR_002314	GTATGCTACTGATTTATACC	66
NR_002314	GGGACACTCACTGAATTTAG	63
NR_002314	GTGACGTTCCACGGTGCGAA	61
NR_002314	AATAAGAACTAAGTGATTCC	57
NR_002314	GGGAAACTCACCTACCTACC	55
NR_002314	GCTGATTACTTTCACTTATC	54
NR_002314	GTGAGAAGGTTATGTAAGGC	52
NR_002318	GCAAGAAGCAGCGCCACACC	98
NR_002318	GCTCCTCCAGTCTACAGACT	87
NR_002318	TGGTCCCGCCCGCCCGACGA	87
NR_002318	TGCCACACAGCGGCCCAAGC	76
NR_002318	GGCAGAATGGACTCACCAGG	74
NR_002318	GGCGACGCGCAGCCAATCAG	60
NR_002318	ACCGCCGAGTGGCCGGAGCG	55
NR_002318	CGGCTGGGACTGCGGAGGTC	55
NR_002318	CGTGAGTTCTAGCACGTCGG	51
NR_002318	GGGTTGGGACCTCCGGCTGC	50
NR_002319	AAATGCCTGCTGTATTAGTC	76
NR_002319	CTGGGCATCTCCTGTGTGCC	69
NR_002319	CTTAGAGGGACAGAACGAAT	69
NR_002319	TCCCATACATCAGAATCATC	68
NR_002319	CAGTCTAATAAGCCTCTGAC	62
NR_002319	TTTGCAGACAGCCTATTGTG	56
NR_002319	TATTAACTCACACAATCACA	55
NR_002319	GGGACTGGAGCACATGAGTT	51
NR_002319	GGTACAGTGTAAGGTGCTGC	50
NR_002319	TGATGGTTGCCAGTCTGATA	42
NR_002323	GGACACGCAGCCCGCCAATC	87
NR_002323	AGGAGCTGCAGCTTTGTGAT	86
NR_002323	TGAATGCTCCGCGGAGGCCT	83
NR_002323	ACAAAGGCAGTTGTGAGATC	70
NR_002323	GGGACCGGCCAACCAAGATC	70
NR_002323	GGTGGCTGTGGTGTCTGTGA	61
NR_002323	GGAGGCTGTACATCAGGGCG	59
NR_002323	GGCGCACGCTGTCACGTGAC	58
NR_002323	CAAGAGCGCTCTGCGGCTGT	55
NR_002323	GATGTCGACGGAGTGTTATA	48
NR_002453	CTTCGCCGTCCAAGAGCCTG	177
NR_002453	GGGAGAGAGGCGGGTCCTGT	103
NR_002453	AACTGTAATCCCAGCTACTC	93
NR_002453	AGAGTTTCACTTCTGTTGCC	83
NR_002453	ACGCCATTGCACTCTAGCCC	74
NR_002453	AGCAAGGACTCTGTGACTTC	70
NR_002453	GCTCCGGGACACTCAGTACC	59
NR_002453	TCTTGGCATAAACATTAACG	57
NR_002453	GCGGGCGGAGCCGGGAGGCG	43
NR_002453	GCCGTACGACAGCGGCGGCG	34
NR_002454	CTGGTGCTGCCCTCCTGCGC	95
NR_002454	TATTACGAATAGCACACTAT	87
NR_002454	AAAGCAGAGTACAATGCCTG	79
NR_002454	TGTTTGAGGCTGCTGAAGTG	64
NR_002454	TGTATATAGCACATCCAATG	63
NR_002454	GATAAATGAAACCAGCATAT	58
NR_002454	TCAGAGAAGGTTACTTTCTG	55
NR_002454	GTGAGAGGGCTGGGAAGCCA	54
NR_002454	GGCCAGTGGCACTCCCAGCT	51
NR_002454	TTGGGAATCTTTGTGGGTCC	42
NR_002473	GATAGTGCATCAGCTGACCC	158
NR_002473	GATAGTGCATCAGCTGACCC	158
NR_002473	CATTGAAAGCCTCCTGTCCC	157
NR_002473	CATTGAAAGCCTCCTGTCCC	157
NR_002473	AAGTCATGTGAGGAGAACAC	150
NR_002473	AAGTCATGTGAGGAGAACAC	150
NR_002473	AACAGGACAATTGGTTACTC	145
NR_002473	AACAGGACAATTGGTTACTC	145
NR_002473	CTGATTAACCCTCTCCATGG	136
NR_002473	CTGATTAACCCTCTCCATGG	136
NR_002473	CAATTAAGGCATCTTCAATG	118
NR_002473	CAATTAAGGCATCTTCAATG	118
NR_002473	TCAGAAATACGAATAACTAC	92
NR_002473	TCAGAAATACGAATAACTAC	92
NR_002473	CTTGTTTACTAATAAGCATC	91
NR_002473	CTTGTTTACTAATAAGCATC	91
NR_002473	GTGAAAGACTTCTTATTAGA	74
NR_002473	GTGAAAGACTTCTTATTAGA	74
NR_002473	CACTGGGAAGAGATTCTCAA	0
NR_002473	CACTGGGAAGAGATTCTCAA	0
NR_002555	TTGAGCACCTGCCACGGACA	86
NR_002555	ATGAGAATCCTTAGCTCATT	80
NR_002555	AAAGTACAGGAATTTGAACT	79
NR_002555	AGGGAAGTGCAGACATAAAG	64
NR_002555	TCGTCATTCAGTTTCTCTCA	63
NR_002555	TGGTGGAGATAGAGCATAGC	59
NR_002555	GGTGATGTTTGAGTCTATAG	56
NR_002555	TAACCCTATTTAATCACACA	55
NR_002555	GGGATCCATTTCACTATTAT	54
NR_002555	GTGGTCAAGGGCTTCAGAAA	51
NR_002556	CAATCACTGCCCATGCTCAC	161
NR_002556	CAATCACTGCCCATGCTCAC	161
NR_002556	TATGCCATCCACTGCGGGTC	159
NR_002556	TATGCCATCCACTGCGGGTC	159
NR_002556	ACACTGGCCAGCTTAGTCCC	152
NR_002556	ACACTGGCCAGCTTAGTCCC	152
NR_002556	ACTCACTCACAGTAGAGGCC	152
NR_002556	ACTCACTCACAGTAGAGGCC	152
NR_002556	AAAGTCCCACATAGAGCCAA	139
NR_002556	AAAGTCCCACATAGAGCCAA	139
NR_002556	GCTATGAGGAAGTTCAGATC	128
NR_002556	GCTATGAGGAAGTTCAGATC	128
NR_002556	TTAGTACACAGGTTCGGAAG	123
NR_002556	TTAGTACACAGGTTCGGAAG	123
NR_002556	CCTGCAGAGATTCAGTGATC	119
NR_002556	CCTGCAGAGATTCAGTGATC	119
NR_002556	CACACAATTCTTGGAAGGCT	104
NR_002556	CACACAATTCTTGGAAGGCT	104
NR_002556	AATAAGGGTTCAGGAAAGGG	97
NR_002556	AATAAGGGTTCAGGAAAGGG	97
NR_002578	CCCGCCCTTCCTCGCCATTG	92
NR_002578	GACGTCACGACGCACGCTCC	91
NR_002578	GGAGGTGGGTGTGCGTATCT	65
NR_002578	GCGCGAGGCAAGGAAAGCTC	63
NR_002578	GGAGCACGGCATCACGTGGA	62
NR_002578	AGAAGGTGATACTGGATGAG	59
NR_002578	ACTCTTATATACAGGAGCCC	50
NR_002578	GAAGATTGAGGGAGGTTAGG	50
NR_002578	GGAGCAGCACCTACCTCCGG	48
NR_002578	TCACTTCCGGGACGGTGTTC	39
NR_002593	GGAGCCGCGGACGGTGGGCG	136
NR_002593	CTCTCGTCAAGCCTGGGAGC	134
NR_002593	GGGCCTGGGAATCGCCTGCC	128
NR_002593	TGCTCCGAGCTGGGTCGAGG	116
NR_002593	AGAGCCGCGGCCGGGCCACG	86
NR_002593	TCCATGGCGCAGGAGGACGG	78
NR_002593	CCCGTCCTCCCGGGTGCGCC	68
NR_002593	ATTGAGCTCAGGCAGATTGC	67
NR_002593	AGGGATGAGAGGATGACCTG	53
NR_002593	GTGCGTCCTCCGGCCTAGCC	43
NR_002594	GGAGCCGCGGACGGTGGGCG	136
NR_002594	CTCTCGTCAAGCCTGGGAGC	134
NR_002594	GGGCCTGGGAATCGCCTGCC	128
NR_002594	TGCTCCGAGCTGGGTCGAGG	116
NR_002594	ATTGAGCTCAGGCAGAGTGC	83
NR_002594	CCCGACCCGTGGCCCGGCCG	78
NR_002594	AGGGATGAGAAGATGACCTG	75
NR_002594	TCCATGGCGCAGGAGTACGG	61
NR_002594	GTGCGTCGTCCGGCCTAGCC	58
NR_002594	GCGCACCCGGGAGGACGGGC	48
NR_002595	CACCTGTAATCCCAGCACTT	854
NR_002595	CCTGTGAAGTCTCAGCTACT	95
NR_002595	CAAGCCTCACTATGCTGCCC	72
NR_002595	GAGGGTTGCTTGAGTACAGG	69
NR_002595	AGTGATAGACACAGAATAAT	62
NR_002595	TGTCAAGTCTAAGAATTCTT	50
NR_002595	GAACATATTCTTTGGGACGT	45
NR_002595	TACTTTCCACATTTAAACCC	43
NR_002595	ATTAGTAAGTACATAAACCC	42
NR_002595	CCACTGTGCCTGGGTGATCC	40
NR_002599	CGTCGCCGCACCGCGCAACC	120
NR_002599	CAGGCACGCGTCACCACAAT	111
NR_002599	CGCACCTTAGCCCTCTTCCC	95
NR_002599	TGCCACACAGCAAGTTTATG	68
NR_002599	GCCGCGTACCGGAAGAGGCG	66
NR_002599	AACATGTTCATAAACAAGGT	62
NR_002599	GACATCGGAAGACAGCTCTT	57
NR_002599	CGGGAGGATCACCCGATGTC	52
NR_002599	CGAGCAGAATATGCCCTAAA	48
NR_002599	GGCTGAGTGCACCGGCTCTG	46
NR_002601	AAAGGCAAGAATGAAGTCTT	81
NR_002601	ACAGTGACTGCCATGGCCAC	78
NR_002601	ATAAACAAAGGCTATGCACC	77
NR_002601	TCAGTGTAGTGCTAGCATGT	77
NR_002601	GGTAAGGATAAGAGAAGAAC	61
NR_002601	TGAAAGAGAAGGACTGAGTG	60
NR_002601	GGACAGGTATAGAAGCCGGA	59
NR_002601	TCTCGAAATGTGGAAGAGAA	57
NR_002601	GAGCTGTAAGGTGAAACTCC	50
NR_002601	GCTCAAATTTCTGGAAACTT	40
NR_002605	CCCGCGTTCCCGGCATTCCC	79
NR_002605	GTGGCGCTATACTCTCGGAC	71
NR_002605	ACGAGATGACGGCCATCACC	69
NR_002605	GCCTGATCTCATCAATCTAG	69
NR_002605	AAATGGCGCCGAAAGCGCTG	68
NR_002605	TTCGCCAAGGCTGGCGCAGT	67
NR_002605	AAATCCGAGGAAGTAGGGTT	64
NR_002605	AATGTCGGGAAAGCAAGAGA	54
NR_002605	AGAGGCGGTATTGACAGCTG	53
NR_002605	GGCTCTAACGAATTTGAATG	49
NR_002612	TATGCGTGACGCCTGAGCCG	97
NR_002612	GCGCGCCAGCCGCCCGCCCG	92
NR_002612	TCCCGGGCGGGCACGTGACG	72
NR_002612	TGTACTTAGGTCGTGTGCTG	60
NR_002612	GGGTGGCTCGCAGCCGTTCG	58
NR_002612	TGGCGGGCGGCGCGGAGCCC	57
NR_002612	GCGCGCACACTCGGCGAGCG	56
NR_002612	CTCTCCCAGGAGCCGGCGGG	54
NR_002612	GGTTGGCAGCGTTCGGGCCC	54
NR_002612	TTGACGCAATCTATAAATAG	40
NR_002710	CGCATCACTGCACTGCAGCC	89
NR_002710	CTATTACGTCACGTGAGAGC	76
NR_002710	CCCAGCTACTCCGGAGGCCG	71
NR_002710	CTCTTTGTCTTGGTACTTAC	66
NR_002710	AAGAACTCACTAATTACCAA	63
NR_002710	AAGTGAGCTAGAGAGATGCC	63
NR_002710	CTAGTATCTATGTCTGATAG	58
NR_002710	TGGAGTCTCGCTCGGTAGCC	58
NR_002710	ACTCATGTTGAAGGGTGAAG	55
NR_002710	TAGCTTCTAATAAGTAAAGC	42
NR_002711	AAGCTGAATTACCATGCGAT	73
NR_002711	TGGAAACAGGCCGACAGTTA	70
NR_002711	CAAAGTGAATCCAGATACCC	68
NR_002711	AGAGCACTGAGAAGGGAGGG	67
NR_002711	AGTGCCCTCTGTAAATTATC	62
NR_002711	GGAACCGAATAACTGATTTA	55
NR_002711	CAATGTGCTAAGTCAAATTA	54
NR_002711	TAAAGCAACATGTTCTTCAA	53
NR_002711	TACATCTAGGCGGTGTCGGG	53
NR_002711	GATGTAACAATCAGTAGTCC	44
NR_002712	ACAGGACACTCAATCCTACT	110
NR_002712	ATGTGGGAAGACATCTTCAG	81
NR_002712	TCTTCTCTCTTCTATAGGCC	72
NR_002712	AAACAGTTTGAACAGTAGCA	65
NR_002712	TCCTATCCCAGTTTCTTGGA	57
NR_002712	GATAGGCAAGAATCTGGGTA	56
NR_002712	TTGGGAGACTGTGATGTCAT	53
NR_002712	TTTGAGGTAAACTTAAATCC	49
NR_002712	GTGTTGGCTTGTATATTACA	37
NR_002712	ACCTCTAATTTGTATATGGC	25
NR_002713	TGGGTACTAGGCTTAATATC	144
NR_002713	TGGGTACTAGGCTTAATATC	144
NR_002713	CCTTTCAGAGGGTAGTGGGT	95
NR_002713	CCTTTCAGAGGGTAGTGGGT	95
NR_002713	ATCTCAGCAGCAGTGACATG	82
NR_002713	GTCTTCAAACACTCACTATA	70
NR_002713	GAGGGCAGCAGCACACACTG	68
NR_002713	TACATACTTGCTCAGAAACT	67
NR_002713	GTTAAGAGATGGACACATAG	64
NR_002713	CATAGGTAAACTGGTGTCAT	0
NR_002714	AAGAGCCACAGTATTTAAGC	96
NR_002714	TCTCACTCCTTGCTCCACCC	90
NR_002714	AACAGTATATTAGACTACGA	84
NR_002714	GGGCTGCAGGATAGGACATC	65
NR_002714	GGCCATTCCCAGGATATGCC	57
NR_002714	GGTTATGGAGCATCCCTGTT	57
NR_002714	GCATCAAGAGGAGCTCTTCC	55
NR_002714	GTTTCTGCTGAGCAAGGGCA	52
NR_002714	AGGTTATAACAGGGTGATGC	49
NR_002714	TGGAAAGGTTTCCAGTTTAG	41
NR_002718	CCAGAAAGCACATTATTCAC	77
NR_002718	TTCAGTCACTCATTCTTCCC	70
NR_002718	TATTCCCACACATGTAAGAT	68
NR_002718	AGTTGCTACTACATAATGGC	64
NR_002718	TTGCTCCAAGTGATTTGTTT	61
NR_002718	CAATGTTGTTAGGGATCATA	56
NR_002718	GCATTCTGATAATCTGCCTG	56
NR_002718	GATGAAAGACCTTGCAACTG	50
NR_002718	GCTTAACAAAGGATCTGAAG	41
NR_002718	GGAAATTATTCCAGATGAAG	35
NR_002720	CTTGCTGATGCAGACACTGC	77
NR_002720	CTGACATAGAAGGAGAAGTT	73
NR_002720	CCAGGAAGTTCCACCAGTCC	67
NR_002720	AAACCACAGGAAGCCTGAAG	64
NR_002720	GTAACCTATGAATGGCAGTG	59
NR_002720	GAAGAATATTGATTTGAGCC	58
NR_002720	GGGCCTGCGCAGTTACCTCC	54
NR_002720	GCCCTCCATCAAGTAAATAC	49
NR_002720	GTGCAAGGAAGTGTGGATTG	48
NR_002720	GCAGGGCCACCTAGCTTATG	47
NR_002722	ATTCATTCAGCTCTGTGATA	68
NR_002722	TTTGATGAAATGAATAGACG	60
NR_002722	TACACTCTATTAGCTTATGT	58
NR_002722	CTTGTCATGCTCTAAGAACA	56
NR_002722	TCCTTGAATCTTTGTTTGTT	52
NR_002722	GTAAGCCATAAAGATATCTC	51
NR_002722	CTTATTATCAGAGGCAGTGT	46
NR_002722	TAATGGAATAAACACTTCAC	46
NR_002722	AGGATATAGGAGAAATTACT	43
NR_002722	GCAGTATGCCCTATGTTGAA	41
NR_002724	TGAGGATTATCCATGAGCCC	81
NR_002724	CGTCCTACTTGACAGCCCAC	79
NR_002724	ACGCGAGCCCATTCTCCCTG	77
NR_002724	CTTGTGCTAACAGGAGCTCT	64
NR_002724	CAGGCTACTAGGGAGACTGG	57
NR_002724	AAGAAATCCGAGCAATCCAG	55
NR_002724	GGGTACAGTGGTCCAGACAA	53
NR_002724	TACTTTGAAGTACTGTTATG	48
NR_002724	AGACAGTATAGTGACCCTCG	46
NR_002724	GATGGAACTTGTGGGACCTC	43
NR_002726	AAAGAAGGCATCAGCCGCAC	94
NR_002726	TCAATATGGGACCGAGAGGA	89
NR_002726	TACTGAAATGTCCACAGCTC	84
NR_002726	TGAGATACTGCAAGACAGTG	74
NR_002726	CATTGATAACTTGTGACTTC	67
NR_002726	TGCTCTAGATGCCCTAGACC	58
NR_002726	GAGGGAAAGTGTGCTGATCC	55
NR_002726	CTGGTCTGCCAGCTCTTAGA	52
NR_002726	TTCATTTAGGCAACTCTGCC	50
NR_002726	TTTAAATGGTTAGATGAGGC	47
NR_002727	AACATTGGAATATCACCTAA	97
NR_002727	TCAAGGGTTCGAGACCAGCC	78
NR_002727	AAAGCGTTATACAAAGTCAT	74
NR_002727	CATGAGCCACTGCACCCAGC	74
NR_002727	TCCTCAGCCTCCTGAGTAGC	68
NR_002727	TTCAGTTCTGGTTAGGACAT	65
NR_002727	TTACTTGGGTGGGCAGACTT	63
NR_002727	ATAAGACTCAATGAGTTGGA	56
NR_002727	GGTGGCAATAATTAATACTT	54
NR_002727	GCTGAGGTGGGTGAATCATG	52
NR_002731	ACTCTAGCTGCTAGCCATTC	97
NR_002731	ACATGCAATTTGAAATGCAC	88
NR_002731	AAACAGAGAGCAGTTACCCT	77
NR_002731	TTTGGTGCTATCATCTTCTT	59
NR_002731	TTGTCAGTACAAGAAGGTTT	57
NR_002731	TCCCAACAGACTAGTTAAAG	49
NR_002731	GTTAGCGTATTCAGAATCAT	46
NR_002731	TAATTACCCTGTGTTGATTA	46
NR_002731	TATTAGTTCTTTAACTCCAG	39
NR_002731	GTTCCTCTTAGAGCCAGTGA	36
NR_002733	GCTTAGGAGCTCATCATCAT	76
NR_002733	GGGAGCGTAGGCCGGGCAGC	71
NR_002733	TGATACTAAGCAGGCGGCCT	70
NR_002733	GAAGCGAGTGGGTCGCGCAG	65
NR_002733	TCCGCTCCGCCCGGCTCGGG	62
NR_002733	GCGTGAGCGGCGCGGCTGGC	55
NR_002733	AGGCGCCTGCGCCCAGGTGA	52
NR_002733	GGCTCGGGCCGCGGGCGCGC	50
NR_002733	GCGCGGGAGGCGGCGGCGGG	37
NR_002733	GGCTTTGTCTAGGGCCGGGT	33
NR_002766	CTGCGTGAGCCCGGCTCGCC	97
NR_002766	AAATGCCCGGGCGACATAAC	82
NR_002766	GGTTTCGGAACATCCATCGG	79
NR_002766	GTGCCTGAATTCACCCTGCC	76
NR_002766	CCCGATGGCTGGCCGTCCTC	71
NR_002766	GACAGGAGCCGTGCCCTCTA	55
NR_002766	GTGTTGGTCATGGCGGCCAG	55
NR_002766	CACCCAGATTGCAGCAAAGA	51
NR_002766	AATTTGTCATAGAATCTGGG	39
NR_002766	GGTTTATATGGAGGCGCAGA	37
NR_002769	AGTGACATCTATTGGGCACC	70
NR_002769	ATGAATTAACAGGAGCACTG	66
NR_002769	GGGCACTACCATGAATTAAC	63
NR_002769	AGTACACAACAAACTGATAA	61
NR_002769	GTTAACAGTTGTAACTTGCC	58
NR_002769	CATGACACCTTTAGTGTCTC	51
NR_002769	CATGACACCTTTAGTGTCTC	51
NR_002769	ATGCTTCACTATGAAGCTTG	47
NR_002769	TTCTACTTTATGTCTTGTGA	35
NR_002769	TGTTCGATCATACCAAACTT	0
NR_002770	CAAGGCATCATCCTGTGCCC	116
NR_002770	ACACACACACGAACTCACAC	108
NR_002770	CTCAGAGAAGCACATGGACC	95
NR_002770	AAAGGAGGGACTGACTCGCA	74
NR_002770	GACCAGCAGATAGGCATCCC	69
NR_002770	AGTTTCTTCACTGGAGAGGC	67
NR_002770	GGGCACCTTCGTCCTCAAGT	58
NR_002770	TGTGTTCACCATGACATGAG	56
NR_002770	GACAGATCTTGCTCTGAGCC	52
NR_002770	TTTCCAGAGAGGATCACAGA	41
NR_002773	AGGAGGACAGAGGCTTACGT	89
NR_002773	GGAATCAGGTCGTGTTAAGG	83
NR_002773	AACTGGCTGTGGACTTATCT	81
NR_002773	CCAAATCAAACAACGTACTC	81
NR_002773	GCTTTCTCATCATTACCCTC	73
NR_002773	AAGGAGAGCCGCAGGACAGT	68
NR_002773	CTCCTGGCTGCAAGGCTGCA	66
NR_002773	GGGTGGAGCTAGAGGTGACT	59
NR_002773	TTTGGAGATAAGAGCTAGCA	57
NR_002773	TCAGGGTCAATGAACCAAGT	56
NR_002774	CGCCCTCTAGCCACGCCCTC	86
NR_002774	GCACCACGGGCAGCGACCAC	85
NR_002774	GCCGAGACGCTCCCGACGCA	83
NR_002774	AGGCGGCGAGGCGAGAGGCG	80
NR_002774	AGGGCGGCAAGGCGGCGGGA	76
NR_002774	GGCGGGACGGCGAGGTGAAG	74
NR_002774	AGCCCGGCGGTGAGGCAAGG	66
NR_002774	ATCAAACTGTTCGGAATGTT	66
NR_002774	GAAGCGTAGAGACGTGGCCT	64
NR_002774	TCTGGTGTCTGTCGCGAGTG	50
NR_002775	AATGACGCCTATAGCAGCTG	81
NR_002775	TCATTACCACGAGAGCAGTA	70
NR_002775	TTAGATCACCTTTCGTATCC	67
NR_002775	AGATCTGATGGTTTCATAAG	65
NR_002775	ATTCAAGATGAGATTTGGGT	57
NR_002775	GATGGGTGTTTGATGTGGTT	54
NR_002775	TGTTGTGGGAAGAACCCGGT	53
NR_002775	AGAGAATTGAATCATGTGGA	50
NR_002775	CAGTTGACCCTGCCGAGAAA	50
NR_002775	TGGAATGTATGAAGGTTTAG	36
NR_002779	AGAAATCCTGCACCTCGGAC	83
NR_002779	TCTCTAAACTTCATCACGTC	77
NR_002779	CTCTCCTAAGTTTAACGAAA	72
NR_002779	AGTTCCTTTCACCCACTTGA	69
NR_002779	CTGGGTCTTGCTTGCATGGC	65
NR_002779	GATTTCGGTTGCTCTCTGCG	62
NR_002779	AGTGGCGAGAGTAACGCCCG	60
NR_002779	CCATCTTAACCAGATGGAAA	52
NR_002779	GGCTTATATGAGATTGAGAA	52
NR_002779	TGGTTGGCCAAGGGCCTTTG	38
NR_002780	TCAGCCCACCGCTGCGCGGC	93
NR_002780	TTGTCCCATGCAGCGGTTCC	89
NR_002780	GTCTGGATACTTAGCAGCAC	79
NR_002780	CCACAGAACTGCTAATATAG	75
NR_002780	ACTACGGTAAGAGCCATTAC	72
NR_002780	CGAGGCAAGCGGAAGTCGTA	72
NR_002780	TCAAACCCAACACTAAAGCA	56
NR_002780	CGAGATTCTCTTTAGTTGCC	53
[truncated: 94,459 more rows]
