# Supplementary material for: A genome–wide CRISPR activation screen identifies SCREEM a novel SNAI1 super-enhancer demarcated by eRNAs
Source: Front Mol Biosci. 2023 Feb 27;10:1110445. doi: 10.3389/fmolb.2023.1110445 (PMC10009272; doi:10.3389/fmolb.2023.1110445)
Supplement: Supplementary file 2 [file Table14.XLSX]

## Sheet: Sheet1
Donor #	Age	Sex	race
1	36	F	white
2	33	M	Black or African American
3	35	M	other
4	28	F	white
5	28	F	white
6	40	M	white
