# Supplementary material for: A genome–wide CRISPR activation screen identifies SCREEM a novel SNAI1 super-enhancer demarcated by eRNAs
Source: Front Mol Biosci. 2023 Feb 27;10:1110445. doi: 10.3389/fmolb.2023.1110445 (PMC10009272; doi:10.3389/fmolb.2023.1110445)
Supplement: Supplementary file 3 [file Table3.XLSX]

## Sheet: all_samples_8_for_fig1
sgRNA	gene	Exp1.Bot	Exp1.Top	Exp2.Bot	Exp2.Top	Exp3.Bot	Exp3.Top	100x_Sam7	100x_Sam8
nontargeting_AAAACAGGACGATGTGCGGC	nontargeting	626	756	448	795	466	679	637	613
nontargeting_AAAACATCGACCGAAAGCGT	nontargeting	418	487	324	558	353	545	393	365
nontargeting_AAAATCGATGGGCTGAATCT	nontargeting	858	946	1106	1539	1362	1541	1475	1235
nontargeting_AAACCCTATGCCCAAATGAG	nontargeting	424	360	179	286	247	260	139	107
nontargeting_AAACGGTACGACAGCGTGTG	nontargeting	574	618	1112	987	1194	1054	1693	1624
nontargeting_AAATAATATGCATCTCTCGA	nontargeting	858	429	681	626	608	516	489	504
nontargeting_AAATACAAGCTATAGCGATA	nontargeting	527	478	1122	1978	1048	2151	3286	3062
nontargeting_AAATGCACAGATCGCTGATC	nontargeting	1002	709	1100	1070	742	1010	830	836
nontargeting_AACAGGAAACGTGACTAAAG	nontargeting	930	769	1256	802	1214	766	950	901
nontargeting_AACATCTCGTTAGGGGTATC	nontargeting	1935	937	1884	1635	2012	1975	2870	2663
nontargeting_AACGCTGTCGTACGTGTATA	nontargeting	1238	783	2146	1379	2311	1532	2680	2425
nontargeting_AACTAGAATAGGCGGGCTTG	nontargeting	778	943	1181	1702	1142	1542	1887	1748
nontargeting_AACTAGCCCGAGCAGCTTCG	nontargeting	672	779	524	766	388	720	554	366
nontargeting_AAGAAGGGCCGTACCCGAAA	nontargeting	516	676	497	606	373	518	718	722
nontargeting_AAGAATTAGGCACGGTTACT	nontargeting	1183	658	1327	1182	935	1140	1121	1074
nontargeting_AAGAGCGAATCGATTTCGTG	nontargeting	789	415	438	716	363	573	548	576
nontargeting_AAGCACTAGTCCGTATGATG	nontargeting	516	588	293	492	302	489	470	386
nontargeting_AAGCCATTGTATAACTCCAG	nontargeting	321	237	286	190	102	119	188	173
nontargeting_AAGGGCGTGCCCTGCGTTGT	nontargeting	1082	1372	1764	1925	1558	2011	2063	1755
nontargeting_AAGTGACGGTGTCATGCGGG	nontargeting	473	784	526	1141	607	1093	782	566
nontargeting_AATATTTGGCTCGGCTGCGC	nontargeting	896	741	1087	1184	1123	1416	1275	1014
nontargeting_AATCGACTCGAACTTCGTGT	nontargeting	1310	1633	1928	3206	1736	4340	4299	3610
nontargeting_AATCGCAGGTATCCCAGAGC	nontargeting	459	321	322	305	191	311	271	266
nontargeting_AATGCGAGTGTATCCGCAGT	nontargeting	860	834	841	1396	1121	1450	1425	1146
nontargeting_ACAAAAAACTACGGTGATTA	nontargeting	585	592	736	1088	508	1173	740	672
nontargeting_ACAGCGCTCTCGTGTACTAT	nontargeting	816	743	687	1054	651	961	974	858
nontargeting_ACATACCCCCCTGGTTCAGA	nontargeting	629	502	889	1032	924	1181	1152	1157
nontargeting_ACATAGTCGACGGCTCGATT	nontargeting	587	487	770	792	538	790	851	712
nontargeting_ACCCATATATGCTGCCGCAC	nontargeting	887	726	820	1308	987	1395	919	605
nontargeting_ACCCATTGAGAGTCGCCTGA	nontargeting	583	574	383	544	321	491	360	316
nontargeting_ACCCTCCGAATCGTAACGGA	nontargeting	859	1283	1118	2369	1519	2634	3329	2949
nontargeting_ACGATCGGTAATGGTCTGTT	nontargeting	1029	1159	1150	1443	1286	1353	1665	1330
nontargeting_ACGCCTCCTCAAATTAGCTC	nontargeting	828	533	1398	1353	1537	2073	2356	1974
nontargeting_ACGCTGACGAGTAAAAGCGG	nontargeting	260	239	238	309	143	259	157	147
nontargeting_ACGGAAAGACCTCGCTATTC	nontargeting	1169	769	1319	1355	1023	1211	1189	947
nontargeting_ACGGAGGCTAAGCGTCGCAA	nontargeting	443	465	322	401	168	416	279	237
nontargeting_ACGGGCGGCTATCGCTGACT	nontargeting	1512	1207	1684	2271	1867	2092	2109	1888
nontargeting_ACGGGGTGAAACCATGTCGT	nontargeting	737	690	789	1193	709	857	875	712
nontargeting_ACGGTACATGCGCATGAGTC	nontargeting	1024	938	1504	1271	1424	1424	1859	1791
nontargeting_ACGGTGGGGATGGACCTACT	nontargeting	1095	827	1848	1991	1956	1614	2369	1893
nontargeting_ACGGTTATGGTCTCATGGGG	nontargeting	239	333	173	425	158	296	153	173
nontargeting_ACGTGGGGACATATACGTGT	nontargeting	608	531	578	772	323	421	404	382
nontargeting_ACGTTCGAGTACGACCAGCT	nontargeting	764	812	995	1428	909	1381	1341	1146
nontargeting_ACTACTCCGGCAAATACTCG	nontargeting	540	205	583	421	592	238	424	310
nontargeting_ACTACTGGCTATCCGCGCCA	nontargeting	324	300	253	400	247	361	198	178
nontargeting_ACTAGAGTCATGATCAGCGA	nontargeting	452	660	358	541	349	469	418	284
nontargeting_ACTAGCCTGTTCGCGAGTAG	nontargeting	294	346	292	333	278	315	223	218
nontargeting_ACTGCTGCTGACATCTCTTA	nontargeting	845	934	1047	1948	1108	1976	1568	1532
nontargeting_ACTTACGGCACTCGCATGCC	nontargeting	1072	1247	1287	2248	1374	2731	2808	2369
nontargeting_ACTTCAGTTCGGCGTAGTCA	nontargeting	781	409	713	290	567	399	499	427
nontargeting_ACTTCCCACTTCTTAGGTTG	nontargeting	1038	725	946	968	997	991	986	794
nontargeting_AGAAACTGAACTATCCTACT	nontargeting	1181	711	871	588	811	463	620	578
nontargeting_AGAACCCAGACGCCAGCGGT	nontargeting	606	857	424	731	221	946	534	376
nontargeting_AGAAGACCGAGGCGCTTCAA	nontargeting	589	848	601	1211	634	1393	1063	750
nontargeting_AGACACGTCACCGGTCAAAA	nontargeting	1092	1465	1523	1649	1114	1395	1502	1267
nontargeting_AGACCCCGTAGGCAGGACGT	nontargeting	275	507	339	765	220	941	592	394
nontargeting_AGAGCATGATGACCCGTGAC	nontargeting	522	441	381	553	324	471	373	349
nontargeting_AGAGCGTCTTCGTGACAAAC	nontargeting	1208	1062	1331	1134	900	1331	1112	1047
nontargeting_AGATGGTCAGATCTAGTAGT	nontargeting	707	860	903	932	715	1190	917	794
nontargeting_AGATTCATTCACGAGTTGGG	nontargeting	733	848	634	1308	753	1510	1315	1065
nontargeting_AGCACGTAATGTCCGTGGAT	nontargeting	794	520	548	738	429	575	691	461
nontargeting_AGCATTTGCGCGGCAACTGT	nontargeting	238	418	329	381	103	386	232	198
nontargeting_AGCGATCTGGACACTCTCCA	nontargeting	55	99	66	57	74	60	39	86
nontargeting_AGCGATTCACGTATTAGATG	nontargeting	316	282	317	230	149	196	205	164
nontargeting_AGCGCAGATAGCGCGTATCA	nontargeting	1360	1100	1746	2099	1710	2195	2741	2428
nontargeting_AGCTAGCGATGGCTCTAAGT	nontargeting	1161	907	921	864	1071	713	768	744
nontargeting_AGCTCCATCGCCGCGATAAT	nontargeting	853	775	1036	876	996	747	995	861
nontargeting_AGCTCGCCATGTCGGTTCTC	nontargeting	751	1031	813	1463	1063	1686	1611	1520
nontargeting_AGGACTAGTGTCGCACTCAG	nontargeting	579	221	549	624	590	392	599	521
nontargeting_AGGCTTAAATGGCGAGATTG	nontargeting	430	542	371	884	411	843	841	656
nontargeting_AGGGAAACCTCTATGGGTAA	nontargeting	278	319	226	385	292	222	202	118
nontargeting_AGGGCACCCGGTTCATACGC	nontargeting	249	259	195	99	87	89	87	46
nontargeting_AGGTAAGCCCCTTAGAACTG	nontargeting	299	425	291	462	218	472	472	363
nontargeting_AGGTCGGCCGAACATACGGT	nontargeting	410	444	394	412	430	386	399	339
nontargeting_AGGTTGAATACCCCTTACTA	nontargeting	792	674	676	806	679	948	506	579
nontargeting_AGTATTGTGGTGTCGTCAAC	nontargeting	390	415	523	977	569	859	791	643
nontargeting_AGTCATAACTGAGTGAATCG	nontargeting	926	656	1815	1527	1722	1373	2492	2239
nontargeting_AGTCTTAAAGACCCTAAGCT	nontargeting	433	618	293	404	305	381	379	265
nontargeting_AGTGAGTGACAACCAGATCG	nontargeting	323	582	388	392	197	238	196	234
nontargeting_AGTGTGGAAAAGCTAACAGA	nontargeting	587	255	423	299	471	233	362	277
nontargeting_AGTTCTGTTCGATAGATGCC	nontargeting	359	307	293	290	221	340	229	234
nontargeting_AGTTGAATGGACCTCGACTA	nontargeting	584	607	702	486	554	453	404	369
nontargeting_ATAATCCGGAAACGCTCGAC	nontargeting	975	747	1120	1699	1197	2408	2288	1824
nontargeting_ATACGCATGATTGCAAGAGG	nontargeting	57	144	35	42	10	59	22	18
nontargeting_ATACGGCCGAAGCCCCTTCA	nontargeting	1698	1326	2339	2423	2022	2498	2711	2328
nontargeting_ATACTCTCACAGGTACATAA	nontargeting	557	414	481	495	478	611	612	420
nontargeting_ATAGCCGCCGCTCATTACTT	nontargeting	637	658	1152	1443	1053	1244	1524	1365
nontargeting_ATAGCGGATGTCCTTGGAAA	nontargeting	428	605	244	326	203	391	216	249
nontargeting_ATAGGTCATCCACTGGGCGG	nontargeting	424	575	446	505	295	613	427	364
nontargeting_ATAGTAACGTCAGGGAGTAA	nontargeting	756	730	772	931	643	700	597	654
nontargeting_ATATAAACTGTCGCGGTAAA	nontargeting	790	525	918	792	1180	775	1071	863
nontargeting_ATATGACAGGGCAAACGCAT	nontargeting	970	920	849	1214	902	1454	903	762
nontargeting_ATCACGTGATCGGATGGTTC	nontargeting	691	749	707	776	471	785	610	491
nontargeting_ATCAGCCCATTTCTGCGCAC	nontargeting	952	870	817	879	522	907	592	607
nontargeting_ATCAGGCCTTGTCCGTGATT	nontargeting	1437	1475	1376	2277	1176	2945	2171	1887
nontargeting_ATCCAGATCACCACGCGTCA	nontargeting	683	521	620	684	368	457	510	330
nontargeting_ATCCATGTGGTTACAATATT	nontargeting	1547	1358	1954	2178	2324	2331	2750	2108
nontargeting_ATCCTAGGTACAAAAGGACG	nontargeting	201	403	281	200	116	230	190	141
nontargeting_ATCGATATACCGCCATAAAA	nontargeting	801	376	857	560	851	538	817	722
nontargeting_ATCGGTACCTCTTCACATAT	nontargeting	582	811	627	833	675	591	765	638
nontargeting_ATCGTTTCCGCTTAACGGCG	nontargeting	778	571	571	478	428	402	412	415
nontargeting_ATCTCGGGTCGACTGCGGAT	nontargeting	462	810	685	1518	573	1591	989	846
nontargeting_ATCTGTGTGACTGCGGTCGG	nontargeting	603	525	463	619	358	523	405	299
nontargeting_ATGACATTGCGCGTCTACGG	nontargeting	398	576	320	814	290	696	527	459
nontargeting_ATGATATCTGACATGCAGCG	nontargeting	481	476	448	520	260	568	314	288
nontargeting_ATGCCTTAGACTTAACCTCG	nontargeting	266	299	248	491	125	463	381	287
nontargeting_ATGCGCAGCTCCAGAATTTT	nontargeting	1575	1047	2900	4141	3928	6038	12541	11699
nontargeting_ATGCGCTTTAATCGCCGTTC	nontargeting	271	392	208	576	178	466	440	297
nontargeting_ATGCTGCAGCTTTACGATCA	nontargeting	1268	868	957	1329	983	1228	1453	1186
nontargeting_ATGGAAGAGCGTCATGACTT	nontargeting	1613	1055	1383	1655	1390	1574	1196	1215
nontargeting_ATGTAACGAGTTGTAAGTCA	nontargeting	427	644	489	626	300	572	518	429
nontargeting_ATGTCTAGACCTAATCGTTT	nontargeting	833	1668	979	3070	1212	4671	2790	2414
nontargeting_ATGTTATTACAGACGCGTGT	nontargeting	726	450	630	346	826	470	345	367
nontargeting_ATTAGCACGGCGACCTTCTA	nontargeting	1167	714	1453	1266	1585	1338	1773	1494
nontargeting_ATTCAGCGCGCTCGCCCTGG	nontargeting	955	893	744	1176	661	1093	640	761
nontargeting_ATTCATGCGCCGCCTCCTCT	nontargeting	532	592	995	847	938	936	858	803
nontargeting_ATTGCGCAATCCTTAGGATA	nontargeting	512	1552	527	2556	480	2921	1517	1168
nontargeting_ATTGCTCTGTCGCATCAATC	nontargeting	959	1342	1317	1745	1067	1964	1819	1401
nontargeting_ATTTCCCTACGGAGATATCC	nontargeting	689	1009	1220	1874	1109	2204	2394	2042
nontargeting_CAAAAAGGCGTTTGAGCGTG	nontargeting	990	430	1312	1270	1250	744	1544	1336
nontargeting_CAAAAGTCTCGCTTGGTCCT	nontargeting	840	528	1031	1037	856	809	724	527
nontargeting_CAAACAGTCTAAGGCGACGA	nontargeting	344	297	268	300	146	442	159	150
nontargeting_CAAATGCCATTTAGGTTATC	nontargeting	708	292	1014	614	1012	629	1017	767
nontargeting_CAACACCCCGCGTTATGCTA	nontargeting	721	318	483	311	242	280	322	284
nontargeting_CAACCGGCGGGCCCCTACAA	nontargeting	334	361	154	471	130	225	191	156
nontargeting_CAACGACGGGCCTAGTCTCA	nontargeting	364	567	520	834	564	560	743	713
nontargeting_CAAGCATTTAGACACCTGTC	nontargeting	1733	887	2448	1901	2194	1796	2342	1951
nontargeting_CAATATCGGGTGCTACAGGA	nontargeting	276	196	151	233	82	207	197	102
nontargeting_CAATCGGCGACGTTTTAAAT	nontargeting	520	667	432	543	495	652	605	460
nontargeting_CACATAACATGAGGTATCAG	nontargeting	363	628	327	617	184	548	466	349
nontargeting_CACCATAGAACCTGAAATAC	nontargeting	888	848	1140	1233	978	1386	1102	925
nontargeting_CACGAACTCACACCGCGCGA	nontargeting	574	449	434	430	370	488	310	207
nontargeting_CACGCACAATCCTTCACGCA	nontargeting	1305	1201	1062	1406	1073	1525	1057	901
nontargeting_CACTTACACATGAGGCGGTA	nontargeting	504	508	652	760	629	555	551	463
nontargeting_CAGCGGTGCTATTTGGTCTT	nontargeting	881	281	1048	570	1311	490	1080	992
nontargeting_CAGGAGTCGCCGATACGCGT	nontargeting	242	313	182	265	174	169	137	99
nontargeting_CAGGTTTGCACGCATAGCTA	nontargeting	632	591	551	889	640	1125	1175	1013
nontargeting_CAGTAGCGATCGAATGTCAA	nontargeting	593	652	269	682	286	739	587	361
nontargeting_CAGTGTCCGAGCGATATTTT	nontargeting	618	601	613	1060	724	881	1148	1117
nontargeting_CATAGGTCCCTAGCAACTCC	nontargeting	406	242	408	259	264	384	423	348
nontargeting_CATCTGTAGGGTTGCAAGCC	nontargeting	556	562	738	706	681	792	730	585
nontargeting_CATGAGCGCATTGAATAATA	nontargeting	700	359	1003	804	1089	977	1133	1292
nontargeting_CATGGCATAAGTATAAGACA	nontargeting	584	657	669	736	379	585	468	364
nontargeting_CATTAGTCTGATACCTGTGC	nontargeting	549	508	765	657	707	642	743	558
nontargeting_CATTGCACGCCACAGCATTG	nontargeting	1227	1266	2345	2760	2241	2772	4248	3475
nontargeting_CATTGTATGAACGCAATAGC	nontargeting	816	786	1208	1727	1448	2262	2380	2037
nontargeting_CCAATCTTGAACGTCATGTT	nontargeting	907	867	936	1214	1003	1020	945	818
nontargeting_CCAATGATAAGCCCGAACGG	nontargeting	276	321	343	586	323	673	717	524
nontargeting_CCACACCTGTCTAGCATGAC	nontargeting	909	939	963	975	771	804	898	774
nontargeting_CCACTGGTAAAGGCTAGACT	nontargeting	757	875	938	1442	837	1516	1161	1096
nontargeting_CCAGCAATACCCCGGTATGG	nontargeting	310	319	408	457	361	409	298	236
nontargeting_CCAGTGCCCTTTTGTCGCAA	nontargeting	981	756	926	1187	1004	1078	1074	874
nontargeting_CCATAGCTCTAGCGATAAAC	nontargeting	493	416	995	931	664	781	1060	987
nontargeting_CCATATCGGGGCGAGACATG	nontargeting	819	606	1267	1069	1170	1196	1655	1652
nontargeting_CCATTCTCAACCGGTCCAAT	nontargeting	1071	884	1448	1792	1555	1919	2027	1603
nontargeting_CCCAGGTGTATAATGAAACG	nontargeting	455	194	409	385	367	267	290	319
nontargeting_CCCCGTAGCTCATTAGTCTG	nontargeting	462	421	382	556	269	466	442	377
nontargeting_CCCGATGGACTATACCGAAC	nontargeting	726	648	691	875	828	778	961	850
nontargeting_CCCGCTAACAGCCTAGATCA	nontargeting	933	711	969	823	828	849	927	855
nontargeting_CCCTTCTGGCGGGCCAAACA	nontargeting	1284	469	2059	1275	2183	1511	1926	1840
nontargeting_CCGCGCATTTCAGAGCACAA	nontargeting	760	798	1053	1008	1003	1253	1560	1202
nontargeting_CCGCTATTGAAACCGCCCAC	nontargeting	401	520	330	480	217	391	311	278
nontargeting_CCGCTGTCTCACTAATCTCA	nontargeting	2380	1297	2392	1990	2192	1927	2224	2032
nontargeting_CCGGGAGATTAACGTTAATT	nontargeting	738	808	887	1329	1090	1161	1354	1106
nontargeting_CCGTGTTCCACAACTACCCT	nontargeting	447	677	478	760	343	890	542	582
nontargeting_CCGTTGGACTATGGCGGGTC	nontargeting	447	231	207	293	179	294	260	158
nontargeting_CCTAAGGGGTACCACCATGG	nontargeting	291	282	623	599	285	626	460	504
nontargeting_CCTACGCGGTAGGGAACTTT	nontargeting	495	215	573	487	562	329	472	413
nontargeting_CCTACTCCCGTGTGTTATCC	nontargeting	1145	917	1686	2244	1690	2307	2635	2352
nontargeting_CCTAGAGGTCCCAAGGCGTG	nontargeting	472	313	493	336	582	450	351	319
nontargeting_CCTAGTTCATAAGCTACGCC	nontargeting	501	473	463	567	476	391	550	416
nontargeting_CCTCCGTGCTAACGCGGACG	nontargeting	1142	739	1136	1244	1081	980	809	831
nontargeting_CCTCGGGCGTAAATACTCAT	nontargeting	1074	847	1708	1468	1466	1645	2728	2475
nontargeting_CCTGCGCGTAGAACAGTGGT	nontargeting	372	702	454	1101	399	919	650	618
nontargeting_CCTGCGGTGCACGGCTAGCC	nontargeting	541	568	725	701	570	778	764	615
nontargeting_CCTTATGGAATCAGACCGTT	nontargeting	1196	1716	1661	2492	1944	2754	2632	2254
nontargeting_CGAAACCCTCTTAAGTTAAC	nontargeting	407	539	946	954	897	907	783	763
nontargeting_CGAAACCTCCTAACTGAGAG	nontargeting	43	121	9	112	28	202	40	15
nontargeting_CGAACTTAATCCCGTGGCAA	nontargeting	313	287	416	288	416	196	319	269
nontargeting_CGAAGTCTTTCTTAGATGGT	nontargeting	495	267	259	394	251	334	200	211
nontargeting_CGAATATTATTTCTATCGGG	nontargeting	190	328	63	226	30	182	74	78
nontargeting_CGAATCGGAACTTTGTACCG	nontargeting	72	128	124	75	138	67	74	74
nontargeting_CGACAACGTGCAGGTGTATC	nontargeting	906	695	647	932	759	863	888	858
nontargeting_CGACCCATGGATGTGAACCC	nontargeting	411	267	275	389	347	514	425	339
nontargeting_CGACCCGGAGGATGAGATGT	nontargeting	414	550	394	520	425	544	454	333
nontargeting_CGACGCTAGGTAACGTAGAG	nontargeting	215	187	77	241	88	201	271	250
nontargeting_CGACGGTAATGCACCTACTA	nontargeting	955	853	1146	934	1064	1060	923	953
nontargeting_CGACTAACCGGAAACTTTTT	nontargeting	1085	468	1106	962	1077	861	1173	968
nontargeting_CGAGCAAAGATTGTTGGATA	nontargeting	906	802	826	1096	878	1418	1633	1310
nontargeting_CGAGTGTTATACGCACCGTT	nontargeting	716	1541	611	2800	472	3985	2003	1474
nontargeting_CGATGCCCGTCTATGGCCCG	nontargeting	966	606	1287	1028	1555	1038	1717	1588
nontargeting_CGATGGATCCCTAGTTCCTG	nontargeting	790	633	753	994	559	657	650	590
nontargeting_CGCAAGGTGTCGGTAACCCT	nontargeting	327	383	291	375	268	528	315	311
nontargeting_CGCAATCCCTTAGGATAGCC	nontargeting	1537	650	1606	810	1414	1070	1424	1270
nontargeting_CGCACATCTAAAGTTACTAC	nontargeting	318	665	489	919	300	803	572	445
nontargeting_CGCAGTCATTCGATAGGAAT	nontargeting	424	614	400	871	335	674	519	440
nontargeting_CGCATAAGTCGATAGACACA	nontargeting	308	311	208	250	217	271	270	230
nontargeting_CGCCCGTTTATGTGGCTACC	nontargeting	1179	1290	1301	1277	1593	1625	1606	1514
nontargeting_CGCCGGGACCGTTAGGGAAT	nontargeting	707	513	765	600	618	484	610	551
nontargeting_CGCCGGGCTGACAATTAACG	nontargeting	730	798	617	772	585	701	658	605
nontargeting_CGCCTAATTTCCGGATCAAT	nontargeting	1826	1822	2207	2641	1948	2632	2558	2103
nontargeting_CGCGACGACTCAACCTAGTC	nontargeting	1230	1324	1826	2079	1283	2123	1819	1670
nontargeting_CGCGGAAATTTTACCGACGA	nontargeting	534	646	806	954	748	1219	1092	972
nontargeting_CGCTAGGTTATTTCGTGGCC	nontargeting	509	311	1011	672	690	592	1096	1027
nontargeting_CGCTAGTACGCTCCTCTATA	nontargeting	926	705	686	743	561	837	687	532
nontargeting_CGCTTCCGCGGCCCGTTCAA	nontargeting	956	743	1524	2292	1680	2456	3001	2809
nontargeting_CGGAGTTAACCTGGAACCTT	nontargeting	900	999	912	988	578	1093	676	691
nontargeting_CGGCACACCAATGCGTTCGT	nontargeting	849	749	813	799	877	800	886	810
nontargeting_CGGCACCTGTTAGGCTATTC	nontargeting	719	658	751	783	563	867	762	681
nontargeting_CGGCACTAGAAGTTTTTGAA	nontargeting	462	293	446	362	456	260	410	366
nontargeting_CGGCCGCATCCTGTTATATT	nontargeting	999	894	1461	1345	1274	1445	1188	1163
nontargeting_CGGCTCGTTCTACGCACTGA	nontargeting	654	485	716	507	619	347	497	477
nontargeting_CGGCTTTGTTGCCCGTAAGC	nontargeting	539	629	663	878	625	838	889	737
nontargeting_CGGGACGTCGCGAAAATGTA	nontargeting	926	953	1134	1031	1187	1055	1501	1223
nontargeting_CGGGCCTATAACACCATCGA	nontargeting	263	429	273	454	158	380	362	294
nontargeting_CGGGGAATTGCACGGCGGAA	nontargeting	141	199	47	103	55	116	36	48
nontargeting_CGGGTCTCCAAAGATCGCTT	nontargeting	667	553	591	546	737	513	796	706
nontargeting_CGGGTTATGTGATGCCATCT	nontargeting	629	360	699	369	532	615	470	428
nontargeting_CGGTGTGCCCCCAAATATTG	nontargeting	372	397	554	711	542	589	746	499
nontargeting_CGGTTTACATCTGCCCATCG	nontargeting	635	448	437	321	397	415	484	352
nontargeting_CGTAATTTTGTAATCGCTTC	nontargeting	188	241	181	342	118	319	187	195
nontargeting_CGTATTCGACTCTCAACGCG	nontargeting	291	423	235	340	204	259	197	163
nontargeting_CGTCCAGAAGAACGGCCCCT	nontargeting	788	819	856	877	527	734	683	591
nontargeting_CGTCGAGTGCTCGAACTCCA	nontargeting	545	403	451	539	384	518	571	483
nontargeting_CGTCGCCATATGCCGGTGGC	nontargeting	314	346	372	650	272	626	524	422
nontargeting_CGTGCCTTTACATTCACTTT	nontargeting	920	973	1306	1316	1444	1860	1414	1265
nontargeting_CGTGCGGTAAATACGAAATA	nontargeting	1114	633	1378	1233	1426	1514	1584	1253
nontargeting_CGTGCGTGAAATCGCTAGCT	nontargeting	1378	728	3269	1222	2950	1622	2989	2761
nontargeting_CGTGGCCGGAACCGTCATAG	nontargeting	120	114	96	77	52	49	43	26
nontargeting_CGTGGTAGGGGTTTCCTCAA	nontargeting	213	203	199	184	128	119	99	90
nontargeting_CGTGTTTGGAATTTGCCGCG	nontargeting	107	258	219	175	249	230	190	170
nontargeting_CGTTAAGACTAGCTCGGTTT	nontargeting	577	493	607	829	680	875	957	957
nontargeting_CGTTGTAGGGTCTTTCTTGA	nontargeting	720	509	469	688	499	474	534	335
nontargeting_CTAAAATTTTTGCGTGTTTG	nontargeting	298	806	366	764	264	1200	480	416
nontargeting_CTAACGGACTGCAGAACGGA	nontargeting	97	192	33	63	52	96	31	38
nontargeting_CTAAGTTTGTTAATGGGCCA	nontargeting	274	422	207	326	198	252	237	248
nontargeting_CTAATCACGACCTCACCCTA	nontargeting	982	1106	1202	1594	1063	1640	1508	1423
nontargeting_CTAGAGGGGTATAGCAACAA	nontargeting	200	237	216	329	198	328	205	285
nontargeting_CTAGCCGCCCAGATCGAGCC	nontargeting	259	244	103	295	136	262	192	131
nontargeting_CTATAACCGAATCAAAGGGT	nontargeting	328	249	179	202	145	129	98	109
nontargeting_CTATATTGTCGCGCAGTGGA	nontargeting	358	619	534	606	529	754	915	831
nontargeting_CTATCTCGAGTGGTAATGCG	nontargeting	447	439	487	472	472	437	419	481
nontargeting_CTCAACCGACCGTATGGTCA	nontargeting	1787	1258	2407	1778	3368	1608	2856	2314
nontargeting_CTCCCATTGATCTACGATGG	nontargeting	1045	636	1102	1012	1223	947	1076	921
nontargeting_CTCCGTTATGTGGCATGAGA	nontargeting	1550	970	1179	1351	1014	1046	1021	949
nontargeting_CTCCTTACGTCGGGCATTAA	nontargeting	805	642	1129	898	819	917	1216	1163
nontargeting_CTCGACAGTTCGTCCCGAGC	nontargeting	610	607	617	735	661	855	878	886
nontargeting_CTCGCACCATTGAGGGTAGT	nontargeting	843	623	1519	1003	1385	939	1418	1208
nontargeting_CTCGGAATACTCCTATTACA	nontargeting	673	477	744	960	615	884	768	602
nontargeting_CTCGGGACTAACGTGAGAGC	nontargeting	362	485	452	533	316	434	517	461
nontargeting_CTCTGTGAGATGTCCCGAAA	nontargeting	1019	985	781	1023	596	1099	1072	1057
nontargeting_CTGACGTGTCTGAAATGAGT	nontargeting	970	1000	1397	1137	965	1434	1181	935
nontargeting_CTGCGTGTCTTGCTCGCATG	nontargeting	1078	1113	1401	1449	1123	1262	1563	1197
nontargeting_CTGGATCGCCCGCAGAAATA	nontargeting	717	900	1279	1081	1112	913	1048	887
nontargeting_CTGGCTTATTAGCTATAAAG	nontargeting	322	299	181	82	131	60	111	82
nontargeting_CTGGTGACCGACAATTACAC	nontargeting	929	810	1115	1335	1149	1091	1183	1003
nontargeting_CTGTATTAACGAACCTTGTG	nontargeting	607	759	651	1025	336	927	741	680
nontargeting_CTGTCCACCTACAGCGATGT	nontargeting	729	468	791	659	539	766	679	583
nontargeting_CTTAACACTTTAGTGCGTCA	nontargeting	701	1280	1309	2013	1455	1949	2134	1969
nontargeting_CTTAAGCTTATCAACATCCG	nontargeting	789	764	833	953	744	920	834	680
nontargeting_CTTAAGGCGAGAAAAATTAG	nontargeting	360	451	275	637	311	637	550	434
nontargeting_CTTACAATCGTCGGTCCAAT	nontargeting	1028	773	1260	1459	1288	1716	1346	1307
nontargeting_CTTACGCGCCTGGTCAAAAG	nontargeting	711	394	806	561	854	620	749	457
nontargeting_CTTAGCTGACCGACAAGGTG	nontargeting	805	737	871	1045	904	864	854	737
nontargeting_CTTAGGATTCCGAGGTATCT	nontargeting	1083	716	1189	1441	1049	1534	1945	1654
nontargeting_CTTATTACTCCAGTATAAGA	nontargeting	628	430	816	614	1007	573	903	780
nontargeting_CTTCGACGCCATCGTGCTCA	nontargeting	639	598	1129	819	1129	800	1124	821
nontargeting_CTTGTTGCGTATACGAGACT	nontargeting	1172	686	1384	1652	1265	1468	1611	1276
nontargeting_CTTTGATAACGTGGGCGGTA	nontargeting	1138	945	1300	1567	1488	2040	2131	1701
nontargeting_CTTTTCAGCTGAGACGTACG	nontargeting	677	371	609	476	407	382	370	389
nontargeting_GAAAACACGATGACGTCTCT	nontargeting	943	921	1126	611	1020	720	837	731
nontargeting_GAAATGCTATGCTTCGGTTC	nontargeting	548	531	481	864	510	759	767	710
nontargeting_GAACCCAACCTTTTACCGCA	nontargeting	1342	976	1416	954	1454	996	1778	1458
nontargeting_GAACCTCCCCGAATATCTGG	nontargeting	825	1090	1218	1729	1170	1549	2011	1707
nontargeting_GAACGCCGCTCAAGTTGATA	nontargeting	710	381	851	500	635	473	829	755
nontargeting_GAACGTCCAAGCAAGGGAGC	nontargeting	229	260	259	184	124	174	142	91
nontargeting_GAAGCGATCCGAGAGTGTAT	nontargeting	705	282	660	619	846	805	858	691
nontargeting_GAAGCGGGACCGTGTCTCAC	nontargeting	886	628	934	1046	940	819	933	791
nontargeting_GACCGCGTGAGATAACGTCA	nontargeting	293	192	149	59	85	100	112	47
nontargeting_GACCTATGCCAGAAAGTTCG	nontargeting	272	314	173	281	124	303	243	138
nontargeting_GACCTTCATTGAAGAAAAGC	nontargeting	537	637	555	807	538	1008	778	670
nontargeting_GACGCCCTAATGCCCATCGT	nontargeting	833	596	1042	912	817	1021	1235	1181
nontargeting_GACGTAGCCTTCCGAAATAT	nontargeting	910	359	889	537	735	451	883	796
nontargeting_GACTTTGGTTGAGCTTCAAT	nontargeting	893	883	1400	1280	1333	1315	1554	1394
nontargeting_GAGAGCGTTAGCGTGGGATG	nontargeting	646	816	675	878	604	956	851	588
nontargeting_GAGAGTGCGCCTTGATAGTA	nontargeting	729	1138	1289	2102	1248	2809	3168	2764
nontargeting_GAGTAATTTCGAACGTATTG	nontargeting	423	379	783	420	686	380	849	597
nontargeting_GAGTGTAAGCTAACACTCTG	nontargeting	138	180	123	154	95	181	167	214
nontargeting_GATATCCCGCGAAAAAATCT	nontargeting	679	841	1293	1200	1075	1272	1935	1458
nontargeting_GATATGGCTCGAGTAATCTT	nontargeting	1137	1071	2390	1800	2259	1540	2103	1664
nontargeting_GATCATAATCGCTTCAAGCA	nontargeting	351	727	412	811	476	1088	742	543
nontargeting_GATCCAGGAGTGATCGAGTA	nontargeting	414	434	245	404	310	474	354	296
nontargeting_GATGGCGCGCAGTTGAGTCA	nontargeting	1000	485	898	655	759	362	703	630
nontargeting_GATGGCGCTTCAGTCGTCGG	nontargeting	373	219	137	236	144	426	199	66
nontargeting_GATGTGATCTATGGTTGCGA	nontargeting	418	225	198	265	136	254	174	177
nontargeting_GATTGTGGTCGCTCAAAACC	nontargeting	512	331	438	420	377	373	361	344
nontargeting_GCAAAAGTGGCATAAAACCG	nontargeting	97	150	54	114	18	82	44	88
nontargeting_GCAATGCAATCGCAGGAGCA	nontargeting	470	266	660	448	678	386	567	438
nontargeting_GCACATCGTTATATACCAGA	nontargeting	770	472	658	560	580	482	616	495
nontargeting_GCACGCTGTACAGACGACAA	nontargeting	1219	4006	1034	1846	1345	2507	2643	2256
nontargeting_GCAGCGAGATAACTTGACTC	nontargeting	216	207	147	180	92	101	138	87
nontargeting_GCCCAGACGCCCTAGAATAG	nontargeting	589	365	379	431	182	468	302	242
nontargeting_GCCCCGTAAATCTCATTACA	nontargeting	972	1043	1408	1531	1051	1624	1729	1574
nontargeting_GCCCTTCAATGCGTTCCGTA	nontargeting	616	581	669	1131	581	919	1019	885
nontargeting_GCCGTGGTATCAAGTCGGTA	nontargeting	71	40	34	49	8	50	23	31
nontargeting_GCCGTGTTGCTGGATACGCC	nontargeting	624	647	547	931	636	996	732	679
nontargeting_GCGAATGCCTGAAAGTATAA	nontargeting	1122	1100	1269	1744	1552	1556	1771	1410
nontargeting_GCGATCGGAGTGCCACGATA	nontargeting	471	388	459	578	583	585	521	359
nontargeting_GCGGCGTCTGGGAATCGTTC	nontargeting	629	350	662	559	716	401	491	323
nontargeting_GCTAGTTTCTGTTAGCTCCT	nontargeting	1198	397	1234	981	1260	866	1130	910
nontargeting_GCTCCCATCCATAGTAAAAA	nontargeting	993	862	1558	1560	1298	1741	2053	1834
nontargeting_GCTGAACGCCGACAGGACGG	nontargeting	268	664	208	676	161	629	471	417
nontargeting_GCTGTTCCGAAGTTGAGAAT	nontargeting	984	705	863	770	490	718	584	540
nontargeting_GCTGTTGTAACGGTAGATAT	nontargeting	617	639	616	1026	576	867	860	871
nontargeting_GCTTAACCTATCCGCCAGTA	nontargeting	783	473	822	945	819	847	1236	1098
nontargeting_GCTTGCATAATTCTGGCCAG	nontargeting	1006	641	899	836	851	833	989	854
nontargeting_GGAATGTCCTAGGTTACTGA	nontargeting	463	495	363	383	295	499	471	297
nontargeting_GGAATTACGACTAACCGATT	nontargeting	836	766	937	997	883	734	1047	1100
nontargeting_GGACGCACCATTCCGGGTGA	nontargeting	285	849	389	969	247	910	923	820
nontargeting_GGACTATCCACCGTTTACTC	nontargeting	869	666	794	927	841	866	1139	972
nontargeting_GGAGTATAAAAAAGTGGTGT	nontargeting	158	162	170	270	137	331	257	217
nontargeting_GGAGTGGTCCCGTACGCAAC	nontargeting	546	761	852	1470	889	1512	1362	1176
nontargeting_GGATACCTGGGCCGACTTTC	nontargeting	789	707	983	1252	828	1415	1497	1172
nontargeting_GGATATTGAGTAAACCCGAT	nontargeting	1498	1298	2294	1949	1888	2220	2292	1913
nontargeting_GGATCTAGCTACCTCAAAAG	nontargeting	143	194	212	295	202	226	185	165
nontargeting_GGATTAATTCGCTAAATGAT	nontargeting	490	448	451	499	427	524	560	485
nontargeting_GGATTGAATGGCTAACGCGG	nontargeting	566	666	676	905	613	982	1258	915
nontargeting_GGCACTCCGAAAGACCTTAT	nontargeting	954	623	965	830	874	872	1082	897
nontargeting_GGCCACAAAAACTCGCTAAG	nontargeting	757	655	685	1045	672	1473	1124	950
nontargeting_GGCCCTCTAGAAAAGTCTCG	nontargeting	152	201	30	215	22	176	76	55
nontargeting_GGCGCATTAAAGTCGAGAGC	nontargeting	170	116	96	74	39	90	66	44
nontargeting_GGCTGGTTGACCTTCCCGCT	nontargeting	544	447	331	439	331	454	315	243
nontargeting_GGCTTACGTGGGGGGCAAAA	nontargeting	598	371	880	506	644	619	607	523
nontargeting_GGGACTGATATATGGCGAAC	nontargeting	46	226	154	200	108	142	99	155
nontargeting_GGGATGCGTCTTGCTAAACC	nontargeting	518	1091	741	1325	656	879	923	864
nontargeting_GGGCCTACGATCAGAGGTGT	nontargeting	419	374	195	244	194	179	182	142
nontargeting_GGGCGTGTATGTTCGTATTG	nontargeting	395	169	291	270	314	166	314	287
nontargeting_GGGTATAGACGCGATCCTCA	nontargeting	690	582	729	993	731	959	1191	987
nontargeting_GGGTCGAGGACTAATAGATT	nontargeting	805	345	1297	780	1709	672	1413	1427
nontargeting_GGGTGCCCACTAATAGCCGC	nontargeting	253	387	297	488	261	532	439	418
nontargeting_GGGTGGTCATTCTCTACTTG	nontargeting	169	157	91	262	110	223	144	100
nontargeting_GGTACCTGAACAACGGCACC	nontargeting	218	123	103	169	88	139	54	90
nontargeting_GGTACTGGAAGTCCGAAACC	nontargeting	399	141	216	227	280	223	160	139
nontargeting_GGTATTCCGAAGTCCTCCGC	nontargeting	116	220	94	148	73	253	85	49
nontargeting_GGTCACCGATCGAGAGCTAG	nontargeting	424	219	364	223	291	273	206	261
nontargeting_GGTCCCTCAGGGTGCAACTT	nontargeting	1293	1052	1228	2367	1470	2613	2704	2419
nontargeting_GGTCGCCTGTGCGACATGCT	nontargeting	720	373	634	536	422	723	472	434
nontargeting_GGTGCGGTCTGCTTGTAGAT	nontargeting	363	597	358	788	348	846	545	552
nontargeting_GGTTAACATCGCCACTCTGA	nontargeting	702	561	832	1004	768	1093	1044	1090
nontargeting_GGTTAGAGACTAGGCGCGCG	nontargeting	362	437	319	422	244	302	211	169
nontargeting_GGTTCGAGACCTACTTAAGT	nontargeting	1004	1052	1607	1856	1954	1958	2713	2519
nontargeting_GGTTTCACTTCGAGACCGGC	nontargeting	321	447	346	472	243	518	392	321
nontargeting_GGTTTTATAAGGGTGGGCCT	nontargeting	874	570	781	696	696	878	905	788
nontargeting_GTAAAGAAGCGGAAAGGTCC	nontargeting	371	286	288	173	149	58	129	91
nontargeting_GTAAATTAATGTAACTACCG	nontargeting	80	75	52	45	75	9	20	12
nontargeting_GTAAGGCCCGCGTACGAGCT	nontargeting	643	587	615	680	502	702	569	516
nontargeting_GTAATTTTATGAGTTAAGTG	nontargeting	246	532	220	461	146	672	542	532
nontargeting_GTACACACTTATGCCATCAC	nontargeting	522	352	295	411	335	339	297	262
nontargeting_GTACATTCCAGTATTCACGC	nontargeting	173	190	177	97	179	70	79	78
nontargeting_GTACCCCTATGGCCGTTCTA	nontargeting	489	363	474	311	280	363	311	305
nontargeting_GTAGACGTCGTGAGCTTCAC	nontargeting	682	532	636	748	712	904	856	804
nontargeting_GTAGCTGCTGTAAATCGCAT	nontargeting	885	511	574	788	417	683	594	578
nontargeting_GTAGGCGCGCCGCTCTCTAC	nontargeting	853	547	1363	1174	1284	1109	1176	1020
nontargeting_GTAGGGTACAGCGTCAGCTT	nontargeting	629	599	382	654	463	619	439	437
nontargeting_GTATTAAGATGCGTCTTAGA	nontargeting	205	297	281	686	313	966	625	533
nontargeting_GTATTACTGATATTGGTGGG	nontargeting	386	494	316	706	277	949	609	484
nontargeting_GTCAAGAGATTATGAGATTC	nontargeting	273	298	255	367	212	405	219	246
nontargeting_GTCAGGTAATAGTCGGACTC	nontargeting	619	316	589	706	562	714	796	705
nontargeting_GTCATCAGCGATTTGACGAG	nontargeting	292	282	265	383	298	327	289	257
nontargeting_GTCCAATAAAAAGTGCCACT	nontargeting	881	767	647	1349	480	1304	1153	901
nontargeting_GTCCTCATCCGGTCAGGCTG	nontargeting	172	115	50	120	23	63	49	50
nontargeting_GTCGCTGCGCCAGTGAGAAC	nontargeting	153	434	175	441	129	560	204	207
nontargeting_GTCGTCCGGGATTACAAAAT	nontargeting	647	606	817	1045	693	1122	1043	992
nontargeting_GTGAGATGCACCTTTTGGCC	nontargeting	1642	1633	3939	3632	4178	4008	6430	5565
nontargeting_GTGCGACGAATTGTCCTGAG	nontargeting	641	424	479	1070	613	541	905	709
nontargeting_GTGCGATGTCGCTTCAACGT	nontargeting	314	355	221	296	184	347	190	127
nontargeting_GTGCGCATGGGCTGATGTTA	nontargeting	664	855	644	632	521	717	517	401
nontargeting_GTGCGTGAGTATTAACGCTC	nontargeting	246	158	192	174	139	153	84	99
nontargeting_GTGGGGTAGTCTGTTGCTCG	nontargeting	157	118	90	54	5	19	42	29
nontargeting_GTGTAAATCTGTCCAAGTAG	nontargeting	297	388	274	276	160	282	220	157
nontargeting_GTGTATGAATGTTAATTCCG	nontargeting	59	32	3	40	20	28	5	0
nontargeting_GTGTATGATGCTTCGACTTA	nontargeting	601	174	699	351	691	357	541	476
nontargeting_GTGTCGGATTCCGCCGCTTA	nontargeting	753	511	1179	876	914	840	1512	1277
nontargeting_GTTACCTGCTACGAAAACGA	nontargeting	488	420	359	318	506	444	382	385
nontargeting_GTTACGTACCCTCCAACTTC	nontargeting	481	508	330	592	219	461	311	370
nontargeting_GTTAGGAATAAAAGCTTTGA	nontargeting	492	412	686	799	553	1134	1158	916
nontargeting_GTTATCCTGTCGAAGTAAAG	nontargeting	259	227	215	253	140	279	200	232
nontargeting_GTTATTGACCCGTCGGGAGT	nontargeting	620	1584	945	2365	1012	2340	1641	1460
nontargeting_GTTTACTCATATCCAGTCAC	nontargeting	413	489	289	379	340	670	355	264
nontargeting_GTTTCTCTTGAACCCCGCGA	nontargeting	347	562	345	591	262	513	373	385
nontargeting_TAACCCAGAAGCCCATTCAG	nontargeting	631	435	433	422	164	280	271	223
nontargeting_TAACGCGCATATCTGAACAC	nontargeting	511	506	426	520	266	289	438	418
nontargeting_TAATCACATTGCTTAACCGG	nontargeting	701	783	719	962	653	762	859	805
nontargeting_TAATGCTGCACACGCCGAAT	nontargeting	1873	1187	1502	2080	1802	2418	2457	2116
nontargeting_TACCCACGCGTATTCCATCT	nontargeting	1142	882	1416	1212	1240	1256	1535	1279
nontargeting_TACCCTCCGGATACGGACTG	nontargeting	946	1153	926	1048	807	993	898	748
nontargeting_TACCCTGGATTGTCCTTGCG	nontargeting	303	225	437	333	241	317	309	197
nontargeting_TACGCTTGCGTTTAGCGTCC	nontargeting	721	426	673	454	556	501	587	439
nontargeting_TACGTCATTAAGAGTTCAAC	nontargeting	681	359	718	925	690	823	732	690
nontargeting_TACTAACGCCGCTCCTACAG	nontargeting	934	702	787	948	876	802	1095	856
nontargeting_TAGACAACCGCGGAGAATGC	nontargeting	335	380	440	557	508	459	514	432
nontargeting_TAGAGATATCCGATCGTGGT	nontargeting	525	397	477	527	446	348	485	333
nontargeting_TAGAGTGCATAAGAGAACCA	nontargeting	365	308	121	255	296	171	150	145
nontargeting_TAGCTCGAGTCATTTCTCTA	nontargeting	1156	833	2141	3307	2823	3324	4851	4059
nontargeting_TAGGAGCTGTATCTAGTGGC	nontargeting	265	340	410	510	409	504	637	518
nontargeting_TAGGCGCCCGTAGCATTGGA	nontargeting	71	172	68	142	78	90	83	42
nontargeting_TAGTGGGAATGGTCGCGTAG	nontargeting	161	157	206	275	185	204	163	127
nontargeting_TAGTTACAGACTCAGCGGGT	nontargeting	506	555	322	545	244	488	235	270
nontargeting_TAGTTCTAATCGTTCCTTGA	nontargeting	531	437	1004	835	984	708	1391	1133
nontargeting_TATAACGGTAATGGGATTCC	nontargeting	489	488	482	612	567	684	555	401
nontargeting_TATACTGCGGATCAATCTGA	nontargeting	783	479	1134	694	1287	546	1699	1509
nontargeting_TATAGACCTCCCAAATACAT	nontargeting	309	600	373	532	309	546	514	315
nontargeting_TATAGCTGTTTCGAAGGCGC	nontargeting	199	239	167	180	134	152	124	135
nontargeting_TATCAATCGTCCGGGTCACT	nontargeting	1729	1333	1745	2164	1583	2343	2007	1740
nontargeting_TATCGCTTCCGATTAGTCCG	nontargeting	463	303	396	450	431	475	821	799
nontargeting_TATGACCCTGTTACATTGCC	nontargeting	774	579	650	702	556	811	721	644
nontargeting_TATTTATACACTATGCGGCA	nontargeting	590	674	622	771	464	1029	751	723
nontargeting_TATTTTGACTTGACGCAGGC	nontargeting	1930	925	2794	2582	3681	2540	4976	4440
nontargeting_TCAAGGAGCCTTATTTCTTG	nontargeting	932	477	1257	1215	1636	1128	1658	1772
nontargeting_TCACTTGTCTATACGGGGTA	nontargeting	1137	837	1163	1159	870	778	957	1050
nontargeting_TCACTTTACACTTGTAGTGT	nontargeting	882	853	1270	1451	964	1844	2082	1878
nontargeting_TCCAGCGCGAGCTTACTCGT	nontargeting	1428	1231	1941	1700	1872	2138	2036	1933
nontargeting_TCCCAAGGGTTTAAGTCGGG	nontargeting	621	463	645	603	651	898	579	550
nontargeting_TCCCCGAGACCATCTTAGGG	nontargeting	753	614	674	780	620	617	597	528
nontargeting_TCCCGGTTGGTGAACGATAC	nontargeting	841	859	1295	1126	1035	1295	1796	1294
nontargeting_TCCGGAGGCTCAAACCAAGT	nontargeting	456	862	682	1186	580	1110	1558	1353
nontargeting_TCCGTCTGCTTCATGAGCGG	nontargeting	649	487	803	864	887	980	1173	1036
nontargeting_TCCTCACCTAAAGTGCAATA	nontargeting	959	938	1069	1475	1137	1679	1583	1507
nontargeting_TCCTCGATAGCTGGAATCCA	nontargeting	1245	1322	1201	1705	1184	1980	1642	1421
nontargeting_TCCTGGATACCGCGTGGTTA	nontargeting	1122	1136	1805	2552	1669	2925	3154	2879
nontargeting_TCGAGATGCGCAGCAGATGA	nontargeting	815	897	816	1027	895	788	1011	849
nontargeting_TCGATCGAGGTTGCATTCGG	nontargeting	595	440	639	425	597	496	572	509
nontargeting_TCGATGTAGCCCCGCCCAAG	nontargeting	653	330	397	319	452	348	339	326
nontargeting_TCGCAAGGAAGCCAGCTAAG	nontargeting	1335	1478	2440	2870	2303	2591	3320	2859
nontargeting_TCGCGCTTGGGTTATACGCT	nontargeting	950	519	775	529	477	639	624	594
nontargeting_TCGCGGACATAGGGCTCTAA	nontargeting	1071	1115	876	1090	989	701	755	663
nontargeting_TCGGAAGCAAACTTCTGGAG	nontargeting	196	149	130	194	71	200	78	144
nontargeting_TCGGCATACGGGACACACGC	nontargeting	511	240	478	157	554	192	244	257
nontargeting_TCGGCTACAATCTTTGGCAT	nontargeting	1127	811	1206	1237	1076	1519	1613	1290
nontargeting_TCGGCTCCTGAAGCCAGTAT	nontargeting	998	980	1120	1585	1117	1968	1379	1138
nontargeting_TCGGGGACCACCCACGATCC	nontargeting	1091	1005	1243	1269	1196	1137	1285	1358
nontargeting_TCGTAAACACACGACCAAGT	nontargeting	1117	709	1050	1245	1309	897	1260	1071
nontargeting_TCTACCTATTGTGGAATTTG	nontargeting	953	863	1322	1335	1346	1341	1335	1156
nontargeting_TCTCGTAGCCTAATGCGCCA	nontargeting	965	739	901	946	974	833	1048	1029
nontargeting_TCTCTCGGAGTGGAGCAACA	nontargeting	1741	1359	1963	2465	1851	2351	1923	1615
nontargeting_TCTGAAAAATAGGCCCAACC	nontargeting	448	380	412	673	311	754	643	401
nontargeting_TCTGACGATTAATGCTTCTA	nontargeting	1127	694	1344	1152	1512	1080	1443	1219
nontargeting_TCTGGCTTGACACGACCGTT	nontargeting	1316	862	1444	1114	1230	1025	910	998
nontargeting_TGAATCGAATACAAACGATG	nontargeting	598	331	421	348	540	314	431	414
nontargeting_TGAATCGTAACCTCGCCATT	nontargeting	1116	549	1484	953	1296	973	1135	1155
nontargeting_TGACGCGATAGAGTTGGCTT	nontargeting	680	383	816	694	679	579	652	536
nontargeting_TGAGCGGCCTCTAATTAATC	nontargeting	1050	502	1073	716	879	682	1063	994
nontargeting_TGAGGATCATGTCGAGCGCC	nontargeting	954	1115	859	1329	923	1229	901	828
nontargeting_TGCAAGGACCTGGTATGAAC	nontargeting	688	1004	1062	2156	911	2308	2010	1983
nontargeting_TGCAGGTCTAGGTCCCAAAG	nontargeting	580	353	271	298	156	217	176	151
nontargeting_TGCCCACTTAGCAACACTCT	nontargeting	1333	1064	2447	1959	2725	2390	3379	3091
nontargeting_TGCCGTTAGCATGCGATCCC	nontargeting	608	515	415	474	277	539	451	360
nontargeting_TGCGGCGTAATGCTTGAAAG	nontargeting	150	236	310	255	165	173	225	210
nontargeting_TGCGGGGAGCTCTCTTAATG	nontargeting	365	385	167	474	89	443	272	174
nontargeting_TGGAAAGCGAGCACACCGTC	nontargeting	477	483	598	439	608	419	433	453
nontargeting_TGGAAATCGACTGTGCGCTT	nontargeting	817	948	818	1564	842	1780	1346	1084
nontargeting_TGGATCGGCAGTGGTACTGG	nontargeting	289	219	263	277	101	233	186	139
nontargeting_TGGGAATTCCTCGGCCGATT	nontargeting	662	519	752	481	798	488	696	658
nontargeting_TGTAGATATAGGGTGTCTAC	nontargeting	347	312	264	423	280	551	343	388
nontargeting_TGTAGCTAAGTGAGTATGCC	nontargeting	692	629	725	880	588	769	635	585
nontargeting_TGTAGTCTGGGGTAGACTCC	nontargeting	403	377	294	504	349	360	395	331
nontargeting_TGTCAGTAGTCAGGACCCCG	nontargeting	220	134	41	79	21	25	26	18
nontargeting_TGTCATGCGTCACTTAGTGC	nontargeting	1054	1035	1065	1588	1492	1641	2440	1830
nontargeting_TGTCATTAGCGTAACGATAT	nontargeting	672	395	841	598	723	522	658	493
nontargeting_TGTCTTTAAACACGCCATCG	nontargeting	842	449	648	717	413	571	589	545
nontargeting_TGTGCACAAGTCGCAACGAA	nontargeting	218	159	53	149	102	91	103	70
nontargeting_TTAATTTGGGTGGGCCCTGC	nontargeting	669	508	837	1041	741	928	1031	912
nontargeting_TTAGCCAGTAGTGCATATGA	nontargeting	959	1318	1218	2267	1291	2951	2203	2049
nontargeting_TTAGCCCTCGATTGGTTGCG	nontargeting	731	782	742	976	679	967	1027	843
nontargeting_TTATATGGTTTTAAACGGCT	nontargeting	249	375	286	430	392	336	505	357
nontargeting_TTATGTGAGCACGCCATTAC	nontargeting	873	567	777	927	882	768	664	673
nontargeting_TTCAATCACCTCACGGTAAG	nontargeting	2018	1533	2571	2098	2487	2252	2403	2199
nontargeting_TTCAATTCACCGAGGGCGCA	nontargeting	1123	732	1052	1236	1066	1290	1748	1306
nontargeting_TTCACGTCGTCTCGCGACCA	nontargeting	885	657	787	789	592	487	586	618
nontargeting_TTCAGCGAGTGTGACTAAGC	nontargeting	743	407	608	702	585	871	943	862
nontargeting_TTCCACGGTAAAATCGGTCA	nontargeting	886	572	1009	964	1075	899	1181	892
nontargeting_TTCCTAGAGTTGGCAGACGC	nontargeting	384	583	435	818	424	907	553	557
nontargeting_TTCGCACGATTGCACCTTGG	nontargeting	466	475	613	715	602	638	768	648
nontargeting_TTCGGAACTTACTCAGGGTA	nontargeting	642	1072	718	1337	767	1529	1175	1163
nontargeting_TTCGTAGGAACTAAACTGTA	nontargeting	510	369	912	540	588	597	561	404
nontargeting_TTCGTGGTAGGTATAACTAT	nontargeting	721	407	655	897	650	727	673	538
nontargeting_TTCTAAGCCACGTGTGGTAC	nontargeting	364	485	479	864	642	1014	931	905
nontargeting_TTCTTAGAAGTTGCTCCACG	nontargeting	497	274	688	743	633	931	1005	716
nontargeting_TTGCAAAGCTGATCGGCTGT	nontargeting	1843	1273	3727	4325	4614	5015	8623	7299
nontargeting_TTGCAATGCTGCTATAGAAG	nontargeting	1463	1438	1479	2143	1609	1926	1734	1456
nontargeting_TTGCGTCAGCGCTGCACATC	nontargeting	1536	1463	2102	3171	2568	3503	4003	3456
nontargeting_TTGTCCCTGAGAAAACGCGG	nontargeting	501	473	337	412	424	457	582	428
nontargeting_TTGTCCGTGACCCTGATTAA	nontargeting	1164	770	1669	1568	1762	1407	2027	1704
nontargeting_TTTACGAAGTATACCAGGTC	nontargeting	726	439	1067	718	1105	656	1296	911
nontargeting_TTTATGCATTTAATACGCCG	nontargeting	477	160	413	363	273	331	190	234
nontargeting_TTTCGTGCCGATGTAACACA	nontargeting	2001	1119	2670	1861	2455	1928	2415	2166
nontargeting_TTTCTAGTTACTACTGGACG	nontargeting	573	455	725	838	614	800	1099	841
nontargeting_TTTGGGTTTATCCGCCCCCA	nontargeting	709	610	1197	1015	1088	1094	1529	1481
nontargeting_TTTGGTCAACGCATAGCTTG	nontargeting	655	524	952	735	596	725	701	555
nontargeting_TTTTGACTCTAATCACCGGT	nontargeting	795	685	1175	1143	1065	1338	1884	1465
NR_000029_AGAAAGAACGTCTTCAAGCA	NR_000029	1732	2268	1825	2985	1486	2807	2408	1892
NR_000029_AGAGCGCGCAGAGTCCAGAC	NR_000029	1292	1448	1049	2071	1020	2010	1789	1682
NR_000029_AGCAAGTCTTCGCCCGTAAG	NR_000029	366	276	273	237	219	295	269	231
NR_000029_AGCTGCTACGCAACCGCGCA	NR_000029	266	546	188	604	129	531	210	127
NR_000029_CACGGAAAGGTGGCTTCGCG	NR_000029	360	205	227	468	266	277	237	245
NR_000029_CCTCCCGCCAGGCGCCGCGC	NR_000029	1276	553	1370	791	1313	804	1283	1106
NR_000029_GCCGGAAGTGGAGTGCGCTG	NR_000029	138	174	133	208	179	157	175	142
NR_000029_GCGTGCTAAGCCAGCCACCG	NR_000029	83	76	27	90	39	84	24	7
NR_000029_GGCGGATTTGCCCTCACGTG	NR_000029	365	324	331	314	349	471	319	307
NR_000029_GGGTCCTTCAGGCCTTCGGC	NR_000029	888	689	858	897	825	861	961	893
NR_000039_AAAGTATTCCATCACAATGC	NR_000039	444	560	458	926	642	691	837	696
NR_000039_ATTTAACATGAGATGTGGTC	NR_000039	766	855	1329	1543	1366	1467	1792	1596
NR_000039_CTCATGGCCATACAGAGCTC	NR_000039	1201	536	1668	1111	2295	1396	2732	2573
NR_000039_CTTGCACTCCTATAATAAGC	NR_000039	743	545	1000	923	823	969	846	633
NR_000039_GTTATTTCCTCTGCGCCTGA	NR_000039	844	847	990	976	991	1335	1425	1228
NR_000039_GTTGGGACCTGCATAGCAGA	NR_000039	562	360	399	326	329	259	282	192
NR_000039_TGAATCTTCTCAACAACACT	NR_000039	1148	1294	1832	2539	1762	3028	2640	2455
NR_000039_TGTTCTCATTGCACTCAGAT	NR_000039	884	1034	1470	1331	1290	1554	1885	1404
NR_000039_TTCCATAGAATTCTGAGTCT	NR_000039	1128	417	1826	949	1716	906	1605	1374
NR_000039_TTGCAAGAACTTGCGAACAA	NR_000039	627	686	855	562	659	681	720	721
NR_001275_AAGGAGGCCAGCGGGAGGGA	NR_001275	170	334	140	307	115	222	121	107
NR_001275_ACAGGTGCACTGTGGGTTTG	NR_001275	685	481	842	694	562	801	1030	980
NR_001275_AGGTCAGCCACTTGGGTGGG	NR_001275	874	1354	1034	1236	800	1347	1027	820
NR_001275_ATACCCGAGGCCCAGAGGGA	NR_001275	584	1365	869	2509	923	1993	1482	1377
NR_001275_ATGGAGCAAGCAGTCCAAGC	NR_001275	508	666	495	715	388	751	642	514
NR_001275_CATGAACAAGCATGTGACCT	NR_001275	1182	1005	765	1204	755	1222	948	758
NR_001275_CCCTCTACACCCTCAGGTGC	NR_001275	1066	1297	1143	2581	986	2507	1564	1522
NR_001275_GCAGGTGGCAAGGTGGCGGG	NR_001275	288	422	420	579	693	408	638	526
NR_001275_TACCACTTACCTGGGAGCAG	NR_001275	347	280	320	357	235	246	282	216
NR_001275_TCTGGTTTGTTCACAGGGCT	NR_001275	1729	1264	3488	3170	4270	3592	4464	4142
NR_001278_AGAGGCAGGTTCAGGATAAA	NR_001278	795	968	810	1429	768	1374	1200	1116
NR_001278_AGCAAGCATGGAGAAATGCA	NR_001278	962	659	985	995	735	1301	998	822
NR_001278_CAACATCTAGAGAGTGGATA	NR_001278	634	429	652	511	669	611	868	528
NR_001278_CACCTAAGCATGTGAACGTG	NR_001278	487	694	530	689	505	698	567	555
NR_001278_CACCTTTAATTCCAGCTACT	NR_001278	1607	914	1198	1496	1144	1281	1636	1360
NR_001278_CCCAGTTAGAGGCTGCAGTG	NR_001278	630	617	1074	1304	1151	1213	1940	1700
NR_001278_CGATAATGAGAAAGGAGGCG	NR_001278	460	293	309	663	360	618	511	270
NR_001278_GGAACCCAGACTTCCTGCTT	NR_001278	745	694	1005	1092	742	1266	850	735
NR_001278_GGGATAGGCATTAGGTCGCT	NR_001278	386	279	424	329	318	350	365	297
NR_001278_TGTGTATATCCTTGCACGTG	NR_001278	202	312	96	236	133	198	197	141
NR_001279_CAGAATCAGGAATGCTTACC	NR_001279	1210	473	1553	1370	1939	1463	1873	1665
NR_001279_CTCTGATGCTGCTCAAGTGA	NR_001279	1030	531	1394	805	1119	920	975	706
NR_001279_GGCCATGGCATTGCATAACG	NR_001279	468	494	587	416	440	255	390	335
NR_001279_GGTGAGGGACTTCTGCGAAC	NR_001279	439	1121	663	1599	594	1787	1632	1435
NR_001279_TGGCAACTCTTGTCAGCTGG	NR_001279	259	436	176	448	258	526	382	219
NR_001279_TTCTGCTCCTCCATGGAACC	NR_001279	1487	758	1930	1180	1996	1431	1668	1576
NR_001280_AGAACGCTTGGTGGCGCTGC	NR_001280	435	522	525	539	432	429	386	355
NR_001280_AGCTACATGAATGTCCCTAC	NR_001280	587	400	506	696	499	851	690	583
NR_001280_ATAACAGGCTATGACCTAAA	NR_001280	1034	980	917	1310	820	1019	831	738
NR_001280_CAAGGCCTCATAATAGCCGG	NR_001280	420	329	219	363	213	356	393	248
NR_001280_CATCTTCCTTATAAAGGTGC	NR_001280	632	415	652	514	382	460	490	467
NR_001280_GAGAGGCAGCCATCCCATGT	NR_001280	584	668	620	565	376	694	412	379
NR_001280_TAACATTGACCGACATGGGA	NR_001280	891	1267	1085	1614	1219	1763	1552	1175
NR_001280_TATTGTTTCTTGTTAGTCTC	NR_001280	873	308	892	612	840	376	730	591
NR_001280_TTAAATCAAGATAGCTGAGT	NR_001280	337	376	594	411	631	434	553	549
NR_001280_TTCATTTACTGTATTATCCC	NR_001280	318	288	423	270	332	263	220	300
NR_001281_AACAGTTGCTTTGGAAAGGT	NR_001281	679	944	1045	1140	983	1798	1234	1060
NR_001281_GGCTGATGATGGAAAGGTAA	NR_001281	569	608	420	481	413	526	422	306
NR_001281_GGTGGCGCTGCAGGATAAGA	NR_001281	446	337	449	759	551	860	1069	861
NR_001281_TCAGTTTCACAACTAAACTG	NR_001281	613	451	412	529	454	447	247	221
NR_001281_TCATAACTCGTTTGAGGCAG	NR_001281	748	1115	726	1431	595	1135	984	760
NR_001281_TGAATATCTGCAGAGTCGCA	NR_001281	0	0	0	0	0	0	0	0
NR_001281_TGCAGACCCAGGCTTTCCAG	NR_001281	447	93	199	203	111	171	156	153
NR_001282_AAGCAATTATGTATCTCTTG	NR_001282	305	258	219	336	299	195	198	226
NR_001282_AAGTAAGAGTAATATACCAG	NR_001282	392	563	544	779	481	843	559	625
NR_001282_AATAGGTAGCCTAAGAGTTG	NR_001282	366	331	345	677	448	495	837	761
NR_001282_AGAAAGCCTCTTCTCTTTGA	NR_001282	663	637	824	919	816	974	1041	855
NR_001282_AGCAGCACTTGCCTTATTCT	NR_001282	761	821	852	1082	696	900	1069	1014
NR_001282_AGTGATATACTAGCTAAATC	NR_001282	435	275	356	443	249	329	300	205
NR_001282_CCCTGGGTCCTTTGTTAGAT	NR_001282	975	871	1553	1406	1660	1386	1982	1612
NR_001282_GTGGAATATACTGTGCGGAG	NR_001282	37	108	17	78	35	44	15	19
NR_001282_TATGCTGTCTCAGACTTGTG	NR_001282	1012	1426	830	2113	1094	2259	1831	1599
NR_001282_TGGAGAAATGGAGGCTGAAA	NR_001282	890	680	1389	1006	2089	1022	1647	1614
NR_001283_AAGTGGTAATGGCTGCATCC	NR_001283	657	629	737	955	733	1251	1236	1084
NR_001283_ACAGATCAGCCTAATTCTTG	NR_001283	959	820	1312	1007	1116	1020	1126	1137
NR_001283_CCGCCACGTGCAGCTCATCG	NR_001283	919	767	720	976	811	809	816	542
NR_001283_CTTTAACCAACTCCCTGCTG	NR_001283	792	985	823	1423	945	1400	1351	1047
NR_001283_GCAGCTGCATTTAGTTACAC	NR_001283	270	510	240	215	251	318	217	235
NR_001283_GCCTCACCATTAACCATTCC	NR_001283	440	422	341	395	159	222	257	253
NR_001283_GGCACGTCTTGCGGGAGGCT	NR_001283	380	494	207	365	222	282	321	317
NR_001283_GTGTTGGGACCAAGAACCCG	NR_001283	77	81	31	51	14	71	41	38
NR_001283_TGCTTCTAGGTTTGAATCCA	NR_001283	736	399	754	672	769	733	661	509
NR_001283_TGGTAAGCACTGATCTCTAG	NR_001283	277	151	176	148	87	127	84	66
NR_001288_ACTGATGCCAGCTGACCCGA	NR_001288	975	1491	1040	1880	1328	1856	1474	1366
NR_001288_ACTTCCGCCTCCCAGACTCA	NR_001288	717	526	935	863	954	646	1116	1165
NR_001288_ATAAATCAGGGAAGAAGAGG	NR_001288	125	163	105	228	93	292	118	145
NR_001288_CAAATTCACCGTCCATCGCT	NR_001288	1037	1442	1145	1892	1129	1923	1530	1198
NR_001288_CAGGCGCGTGCCACCATGCC	NR_001288	1016	891	1738	1310	1998	1379	2093	1807
NR_001288_CGTTGGGAGGCCAAGGTGGG	NR_001288	21	68	14	34	20	65	29	9
NR_001288_GCCTCAGCCTCCCGAATAGC	NR_001288	613	570	629	998	689	1221	1152	919
NR_001288_GGTCTCGAACTCCTGACCTC	NR_001288	1067	900	701	914	764	690	576	466
NR_001288_TCATTCAGGCTGGAGTGCAG	NR_001288	2008	2581	2313	3331	2160	3274	3436	3050
NR_001288_TTTCGCCATGTTGGCCAGGC	NR_001288	2201	1449	3092	2311	3356	2280	3700	3403
NR_001296_AAACTTTGCACATCTCATGG	NR_001296	1466	1062	1118	1251	1145	1414	1348	1138
NR_001296_AAGCCCAGCTGTGTGATCCG	NR_001296	571	415	696	628	531	682	614	464
NR_001296_CATGGGAAGCAGAAAGCTGC	NR_001296	505	611	444	656	393	775	480	414
NR_001296_CTTGCCTTCTGAGAGCAGAG	NR_001296	831	686	699	967	752	1171	776	697
NR_001296_GAGAGCGGCCCTTTCCTGCA	NR_001296	480	696	497	577	487	653	603	514
NR_001296_GGAGAATGGCCTGGCTGTTT	NR_001296	561	533	432	541	342	480	354	392
NR_001296_TCTCATATGCAACCTGTCGT	NR_001296	568	665	560	762	425	681	609	526
NR_001296_TGAATCACAAACCCAGAGAG	NR_001296	143	263	119	150	63	115	37	61
NR_001296_TGACCTTCCCGCTGAGTGAC	NR_001296	633	699	636	758	660	796	644	556
NR_001296_TGCATCAGCTCGGCTATGTT	NR_001296	1497	1193	1523	1678	1491	1527	1629	1303
NR_001298_AAACTGGATGGACCGCCAAT	NR_001298	1263	1239	1195	1727	1206	1495	1464	1339
NR_001298_AATTGAAAGAATGTAAGGCC	NR_001298	1290	830	1433	1544	1425	1424	1756	1435
NR_001298_ACCAATATCAAAGGTGATGT	NR_001298	928	1005	846	1557	727	1294	823	797
NR_001298_GGTGACAATTCTCCAGCCTC	NR_001298	1090	804	814	883	680	604	809	614
NR_001298_GTTTGATCATATAGCCTCTG	NR_001298	483	417	458	390	406	561	430	323
NR_001298_TAACATCTCATTTGTAGTTC	NR_001298	1072	706	1188	904	1676	1095	906	917
NR_001298_TTAGATAGGTCCAAGGATTG	NR_001298	500	504	538	788	440	823	609	534
NR_001298_TTATCATGCGTAAGGCTCTA	NR_001298	383	427	597	767	726	1000	1091	1064
NR_001298_TTCAGCCTTCTTTAGAAGAC	NR_001298	291	220	191	261	118	153	252	263
NR_001298_TTCCTCTAACCATACAACAG	NR_001298	1336	995	1419	1669	1551	1510	1265	982
NR_001317_AAGAATTTGCAGAGCAGATC	NR_001317	1091	599	876	635	969	567	753	601
NR_001317_AGAGGACGACATTCTAGTGT	NR_001317	1036	1176	1112	1809	961	1731	1553	1256
NR_001317_CAATCCCTGGAATACTGATG	NR_001317	490	380	144	271	171	97	211	192
NR_001317_CTACCTGGAGGGCACGTGCG	NR_001317	320	337	217	366	163	374	229	175
NR_001317_CTCAGATCACCAAGCGCAAG	NR_001317	804	623	919	1155	1088	1390	1376	1225
NR_001317_GATGGCCACATGCGTGCTGC	NR_001317	464	370	485	247	625	434	383	436
NR_001317_GGACCTGCGCTCCTGGACCG	NR_001317	131	87	144	99	90	87	176	106
NR_001317_GGATTACATAGCCCGGAACT	NR_001317	440	389	420	391	402	449	539	490
NR_001317_GGGAGGCGTCTTGTGTTCCC	NR_001317	305	376	541	631	528	693	545	493
NR_001317_TATGAACAGCACGCCAACGA	NR_001317	281	316	166	469	180	323	193	108
NR_001434_CCATGCCGAGGGTTTCTTCC	NR_001434	822	529	910	670	864	732	658	657
NR_001434_CGCTTGGCACAGGAGGAGCG	NR_001434	251	168	149	142	99	139	119	60
NR_001434_GCGGAGGTGGCGAATCCCTA	NR_001434	739	1543	1793	6610	2356	6886	5258	4410
NR_001434_GGACTTTAGAACCGGGACCG	NR_001434	104	101	61	72	9	79	12	9
NR_001434_GGGAGAATCTGAGTCCCGGT	NR_001434	68	9	53	3	85	69	34	25
NR_001434_GGGCACATTTATACATCATG	NR_001434	314	415	244	251	184	369	187	167
NR_001434_TCTCTGTCACCAAACTCCGT	NR_001434	1102	819	1150	1147	1251	951	1165	1056
NR_001434_TGTCCGCTTCGTGAGTATCA	NR_001434	1080	1054	1431	2165	1446	2326	2703	2098
NR_001434_TTCTCATTCCCACTAGGTGT	NR_001434	1333	1002	4737	2230	5706	2705	8366	7393
NR_001434_TTCTTCTCACAACCTGCGAC	NR_001434	1347	681	1680	1089	1581	1170	1469	1370
NR_001435_AAATGATAATCCCTGTAGGT	NR_001435	1005	805	992	964	1066	984	1158	1061
NR_001435_AAGCAGTCTTCTGTGACCCT	NR_001435	746	606	666	696	379	497	519	409
NR_001435_ATACAAAGCTCAGTGCCCAT	NR_001435	1264	1114	1127	999	967	1443	1236	1075
NR_001435_ATGCTATCTCAATGTGTAAA	NR_001435	813	511	1263	1057	1307	1383	1447	1229
NR_001435_CCACAGGACATGGCCTGGTG	NR_001435	1393	992	2738	2071	3380	2488	2978	2981
NR_001435_CCAGTCAGAGTCATGAGTTT	NR_001435	1333	1187	1761	2186	1830	1632	2295	2063
NR_001435_GAATGAAGAGAGCTGCAGTC	NR_001435	330	329	280	543	263	418	348	345
NR_001435_GAGCCAGTGATGCTGTTACG	NR_001435	369	365	246	282	67	235	153	139
NR_001435_GGGCCTTACACCTGGGAGCA	NR_001435	52	200	41	98	57	29	22	23
NR_001435_TGGTCTCTAATATTTCAGAC	NR_001435	276	496	355	613	482	901	543	663
NR_001443_ACAGACAGACAGACACAGAT	NR_001443	1620	1350	1726	1771	1694	1614	1929	1799
NR_001443_CCAACAGCTCCTCACCCTGA	NR_001443	1376	1602	1631	2252	1423	2169	2150	1630
NR_001443_CCCAACACACACTGTGACTC	NR_001443	1667	1060	2173	1799	2084	1571	2266	2055
NR_001443_CTCTCCCAGGGAGAGAAGGC	NR_001443	520	1238	709	1769	845	2192	1313	1268
NR_001443_GCAGTGAGTGAGGTCGCCCA	NR_001443	683	504	579	544	537	533	493	522
NR_001443_GGACAGTAGGAACTCACCCA	NR_001443	123	299	116	132	18	107	64	63
NR_001443_GTATAACCAGCCTCAACGCC	NR_001443	385	438	364	349	215	202	224	190
NR_001443_TACGAGTCCGACAGACCTGA	NR_001443	915	928	887	1167	598	1058	1215	1042
NR_001443_TCATTCTCTGCCGTGCTGGG	NR_001443	635	432	722	719	782	604	833	798
NR_001443_TTGTCATTACTCAAACATAC	NR_001443	803	637	806	629	666	815	693	596
NR_001446_ATAAATTCATGCTATCGCTT	NR_001446	1013	771	912	1290	1293	1416	1165	1049
NR_001446_CAGGAGAATCACTTGAACCC	NR_001446	998	630	631	736	616	402	487	369
NR_001446_CATGCCATTCCACTCCAGCC	NR_001446	1369	1684	2208	3998	2527	3912	4935	4569
NR_001446_CCCAGCTACTCAGGAGGCTG	NR_001446	1876	1156	1806	1665	1785	1256	1830	1740
NR_001446_GACTTTCACTCTTGTTGCCC	NR_001446	646	879	913	921	933	1122	1016	1107
NR_001446_GAGATGGAGTTTCACCATGT	NR_001446	613	643	496	828	520	798	625	585
NR_001446_TATGATCAGGCCAGGTGCAG	NR_001446	540	621	532	660	595	516	627	546
NR_001446_TCACTGCAACCTCTGCCTCC	NR_001446	17140	14358	21890	21275	21007	22167	25214	21806
NR_001446_TCAGGAGTTCGAGACCAGCC	NR_001446	10267	8841	13080	15518	12955	16050	18234	15404
NR_001446_TCTACGTTCATACAAACAAT	NR_001446	821	474	1162	1155	1281	1465	1552	1346
NR_001447_AACGTAGGTTCTGCATCCTC	NR_001447	745	506	652	596	724	682	534	473
NR_001447_ATGGCGAAATACCGCAGATG	NR_001447	517	445	505	786	618	671	737	658
NR_001447_CCTGTGCGCCCGGTCGTCCG	NR_001447	875	748	1107	1386	1106	1494	1310	1138
NR_001447_CGCTGAGTCTGGGCCTCCTG	NR_001447	919	752	1219	1006	1307	1232	1201	1006
NR_001447_GGGAATATCGCGACCACCAG	NR_001447	179	174	83	164	137	69	64	32
NR_001447_GGTGCCAAGCAAGAGACCCG	NR_001447	62	100	6	46	44	62	12	17
NR_001447_GTGCACACCTTGCGCCCGGC	NR_001447	254	316	243	238	208	345	204	229
NR_001447_GTGGAGGGACTGTGAGCAGC	NR_001447	486	857	657	1266	548	1040	1078	848
NR_001447_GTTGCGCGGGCAGGACGGCA	NR_001447	666	805	586	1083	471	1011	681	618
NR_001447_TAGTGACAGGCAATGCTGGA	NR_001447	324	486	627	636	633	574	605	471
NR_001448_ATAGGCACTCTTTCCTTTGC	NR_001448	1202	977	1188	1513	1199	1855	1809	1653
NR_001448_ATTCAATAGCTGTCCTATAA	NR_001448	1080	601	1138	1065	1119	879	1022	856
NR_001448_ATTCCTAATTGTCAATTCTC	NR_001448	638	840	1010	1151	1163	931	1216	1061
NR_001448_CAGACGAAGCGGGAGGTGAT	NR_001448	731	730	668	1242	972	990	1226	964
NR_001448_GAATGTAGCAGTAATAGTTT	NR_001448	640	465	679	714	597	616	1060	983
NR_001448_GAGCGCGCGTGAGGCGGCCC	NR_001448	316	369	479	647	435	780	763	582
NR_001448_GGAAGTAGGTAACGCGCTGC	NR_001448	606	541	585	528	483	541	470	406
NR_001448_TCAACTGCTGTTCATCGCCA	NR_001448	1049	1057	1369	1571	1489	1837	1972	1722
NR_001448_TGGAGAGGCGCAGCTCGCGC	NR_001448	324	384	184	450	267	421	321	326
NR_001448_TTTCCTCTCCGCAGCCTTCC	NR_001448	1176	576	1274	811	1264	761	1141	997
NR_001458_AAGCCCAGCGCCCGGGTAGT	NR_001458	881	774	1048	1239	1012	1179	1314	1069
NR_001458_AGGTTGGAGCCCAAGCCTTG	NR_001458	823	680	608	571	383	662	586	547
NR_001458_AGTCACAAGTGAGTTATAAA	NR_001458	789	793	1477	1310	1209	1464	1818	1412
NR_001458_GACATCCCGAGTATAAATGC	NR_001458	117	180	185	210	97	169	141	177
NR_001458_GACCCACGAGAAAGGGAAAG	NR_001458	371	362	212	373	356	312	289	229
NR_001458_GAGAACGTTTGTACTGTGTC	NR_001458	474	470	404	510	352	440	440	384
NR_001458_GCGCGGTGCAGGAAAGTACA	NR_001458	426	379	369	388	368	591	397	318
NR_001458_GGTCGCACGTTCGCAGGCGC	NR_001458	659	797	749	1284	559	1285	1202	1114
NR_001458_TCCAAGAACAGGCAGGAGGG	NR_001458	1847	973	2656	1918	2795	1648	2389	1997
NR_001458_TGAAAGTTCGGGCGACGTCT	NR_001458	1062	649	1010	1151	1213	1070	1228	1100
NR_001459_AGTTTAGAGCCGGCCCAATG	NR_001459	717	405	566	391	522	373	575	509
NR_001459_CGTTGTAGGCCGCGTAATCG	NR_001459	506	442	374	429	389	338	435	393
NR_001459_CTGTGGGCCCGGGCCGTCGT	NR_001459	324	625	477	634	279	692	373	363
NR_001459_CTGTTGCCAACTTGAGCAGT	NR_001459	2183	1153	2930	1847	2769	2167	2618	2361
NR_001459_GGCGGAGCAGTTGGACGCGC	NR_001459	94	232	183	255	83	147	195	231
NR_001459_GGCTTGCGTGCGGAGATGAG	NR_001459	102	86	132	139	52	159	96	70
NR_001459_GTAGGAGGTGGGCCTTATGC	NR_001459	261	158	261	268	277	271	276	153
NR_001459_TGATCAGTATTGTCCAATCA	NR_001459	356	300	237	337	232	200	264	148
NR_001459_TGGCCACCCAGAGCGCTCCC	NR_001459	509	901	1168	1071	939	1332	1492	1349
NR_001459_TGTTGCTCGTCCCGCCCGGC	NR_001459	1417	962	1556	1655	2096	1535	2329	2301
NR_001524a_ACTATCAGGGCTACTGATAT	NR_001524a	2541	1331	3373	2682	3149	3068	4190	3568
NR_001524a_AGCAATTCATTTGTTTGAAC	NR_001524a	1607	1389	1547	1846	1520	1444	1539	1400
NR_001524a_ATGTCATGTGTCTTCCTATA	NR_001524a	2596	2209	3586	3702	3245	3811	4382	3790
NR_001524a_GAAGTGTGTTGCATAGTGTG	NR_001524a	1280	1111	1283	1444	1249	1663	1586	1112
NR_001524a_GTGCAGCAGTAATGCAGAAA	NR_001524a	1686	1413	1497	1958	1364	1669	1307	1268
NR_001524a_TAGGAGACTTACTGCTTTCA	NR_001524a	1481	1559	1971	2370	1862	2561	2613	2201
NR_001524a_TATCCTACTGTTTCCAACAG	NR_001524a	1395	1243	954	1426	982	1411	1101	863
NR_001524a_TCTGGCCTAGACTTAGATTT	NR_001524a	1422	1393	1213	2170	1241	2058	1631	1401
NR_001524a_TGCTTCTCTTGTACTTTCTA	NR_001524a	2693	2223	3267	4199	3783	4074	5065	4471
NR_001524a_TGTCACAATGTTTGGAGCAT	NR_001524a	1161	1233	948	1759	1056	1654	1334	1196
NR_001524b_ACTATCAGGGCTACTGATAT	NR_001524b	2541	1331	3373	2682	3149	3068	4190	3568
NR_001524b_AGCAATTCATTTGTTTGAAC	NR_001524b	1607	1389	1547	1846	1520	1444	1539	1400
NR_001524b_ATGTCATGTGTCTTCCTATA	NR_001524b	2596	2209	3586	3702	3245	3811	4382	3790
NR_001524b_GAAGTGTGTTGCATAGTGTG	NR_001524b	1280	1111	1283	1444	1249	1663	1586	1112
NR_001524b_GTGCAGCAGTAATGCAGAAA	NR_001524b	1686	1413	1497	1958	1364	1669	1307	1268
NR_001524b_TAGGAGACTTACTGCTTTCA	NR_001524b	1481	1559	1971	2370	1862	2561	2613	2201
NR_001524b_TATCCTACTGTTTCCAACAG	NR_001524b	1395	1243	954	1426	982	1411	1101	863
NR_001524b_TCTGGCCTAGACTTAGATTT	NR_001524b	1422	1393	1213	2170	1241	2058	1631	1401
NR_001524b_TGCTTCTCTTGTACTTTCTA	NR_001524b	2693	2223	3267	4199	3783	4074	5065	4471
NR_001524b_TGTCACAATGTTTGGAGCAT	NR_001524b	1161	1233	948	1759	1056	1654	1334	1196
NR_001525a_AAGCAGGATATCTGTGTGTC	NR_001525a	2249	1949	2331	2694	1857	2308	2605	2267
NR_001525a_CCTGGAGGGTGAGTTGCTCA	NR_001525a	1550	1247	1084	1580	849	1530	1242	1192
NR_001525a_CCTTAAAGCATTAGGTCATA	NR_001525a	2810	2146	2887	2917	3205	2747	3020	2325
NR_001525a_CTCTCCGTGGAGTCTGGGAG	NR_001525a	2122	1559	2778	2483	2624	2352	2716	2454
NR_001525a_GCTTTGAGTAAACACACTTG	NR_001525a	1820	1547	2193	2148	2020	2170	2445	2115
NR_001525a_GGCCTCGGACCCTCTGCTGC	NR_001525a	1602	1821	1594	2157	1423	1986	1941	1800
NR_001525a_GGTGGGCCTCCATTCTTTAC	NR_001525a	1110	963	1264	1350	1065	1135	1140	967
NR_001525a_GTAATAATTGAACAGGCTGA	NR_001525a	1766	1411	1584	1757	1400	1635	1481	1382
NR_001525a_GTATGCTCAAGAATTTGTCT	NR_001525a	2844	2280	2594	2748	2253	2028	2432	2168
NR_001525a_TAACTAAGATGGCTCTCTCC	NR_001525a	1730	1155	1895	1665	1887	1678	1651	1421
NR_001525b_AAGCAGGATATCTGTGTGTC	NR_001525b	2249	1949	2331	2694	1857	2308	2605	2267
NR_001525b_CCTGGAGGGTGAGTTGCTCA	NR_001525b	1550	1247	1084	1580	849	1530	1242	1192
NR_001525b_CCTTAAAGCATTAGGTCATA	NR_001525b	2810	2146	2887	2917	3205	2747	3020	2325
NR_001525b_CTCTCCGTGGAGTCTGGGAG	NR_001525b	2122	1559	2778	2483	2624	2352	2716	2454
NR_001525b_GCTTTGAGTAAACACACTTG	NR_001525b	1820	1547	2193	2148	2020	2170	2445	2115
NR_001525b_GGCCTCGGACCCTCTGCTGC	NR_001525b	1602	1821	1594	2157	1423	1986	1941	1800
NR_001525b_GGTGGGCTTCCATTCTTTAC	NR_001525b	513	355	618	638	642	413	785	707
NR_001525b_GTAATAATTGAACAGGCTGA	NR_001525b	1766	1411	1584	1757	1400	1635	1481	1382
NR_001525b_GTATGCTCAAGAATTTGTCT	NR_001525b	2844	2280	2594	2748	2253	2028	2432	2168
NR_001525b_TAACTAACATGGCTCTCTCC	NR_001525b	766	1213	673	1445	606	994	833	818
NR_001525c_AAGCAGGATATCTGTGTGTC	NR_001525c	2249	1949	2331	2694	1857	2308	2605	2267
NR_001525c_CCTGGAGGGTGAGTTGCTCA	NR_001525c	1550	1247	1084	1580	849	1530	1242	1192
NR_001525c_CCTTAAAGCATTAGGTCATA	NR_001525c	2810	2146	2887	2917	3205	2747	3020	2325
NR_001525c_CTCTCCGTGGAGTCTGGGAG	NR_001525c	2122	1559	2778	2483	2624	2352	2716	2454
NR_001525c_GCTTTGAGTAAACACACTTG	NR_001525c	1820	1547	2193	2148	2020	2170	2445	2115
NR_001525c_GGCCTCGGACCCTCTGCTGC	NR_001525c	1602	1821	1594	2157	1423	1986	1941	1800
NR_001525c_GGTGGGCCTCCATTCTTTAC	NR_001525c	1110	963	1264	1350	1065	1135	1140	967
NR_001525c_GTAATAATTGAACAGGCTGA	NR_001525c	1766	1411	1584	1757	1400	1635	1481	1382
NR_001525c_GTATGCTCAAGAATTTGTCT	NR_001525c	2844	2280	2594	2748	2253	2028	2432	2168
NR_001525c_TAACTAAGATGGCTCTCTCC	NR_001525c	1730	1155	1895	1665	1887	1678	1651	1421
NR_001526a_AAAGTGATGGCAGACATTGA	NR_001526a	3352	2609	4280	3542	3685	3383	4607	3994
NR_001526a_AATGAGACAGAAAGTTAACA	NR_001526a	1976	1528	2190	2053	1869	2163	2036	1796
NR_001526a_ACAAGTGGTCACTGCTTATT	NR_001526a	3431	2434	4872	3960	4374	4336	5197	4134
NR_001526a_CTGGTGGTGCATTGTCTAGA	NR_001526a	1276	1265	1159	1352	1013	1183	1178	809
NR_001526a_GGTTGTAATCTTACATGATG	NR_001526a	912	1021	822	1558	603	1407	1566	1028
NR_001526a_TAAACACCTTCACTTAGTCC	NR_001526a	2707	3185	4113	5329	4679	5369	4985	4129
NR_001526a_TCTCTTTACCACTATCACAC	NR_001526a	2457	1951	4024	2918	4084	3164	4889	4174
NR_001526a_TGTTTCTTGTTCATCTTTCT	NR_001526a	2256	2255	3255	3481	2994	3819	3863	3167
NR_001526a_TTCCTTAGATGCACCTTCAG	NR_001526a	3291	3417	4832	6308	5561	7911	8098	7311
NR_001526a_TTTAAGCTCCATCGTGGCTC	NR_001526a	2890	2474	3995	3522	4296	3475	4344	3892
NR_001526b_AAAGTGATGGCAGACATTGA	NR_001526b	3352	2609	4280	3542	3685	3383	4607	3994
NR_001526b_AATGAGACAGAAAGTTAACA	NR_001526b	1976	1528	2190	2053	1869	2163	2036	1796
NR_001526b_ACAAGTGGTCACTGCTTATT	NR_001526b	3431	2434	4872	3960	4374	4336	5197	4134
NR_001526b_CTGGTGGTGCATTGTCTAGA	NR_001526b	1276	1265	1159	1352	1013	1183	1178	809
NR_001526b_GGTTGTAATCTTACATGATG	NR_001526b	912	1021	822	1558	603	1407	1566	1028
NR_001526b_TAAACACCTTCACTTAGTCC	NR_001526b	2707	3185	4113	5329	4679	5369	4985	4129
NR_001526b_TCTCTTTACCACTATCACAC	NR_001526b	2457	1951	4024	2918	4084	3164	4889	4174
NR_001526b_TGTTTCTTGTTCATCTTTCT	NR_001526b	2256	2255	3255	3481	2994	3819	3863	3167
NR_001526b_TTCCTTAGATGCACCTTCAG	NR_001526b	3291	3417	4832	6308	5561	7911	8098	7311
NR_001526b_TTTAAGCTCCATCGTGGCTC	NR_001526b	2890	2474	3995	3522	4296	3475	4344	3892
NR_001526c_AAAGTGATGGCAGACATTGA	NR_001526c	3352	2609	4280	3542	3685	3383	4607	3994
NR_001526c_ACAAGTGGTCACTGCTTATT	NR_001526c	3431	2434	4872	3960	4374	4336	5197	4134
NR_001526c_CTGGTGGTGTATTGTCTAGA	NR_001526c	418	250	348	305	388	325	361	255
NR_001526c_GATCTGCCTAATGTTGACAG	NR_001526c	499	488	515	967	397	609	606	493
NR_001526c_GGTTGTAATCTTACATGATG	NR_001526c	912	1021	822	1558	603	1407	1566	1028
NR_001526c_TAAACACCTTCACTTAGTCC	NR_001526c	2707	3185	4113	5329	4679	5369	4985	4129
NR_001526c_TCTCTTTACCACTATCACAC	NR_001526c	2457	1951	4024	2918	4084	3164	4889	4174
NR_001526c_TGTTTCTTGTTCATCTTTCT	NR_001526c	2256	2255	3255	3481	2994	3819	3863	3167
NR_001526c_TTCCTTAGATGCACCTTCAG	NR_001526c	3291	3417	4832	6308	5561	7911	8098	7311
NR_001526c_TTTAAGCTCCATCGTGGCTC	NR_001526c	2890	2474	3995	3522	4296	3475	4344	3892
NR_001527_AGGCATCCTGCAGATCCTTT	NR_001527	3037	2311	3796	4006	3986	4731	4910	4567
NR_001527_AGGCATGTGACCCAAAGGTT	NR_001527	235	546	286	315	123	313	230	148
NR_001527_AGGCCTGCCTACACATGTAG	NR_001527	480	405	443	473	209	536	585	590
NR_001527_CGTGGGAGACAGCAACTCTG	NR_001527	505	413	347	404	132	386	248	195
NR_001527_CTGACACTGCTATGATTTCT	NR_001527	2810	2686	3360	4280	3342	4266	4656	4167
NR_001527_CTGAGGCTGTATGGTTCTGC	NR_001527	946	1017	982	1188	902	1352	1114	914
NR_001527_GAGTCTTTGATGTCTGTGTA	NR_001527	1132	1126	991	821	927	692	706	734
NR_001527_GCTTGGCTTGACATATCTTC	NR_001527	1330	1024	1505	2136	1631	2771	2340	2188
NR_001527_TGTAAGTGAAGTCTGCTTAA	NR_001527	952	863	618	614	609	547	706	532
NR_001527_TTCAGTATTCCATTGTCCAG	NR_001527	2470	1658	2948	2927	2996	3589	3917	3583
NR_001530_AAAGTAATCTCTGCAAACTA	NR_001530	654	575	775	704	777	645	867	557
NR_001530_AAATGGGACCCATCCCTTAT	NR_001530	1127	941	1607	1756	1395	1593	1910	1659
NR_001530_AACCTTAACCTATGTTGAAA	NR_001530	828	337	670	290	419	236	318	319
NR_001530_AAGAAGCATGCTGGGCCTGT	NR_001530	509	472	555	622	466	568	498	365
NR_001530_ATTTGACCTAAGATTTGGTG	NR_001530	784	873	903	1186	902	1116	1012	844
NR_001530_CCTGACTCGGATGAACACCA	NR_001530	836	701	617	891	510	953	618	511
NR_001530_CCTGTTTCAGCAAACCATGA	NR_001530	754	452	662	809	778	622	575	530
NR_001530_CTGACGCTGAATACTTCACA	NR_001530	618	437	632	709	552	552	621	487
NR_001530_TGAATACCTAGTTTGTTTAG	NR_001530	1180	887	1266	1211	1351	1279	1226	1228
NR_001530_TTAACCCAAAGAGAGTAGTT	NR_001530	816	542	904	915	808	1030	945	714
NR_001533_ACTTCATCTGCCTATAGGCA	NR_001533	2324	1708	2026	2953	1748	2721	2432	2119
NR_001533_AGCTGATGGCTCTGACAGGC	NR_001533	1333	923	991	1269	868	1427	1074	858
NR_001533_AGTGTTCTCTCACCTCGAAC	NR_001533	1288	882	818	655	686	857	762	758
NR_001533_CACATTCATGAGACAGGATC	NR_001533	1127	1733	1058	1713	1249	1518	1400	1116
NR_001533_CCACTGACACACCTCCACAG	NR_001533	860	533	682	853	532	592	766	669
NR_001533_CCATCGGGTCGTCTTGGTGG	NR_001533	766	709	973	1160	889	997	1086	982
NR_001533_CCATCGTGTCGTCTTGGTGG	NR_001533	454	619	452	913	514	1131	954	776
NR_001533_CTCATTCTCCACAAAGGTGC	NR_001533	1324	1963	2045	2811	1697	2947	2572	2020
NR_001533_CTGGCTAGTGTCACAATAAA	NR_001533	1607	1857	2252	2837	2661	2851	3410	2638
NR_001533_CTGTGGAGGTGTGTCAGTGG	NR_001533	425	600	344	579	311	517	295	265
NR_001533_GGAGGTATTTAGAAGCTATG	NR_001533	663	683	486	808	379	671	562	452
NR_001533_TGAGCTAGTCTTAAAGCACC	NR_001533	748	451	810	691	864	664	815	707
NR_001534_AGGCAGTGAGGTCAAGAACT	NR_001534	1907	2168	2051	2444	1598	2236	2198	1989
NR_001534_CCCTGTTAGTCCCAAGATGA	NR_001534	2040	2398	2933	4802	3180	5630	5165	4476
NR_001534_GAGGGTCGTTCTCCATGAAC	NR_001534	1061	1035	1409	1602	1085	1593	1522	1481
NR_001534_GGCAGAGACGGAGACTTTCG	NR_001534	1445	904	1500	1973	1545	2079	2143	1867
NR_001534_TACAAGAATCAGGTCACATG	NR_001534	948	855	637	717	698	833	885	781
NR_001534_TAGTACAGGCAGAGCGAGCT	NR_001534	1330	878	931	731	1133	772	634	616
NR_001534_TATAGTCTGGTGTGTGGTTG	NR_001534	1401	857	1466	1262	1352	1267	1673	1508
NR_001534_TCCTTGTACTTGCCTTGTCA	NR_001534	2722	1850	3798	3693	3928	3692	4688	4000
NR_001534_TGACCATGGAGACATCCCGA	NR_001534	1067	1187	893	1460	675	1609	1126	997
NR_001534_TTTGCTGATACACACCTCTG	NR_001534	2996	2273	3266	4364	3609	5128	5589	5070
NR_001535_AAATGTCTGCAAGATTTCAT	NR_001535	1895	1821	2161	3084	2213	3268	2582	2315
NR_001535_AATGTGCATGGGCTACTCTC	NR_001535	2154	2187	2371	3449	2090	3933	3865	3299
NR_001535_AGGCAGAACTGAACTAGGGT	NR_001535	1110	1292	623	1796	620	2083	1267	1034
NR_001535_ATCATAAATCCGCAGTCAAT	NR_001535	2744	2953	3539	4185	3288	4438	3914	3318
NR_001535_CGGGCATTGTAACTAGGCAA	NR_001535	333	474	249	393	100	449	257	175
NR_001535_CTGTCATCCTGACTAAGCAG	NR_001535	2875	1844	2690	2472	2607	3088	2963	2358
NR_001535_GCTCAGGTAACCAACTCTCA	NR_001535	1764	1044	2040	1835	2279	1586	1957	1954
NR_001535_GTCTTCTCTGTGAGATTTAC	NR_001535	701	518	925	775	874	510	962	707
NR_001535_TACAGTTGCCCTGTGTTCGT	NR_001535	2100	1413	2924	2551	3127	2232	3226	2744
NR_001535_TACATAGAGGTCTTCTTCTC	NR_001535	1422	1326	1470	1903	1582	2091	2550	2290
NR_001535_TAGTCTCATTACCCTAGGAT	NR_001535	745	763	539	799	424	663	312	268
NR_001535_TTGCCTAGTTACAATGCCCG	NR_001535	491	591	478	557	404	654	359	334
NR_001536_AATGTATCAGATGCCCTCTG	NR_001536	1596	1770	1157	1650	996	1804	1277	1189
NR_001536_ACCATGCAGATGGCCTGAAG	NR_001536	2317	1395	2106	1863	1840	1319	1668	1448
NR_001536_ATGCATATGCACTAGTCTCA	NR_001536	1702	2092	1658	2665	1613	3000	2494	2143
NR_001536_ATGTTGCCTGCTAGAAGCCA	NR_001536	1379	1121	1631	1372	1444	1677	2071	1809
NR_001536_CCAGAGTTCACAATGAGAAC	NR_001536	1213	1030	1294	1627	1674	1798	1815	1470
NR_001536_CCATGCACTTGTACCTGCCC	NR_001536	1712	1807	2181	2638	1713	2863	2615	2053
NR_001536_GACAAGTTCCTGCCTCTTGA	NR_001536	1002	937	1270	1467	959	1369	1354	1133
NR_001536_GACTCTACAGTCTCGACCTC	NR_001536	2061	1651	2641	2314	2695	2726	3573	3068
NR_001536_TGACAAAGAGAAGTCCAACA	NR_001536	882	626	1175	702	841	603	854	604
NR_001536_TGTTGGACTTCTCTTTGTCA	NR_001536	378	401	404	726	576	762	712	701
NR_001536_TTTGCAAGAATCGGGTCTCA	NR_001536	1359	1352	1454	1915	1372	2023	2340	1877
NR_001537_AACACTCTTCTAGAAAGAAG	NR_001537	751	743	603	975	636	873	716	664
NR_001537_ATAGGGATGAGAATACAATC	NR_001537	865	552	781	965	561	1249	770	706
NR_001537_ATTCAATTGGTCCTGAGGAC	NR_001537	623	510	508	442	335	539	495	410
NR_001537_CCCAGTGTCTCATTGTCCTA	NR_001537	765	1175	1443	2934	1384	2833	2862	2340
NR_001537_GACTGCTAGTGTCCCTTGCT	NR_001537	680	780	985	1163	853	1325	1082	925
NR_001537_GCAGGTTTAAATTATCAATG	NR_001537	166	284	158	208	61	129	31	41
NR_001537_GGGCACTCCTCAATTGTCTT	NR_001537	893	493	1256	1050	927	1149	1309	1156
NR_001537_GTGGAAGTAATCCAACAGGC	NR_001537	396	299	327	245	260	270	283	303
NR_001537_TCAGCTAGAAACCGAATTCA	NR_001537	782	882	1044	1083	770	1116	1184	1092
NR_001537_TGTGCAATTAACAGAATAGG	NR_001537	588	299	721	656	841	961	1245	1154
NR_001539_AAGGGAAGCATCAAGGTCGA	NR_001539	716	491	822	593	589	485	687	621
NR_001539_AGGCTGACAGCTCTGACAAC	NR_001539	720	793	809	847	992	889	1083	857
NR_001539_AGGTTCAGACAGTGTCTTCA	NR_001539	852	571	852	1034	977	1128	1030	864
NR_001539_CTACTTCTCTACCTTATGGC	NR_001539	604	660	601	824	460	564	691	613
NR_001539_CTAGCCAGAGCTCACAGCTC	NR_001539	917	607	1247	1216	1144	1245	1472	1205
NR_001539_CTCAGCATTACCGCACCTTC	NR_001539	1012	795	1031	1035	1174	850	899	760
NR_001539_GACTTGTCGCTAGGCAATGG	NR_001539	381	455	204	305	134	296	246	210
NR_001539_TGAGACTGTGAGGTGGTCCA	NR_001539	340	393	332	625	520	657	529	535
NR_001539_TGCATTGGTGAGGCAGGCTC	NR_001539	1224	602	1451	981	1554	798	1100	1028
NR_001539_TGGTCTGTGCACCTCCACGA	NR_001539	925	934	992	1086	859	963	976	853
NR_001540_ATGGGACCATTTCATCTAGC	NR_001540	1402	1262	1928	1948	2023	1815	2235	2059
NR_001540_CAGAAACAGAGGATCAACAT	NR_001540	2076	1826	2652	3237	3085	3412	4294	3595
NR_001540_GGAGCCTGGGTCTGTGGGAG	NR_001540	54	60	36	43	22	39	42	37
NR_001540_GGAGTCTCCAGATGATTCAG	NR_001540	641	743	662	715	538	672	689	509
NR_001540_GGCTGAGGTGGCCTGCTAGC	NR_001540	1178	671	1347	1398	1071	1302	1438	1232
NR_001540_TCAGTTGCAAAGCTGGGAAT	NR_001540	1731	1216	2040	2219	2224	2259	2831	2578
NR_001540_TCCATACTCTTTCTCCTTCT	NR_001540	2247	1355	1650	1458	1625	1463	1434	1249
NR_001540_TGCAGGAGGCCTTTGCGTGC	NR_001540	372	643	387	868	502	866	715	584
NR_001540_TGCAGGAGGCCTTTGCTTGC	NR_001540	409	136	99	96	152	201	90	49
NR_001540_TGGCACACCAGATGTTGACC	NR_001540	1008	1380	819	1144	897	1413	1158	902
NR_001540_TTAGGCAGGTGGAGGAACTC	NR_001540	1149	1421	1888	2373	1490	1970	2241	1931
NR_001541_AACTAAATCTCCTGCTCTCA	NR_001541	1061	495	1217	931	1200	1050	1437	1199
NR_001541_AATTAGCTGGGCTTTGTGGC	NR_001541	1689	1090	1876	1699	1738	1616	1687	1463
NR_001541_AGATGCCTGAAGATCTCAGC	NR_001541	1317	1744	1228	1667	1101	1940	1449	1095
NR_001541_ATTTCTGTGAGTCTCTCCAT	NR_001541	913	765	733	959	710	483	811	689
NR_001541_CCTCTGGCCTAGGTTAGAAA	NR_001541	464	411	308	594	312	517	462	370
NR_001541_CCTGATAACACTATGCTGAA	NR_001541	696	556	730	1008	683	1071	693	556
NR_001541_CTTTGTGATGTACTGGTTGG	NR_001541	456	488	586	859	509	585	701	631
NR_001541_GTACTGTATTCAGTACCACC	NR_001541	605	649	465	609	413	552	418	369
NR_001541_GTCAACCTAGCCATGGCACC	NR_001541	493	405	623	370	547	440	706	652
NR_001541_TGCAAGCCTTCTCTGGATAC	NR_001541	817	771	739	941	756	1040	762	652
NR_001542_AAGTACTCATAATATCAAGG	NR_001542	286	414	288	431	270	546	296	293
NR_001542_AGGAAAGAAACTTGTCAGGA	NR_001542	919	888	1186	1852	1134	2055	1799	1468
NR_001542_CTCATACCCTGAGACAGTGA	NR_001542	1039	656	1239	1085	1383	1370	1692	1503
NR_001542_GAAGATGCTGCATTCTGCAG	NR_001542	690	939	797	1222	741	1431	900	741
NR_001542_GGGTCTGGAAATAACTCAGA	NR_001542	621	534	477	326	549	338	388	304
NR_001542_GTGGAGACAGAGGTACATTG	NR_001542	509	382	401	361	301	363	355	201
NR_001542_TACCGGCATCTTATTTGGTG	NR_001542	583	983	1037	1860	1138	2392	2750	2181
NR_001542_TAGAAATGGGCATTAGAAAT	NR_001542	804	1506	1057	2626	1045	2784	2299	2076
NR_001542_TATTGGGACCTTTAGTATAT	NR_001542	757	556	868	840	866	853	774	722
NR_001542_TGGGTCCATCTAGCATCCTG	NR_001542	191	87	116	66	92	39	51	56
NR_001545_CAGCAACCGTTAGCAAAGAG	NR_001545	259	250	273	201	271	119	207	184
NR_001545_CGGATAGCCAGTGCCGTCCT	NR_001545	312	345	399	537	324	634	409	327
NR_001545_GAAACAGCTGATTACTGGAC	NR_001545	759	349	299	275	283	290	368	374
NR_001545_GAAGACGTAAATCAGAGCAG	NR_001545	962	867	1047	1122	1077	1064	871	690
NR_001545_GACCGCCCAGCCAGCTGCGC	NR_001545	399	562	323	548	299	655	290	279
NR_001545_GCACACGATGCGAGAAGTGG	NR_001545	375	496	521	542	301	488	330	343
NR_001545_GGGTATAGAAAGAGTAGAAA	NR_001545	314	336	256	436	164	528	246	268
NR_001545_GGTCGCAGGTCGCGGCGCTG	NR_001545	127	94	85	75	64	70	36	23
NR_001545_GGTTTCCGTCTAGGGCACCA	NR_001545	661	387	470	580	302	558	384	375
NR_001545_GTTGCCAGTTCCGCTGCTTC	NR_001545	427	703	452	921	254	957	796	697
NR_001546_ATGGGACCATCTCAACTAGC	NR_001546	2161	1506	2509	2391	2856	2431	3529	3133
NR_001546_CATGGCTCACTACAGCAAGT	NR_001546	808	745	637	885	572	1100	1205	863
NR_001546_CCTCAAACTGACTCAGACAC	NR_001546	2815	3150	3456	5158	3415	5875	6595	5902
NR_001546_CGAAATTGCAAGGCGTCACG	NR_001546	2500	1765	4773	3036	4195	3578	4689	4297
NR_001546_CTCTTTCTCCTTGATCCGGC	NR_001546	468	630	417	571	417	403	569	515
NR_001546_GATAGAGGGCCAACAATGAA	NR_001546	1306	1372	1286	1807	1574	1740	1970	1848
NR_001546_GTGGAGGAACACAGCCATCC	NR_001546	640	797	903	872	630	899	744	596
NR_001546_TCAGTGGCAGAGCTGGGAAA	NR_001546	693	624	621	712	498	726	576	482
NR_001546_TTGTAGTTAGAAGCCACAGC	NR_001546	156	112	25	74	22	48	16	43
NR_001546_TTGTTTGGCACACGAGATGT	NR_001546	566	1112	1208	1911	1151	1963	2101	2061
NR_001547_AAAGATGTCAGCCTCAGGAA	NR_001547	1100	1265	3071	2731	2884	3993	8303	7448
NR_001547_AACTTCGGAAGCTGAGATGT	NR_001547	1130	1573	1665	3007	1854	3552	2841	2667
NR_001547_ACCACACTCAGCATGATATT	NR_001547	1393	1638	1793	2409	1526	2275	1851	1578
NR_001547_AGACTACCTTGGGCAATATG	NR_001547	305	416	157	272	244	338	154	147
NR_001547_ATTTGTAACACTCAGAGCAA	NR_001547	1351	1053	2012	1623	1663	1637	1876	1548
NR_001547_CATTCTTCATATTGCAACTT	NR_001547	722	1137	815	1116	785	1358	1065	970
NR_001547_GAACACTTGAGCCCAGGATT	NR_001547	702	538	387	552	448	400	485	303
NR_001547_GAACAGTGCACTTTGGCAAC	NR_001547	488	577	572	1224	820	1242	1261	1173
NR_001547_TCACTTTGGTAGGCCCAAGC	NR_001547	922	661	711	781	629	630	857	842
NR_001547_TCAGTTGGGCTGGGTGGAGG	NR_001547	114	188	160	299	178	475	394	301
NR_001548_AATGCATACCAAAGAGAAAT	NR_001548	2119	1252	2511	1923	2810	1822	3671	3014
NR_001548_ATGAATCTGAGCTGTCTCCT	NR_001548	1157	1307	1190	1473	1067	1280	1108	1010
NR_001548_ATGAGACTTGTTTCTCTTCT	NR_001548	1721	678	2852	1729	3598	1984	3199	2968
NR_001548_CTATCCTTACCCATTAGAAC	NR_001548	805	544	833	1077	813	912	935	936
NR_001548_GAAGAGAATATGCAGAATCC	NR_001548	790	870	699	1071	752	820	963	723
NR_001548_GGGTACTACATTATGTCACT	NR_001548	750	1150	728	3300	804	4034	4341	3887
NR_001548_GTTTCTTCAGAGCATATTTA	NR_001548	821	873	746	806	596	716	528	472
NR_001548_TCTTCAAATTTCCTTAGCGA	NR_001548	227	267	376	563	431	702	538	478
NR_001548_TTTATTTCAACATAGCTACC	NR_001548	415	345	560	580	351	443	488	493
NR_001548_TTTGAGTCCCTTAATATCTC	NR_001548	837	536	768	816	621	735	885	778
NR_001549_AGAAATCACTGAACATTGCA	NR_001549	868	936	847	1051	704	1042	706	567
NR_001549_AGGAAACAGCTGCCTTGTGC	NR_001549	361	410	231	437	227	355	263	248
NR_001549_ATGCTTGCCGTCTCTACAGA	NR_001549	988	977	1149	1120	897	1120	808	746
NR_001549_ATTGGAATATAGTACCGTAT	NR_001549	431	466	729	1628	780	1810	1364	1419
NR_001549_CACTAAACTTCTCGACCTCA	NR_001549	1071	885	1445	1948	1741	1881	2296	1982
NR_001549_CATTGAACTTCCCTTCGTCG	NR_001549	680	991	898	2361	1204	1959	2732	2533
NR_001549_TATTAATCAGTCTGTGCTCC	NR_001549	504	589	495	705	487	725	408	418
NR_001549_TCTGGCAGCTACATAATCTG	NR_001549	803	340	838	399	565	224	359	356
NR_001549_TGAGACAACGATCCACAACC	NR_001549	1071	1220	1801	1927	1605	2014	2655	2220
NR_001549_TGTCCATTAGTTCTGTTGAG	NR_001549	535	1002	612	1558	562	1269	968	731
NR_001550_AAGCATCCCTCCCATAGAAG	NR_001550	1035	682	605	851	754	739	619	520
NR_001550_GAACCATTGTCTTGTTGTGG	NR_001550	852	622	1561	1329	2209	1988	3438	3132
NR_001550_GTAAGCTCATTCTCTCAGGT	NR_001550	414	642	288	525	136	340	342	304
NR_001550_TACACTTTGCAGGAGGATTT	NR_001550	1039	980	1110	1515	1061	1575	1477	1300
NR_001550_TGGTATTAAAGCCCTTAAAC	NR_001550	770	1063	755	1536	785	1297	1227	1048
NR_001550_TGGTGATTGCAAGCCTAGAA	NR_001550	605	463	464	515	417	489	470	432
NR_001550_TTATTGGACTGTTGTTGGAT	NR_001550	557	748	619	882	711	928	959	733
NR_001550_TTGAATGTTTCCTGGACTCC	NR_001550	999	965	1272	1379	1393	1359	1123	1077
NR_001550_TTTCTGATGCCATTGATTTC	NR_001550	1858	1230	4117	2818	4366	2543	5116	4725
NR_001550_TTTGTCTTTGCTTTCATGCT	NR_001550	617	443	943	707	842	822	832	919
NR_001551_ACATTTCTCTCTCAGAATTT	NR_001551	1065	766	1382	1179	1245	1080	1067	1082
NR_001551_CAACTGTTGCTCATGATAAA	NR_001551	980	1117	1819	1605	1652	1333	1718	1819
NR_001551_CATAGCAGAACCCAGCAGAA	NR_001551	655	812	851	1041	579	1195	740	630
NR_001551_CATATATAGGCACAGTTCAC	NR_001551	349	336	334	271	156	228	205	163
NR_001551_GGAGTGATTAAATATCTTTC	NR_001551	357	105	527	455	586	370	572	487
NR_001551_TACATGTGCATCCCACAAAT	NR_001551	705	718	739	1064	665	1068	842	688
NR_001551_TATCACTGTATCAACCAGTT	NR_001551	957	634	887	757	1147	544	788	649
NR_001551_TCTTACTGAGAGCAGGATCC	NR_001551	1526	1116	2598	3383	3753	3898	7198	6393
NR_001551_TGACAGCGCTTACTGTCATC	NR_001551	702	864	490	982	587	960	750	553
NR_001551_TGGTATTGTAAATCTCATCC	NR_001551	532	668	423	482	261	319	256	219
NR_001552_AAACAACCTCTCCTGATGCC	NR_001552	1202	1151	2197	2272	1986	2215	3523	3013
NR_001552_ACCTCTGATGTTACAAATTC	NR_001552	1020	1003	1147	1787	1265	1666	1659	1577
NR_001552_AGTTCGGAAGACTGAAATTT	NR_001552	853	528	573	531	643	796	726	630
NR_001552_CAAACATATGACTAGAGTAA	NR_001552	523	337	590	374	411	382	362	312
NR_001552_CAGATAGTTGACACTCAATC	NR_001552	587	827	510	925	559	900	888	711
NR_001552_CATAGCTCATAAATCCTATT	NR_001552	698	496	503	473	433	341	428	467
NR_001552_CTAATCTCACTCTATTCCAC	NR_001552	1239	1024	1349	1594	1460	1534	1542	1501
NR_001552_GTTATTTCTCATGAAACCAC	NR_001552	871	840	808	1460	971	1194	1170	896
NR_001552_TGTGGCTGGAGCAGCATGCA	NR_001552	1302	1027	1049	1185	987	889	779	648
NR_001552_TTGAGTTCTGCATGCCTAAG	NR_001552	628	444	537	415	499	362	422	369
NR_001553_ATGGGACCATCTCAACTAGC	NR_001553	2161	1506	2509	2391	2856	2431	3529	3133
NR_001553_CATGGTTCACTACAGCTAGT	NR_001553	611	768	723	623	780	619	682	662
NR_001553_CCTCAAACTGACTCAGACAC	NR_001553	2815	3150	3456	5158	3415	5875	6595	5902
NR_001553_CGAAATTGCAAGGCGTCACG	NR_001553	2500	1765	4773	3036	4195	3578	4689	4297
NR_001553_CTCCTTGATCCGGCAGGTGG	NR_001553	667	676	1624	1457	2392	1780	2779	2803
NR_001553_GATAGAGGGCCAACAATGAA	NR_001553	1306	1372	1286	1807	1574	1740	1970	1848
NR_001553_GGGTCCAGAGGAAGTTATAC	NR_001553	857	713	1051	1067	952	1198	1257	1089
NR_001553_GTTTGGCACACCCGAGATGT	NR_001553	728	749	875	1066	608	1204	1229	1035
NR_001553_TCAGTGGGAGAGCTGGGAAG	NR_001553	876	485	480	546	349	385	340	329
NR_001553_TGGATTTGCAGGTCAGGCTG	NR_001553	451	226	539	169	565	292	266	307
NR_001554a_CACCACTGCTCTGGTCCTGG	NR_001554a	1409	1271	2069	2132	1855	2408	2307	2224
NR_001554a_CATATCATCTTCCGTGATCT	NR_001554a	2370	2531	2797	3699	2909	4106	3869	3352
NR_001554a_CTGTGTGGATGCTGCAGCTG	NR_001554a	710	695	398	600	432	599	433	312
NR_001554a_GAGTCATCATGCTGCTAGAC	NR_001554a	2437	1757	3886	3548	3486	3546	5350	4456
NR_001554a_GCACCAAGAGGACATTGGTG	NR_001554a	895	1130	1072	1577	866	1822	1437	1249
NR_001554a_GGATGATGTACAGGCTGGAG	NR_001554a	221	504	202	893	464	820	615	616
NR_001554a_GGGCGTGGTCATTCACAGTC	NR_001554a	1435	1033	2429	2189	3479	2078	4547	4011
NR_001554a_GTGGCCTGGGAGGAGGTACG	NR_001554a	694	358	684	500	521	499	538	441
NR_001554a_TGCGTCTTCCATGTGGCCTG	NR_001554a	2270	1931	2565	2759	2398	2848	2870	2688
NR_001554a_TGGGAGGTTGACTTGGTGTG	NR_001554a	314	223	134	386	270	525	269	277
NR_001554b_CACACCAAGTCAACCTCCCA	NR_001554b	249	294	159	190	76	165	108	100
NR_001554b_CACCACTGCTCTGGTCCTGG	NR_001554b	1409	1271	2069	2132	1855	2408	2307	2224
NR_001554b_CAGCTGCAGCATCCACACAG	NR_001554b	652	255	473	342	481	403	402	337
NR_001554b_CATATCATCTTCCGTGATCT	NR_001554b	2370	2531	2797	3699	2909	4106	3869	3352
NR_001554b_CTCCAGCCTGTACATCATCC	NR_001554b	1433	1548	1827	2520	1829	2570	2796	2309
NR_001554b_GAGTCATCATGCTGCTAGAC	NR_001554b	2437	1757	3886	3548	3486	3546	5350	4456
NR_001554b_GCACCAAGAGGACATTGGTG	NR_001554b	895	1130	1072	1577	866	1822	1437	1249
NR_001554b_GGGCGTGGTCATTCACAGTC	NR_001554b	1435	1033	2429	2189	3479	2078	4547	4011
NR_001554b_GTGGCCTGGGAGGAGGTACG	NR_001554b	694	358	684	500	521	499	538	441
NR_001554b_TGCGTCTTCCATGTGGCCTG	NR_001554b	2270	1931	2565	2759	2398	2848	2870	2688
NR_001555a_ATATGTGAATCCTTAGTACA	NR_001555a	2255	1045	2435	1873	1951	1796	2021	1715
NR_001555a_ATCAAACAACAACCATTTCC	NR_001555a	1305	1782	2153	3349	2030	3022	4139	3628
NR_001555a_CATCTCTTGCAGTCAGCAAC	NR_001555a	2028	1515	2202	2227	1928	2362	2588	2282
NR_001555a_CCTAATCAATCATTAGCAGA	NR_001555a	2423	2359	3045	3928	3049	4568	4233	3669
NR_001555a_CTTTGTGCCAACTTCTCTCA	NR_001555a	2389	1666	2692	2747	2330	2529	2850	2367
NR_001555a_GAGAAGAGACACTTGCCATC	NR_001555a	2997	2252	3262	3077	3527	2978	3400	3175
NR_001555a_GAGGGCTTAGACAGTGAGGG	NR_001555a	1014	967	721	1666	723	1377	931	892
NR_001555a_GCATTCCAGCAGGAGCTAAC	NR_001555a	1839	1963	2491	3330	2051	3673	3002	2505
NR_001555a_GCCCTTTCAGTGACTCCTAA	NR_001555a	1398	1665	1774	2256	1589	2066	1920	1731
NR_001555a_TGGGACAAAGGGTCCAAGAT	NR_001555a	1256	1196	1621	2053	1545	1788	2367	2221
NR_001555b_ATATGTGAATCCTTAGTACA	NR_001555b	2255	1045	2435	1873	1951	1796	2021	1715
NR_001555b_ATCAAACAACAACCATTTCC	NR_001555b	1305	1782	2153	3349	2030	3022	4139	3628
NR_001555b_CATCTCTTGCAGTCAGCAAC	NR_001555b	2028	1515	2202	2227	1928	2362	2588	2282
NR_001555b_CCTAATCAATCATTAGCAGA	NR_001555b	2423	2359	3045	3928	3049	4568	4233	3669
NR_001555b_CTTTGTGCCAACTTCTCTCA	NR_001555b	2389	1666	2692	2747	2330	2529	2850	2367
NR_001555b_GAGAAGAGACACTTGCCATC	NR_001555b	2997	2252	3262	3077	3527	2978	3400	3175
NR_001555b_GAGGGCTTAGACAGTGAGGG	NR_001555b	1014	967	721	1666	723	1377	931	892
NR_001555b_GCATTCCAGCAGGAGCTAAC	NR_001555b	1839	1963	2491	3330	2051	3673	3002	2505
NR_001555b_GCCCTTTCAGTGACTCCTAA	NR_001555b	1398	1665	1774	2256	1589	2066	1920	1731
NR_001555b_TGGGACAAAGGGTCCAAGAT	NR_001555b	1256	1196	1621	2053	1545	1788	2367	2221
NR_001557_AACATAACCGTTAGTTCAGA	NR_001557	871	560	1059	964	882	813	944	857
NR_001557_ACGATTTGGTACAAATCATA	NR_001557	596	693	861	1096	1011	1364	1148	955
NR_001557_ACTGTTGAGTTTCTCCTCTC	NR_001557	749	466	652	832	401	813	696	632
NR_001557_CAGATCCTCTTGGCGACACA	NR_001557	839	853	1029	942	874	1023	1051	790
NR_001557_CCAGCCCTGCAATTGCATTC	NR_001557	786	605	1206	1511	1106	1360	2207	2004
NR_001557_GAAATAGCAAGTTCCTGGGT	NR_001557	610	674	566	670	475	771	535	430
NR_001557_GGTGGGCCTGGACTGGGTAC	NR_001557	463	392	781	793	682	1048	1265	1257
NR_001557_GTGGCAGGAGCTGAGCATCA	NR_001557	647	805	467	706	513	487	549	515
NR_001557_TCTAAGGGCAATACCAGGAA	NR_001557	227	182	283	183	299	294	213	265
NR_001557_TGGGAGGAGCGGAAGGAAAC	NR_001557	259	406	173	335	122	177	161	102
NR_001558_GTGATAATGAAACACATTTC	NR_001558	936	587	1215	1088	1037	1005	1302	1351
NR_001558_TATAACGCTGATCGATATCT	NR_001558	362	286	356	322	314	233	239	224
NR_001559_CATTAGTCACTTAATGCACC	NR_001559	1046	980	1048	1188	834	1109	1156	908
NR_001559_CTAGGGCCTCTTGTTCCACT	NR_001559	769	684	833	934	655	887	970	822
NR_001559_GAGTGGTACGCCGGCGGCGG	NR_001559	143	243	44	64	48	169	74	36
NR_001559_GGCTCCGGGTGCCGGATGTC	NR_001559	150	168	219	500	146	834	684	598
NR_001559_GTAGCAGGAAGCCCACGCAG	NR_001559	167	180	116	225	48	186	136	83
NR_001559_GTGCCGGAAGACGCCCTCCA	NR_001559	105	82	40	44	44	52	54	43
NR_001559_GTGTTCTTCTGGAGACCGGG	NR_001559	339	882	294	1181	237	1185	524	376
NR_001559_TCCAAGGGCATAGCAGCTGC	NR_001559	1077	1778	1512	3105	1426	2973	2723	2135
NR_001559_TGCACGCCACTTCCTGGGCT	NR_001559	856	835	1051	816	715	775	787	776
NR_001559_TGGGACCAGCCCTCTCCAGG	NR_001559	92	53	82	23	5	31	5	17
NR_001564_GGAAGTGCTTACGAGTCAAT	NR_001564	962	906	1465	1693	1285	1595	1900	1426
NR_001566_AAGGCATTCTAAGGAGAAGG	NR_001566	312	173	221	281	324	230	100	138
NR_001566_AGTAGTGCTGTGTCTTGATG	NR_001566	379	590	541	1070	251	943	1106	998
NR_001566_ATTGGCCAAGCTGACTCTCG	NR_001566	616	355	459	497	432	525	202	287
NR_001566_CCGGGCGAGTCGGCTTATAA	NR_001566	259	332	441	387	352	245	324	370
NR_001566_CCTTTCCCGGACGTGCGGAA	NR_001566	367	236	217	382	275	230	226	223
NR_001566_GAATTAGTGTTCTGTGTCTT	NR_001566	353	697	483	647	320	730	734	644
NR_001566_GCAACGTCCTTCCTCATGGC	NR_001566	318	486	314	269	192	285	175	190
NR_001566_GGAAATTAAAGTTCCATTTC	NR_001566	959	607	1419	1121	1453	1214	1892	1741
NR_001566_TATCCTCTGCAGACCAGACG	NR_001566	1000	739	1223	1276	1321	1329	1782	1487
NR_001566_TTACTTCCGACCTTCTTTAA	NR_001566	927	1148	1344	2395	1454	2374	2475	2083
NR_001568_ACACACACACACAAGATACC	NR_001568	515	473	494	447	468	311	486	413
NR_001568_AGGTATTCTCTGTTCGGCAA	NR_001568	479	363	277	585	220	499	427	284
NR_001568_ATGGGACTGTGTTCCTGATT	NR_001568	1550	948	2095	1856	2291	1863	2621	2371
NR_001568_CCCTGGTGTGGTGTATTCCC	NR_001568	737	861	1547	1530	1585	2410	2384	2311
NR_001568_CTTGACTGTTGTTGGCATAT	NR_001568	681	637	1186	1147	1249	1309	1644	1160
NR_001568_GATTCCTAGTAAGTTATCAT	NR_001568	668	639	949	1299	874	1799	1635	1138
NR_001568_GTCTCAGGATACCAAATCAA	NR_001568	766	761	674	1347	801	1586	1328	1022
NR_001568_TATCAGCTTAAGGAGCTTTG	NR_001568	562	616	408	1417	311	1511	1448	1092
NR_001568_TCAGACATGTCACAAGCAAA	NR_001568	954	1387	1020	1671	964	1904	1189	1134
NR_001568_TTTAGGAACATGTCGTCTGC	NR_001568	333	408	249	418	209	484	327	273
NR_001569_AGCCTGCATTTCTGGGTACG	NR_001569	0	0	0	0	0	0	0	0
NR_001569_CAGTTGAATTACTGTAGTGA	NR_001569	0	0	0	0	0	0	0	0
NR_001569_GCCAAGGCTTCATCAGCAAA	NR_001569	489	570	393	516	333	654	465	296
NR_001569_GCTGCACCGGAGGAGGCACG	NR_001569	870	584	1247	1083	1123	1098	1810	1702
NR_001569_GTGATGGTTGCCCAGCAATA	NR_001569	0	0	0	0	0	0	0	0
NR_001569_GTTGAACAATCATATTGCCA	NR_001569	560	609	468	624	397	620	593	476
NR_001569_TCTCTTACTGTATAAGTAGG	NR_001569	880	500	812	870	786	678	873	792
NR_001569_TGTGAACTCCATATTGATGG	NR_001569	215	126	102	36	53	7	18	10
NR_001569_TGTTCAACATCATAGCCTTC	NR_001569	0	0	0	0	0	0	0	0
NR_001569_TTGACATTTACAACGCATTC	NR_001569	807	600	1580	1104	1768	1030	1405	1227
NR_001571_AACGTTCCTAGTTCTGTCAG	NR_001571	972	824	1232	892	954	929	945	872
NR_001571_ACCCAATAATAATCAATGTC	NR_001571	433	405	722	539	892	753	1151	851
NR_001571_ATTCTGGTAGAAACAGAGCG	NR_001571	281	499	333	388	254	473	313	227
NR_001571_ATTTACCAAGGTTCCAAGCC	NR_001571	533	546	395	514	396	422	287	201
NR_001571_CGTGGGAGCAGAGTACAGAG	NR_001571	148	170	53	44	64	92	22	59
NR_001571_GAAATAGATAAACTTGAGGA	NR_001571	228	161	114	123	167	123	182	70
NR_001571_GCATTAGGACTGTAGTCATC	NR_001571	616	175	582	309	634	345	630	584
NR_001571_GGTGACTGCTTGAACTATGG	NR_001571	283	339	201	335	201	274	195	175
NR_001571_GTAATACTCCAGATAAGACG	NR_001571	663	400	925	543	985	462	970	771
NR_001571_TGAGACAAGAATAGAAATAG	NR_001571	367	388	362	605	235	417	368	384
NR_001573_ACTATGCACATTCTCCTTCA	NR_001573	0	0	0	0	0	0	0	0
NR_001573_CAATTTCCAGGTGGTGTTTC	NR_001573	0	0	0	0	0	0	0	0
NR_001573_CTCTATTCGTCTTGAGGGTG	NR_001573	0	0	0	0	0	0	0	0
NR_001573_GTAGATATATTCCAATTTCC	NR_001573	0	0	0	0	0	0	0	0
NR_001573_GTCTAACCTGAAACACCACC	NR_001573	0	0	0	0	0	0	0	0
NR_001573_GTTGGTGAGAGACAGAGATG	NR_001573	314	351	412	286	386	453	360	308
NR_001573_GTTTGAAATACACATGATGG	NR_001573	155	108	60	65	19	142	36	38
NR_001573_TAAATAATACTCTGCCATGA	NR_001573	0	0	0	0	0	0	0	0
NR_001573_TTCAACATGAGTTCTTCTAG	NR_001573	875	1006	1274	2198	1412	2804	2590	2065
NR_001574_AAACCTAGGCAATACCATTC	NR_001574	4493	4276	6210	6428	6182	6774	8762	7322
NR_001574_AGGGTGCTTGTTCATTCTGA	NR_001574	548	1143	746	2317	955	2687	3333	2944
NR_001574_AGTCAGGAAACAACAGGTGC	NR_001574	881	1338	846	1914	705	1796	1588	1256
NR_001574_AGTCAGTGTGGCGATTCCTC	NR_001574	1210	1439	1380	1599	1039	1601	1420	1324
NR_001574_ATGGTAGAAGCAGATCATCC	NR_001574	649	1196	575	1724	440	2083	1322	990
NR_001574_CAACCTAGTCATCCGACAAA	NR_001574	1240	923	1389	1086	1293	1094	1350	1170
NR_001574_CAAGTGAAATTCCCTTTCAG	NR_001574	509	535	581	987	558	989	767	640
NR_001574_TCTTGTGTTGCCATTGCTTT	NR_001574	1742	999	2102	1840	2293	2118	2372	2052
NR_001574_TTTGACCATTTGCAGCACAA	NR_001574	971	782	1175	1283	873	1174	1082	924
NR_001574_TTTGAGTTCATTGTAGATTC	NR_001574	309	403	287	346	244	185	268	186
NR_001578_AACAGGCAGCGGGCCAGATT	NR_001578	1100	621	1483	874	1117	1172	1520	1312
NR_001578_AATAGTATACCAATTGTCAG	NR_001578	249	83	155	230	144	167	124	154
NR_001578_AGTAGGGTCATATAGTGTCC	NR_001578	213	273	89	170	85	176	96	95
NR_001578_ATGAGCAAACCCAGATCTGT	NR_001578	802	452	779	653	547	520	673	550
NR_001578_CTATCACAATACAGTCCAAA	NR_001578	390	390	450	508	460	417	596	522
NR_001578_CTGCCATCATAGAGTGAAAG	NR_001578	925	518	989	906	756	762	900	735
NR_001578_CTTATGTACAGTAATGTCTA	NR_001578	1297	742	2125	2445	2319	2363	3256	2753
NR_001578_GCACACAATGTCCTATAACC	NR_001578	954	820	996	910	931	866	1208	979
NR_001578_TGAATAATTATTAAAGGCCG	NR_001578	255	282	226	117	271	165	139	163
NR_001578_TTTGGCTATTCTATAGAACA	NR_001578	552	589	819	836	861	657	770	783
NR_001580_AAGACTCTGGATGTGGGTGT	NR_001580	1084	1015	1366	1189	1199	1188	1588	1299
NR_001580_AGTAGGGATCTGGAGAAGTT	NR_001580	528	408	340	235	307	375	255	160
NR_001580_AGTGGTACCGCCATCCAGAG	NR_001580	187	416	173	445	112	450	256	241
NR_001580_ATCAACCCAGGACCGCCTAG	NR_001580	628	205	287	159	259	126	212	135
NR_001580_CTCTACAGATGTCCATATTC	NR_001580	664	578	742	720	543	777	603	548
NR_001580_GAATGGAATCATATAGTACG	NR_001580	678	784	411	744	562	757	594	464
NR_001580_TACAGAATTATTTGAGGGTG	NR_001580	185	39	196	62	166	45	64	67
NR_001580_TCAGTTTCTTGGATTGACTC	NR_001580	1300	714	1911	1909	1539	1521	2267	1941
NR_001580_TGATTGCTCTGACTCACCGC	NR_001580	355	303	204	347	236	336	276	204
NR_001580_TTTGGGTATAACCTTAGGAG	NR_001580	161	376	152	431	136	384	190	164
NR_001588_AATGAGCTGAGAGCTCTGAC	NR_001588	572	675	775	1133	653	1050	855	931
NR_001588_ACCTCGTTCCGCGGAATTCA	NR_001588	701	528	783	809	497	768	641	669
NR_001588_AGATGATATTAAGTCATCCT	NR_001588	249	435	393	468	345	367	268	264
NR_001588_CCTGCCACTGCACTCCAGCC	NR_001588	2750	2965	3717	4082	3584	4394	4046	3908
NR_001588_CGCGGTGATGGGTACATGGA	NR_001588	86	214	30	115	50	59	31	58
NR_001588_GCCAACGCTGTGTTTCAACC	NR_001588	482	334	407	348	274	400	301	265
NR_001588_GCTCGCGGATGTTTAGTGAC	NR_001588	604	733	789	1028	695	1298	1092	1066
NR_001588_TCAGTCTCACTCTGTCACCC	NR_001588	1319	880	1439	1104	1217	1152	1476	1347
NR_001588_TTAATTAAATTAGCTTGGCG	NR_001588	30	163	43	67	27	56	42	36
NR_001588_TTTCTATTATAAAGTGGGTC	NR_001588	271	161	321	544	287	394	484	397
NR_001589_AACTGCACACTGGATGGTGG	NR_001589	910	447	898	679	747	597	871	710
NR_001589_ATATCTTAGCCATCAATTCC	NR_001589	714	504	1037	877	851	1069	1337	1155
NR_001589_ATGAATCTATTGGTCAAGGG	NR_001589	215	396	379	306	325	373	316	259
NR_001589_ATTGTCACAACTCCTGATCC	NR_001589	1258	835	1373	1369	1260	1559	2118	1892
NR_001589_CAGGCACCCGCCACTGTCTC	NR_001589	1071	984	1060	1390	1026	1366	1321	1134
NR_001589_GGAATAAGTTACAACTGAAA	NR_001589	1104	1019	1590	1952	1512	2376	2326	1874
NR_001589_TACTGAGGGAGGCAAAGGGC	NR_001589	206	512	75	500	90	853	271	198
NR_001589_TCGAGTTTCTGATAGAATCC	NR_001589	226	254	494	454	468	395	456	454
NR_001589_TGGGAGAGGCAAAGGGCTGG	NR_001589	475	750	598	1165	392	1068	825	786
NR_001589_TTCAGGTTATTAGCGGCTGC	NR_001589	567	473	506	427	375	600	468	401
NR_001590_AAAGTTGGTACCCATCAGGG	NR_001590	451	594	422	655	376	574	321	319
NR_001590_ACGATGAACAGTCCATGATC	NR_001590	626	487	512	557	347	637	527	430
NR_001590_AGTAAGAGACGTGTGTGTTG	NR_001590	638	354	583	523	354	463	476	332
NR_001590_ATGATTCTTTCAGTAGAAAG	NR_001590	380	264	180	369	124	331	253	200
NR_001590_CCAATTGAATCAGTAAGGCT	NR_001590	666	359	430	540	378	398	381	368
NR_001590_GTTGCTGGGATGGTTCTGAG	NR_001590	251	465	224	349	176	251	300	237
NR_001590_TAGATGGAGTTCAAGAATGC	NR_001590	441	544	341	496	322	436	389	249
NR_001590_TGGCTAGGTTTGAGGACCAC	NR_001590	294	299	156	366	296	416	517	546
NR_001590_TGTCCAGCAAAGACCAGCTG	NR_001590	235	364	148	213	144	263	171	102
NR_001590_TTGGCTGTGACCTGGGACCG	NR_001590	477	236	310	237	296	203	260	235
NR_001591_AGCAGGACACGCACGCGCGC	NR_001591	364	611	554	1042	463	816	742	741
NR_001591_CACACGCTCGCTCGCTCTCC	NR_001591	761	887	691	998	561	943	752	651
NR_001591_CCGTCGAGGAGGCGTTGTGT	NR_001591	843	552	1001	904	935	1081	1031	879
NR_001591_CGAGTGTGAGGAGCGAGCCG	NR_001591	295	125	185	118	235	204	132	97
NR_001591_GCCGGGCCCAGCCGCGACTT	NR_001591	1286	1298	1567	1717	1115	1357	1387	1022
NR_001591_GCGGGCGGGCGGGCGGCGTG	NR_001591	230	239	232	171	130	147	159	112
NR_001591_GGTCGCGCGGCGTGTGTGGG	NR_001591	152	284	151	466	116	397	267	242
NR_001591_GTCTGTGGTGCGGGTCGCCC	NR_001591	419	235	91	107	50	50	69	89
NR_001591_TCCTGCTGCGGGCGGCCCGG	NR_001591	842	480	889	842	902	900	1108	962
NR_001591_TTTGACAGCTGCTCCAGCGG	NR_001591	734	590	734	704	588	879	799	677
NR_002140_AAACATGGCCTTTGCGGGAG	NR_002140	358	363	437	533	266	438	524	459
NR_002140_AAAGAAGGTGAGATTTCTGA	NR_002140	854	836	1410	1364	1515	1267	2030	1583
NR_002140_CAATGAGTAGAAGACAGAAG	NR_002140	447	639	543	826	597	901	1075	891
NR_002140_CCAACTCTGTGCAAGACATT	NR_002140	1047	842	1033	869	1079	790	1213	1109
NR_002140_CTAGCGCATCTTCTGGCACA	NR_002140	890	925	882	945	637	847	936	932
NR_002140_GAATGGTGATAATGTAGAGG	NR_002140	218	170	215	84	115	81	102	100
NR_002140_GACTTCCACCCTTGACTGCA	NR_002140	1326	943	1584	1318	1378	1293	1416	1244
NR_002140_GGATGAGCAGATTTATGACT	NR_002140	718	726	745	946	657	1032	1072	831
NR_002140_GGCTGGGTCTGAGGATGAAG	NR_002140	192	98	112	84	93	46	37	35
NR_002140_TTCCTAACTGCCAAATGTAA	NR_002140	1653	1143	2079	1457	1509	1422	1747	1588
NR_002141_AAACATATTCATCATGGCAT	NR_002141	1045	621	1057	1003	713	840	982	796
NR_002141_AATACAGCATGACTAGAAGT	NR_002141	1099	1178	792	1354	866	1450	1120	973
NR_002141_AATTAGGGCAATCGATTGGG	NR_002141	340	286	180	276	181	314	133	151
NR_002141_CAACTCCGGCTTCATCCTCC	NR_002141	702	593	646	643	512	583	621	635
NR_002141_CATGCACGAGCACCCAATAC	NR_002141	741	334	470	425	402	347	428	350
NR_002141_CCTTATAAAGCATGTGATTG	NR_002141	1580	1384	1321	1654	1764	2074	1831	1780
NR_002141_GGCTGTGATTGAAGATTCCC	NR_002141	389	413	390	432	364	424	360	249
NR_002141_GGGTATGGAGCTGGGTATCC	NR_002141	958	490	874	781	857	886	817	732
NR_002141_GGTAGATTAGGAGAACCATG	NR_002141	128	64	105	59	45	49	108	57
NR_002141_TGCACAGGACCAGAAAGAAG	NR_002141	813	813	774	938	824	885	902	722
NR_002144_AACCCAGATAGACCAGCTCT	NR_002144	507	681	422	510	375	516	408	303
NR_002144_ACTCTATAGCTTTCTGGATG	NR_002144	752	751	862	603	555	870	759	711
NR_002144_ATGAAGATCTGAGCACAGCC	NR_002144	597	660	618	918	566	968	867	694
NR_002144_CCAGAGTTTAATTCTGAAGA	NR_002144	629	549	920	867	1016	1332	1211	872
NR_002144_GAGGTCACCTAGCTTGCCCA	NR_002144	882	475	486	571	503	440	490	449
NR_002144_GGAACTGGCCAAGTCTAGGA	NR_002144	162	110	215	100	126	95	69	135
NR_002144_TATCTGACGAAGTCGTGACT	NR_002144	1123	790	2611	2288	2524	2119	3886	3518
NR_002144_TGCACATTACATTATTTGGA	NR_002144	766	701	840	1032	977	688	1325	1072
NR_002144_TTATCCGCACTTCACAAATG	NR_002144	1119	909	863	1577	676	1315	1087	910
NR_002144_TTCAAGACAAGCTTAAGCAG	NR_002144	1604	1333	2681	3448	2853	3740	4159	3377
NR_002147_ATCTGCTGGCTTCTATTCCC	NR_002147	334	350	164	287	53	186	71	96
NR_002147_ATCTTGGCCTGATTCAGCCC	NR_002147	724	662	804	1148	693	1284	949	905
NR_002147_CACTGGAACTTTGTACTCCC	NR_002147	487	573	270	948	368	844	511	430
NR_002147_CAGAGCTTAGCAGCACGATA	NR_002147	756	564	591	556	412	558	533	384
NR_002147_CCATGGGATTTGGAGACTAA	NR_002147	812	896	1142	1615	1387	1462	1942	1767
NR_002147_GGAACCAGGTCCCTCCCAGA	NR_002147	702	474	683	523	772	606	584	644
NR_002147_GGAGCTGAGGTGAAACCTGA	NR_002147	291	292	163	235	128	165	152	74
NR_002147_GGCAATGCTGGGTCTCGAGA	NR_002147	374	229	394	370	345	308	484	337
NR_002147_GGCACTTTGGTGTCTGAACA	NR_002147	1276	917	1176	1304	971	1119	1150	887
NR_002147_TGATTCACTCTATTTCTTTG	NR_002147	1386	1119	1777	2214	1997	1809	2307	2142
NR_002157_AAACTGTGATCCAAGATCCA	NR_002157	1261	1380	1356	1989	1311	1687	1741	1464
NR_002157_AACCATGTTGAAGTTCATTA	NR_002157	2010	2047	2206	2642	1987	2291	2277	2148
NR_002157_AAGATGCTTAGCCTGTGAGT	NR_002157	1694	1421	1600	2166	2024	1854	2234	1814
NR_002157_ACTTTAGTGAGATTAAAGTG	NR_002157	930	1284	1262	1601	1175	1584	1521	1451
NR_002157_CTATATAAGTAACCAACGGA	NR_002157	300	491	177	301	175	337	216	113
NR_002157_GGATTCAGATGCTCCTCTTT	NR_002157	1877	1028	1807	1722	1640	1574	1440	1427
NR_002157_TCAATTTGGCACTTGACAAA	NR_002157	771	469	1179	851	961	952	1327	1172
NR_002157_TCTATGTCTTCACCCTGCTG	NR_002157	2147	2324	2489	3327	2395	3253	3179	2446
NR_002157_TGGGATTTCTCCTGGGCCCA	NR_002157	511	649	574	500	376	346	420	359
NR_002157_TTTCTTGCATTTGGGATTTC	NR_002157	692	434	843	680	671	704	886	774
NR_002158_AAACTGTGATCCAAGATCCA	NR_002158	1261	1380	1356	1989	1311	1687	1741	1464
NR_002158_AACATTGAGTGGAGAGTTTG	NR_002158	1294	1289	1052	1046	901	1156	865	900
NR_002158_AACCATGTTGAAGTTCATTA	NR_002158	2010	2047	2206	2642	1987	2291	2277	2148
NR_002158_AAGATGCTTAGCCTGTGAGT	NR_002158	1694	1421	1600	2166	2024	1854	2234	1814
NR_002158_ACTTTAGTGAGATTAAAGTG	NR_002158	930	1284	1262	1601	1175	1584	1521	1451
NR_002158_AGTCTGTCTCTTATATCCTC	NR_002158	653	775	825	1420	662	1405	0	0
NR_002158_CTATATAAGTAACCAACGGA	NR_002158	300	491	177	301	175	337	216	113
NR_002158_GTGAGAAACACGACACTTTC	NR_002158	1400	1491	1828	1725	1874	2205	2219	2058
NR_002158_TCAATTTGGCACTTGACAAA	NR_002158	771	469	1179	851	961	952	1327	1172
NR_002158_TTTCTTGCATTTGGGATTTC	NR_002158	692	434	843	680	671	704	886	774
NR_002161a_ACTACTCGGACAGGAACCGC	NR_002161a	1192	1071	1581	1344	1262	1615	1195	1030
NR_002161a_ACTCAGGAGTGGTTGTCCGA	NR_002161a	834	815	594	748	555	604	524	493
NR_002161a_ATATCCCATCGCCGCGCGCC	NR_002161a	1208	2281	1404	3491	1471	3327	2429	1842
NR_002161a_CCCTGGAGGAGTTCCCAGCG	NR_002161a	1240	1129	1379	1588	1192	1555	1791	1548
NR_002161a_CCTGCCGTGCTCCGGAAACC	NR_002161a	1276	1373	1246	2225	1170	1891	1812	1486
NR_002161a_GAGATTGGATTCACCGAGCC	NR_002161a	1509	990	1646	2550	1705	2907	2771	2464
NR_002161a_GTGCCCAGTGGTGGCCGATG	NR_002161a	1043	575	1475	1057	1405	851	1346	1101
NR_002161a_GTTCCCGAGAACCTCTTCCC	NR_002161a	700	575	993	785	827	1007	1107	994
NR_002161a_TCCTCCTCTCTCCGCTGCCC	NR_002161a	2927	2137	2609	2945	2299	3111	2617	2378
NR_002161a_TGTCTCTCGCGAGAGCTCAT	NR_002161a	1712	1925	1660	2562	1445	2303	2057	1702
NR_002161b_ACTACTCGGACAGGAACCGC	NR_002161b	1192	1071	1581	1344	1262	1615	1195	1030
NR_002161b_ACTCAGGAGTGGTTGTCCGA	NR_002161b	834	815	594	748	555	604	524	493
NR_002161b_ATATCCCATCGCCGCGCGCC	NR_002161b	1208	2281	1404	3491	1471	3327	2429	1842
NR_002161b_CCCTGGAGGAGTTCCCAGCG	NR_002161b	1240	1129	1379	1588	1192	1555	1791	1548
NR_002161b_CCTGCCGTGCTCCGGAAACC	NR_002161b	1276	1373	1246	2225	1170	1891	1812	1486
NR_002161b_GAGATTGGATTCACCGAGCC	NR_002161b	1509	990	1646	2550	1705	2907	2771	2464
NR_002161b_GGGAAGAGGTTCTCGGGAAC	NR_002161b	212	286	201	180	173	289	164	149
NR_002161b_GTGCCCAGTGGTGGCCGATG	NR_002161b	1043	575	1475	1057	1405	851	1346	1101
NR_002161b_TCCTCCTCTCTCCGCTGCCC	NR_002161b	2927	2137	2609	2945	2299	3111	2617	2378
NR_002161b_TGTCTCTCGCGAGAGCTCAT	NR_002161b	1712	1925	1660	2562	1445	2303	2057	1702
NR_002162_ACATCACTGCACTTCAGCCT	NR_002162	1645	1268	1448	1968	1844	1636	1911	1453
NR_002162_CAAGAGAATTGCTTGAACCC	NR_002162	398	389	243	479	194	224	203	170
NR_002162_CCCAGCTACTTGGGAGACTG	NR_002162	884	423	950	590	535	567	681	450
NR_002162_GAAAGGGTGGCCGGGCGTGG	NR_002162	265	105	269	180	137	222	310	287
NR_002162_GAGACAGGGTTTCACCATGT	NR_002162	989	645	784	909	470	524	509	388
NR_002162_TAAGACTCACTGAATCCTTC	NR_002162	1381	1284	1945	2419	1840	2986	2950	2516
NR_002162_TCACTGCACCCTCCACCTCC	NR_002162	2199	1887	3265	3473	3569	4015	4358	4018
NR_002162_TCAGAAGTTCAAGACTAGCC	NR_002162	732	289	1091	345	1181	636	691	528
NR_002162_TGTGGCTATGTGATGACGAT	NR_002162	421	195	130	189	125	124	141	98
NR_002162_TTCTCGTACAGTAGGCAGCC	NR_002162	1085	986	1040	1570	963	1138	1434	1275
NR_002163_AATTACATGGGTGATGTTAT	NR_002163	1769	1507	1866	1935	2136	1882	2074	1665
NR_002163_ACACACATGGTGTACACCCA	NR_002163	354	591	479	562	246	578	400	421
NR_002163_CATTAAGGGTAATATCTCCC	NR_002163	51	173	42	150	43	83	107	78
NR_002163_GATGTTACTCGTGACATCCT	NR_002163	589	611	640	1012	417	792	739	760
NR_002163_GATGTTATTGGTAATATCCC	NR_002163	225	202	120	157	176	60	152	120
NR_002163_GTTGTTACAAATAAGATCAC	NR_002163	484	396	270	369	226	366	358	305
NR_002163_TACAATTAATATCACAGGAC	NR_002163	168	113	59	102	27	19	40	67
NR_002163_TATCACAGAGTGTACACACG	NR_002163	412	555	368	538	346	601	435	324
NR_002163_TATCACAGTGGGTGTACACT	NR_002163	408	511	545	803	667	746	1141	1062
NR_002163_TGTACACCCACCGTAATAGT	NR_002163	950	686	801	649	645	501	640	504
NR_002165_AGAGTCTCACTCTGTCATCC	NR_002165	1624	1056	2128	1708	1990	1204	1996	1888
NR_002165_ATACAGAAATTAGCCAATCG	NR_002165	184	250	295	277	207	338	232	168
NR_002165_CCTGGCTGGTCCCTAATTCC	NR_002165	801	697	976	895	830	775	1088	760
NR_002165_CTTTGCATAAAGACATGCTA	NR_002165	747	1148	799	1313	913	1535	1072	989
NR_002165_GAACAGATTCTGAAATAACA	NR_002165	587	744	776	720	699	646	541	500
NR_002165_GACTAGTGAACAATACAGTC	NR_002165	248	318	305	428	249	407	308	295
NR_002165_GCCTGTAATCCCAGCACTTT	NR_002165	2287	1962	2942	2949	2499	2771	3193	2683
NR_002165_GGCTTACTATGGGCAAGCCA	NR_002165	166	162	70	174	131	195	117	96
NR_002165_TAGGTGGATTGTGTCAGCCC	NR_002165	341	278	331	294	319	320	172	179
NR_002165_TGCCTGTAGTCCCAGCTCCA	NR_002165	248	223	195	224	140	201	202	134
NR_002169_AAACACAGACAGGCTGGGCA	NR_002169	1008	1110	953	1394	1009	1245	1006	910
NR_002169_AAAGCATCGTAACTGAGTGT	NR_002169	2108	2712	2726	5075	4170	4907	6015	5360
NR_002169_AGCTGCTAACTAGTTGGGTG	NR_002169	500	287	257	151	214	151	92	113
NR_002169_GGAAATTGGACGTATGGGTG	NR_002169	633	274	572	446	402	401	273	298
NR_002169_GGAAGGCCAAAGAGGGAAGA	NR_002169	383	334	540	561	659	561	734	674
NR_002169_TAAGAATCAGTGAGTCGTCT	NR_002169	869	1714	1981	7760	3016	14739	13148	11712
NR_002169_TACTCATTACTTCCTGTATC	NR_002169	1216	1317	1213	2147	1494	2273	1911	1493
NR_002169_TTAAGATGTGATGAGGCTCC	NR_002169	821	890	1239	1268	1182	1300	1415	1229
NR_002169_TTGGAATGTCTTGGAAACAC	NR_002169	669	655	504	890	519	962	446	404
NR_002169_TTTGCAAACGTGGTTCTTCC	NR_002169	1775	1583	2585	2978	2995	2913	3994	3492
NR_002171_AACAACACACAGGAACAGAT	NR_002171	1187	696	1507	1332	1417	1489	1923	1744
NR_002171_AACAGCGGGCCAGTTAGAAA	NR_002171	388	354	347	412	492	550	486	430
NR_002171_AAGAGAAGACTCAGAACTAC	NR_002171	561	558	632	578	576	351	500	482
NR_002171_AAGTCTAAGAACGGATCAAA	NR_002171	930	821	1085	1060	635	1082	828	687
NR_002171_ACATCAGAAGGAGAAGAGAG	NR_002171	112	22	30	27	0	55	21	7
NR_002171_CAAACTTGCAGAATTTCAAA	NR_002171	935	880	1234	1098	1060	1204	1200	1055
NR_002171_CAGGGAACAGAACATGGCTA	NR_002171	184	669	133	591	313	515	303	339
NR_002171_CATAATGTGCTTGTAATTTG	NR_002171	960	610	786	972	846	977	1114	1011
NR_002171_TGGTTACTTTGGAATGTTCA	NR_002171	513	244	517	608	388	623	510	517
NR_002171_TTATTAGTTTAGTGGACCTA	NR_002171	1030	900	1847	1746	2333	1913	2298	2031
NR_002174_AAATACCCAGGCAGAGGAAC	NR_002174	771	647	685	820	703	810	753	636
NR_002174_AGACTGATGCTGCGTGGTGA	NR_002174	685	900	602	1934	603	1990	1396	1085
NR_002174_AGGAAATCAGTAACTGTTAA	NR_002174	929	922	845	1212	560	1068	933	859
NR_002174_CAGGCTGACTAATGCCTTAG	NR_002174	131	234	133	165	28	91	53	120
NR_002174_CCCTTGCGTTCCAAGTACCC	NR_002174	1223	714	1171	1314	1161	1358	1338	1218
NR_002174_CCTCAGGTAGCCACTAAACC	NR_002174	195	312	164	289	170	214	243	257
NR_002174_CGATGGGCAGGCAAGTAAGA	NR_002174	768	342	686	468	814	395	538	413
NR_002174_GACACACCAGAGGTCCAGGC	NR_002174	843	957	1275	1683	1329	2443	1805	1706
NR_002174_TGGCTTCTCAGAATTGAATA	NR_002174	461	435	757	546	880	670	681	629
NR_002174_TTTACATTCATATCAGGGTG	NR_002174	389	408	367	679	387	947	741	648
NR_002181_AGAAGACATCCTGCACAGAC	NR_002181	1235	1875	1490	2938	1217	3255	2952	2539
NR_002181_CCTCCAGCACACTGTCTAGG	NR_002181	1014	987	1422	1005	1141	853	1176	1086
NR_002181_GCAGTAGCTAGTGGGAAATA	NR_002181	1126	1389	1192	1888	1019	1784	1664	1510
NR_002181_GGATGATGGGCTAAACGGCT	NR_002181	167	92	104	98	139	108	31	76
NR_002181_GGCAGGGACACGTCCTTGCT	NR_002181	620	434	643	584	637	844	998	887
NR_002181_GGGACGAGAGGGCAGAGAAA	NR_002181	865	798	953	1327	769	1405	1244	1151
NR_002181_GTAGATGGGCCCTGCTTCCG	NR_002181	363	559	352	496	171	465	304	234
NR_002181_GTCATGAGACATGTGTCTCC	NR_002181	533	628	367	896	371	970	663	752
NR_002181_GTGGAGTGGTCAGCTCGGAG	NR_002181	76	26	18	32	61	13	29	22
NR_002181_TTCTCTAACTTGCGAGGCCC	NR_002181	640	1263	1012	2485	932	3472	2084	1897
NR_002182_AGCGGTTCTGATTTAACTGG	NR_002182	384	208	308	204	194	165	144	118
NR_002182_ATTCCCAAGTCCCAATTCCG	NR_002182	653	495	488	429	463	374	392	277
NR_002182_CACCTGTAATCTGAGCACCT	NR_002182	1654	865	2053	1533	2014	1467	2218	1722
NR_002182_GACAATTAGCCAGGTAGAAG	NR_002182	459	605	387	831	371	719	680	530
NR_002182_GACGTGGGTCACGCTCTCTC	NR_002182	1188	592	1946	1337	1987	1469	2410	2207
NR_002182_GCAACAGTGATTCCAATCAA	NR_002182	672	539	584	656	504	848	595	433
NR_002182_TCAATTCAATTGTCCTTGAG	NR_002182	484	593	763	1058	677	1255	1214	1114
NR_002182_TCTCATCAGACTCAGCTGGG	NR_002182	1168	1041	1351	1719	1370	1903	2083	1850
NR_002182_TCTTCTTGTTCTCAGGATTT	NR_002182	710	703	596	744	547	987	556	491
NR_002182_TTGATAGAATGCTGTAAAGA	NR_002182	830	563	766	674	774	468	722	607
NR_002183_ACAGTTTACTATAATCGGCC	NR_002183	704	617	854	1009	936	1259	1070	974
NR_002183_ACTGTAAATACCCTATCCTT	NR_002183	310	294	323	242	263	201	180	191
NR_002183_AGAGCTCACTACAGATCCAG	NR_002183	416	196	191	284	166	176	103	97
NR_002183_AGAGTGCCAGGAATGCAAAG	NR_002183	473	245	250	324	291	226	259	143
NR_002183_ATGCATATTGATACTAGACT	NR_002183	672	728	696	967	570	1189	858	835
NR_002183_CCCAGCTACTCGGGAGGCTG	NR_002183	4331	3349	3649	3594	3349	3318	2973	2679
NR_002183_GGAGTCTCACTCTGTCTCCC	NR_002183	1103	1150	1067	1357	1178	1153	1263	996
NR_002183_GTTCTAAGTGTGCTCGGTCA	NR_002183	495	542	527	767	397	577	561	441
NR_002183_TTTCTAAGGCATGGGATATG	NR_002183	1406	1378	2085	2387	2113	2507	2209	1644
NR_002183_TTTCTGAAATATTCAACCTG	NR_002183	691	486	564	484	693	536	660	617
NR_002184_AGGTTGAGCCATGGCGGGCG	NR_002184	329	449	171	342	158	272	269	208
NR_002184_ATGGAGGATCATTTGTGCCC	NR_002184	482	483	417	397	305	574	591	486
NR_002184_CGCGCTGATTTGCCTCTGAG	NR_002184	187	230	117	202	104	87	158	102
NR_002184_GAGGCGGGCTTGGAGCGAGG	NR_002184	131	28	81	13	23	0	35	31
NR_002184_GGTCGCCGGGAGTTGCGGTT	NR_002184	428	314	369	400	289	286	327	324
NR_002184_GGTGTTGCCATTGACTGACA	NR_002184	711	549	611	490	455	496	540	385
NR_002184_TCGAGTAGATCAGTTCTCTG	NR_002184	136	233	82	301	100	187	184	112
NR_002184_TCTGACATTCACTCCCACTT	NR_002184	1091	723	1084	1194	1286	1142	1364	1096
NR_002184_TGACTGTCGGTTTGGCATGG	NR_002184	1102	679	1237	749	874	694	1057	973
NR_002184_TTCGCACTCGTGACTGGCCG	NR_002184	973	938	1037	1110	1339	1087	1717	1567
NR_002185_ACTGTCTCCAGGTAGAGGGA	NR_002185	290	491	192	349	161	259	190	121
NR_002185_CCAGTGACTCCTGACCTACA	NR_002185	1567	1529	1885	2192	1773	1770	2301	1904
NR_002185_CTTCCACCTTGCTGGGTTTG	NR_002185	827	685	1228	1217	1018	972	1216	1167
NR_002185_CTTTCTGGGCTGCAGTGGCC	NR_002185	714	545	1640	782	1495	829	1913	1549
NR_002185_GCTAGGAGCTGCAGTTGTAC	NR_002185	243	242	192	351	214	368	316	158
NR_002185_GGCAAGGGCTGACAAATGCG	NR_002185	21	63	6	19	0	7	6	4
NR_002185_GGCACAGCTACTCTCCCATC	NR_002185	1036	597	1595	1273	1971	1447	1892	1882
NR_002185_GGTCCAAGATCAGGTGTTTG	NR_002185	664	480	444	407	302	301	273	211
NR_002185_TGATGGAGGAAGGATGGATT	NR_002185	366	238	121	144	187	149	142	80
NR_002185_TGGCTTCAACAACAGTGTCC	NR_002185	740	272	599	351	503	272	476	300
NR_002186_AAATACCTGTACAAGAACAA	NR_002186	764	863	635	914	509	670	644	496
NR_002186_AATAGGCCAAAGACAAATGT	NR_002186	580	624	744	893	678	699	909	818
NR_002186_AGCATGCCAACATTTGTCTT	NR_002186	1721	2432	1781	3395	1664	3179	2759	2288
NR_002186_ATTACTATCAATGCACAGTA	NR_002186	742	663	734	960	808	703	651	606
NR_002186_CAATATCTGTTGGCAATGGG	NR_002186	1307	1132	2277	2473	2297	2756	3231	3070
NR_002186_CCTCTTCCACTCTCCTAACT	NR_002186	760	709	669	729	698	669	588	480
NR_002186_TATACCCAAACTTAGCAATA	NR_002186	633	463	519	738	504	646	805	681
NR_002186_TGGAAGTCTTCTAGTTCATT	NR_002186	684	691	575	536	312	445	291	248
NR_002186_TTATATGAGCGCTTCCTCTA	NR_002186	694	555	744	998	899	1128	830	710
NR_002187_ACCAGGCGGAAGTGTGCCAA	NR_002187	602	219	236	265	232	166	162	125
NR_002187_ACTCTTGAGTCCACAGATTC	NR_002187	557	557	582	1027	604	1027	1465	1167
NR_002187_CGGCACAGAACTGCCTCTCT	NR_002187	972	915	1158	1104	818	1019	1110	850
NR_002187_GGAAACTAGTCGCACCTGAT	NR_002187	1199	1270	1591	1232	1223	1354	1387	1339
NR_002187_GGAGCAACCGAGGAATCCTC	NR_002187	890	608	539	731	446	751	594	584
NR_002187_GGCAAGTCAGCGACTGAAGA	NR_002187	611	704	699	782	631	1041	799	744
NR_002187_GGTATCGGTGCTGTCGCTTC	NR_002187	680	493	520	921	531	1035	573	518
NR_002187_GGTCCGGGTAAACGAACCTT	NR_002187	884	713	1155	1126	1189	1122	1417	1183
NR_002187_GGTGTGTGGCCTCCCAAGAT	NR_002187	802	597	757	809	569	648	993	842
NR_002187_TTAGGTCGTATTCAGGTTCC	NR_002187	954	844	1370	1689	1741	1834	2691	2379
NR_002188_AGAGACGGTCACTCATCCAG	NR_002188	440	144	305	165	282	99	218	170
NR_002188_CACGTTGCTCTTACAAGCAC	NR_002188	299	406	216	600	275	736	422	336
NR_002188_CTGACCATCCGTAGCACAGA	NR_002188	1413	903	2234	2003	2321	2017	2427	2228
NR_002188_CTTGTGACCTTACATTCTAC	NR_002188	1295	761	1121	830	824	732	720	561
NR_002188_GACCAATGAGACTTGTGGAG	NR_002188	511	295	406	466	514	310	445	474
NR_002188_GAGAGTTGTCCGTCTTCAAA	NR_002188	534	500	434	705	439	773	732	674
NR_002188_GCATGCGTAGTTCTCGCGTC	NR_002188	100	244	293	457	255	446	450	386
NR_002188_GGGCGCAAGCGTATTGGAAA	NR_002188	554	398	454	396	496	268	399	380
NR_002188_GGTAAGAGGCGGTGGACAAT	NR_002188	591	595	916	833	824	919	1235	1225
NR_002188_TCCCGCCAGCACACCCTTAG	NR_002188	1383	1207	1618	1472	1311	1472	1492	1323
NR_002189_AACATGACCCAAAGAGAACT	NR_002189	1082	846	1080	1169	965	847	1128	1022
NR_002189_CAGGAACAGGGAATACATAT	NR_002189	1877	1296	2463	2630	2536	2422	3055	2645
NR_002189_CAGGCTATCCAGACTGGGTG	NR_002189	355	86	181	133	213	63	198	126
NR_002189_CGCCTAGCGGAAGTGATGCA	NR_002189	374	323	499	721	582	861	709	626
NR_002189_CGGCCAGCTCGATGAAGATG	NR_002189	306	310	328	376	274	328	304	275
NR_002189_GAAATGGAGAATGGATTCGC	NR_002189	537	532	418	801	596	688	901	794
NR_002189_GAAGTTGTTGGAGTGAGGCT	NR_002189	405	431	190	370	185	142	199	166
NR_002189_GATTTGAGACCTGTTCTAGA	NR_002189	708	487	843	1099	982	1223	747	715
NR_002189_GGTGCACCGTAAGTGATGCA	NR_002189	1102	662	1630	964	1576	1394	2382	1909
NR_002189_TAGGCATGTGCCATGATGCC	NR_002189	641	607	791	1493	877	1674	1952	1691
NR_002191_AACGGTAGCGGTAACCATAG	NR_002191	330	313	281	270	439	284	359	257
NR_002191_AACGGTAGCTGTAACGGTAG	NR_002191	512	440	462	536	322	546	409	373
NR_002191_AGCGGTACAGCCAGCGGCAA	NR_002191	75	110	30	62	12	70	18	16
NR_002191_ATAAGGTAGGAAATACCCTT	NR_002191	715	589	455	616	465	496	522	388
NR_002191_CGTTAGCATGGGCCACGAGG	NR_002191	151	41	85	89	31	51	31	36
NR_002191_GACGTCAGCGGTAGCGGCAA	NR_002191	337	503	296	502	249	369	321	276
NR_002191_GAGGAGGACCAAGGTATGCG	NR_002191	155	1066	214	1883	170	2929	1279	998
NR_002191_GATGAGAGGCCTCAGCTAGA	NR_002191	706	780	765	1406	614	1718	1176	1025
NR_002191_TACGGCAGCGGTGGCGGAGG	NR_002191	22	41	8	18	11	0	4	1
NR_002191_TTCACTCACAGTCATTGAAC	NR_002191	717	599	755	806	560	1006	803	644
NR_002196_AAGTGGCCGCGAATGGGACC	NR_002196	678	572	662	791	582	803	573	622
NR_002196_ACGTGTGCTGGAACTGTCCA	NR_002196	379	394	414	512	229	434	585	524
NR_002196_CCTGCTCCTCGGTCCTAGCC	NR_002196	1031	705	1316	920	1301	789	1011	824
NR_002196_CGAGCTTGTGCTGGTCACCG	NR_002196	155	268	196	174	85	79	78	76
NR_002196_CTCTCACCCAGCACCCATCC	NR_002196	1330	1133	1596	1394	1293	1344	1238	1046
NR_002196_CTGATTGGCCGGCAGGGCAG	NR_002196	579	411	510	414	622	450	535	548
NR_002196_GCAAAGTATGTGCAGGGCGC	NR_002196	566	773	654	1083	645	1302	971	948
NR_002196_GGCCGTCTTTGGAGAATTCC	NR_002196	1047	991	1298	1549	1421	1704	1541	1333
NR_002196_GGCGGAGGTGGGCCCTGCGG	NR_002196	18	29	31	10	28	8	38	37
NR_002196_GTCTCCGGATGCCAAAGGAG	NR_002196	12	30	25	75	24	27	37	25
NR_002206_CGGGCCGCGCATGCGCAGCG	NR_002206	2149	1738	1773	2689	1698	2774	2644	2136
NR_002206_GAGTTCGTAGCAAGAGAGTG	NR_002206	571	509	478	1723	555	1347	1649	1351
NR_002206_GCAGGAGCGCGGGCACCCTC	NR_002206	2249	2524	2528	3343	2178	3156	2764	2476
NR_002206_GCGCCAAGATGTAGGGCAAT	NR_002206	2321	2256	2635	3221	2621	3370	3069	3088
NR_002206_GCGCCCTCTGGCACCCAGTC	NR_002206	2855	3709	5257	7350	5455	8688	9206	8076
NR_002206_GGCGGACTACAAGTCCCGGC	NR_002206	426	143	260	258	217	239	192	156
NR_002206_GGCTGGGCGGCCGGAGCTAC	NR_002206	661	680	772	689	478	742	986	848
NR_002206_GGGACTGCGAAGGGTGAATT	NR_002206	2032	1578	1972	2031	2008	1391	1874	1624
NR_002206_TGTTGCTGCTGTTGCTGCCG	NR_002206	2878	2494	3710	3479	3659	3832	3624	3181
NR_002206_TTTCCCGTGCACCGGGCTGC	NR_002206	3417	2459	4559	5065	4233	5210	5726	5466
NR_002211_ACTTCAGAGGGTGGAACTTC	NR_002211	876	690	1019	923	826	944	856	720
NR_002211_AGGCAGTGCCCGCGGCACCA	NR_002211	206	206	73	125	43	111	88	78
NR_002211_AGGCCGTCGCTGTCCAAGCC	NR_002211	1182	1004	1748	2064	1455	2081	1764	1536
NR_002211_AGGGACAAGGATGAGATCTA	NR_002211	960	889	914	1098	831	1183	1368	1302
NR_002211_CCTGCGGCTGACGGCGGCGG	NR_002211	488	455	385	464	413	495	456	432
NR_002211_GGCCGGGAGCGCATTACCGC	NR_002211	230	282	151	121	84	142	94	79
NR_002211_GGGAGGCCGGTGAGGGCCAT	NR_002211	852	568	885	759	811	1045	883	830
NR_002211_TCCGCGATGCCTGGGTAGTG	NR_002211	1116	1056	1363	1532	1452	1414	1660	1403
NR_002211_TCGACATCACGGGCCGTCGG	NR_002211	628	459	224	269	204	174	120	85
NR_002211_TTCACATTTCTCAAAGACCA	NR_002211	994	769	1455	1251	1288	940	1467	1284
NR_002216_AAACTCTCAAGCTTGTGATG	NR_002216	1094	984	953	1830	896	1713	1534	1163
NR_002216_CAGAGTGATCGTTACTATTT	NR_002216	1465	702	2499	2049	3344	2114	3270	2800
NR_002216_CAGCTTGTGCAAGTACTTCA	NR_002216	714	363	759	594	749	628	652	601
NR_002216_CCCACAGGTCTGTAGAGGAG	NR_002216	431	531	458	484	376	589	390	411
NR_002216_CCCTCAACCCAAATTTGATC	NR_002216	1298	1101	1799	1555	1603	1427	1937	1608
NR_002216_GAAGACTGGGCAAGGTAAGG	NR_002216	385	370	215	311	253	243	302	159
NR_002216_GGAATACAGGATAAGGGATG	NR_002216	242	352	179	385	113	204	116	142
NR_002216_TCAGGATGATAACAAGAAAT	NR_002216	628	673	312	937	434	828	709	685
NR_002216_TGCTGCCACACTCTGGCCCT	NR_002216	1308	821	1332	1185	1275	805	1227	987
NR_002216_TGTGATGGGAGCAATCACAG	NR_002216	164	94	107	207	126	115	150	125
NR_002217_CACTGCAGCCTCAACCTCCC	NR_002217	2490	2228	4444	4414	3979	5103	5610	5025
NR_002217_CCAACCAGCATGTTCTTAGA	NR_002217	859	782	728	996	803	1226	826	728
NR_002217_CCAAGCTACATGGCAGGCTG	NR_002217	526	314	460	364	380	487	364	333
NR_002217_CTCGCTCTTGTTACCCAGAC	NR_002217	1451	897	1769	1438	2124	1920	2489	2039
NR_002217_GAGAGTTGTGAGGAAACTTT	NR_002217	644	397	461	623	393	648	576	500
NR_002217_GCAGGCGGATCACTTGAACC	NR_002217	515	1142	282	1186	215	884	440	341
NR_002217_GGAGTGCAGTGGAGCAATCA	NR_002217	230	402	402	448	259	589	401	335
NR_002217_GGTCTCGCCTTGTCACAGCC	NR_002217	266	71	139	69	98	87	65	74
NR_002217_GTATGTTGTTAGAATGCAGG	NR_002217	566	432	492	620	576	557	604	518
NR_002217_TTACTGAGATATGACTAACA	NR_002217	341	366	366	436	390	505	458	466
NR_002223_AGGTGTCTCCTTCAGCAGGA	NR_002223	770	274	371	237	301	233	210	172
NR_002223_ATGTGAAGCTGTCTTCCTCC	NR_002223	732	883	537	558	317	329	431	444
NR_002223_CAGCGCCAGGAACCGCTTAA	NR_002223	638	1090	997	1761	1098	1827	1947	1615
NR_002223_GAAGGAGATAGATAGTGGCT	NR_002223	183	397	198	395	196	316	233	170
NR_002223_GAATGTTCTCATAGTCTGAA	NR_002223	400	561	266	626	194	468	389	367
NR_002223_GGCCAGTGGCAAGGGCAGAA	NR_002223	829	942	748	990	587	975	750	685
NR_002223_GGGAGTTATTGAGGCTTCTC	NR_002223	887	501	1474	782	1421	759	1641	1336
NR_002223_GTCTCAAACTGGGACGCTCC	NR_002223	464	393	358	490	217	467	254	355
NR_002223_GTCTTTGAAAGACTCCACTC	NR_002223	709	584	735	667	644	716	581	536
NR_002223_TGAGGCGAGCAGATCACCGA	NR_002223	330	477	453	449	399	321	269	275
NR_002224_ACAACTTTAAATAGACTGGG	NR_002224	355	800	492	1182	512	1012	914	985
NR_002224_ATCTTGATTTACGCATTTCA	NR_002224	1258	1166	1426	1299	1488	1297	1629	1263
NR_002224_CACGGGTGATGCGAGGGCAT	NR_002224	693	605	779	955	631	955	816	690
NR_002224_CAGCAGCTGCCGTCCTGTCC	NR_002224	787	855	1106	1210	946	1161	1444	1279
NR_002224_CGGGATGAGGCTGAGGGTCA	NR_002224	290	466	295	426	297	655	482	484
NR_002224_CTGCTTACTCCTTTGTCATG	NR_002224	929	624	631	542	734	468	597	467
NR_002224_CTGGACTCCGGGAGGGAATG	NR_002224	515	494	425	655	527	445	552	396
NR_002224_GGGTGTGGTGCGGGAGCCTG	NR_002224	369	117	191	231	151	278	181	163
NR_002224_GTTAATAGTGCTCCTTTCTG	NR_002224	312	331	403	303	391	414	427	337
NR_002224_TGTTTGCAAAGGAGGCCATG	NR_002224	959	605	967	728	1021	880	1089	899
NR_002226_ATCTGGATCTTCTGATCGCC	NR_002226	1090	968	1359	1665	1372	1384	1608	1303
NR_002226_CGGCACGGAGACTTTCCTGG	NR_002226	139	303	77	371	125	290	155	92
NR_002226_CTGATCCGCAGCTAGGAGCC	NR_002226	893	609	802	1001	993	1103	894	836
NR_002226_GAGACAGGGTTTCACTATAT	NR_002226	930	675	1235	1536	1031	1743	1591	1385
NR_002226_GCAGTGGAGCACAGTGAGAA	NR_002226	853	1200	1284	1530	1565	1511	1860	1410
NR_002226_GCGGCAGGTAGACAGCCACG	NR_002226	336	232	144	286	95	223	137	141
NR_002226_GGTCGGCCCGGACAGGCCCA	NR_002226	459	362	469	332	398	389	434	372
NR_002226_TCTCCACCAGCTCCACCCTC	NR_002226	520	387	675	670	513	536	412	394
NR_002226_TGAGAAGGTCCGCCGCGACA	NR_002226	376	228	166	202	110	180	69	57
NR_002226_TTCCACCCGCAGCAGGAGCA	NR_002226	707	617	664	723	519	718	536	460
NR_002305_AATTATGTTCCATCTTCTCG	NR_002305	951	441	695	686	703	768	876	710
NR_002305_ATATTTCTTCATGATTAGGC	NR_002305	864	804	875	941	534	782	676	730
NR_002305_ATGGTATATCAAAGTGACAT	NR_002305	562	587	568	1162	495	1244	943	860
NR_002305_CATCTCTAGTATGTCATTAG	NR_002305	824	648	601	605	428	703	562	425
NR_002305_CTAAATGTAATGTGATATCC	NR_002305	266	207	247	328	211	340	347	228
NR_002305_CTTGTATCAGTATGAACTCA	NR_002305	692	1166	835	1235	756	881	794	746
NR_002305_TAGCCTTGATCAGCTGGTTG	NR_002305	153	205	202	179	128	233	173	178
NR_002305_TCTGTCCTGGGATCCCATCC	NR_002305	675	748	1378	1329	1420	1408	2060	1456
NR_002305_TGTCACAGTCTAGAAGAGCC	NR_002305	942	565	1516	1326	1613	1249	2133	1961
NR_002305_TTGATAGTTCTGAAGAGTAC	NR_002305	485	422	508	579	467	702	480	469
NR_002307_AAACTGTGGAAGTGTTAGGC	NR_002307	1044	971	1660	1938	2123	2418	2874	2607
NR_002307_AAAGGTGAACAGTAAGTGAG	NR_002307	525	612	468	748	395	509	436	422
NR_002307_AACTGCTTCATCTTAACTCT	NR_002307	1607	928	2097	2200	2518	1978	3270	2990
NR_002307_ACAGTACTTGACACAGCACT	NR_002307	751	595	435	476	531	458	366	332
NR_002307_ACTTGGAGTCAAGAAGAACC	NR_002307	503	461	363	369	294	228	302	221
NR_002307_AGAGAAGTATCTCTGATGAA	NR_002307	437	595	720	628	337	610	637	626
NR_002307_GGGAATGAGGCAGGGAGGTG	NR_002307	205	10	127	63	76	50	27	39
NR_002307_TAACTTTCTAAATTCCACAG	NR_002307	225	172	134	341	129	525	215	205
NR_002307_TAGAGGCAAGAAATAGGAAT	NR_002307	685	682	1085	910	1092	1197	980	850
NR_002307_TTTCACTACAATGACCAGGC	NR_002307	932	673	1080	1398	1328	1007	1829	1403
NR_002308_AAGAGGAAATCATCATTCTG	NR_002308	879	719	798	744	563	673	753	671
NR_002308_ACTGACATATTAAGAGGTAA	NR_002308	561	803	213	221	138	251	175	135
NR_002308_ATCTGGGTAAAGGACATTCT	NR_002308	924	958	1278	2420	1511	3352	2894	2359
NR_002308_CAACTGATAACATTGGAATA	NR_002308	392	418	485	506	288	544	426	475
NR_002308_CACAATCAGTGTCAGAAGTG	NR_002308	1211	1309	1613	2769	1755	2511	2987	2882
NR_002308_CTGCTCATCCCAACAGAATT	NR_002308	1707	1259	2361	2518	2692	2568	3946	3556
NR_002308_GGAGTTCTTTGTAATATTCC	NR_002308	205	333	405	398	450	590	531	430
NR_002308_TCAAATAGGAGAAGGAGGAG	NR_002308	1662	175	1301	415	1541	601	674	695
NR_002308_TGATTGTGACACATTTACTG	NR_002308	785	446	234	569	197	526	305	294
NR_002308_TTGGATTAGCACTTTGACCA	NR_002308	139	258	130	247	197	347	145	161
NR_002311_AGAGTTTCACTCTGTCACAC	NR_002311	1003	728	983	1205	962	1094	1093	1006
NR_002311_AGCAAGCTGGATCCTGCGCC	NR_002311	619	976	680	1559	631	1622	1109	788
NR_002311_CACTTGAATCAGGGATTCAG	NR_002311	622	584	628	1055	556	864	704	466
NR_002311_CAGGTGTGTGCCACCAAGCC	NR_002311	331	563	378	552	299	697	596	495
NR_002311_CCATTCTGCTCACTGTTTAA	NR_002311	876	793	827	1011	559	815	745	683
NR_002311_CTCAAGTGATTCGCCCACCT	NR_002311	1	0	0	0	1	0	1	0
NR_002311_GCCTCAGTCTCCCACGTAAC	NR_002311	661	424	822	562	553	726	600	557
NR_002311_GGAGTGCAGTAGCAGGATCT	NR_002311	792	899	918	953	669	889	852	720
NR_002311_TCTCCCATTCAACTGTCAAC	NR_002311	2254	1305	1743	1698	2065	2028	2069	1811
NR_002311_TGCAAATCATTCATCTGAAA	NR_002311	771	547	971	525	596	654	599	535
NR_002312_AAGATGGCTGTGAGGGACAG	NR_002312	1552	797	1164	1295	1077	1205	1022	1017
NR_002312_ATAGGTGCACCCTATAAATT	NR_002312	910	605	856	828	725	767	772	622
NR_002312_CACTTGGCTACCAAACCAGT	NR_002312	1498	1218	1893	2113	1667	2043	2453	2158
NR_002312_CGGAGCTCAATATCGCGGGA	NR_002312	46	397	83	247	65	310	137	125
NR_002312_CGTGAAATGTCTTTGGATTT	NR_002312	1022	705	1222	939	1138	1055	1348	1200
NR_002312_CTGCCAGGGCGCACGCGCGC	NR_002312	520	853	848	1134	704	1106	1140	1113
NR_002312_GGGCCCGCGATTCCTTGGAG	NR_002312	67	130	88	136	67	46	178	161
NR_002312_GTGTTCCCGCCTAGTGACAC	NR_002312	406	601	496	535	423	672	530	557
NR_002312_TAATTGTGCATAAAGCCTTG	NR_002312	1030	579	1598	1085	1912	845	1616	1345
NR_002312_TGCATGTCGCTATGTGTTCT	NR_002312	773	661	604	863	537	796	627	753
NR_002314_AATAAGAACTAAGTGATTCC	NR_002314	668	516	460	495	325	389	386	304
NR_002314_AGAATCTCACTCTGTCACCC	NR_002314	314	263	390	493	508	561	775	646
NR_002314_CTACACTTGTCACTTCCTCA	NR_002314	1583	1384	2032	2084	1654	1736	1846	1781
NR_002314_CTCCCAACAAACGGTTGTAG	NR_002314	763	268	900	280	1111	257	719	664
NR_002314_GCTGATTACTTTCACTTATC	NR_002314	580	465	414	461	392	562	433	380
NR_002314_GGGAAACTCACCTACCTACC	NR_002314	638	515	635	567	381	672	904	667
NR_002314_GGGACACTCACTGAATTTAG	NR_002314	547	337	511	284	571	363	376	371
NR_002314_GTATGCTACTGATTTATACC	NR_002314	637	364	906	642	912	639	940	1007
NR_002314_GTGACGTTCCACGGTGCGAA	NR_002314	646	524	1062	421	1061	728	980	854
NR_002314_GTGAGAAGGTTATGTAAGGC	NR_002314	442	248	234	314	181	175	128	111
NR_002318_ACCGCCGAGTGGCCGGAGCG	NR_002318	313	418	362	533	254	374	357	364
NR_002318_CGGCTGGGACTGCGGAGGTC	NR_002318	812	191	748	365	687	369	599	482
NR_002318_CGTGAGTTCTAGCACGTCGG	NR_002318	94	47	35	67	27	26	18	24
NR_002318_GCAAGAAGCAGCGCCACACC	NR_002318	433	557	417	691	352	745	621	444
NR_002318_GCTCCTCCAGTCTACAGACT	NR_002318	1004	806	1065	1014	1013	1089	1288	1055
NR_002318_GGCAGAATGGACTCACCAGG	NR_002318	265	156	225	144	154	148	166	128
NR_002318_GGCGACGCGCAGCCAATCAG	NR_002318	861	1226	824	1617	513	1570	953	846
NR_002318_GGGTTGGGACCTCCGGCTGC	NR_002318	425	721	904	1822	985	2529	2662	2653
NR_002318_TGCCACACAGCGGCCCAAGC	NR_002318	988	906	1461	1359	1651	1485	2029	1841
NR_002318_TGGTCCCGCCCGCCCGACGA	NR_002318	210	294	163	174	40	171	96	84
NR_002319_AAATGCCTGCTGTATTAGTC	NR_002319	470	406	369	283	421	342	314	316
NR_002319_CAGTCTAATAAGCCTCTGAC	NR_002319	230	266	119	394	110	344	184	175
NR_002319_CTGGGCATCTCCTGTGTGCC	NR_002319	1666	1408	1758	2668	2073	3201	2904	2383
NR_002319_CTTAGAGGGACAGAACGAAT	NR_002319	408	272	324	294	282	305	318	217
NR_002319_GGGACTGGAGCACATGAGTT	NR_002319	979	667	906	933	725	940	1007	878
NR_002319_GGTACAGTGTAAGGTGCTGC	NR_002319	419	305	331	359	230	242	279	250
NR_002319_TATTAACTCACACAATCACA	NR_002319	705	667	878	1163	849	1242	1057	1032
NR_002319_TCCCATACATCAGAATCATC	NR_002319	1687	1050	1964	1664	2143	1709	1838	1737
NR_002319_TGATGGTTGCCAGTCTGATA	NR_002319	578	366	748	590	659	710	1142	925
NR_002319_TTTGCAGACAGCCTATTGTG	NR_002319	1142	1249	1417	2302	1443	2287	2557	2121
NR_002323_ACAAAGGCAGTTGTGAGATC	NR_002323	635	258	592	421	278	248	331	225
NR_002323_AGGAGCTGCAGCTTTGTGAT	NR_002323	597	400	339	495	279	303	296	190
NR_002323_CAAGAGCGCTCTGCGGCTGT	NR_002323	874	750	700	1012	655	947	976	794
NR_002323_GATGTCGACGGAGTGTTATA	NR_002323	730	618	645	772	709	729	884	674
NR_002323_GGACACGCAGCCCGCCAATC	NR_002323	1230	979	1189	1532	975	1617	1691	1377
NR_002323_GGAGGCTGTACATCAGGGCG	NR_002323	395	513	440	1076	248	919	688	501
NR_002323_GGCGCACGCTGTCACGTGAC	NR_002323	1176	642	1113	672	845	919	722	567
NR_002323_GGGACCGGCCAACCAAGATC	NR_002323	451	405	629	481	526	290	509	444
NR_002323_GGTGGCTGTGGTGTCTGTGA	NR_002323	306	225	203	140	127	92	118	53
NR_002323_TGAATGCTCCGCGGAGGCCT	NR_002323	892	512	874	944	879	834	985	952
NR_002453_AACTGTAATCCCAGCTACTC	NR_002453	1136	978	1386	1142	1439	1274	1207	1021
NR_002453_ACGCCATTGCACTCTAGCCC	NR_002453	494	653	293	598	235	574	407	407
NR_002453_AGAGTTTCACTTCTGTTGCC	NR_002453	856	599	966	650	658	642	656	572
NR_002453_AGCAAGGACTCTGTGACTTC	NR_002453	1007	736	849	1129	911	1091	938	973
NR_002453_CTTCGCCGTCCAAGAGCCTG	NR_002453	3164	2339	4653	4014	4388	3832	5374	4826
NR_002453_GCCGTACGACAGCGGCGGCG	NR_002453	90	34	27	28	10	6	24	24
NR_002453_GCGGGCGGAGCCGGGAGGCG	NR_002453	140	167	111	222	100	106	133	83
NR_002453_GCTCCGGGACACTCAGTACC	NR_002453	940	826	1063	1082	816	865	1140	921
NR_002453_GGGAGAGAGGCGGGTCCTGT	NR_002453	919	1083	1160	1409	887	1399	1487	1209
NR_002453_TCTTGGCATAAACATTAACG	NR_002453	674	328	542	604	681	717	632	560
NR_002454_AAAGCAGAGTACAATGCCTG	NR_002454	765	749	580	704	538	565	449	356
NR_002454_CTGGTGCTGCCCTCCTGCGC	NR_002454	635	403	903	1154	847	1146	1096	810
NR_002454_GATAAATGAAACCAGCATAT	NR_002454	992	1460	1337	3309	1803	4046	5231	4791
NR_002454_GGCCAGTGGCACTCCCAGCT	NR_002454	1186	792	1269	1021	1270	1173	1310	1276
NR_002454_GTGAGAGGGCTGGGAAGCCA	NR_002454	112	79	54	119	17	76	70	75
NR_002454_TATTACGAATAGCACACTAT	NR_002454	833	708	1149	1141	941	794	959	825
NR_002454_TCAGAGAAGGTTACTTTCTG	NR_002454	303	357	361	471	522	542	454	390
NR_002454_TGTATATAGCACATCCAATG	NR_002454	348	502	253	315	217	296	194	211
NR_002454_TGTTTGAGGCTGCTGAAGTG	NR_002454	839	801	623	645	594	827	703	699
NR_002454_TTGGGAATCTTTGTGGGTCC	NR_002454	387	457	325	375	196	285	262	196
NR_002473_AACAGGACAATTGGTTACTC	NR_002473	1460	1905	1618	2657	1720	2586	1969	1883
NR_002473_AAGTCATGTGAGGAGAACAC	NR_002473	1142	907	715	869	527	983	532	502
NR_002473_CAATTAAGGCATCTTCAATG	NR_002473	954	1072	601	851	633	805	603	478
NR_002473_CACTGGGAAGAGATTCTCAA	NR_002473	0	0	0	0	0	0	0	0
NR_002473_CATTGAAAGCCTCCTGTCCC	NR_002473	910	1339	1143	2104	1046	2081	1578	1399
NR_002473_CTGATTAACCCTCTCCATGG	NR_002473	898	896	1525	1198	1698	1417	1876	1751
NR_002473_CTTGTTTACTAATAAGCATC	NR_002473	1551	827	1937	1330	1528	1246	1889	1839
NR_002473_GATAGTGCATCAGCTGACCC	NR_002473	1249	1326	958	1354	907	1215	921	780
NR_002473_GTGAAAGACTTCTTATTAGA	NR_002473	1355	1384	1698	2009	1803	2349	2129	1964
NR_002473_TCAGAAATACGAATAACTAC	NR_002473	939	689	1027	1075	1059	1211	1263	1167
NR_002555_AAAGTACAGGAATTTGAACT	NR_002555	1023	1028	1020	1216	1030	1254	1091	847
NR_002555_AGGGAAGTGCAGACATAAAG	NR_002555	535	442	568	638	327	647	436	329
NR_002555_ATGAGAATCCTTAGCTCATT	NR_002555	1238	1530	1357	3191	1842	3047	2777	2383
NR_002555_GGGATCCATTTCACTATTAT	NR_002555	947	584	2195	1134	1892	1526	2398	2150
NR_002555_GGTGATGTTTGAGTCTATAG	NR_002555	301	300	340	300	295	226	218	261
NR_002555_GTGGTCAAGGGCTTCAGAAA	NR_002555	549	391	643	428	318	394	444	345
NR_002555_TAACCCTATTTAATCACACA	NR_002555	1174	519	923	527	804	635	594	485
NR_002555_TCGTCATTCAGTTTCTCTCA	NR_002555	1299	1171	1884	1950	1836	1973	2433	2303
NR_002555_TGGTGGAGATAGAGCATAGC	NR_002555	518	622	396	717	434	870	432	334
NR_002555_TTGAGCACCTGCCACGGACA	NR_002555	822	534	777	627	585	729	717	587
NR_002556_AAAGTCCCACATAGAGCCAA	NR_002556	1808	1590	2797	1815	2941	2167	2956	2605
NR_002556_AATAAGGGTTCAGGAAAGGG	NR_002556	775	683	870	834	837	763	873	824
NR_002556_ACACTGGCCAGCTTAGTCCC	NR_002556	1269	1581	1284	2457	1398	2504	2371	2422
NR_002556_ACTCACTCACAGTAGAGGCC	NR_002556	2330	2032	3137	2847	2429	2842	2840	2847
NR_002556_CAATCACTGCCCATGCTCAC	NR_002556	2470	1985	2606	3302	2537	2814	2935	2313
NR_002556_CACACAATTCTTGGAAGGCT	NR_002556	2148	2155	2878	3664	3019	4128	4288	4059
NR_002556_CCTGCAGAGATTCAGTGATC	NR_002556	2219	1796	2335	2557	2217	2577	2311	1961
NR_002556_GCTATGAGGAAGTTCAGATC	NR_002556	1671	2059	3437	4028	3579	6314	8189	6927
NR_002556_TATGCCATCCACTGCGGGTC	NR_002556	2373	1824	2788	2916	2671	2672	3368	2967
NR_002556_TTAGTACACAGGTTCGGAAG	NR_002556	809	816	544	725	510	501	531	448
NR_002578_ACTCTTATATACAGGAGCCC	NR_002578	211	177	161	146	82	112	86	69
NR_002578_AGAAGGTGATACTGGATGAG	NR_002578	791	816	685	976	675	1179	874	716
NR_002578_CCCGCCCTTCCTCGCCATTG	NR_002578	1004	1112	1492	1636	1008	1531	1390	1391
NR_002578_GAAGATTGAGGGAGGTTAGG	NR_002578	142	95	98	47	122	73	48	39
NR_002578_GACGTCACGACGCACGCTCC	NR_002578	639	792	584	1067	393	965	688	602
NR_002578_GCGCGAGGCAAGGAAAGCTC	NR_002578	284	97	190	239	198	146	174	108
NR_002578_GGAGCACGGCATCACGTGGA	NR_002578	157	196	59	125	98	62	65	29
NR_002578_GGAGCAGCACCTACCTCCGG	NR_002578	424	418	149	314	81	142	109	95
NR_002578_GGAGGTGGGTGTGCGTATCT	NR_002578	601	539	1057	897	896	1002	1216	991
NR_002578_TCACTTCCGGGACGGTGTTC	NR_002578	419	345	681	718	582	611	592	613
NR_002593_AGAGCCGCGGCCGGGCCACG	NR_002593	132	181	173	264	141	255	222	144
NR_002593_AGGGATGAGAGGATGACCTG	NR_002593	407	195	281	263	281	163	255	192
NR_002593_ATTGAGCTCAGGCAGATTGC	NR_002593	920	698	1167	775	984	725	989	898
NR_002593_CCCGTCCTCCCGGGTGCGCC	NR_002593	889	734	1016	1154	1043	1002	1312	997
NR_002593_CTCTCGTCAAGCCTGGGAGC	NR_002593	1127	1394	1271	1562	1371	1655	1722	1508
NR_002593_GGAGCCGCGGACGGTGGGCG	NR_002593	892	1147	651	980	577	868	834	719
NR_002593_GGGCCTGGGAATCGCCTGCC	NR_002593	603	465	527	585	476	405	609	420
NR_002593_GTGCGTCCTCCGGCCTAGCC	NR_002593	361	287	368	415	415	536	407	333
NR_002593_TCCATGGCGCAGGAGGACGG	NR_002593	133	200	196	256	320	197	235	166
NR_002593_TGCTCCGAGCTGGGTCGAGG	NR_002593	490	276	400	322	354	244	258	204
NR_002594_AGGGATGAGAAGATGACCTG	NR_002594	384	257	236	291	119	116	210	180
NR_002594_ATTGAGCTCAGGCAGAGTGC	NR_002594	425	376	431	285	305	329	251	204
NR_002594_CCCGACCCGTGGCCCGGCCG	NR_002594	1015	1136	1120	1094	735	1170	953	843
NR_002594_CTCTCGTCAAGCCTGGGAGC	NR_002594	1127	1394	1271	1562	1371	1655	1722	1508
NR_002594_GCGCACCCGGGAGGACGGGC	NR_002594	434	782	623	999	599	1087	944	867
NR_002594_GGAGCCGCGGACGGTGGGCG	NR_002594	892	1147	651	980	577	868	834	719
NR_002594_GGGCCTGGGAATCGCCTGCC	NR_002594	603	465	527	585	476	405	609	420
NR_002594_GTGCGTCGTCCGGCCTAGCC	NR_002594	578	609	695	718	604	577	545	529
NR_002594_TCCATGGCGCAGGAGTACGG	NR_002594	745	582	644	616	474	618	544	504
NR_002594_TGCTCCGAGCTGGGTCGAGG	NR_002594	490	276	400	322	354	244	258	204
NR_002595_AGTGATAGACACAGAATAAT	NR_002595	805	1062	872	1475	786	1311	1294	957
NR_002595_ATTAGTAAGTACATAAACCC	NR_002595	57	103	42	104	55	53	32	42
NR_002595_CAAGCCTCACTATGCTGCCC	NR_002595	978	1351	847	1928	1141	1709	1818	1392
NR_002595_CACCTGTAATCCCAGCACTT	NR_002595	8069	7057	7584	8160	6616	8262	7529	6499
NR_002595_CCACTGTGCCTGGGTGATCC	NR_002595	671	589	632	647	397	552	509	472
NR_002595_CCTGTGAAGTCTCAGCTACT	NR_002595	642	700	711	1099	603	789	715	458
NR_002595_GAACATATTCTTTGGGACGT	NR_002595	264	186	387	504	329	407	632	638
NR_002595_GAGGGTTGCTTGAGTACAGG	NR_002595	1001	688	1032	931	1291	856	1387	1241
NR_002595_TACTTTCCACATTTAAACCC	NR_002595	345	132	162	210	104	126	84	86
NR_002595_TGTCAAGTCTAAGAATTCTT	NR_002595	823	774	963	1115	1115	1195	1024	911
NR_002599_AACATGTTCATAAACAAGGT	NR_002599	468	430	335	599	387	591	439	326
NR_002599_CAGGCACGCGTCACCACAAT	NR_002599	1048	1309	1438	1825	1102	1701	1756	1324
NR_002599_CGAGCAGAATATGCCCTAAA	NR_002599	634	623	677	669	658	775	899	804
NR_002599_CGCACCTTAGCCCTCTTCCC	NR_002599	1005	698	843	1136	1059	1190	1129	917
NR_002599_CGGGAGGATCACCCGATGTC	NR_002599	540	562	568	1410	816	1746	1276	905
NR_002599_CGTCGCCGCACCGCGCAACC	NR_002599	1328	1170	1816	1743	1463	1400	1569	1561
NR_002599_GACATCGGAAGACAGCTCTT	NR_002599	348	318	266	257	119	185	233	158
NR_002599_GCCGCGTACCGGAAGAGGCG	NR_002599	36	45	0	58	0	29	11	0
NR_002599_GGCTGAGTGCACCGGCTCTG	NR_002599	372	575	388	828	427	615	619	554
NR_002599_TGCCACACAGCAAGTTTATG	NR_002599	513	385	177	455	250	545	341	334
NR_002601_AAAGGCAAGAATGAAGTCTT	NR_002601	858	579	969	1058	878	931	977	840
NR_002601_ACAGTGACTGCCATGGCCAC	NR_002601	646	1005	554	1143	598	959	814	827
NR_002601_ATAAACAAAGGCTATGCACC	NR_002601	553	822	734	902	773	847	835	679
NR_002601_GAGCTGTAAGGTGAAACTCC	NR_002601	771	510	644	588	456	438	277	298
NR_002601_GCTCAAATTTCTGGAAACTT	NR_002601	656	409	605	430	567	424	708	543
NR_002601_GGACAGGTATAGAAGCCGGA	NR_002601	132	115	200	71	122	97	102	104
NR_002601_GGTAAGGATAAGAGAAGAAC	NR_002601	291	251	323	375	169	431	270	205
NR_002601_TCAGTGTAGTGCTAGCATGT	NR_002601	1400	1473	2212	3150	2453	3163	3662	3257
NR_002601_TCTCGAAATGTGGAAGAGAA	NR_002601	956	491	1420	889	1489	762	1440	1219
NR_002601_TGAAAGAGAAGGACTGAGTG	NR_002601	309	237	218	368	216	238	338	282
NR_002605_AAATCCGAGGAAGTAGGGTT	NR_002605	1930	1095	2836	1485	2561	1721	2446	2020
NR_002605_AAATGGCGCCGAAAGCGCTG	NR_002605	349	332	264	414	280	364	323	148
NR_002605_AATGTCGGGAAAGCAAGAGA	NR_002605	810	328	1027	463	847	327	524	637
NR_002605_ACGAGATGACGGCCATCACC	NR_002605	477	558	635	954	695	1214	1047	867
NR_002605_AGAGGCGGTATTGACAGCTG	NR_002605	93	183	39	118	31	55	58	50
NR_002605_CCCGCGTTCCCGGCATTCCC	NR_002605	1036	746	1720	829	1419	1209	1257	1142
NR_002605_GCCTGATCTCATCAATCTAG	NR_002605	246	159	147	188	225	118	118	129
NR_002605_GGCTCTAACGAATTTGAATG	NR_002605	134	311	189	379	227	299	209	189
NR_002605_GTGGCGCTATACTCTCGGAC	NR_002605	228	183	160	148	121	210	119	117
NR_002605_TTCGCCAAGGCTGGCGCAGT	NR_002605	651	942	924	1423	946	859	882	702
NR_002612_CTCTCCCAGGAGCCGGCGGG	NR_002612	566	529	1241	1413	1262	1224	2135	1886
NR_002612_GCGCGCACACTCGGCGAGCG	NR_002612	248	161	132	216	117	126	142	117
NR_002612_GCGCGCCAGCCGCCCGCCCG	NR_002612	101	238	129	195	64	252	81	76
NR_002612_GGGTGGCTCGCAGCCGTTCG	NR_002612	471	338	447	519	441	542	616	508
NR_002612_GGTTGGCAGCGTTCGGGCCC	NR_002612	167	219	95	413	67	337	230	132
NR_002612_TATGCGTGACGCCTGAGCCG	NR_002612	713	1045	989	1446	960	1632	1580	1427
NR_002612_TCCCGGGCGGGCACGTGACG	NR_002612	550	420	486	698	439	517	705	462
NR_002612_TGGCGGGCGGCGCGGAGCCC	NR_002612	401	409	782	714	915	515	1023	898
NR_002612_TGTACTTAGGTCGTGTGCTG	NR_002612	250	68	367	139	284	119	172	102
NR_002612_TTGACGCAATCTATAAATAG	NR_002612	113	239	164	213	83	193	118	138
NR_002710_AAGAACTCACTAATTACCAA	NR_002710	1347	836	2699	1472	2542	1755	2823	2522
NR_002710_AAGTGAGCTAGAGAGATGCC	NR_002710	254	230	150	181	111	216	106	102
NR_002710_ACTCATGTTGAAGGGTGAAG	NR_002710	601	397	376	511	339	469	340	300
NR_002710_CCCAGCTACTCCGGAGGCCG	NR_002710	1197	1752	2014	2772	1913	3549	3196	2808
NR_002710_CGCATCACTGCACTGCAGCC	NR_002710	839	685	726	1029	795	1083	1060	813
NR_002710_CTAGTATCTATGTCTGATAG	NR_002710	697	354	851	734	870	928	1019	822
NR_002710_CTATTACGTCACGTGAGAGC	NR_002710	836	654	1226	1045	1367	1242	1531	1316
NR_002710_CTCTTTGTCTTGGTACTTAC	NR_002710	292	377	388	406	354	373	330	245
NR_002710_TAGCTTCTAATAAGTAAAGC	NR_002710	566	637	498	816	695	1025	703	435
NR_002710_TGGAGTCTCGCTCGGTAGCC	NR_002710	969	658	1224	935	816	1016	1045	873
NR_002711_AAGCTGAATTACCATGCGAT	NR_002711	640	658	573	1107	445	1314	1169	972
NR_002711_AGAGCACTGAGAAGGGAGGG	NR_002711	184	104	50	104	16	55	59	55
NR_002711_AGTGCCCTCTGTAAATTATC	NR_002711	880	608	1406	890	1032	927	1175	1200
NR_002711_CAAAGTGAATCCAGATACCC	NR_002711	383	717	490	825	401	776	571	549
NR_002711_CAATGTGCTAAGTCAAATTA	NR_002711	1058	612	1100	758	1414	907	1112	1012
NR_002711_GATGTAACAATCAGTAGTCC	NR_002711	832	458	458	457	401	508	341	367
NR_002711_GGAACCGAATAACTGATTTA	NR_002711	464	876	504	953	479	1202	913	824
NR_002711_TAAAGCAACATGTTCTTCAA	NR_002711	1124	831	1366	1679	1320	1854	1962	1713
NR_002711_TACATCTAGGCGGTGTCGGG	NR_002711	350	557	293	367	217	452	348	391
NR_002711_TGGAAACAGGCCGACAGTTA	NR_002711	857	775	963	991	1112	1185	1726	1547
NR_002712_AAACAGTTTGAACAGTAGCA	NR_002712	1474	1052	1601	2135	1737	2293	2040	1794
NR_002712_ACAGGACACTCAATCCTACT	NR_002712	2813	1814	3747	2801	3816	2585	4261	3735
NR_002712_ACCTCTAATTTGTATATGGC	NR_002712	221	140	241	247	200	172	262	249
NR_002712_ATGTGGGAAGACATCTTCAG	NR_002712	586	1116	502	1360	429	1069	719	564
NR_002712_GATAGGCAAGAATCTGGGTA	NR_002712	484	905	215	786	183	1034	289	287
NR_002712_GTGTTGGCTTGTATATTACA	NR_002712	667	601	403	720	393	565	581	514
NR_002712_TCCTATCCCAGTTTCTTGGA	NR_002712	1290	798	1823	1880	1852	1700	1999	1634
NR_002712_TCTTCTCTCTTCTATAGGCC	NR_002712	1047	936	1259	1571	1460	1436	1849	1741
NR_002712_TTGGGAGACTGTGATGTCAT	NR_002712	522	454	669	676	584	554	724	509
NR_002712_TTTGAGGTAAACTTAAATCC	NR_002712	254	225	166	128	145	153	126	116
NR_002713_ATCTCAGCAGCAGTGACATG	NR_002713	279	521	436	764	615	816	589	374
NR_002713_CATAGGTAAACTGGTGTCAT	NR_002713	0	0	0	0	0	0	0	0
NR_002713_CCTTTCAGAGGGTAGTGGGT	NR_002713	1669	979	1871	1482	1770	1310	1273	1268
NR_002713_GAGGGCAGCAGCACACACTG	NR_002713	195	297	111	208	140	147	137	139
NR_002713_GTCTTCAAACACTCACTATA	NR_002713	461	912	868	1085	834	1536	1563	1388
NR_002713_GTTAAGAGATGGACACATAG	NR_002713	431	315	399	323	418	421	380	309
NR_002713_TACATACTTGCTCAGAAACT	NR_002713	880	680	885	824	794	860	786	750
NR_002713_TGGGTACTAGGCTTAATATC	NR_002713	1715	1174	2157	1874	1587	1453	1830	1589
NR_002714_AACAGTATATTAGACTACGA	NR_002714	635	677	611	750	396	713	623	405
NR_002714_AAGAGCCACAGTATTTAAGC	NR_002714	931	904	1120	816	1053	739	839	732
NR_002714_AGGTTATAACAGGGTGATGC	NR_002714	671	1235	918	2231	920	2370	1920	1546
NR_002714_GCATCAAGAGGAGCTCTTCC	NR_002714	759	770	554	1002	591	1269	662	487
NR_002714_GGCCATTCCCAGGATATGCC	NR_002714	400	524	398	551	336	662	557	397
NR_002714_GGGCTGCAGGATAGGACATC	NR_002714	564	686	662	900	677	672	513	501
NR_002714_GGTTATGGAGCATCCCTGTT	NR_002714	679	543	543	480	308	503	419	425
NR_002714_GTTTCTGCTGAGCAAGGGCA	NR_002714	1030	295	1144	395	919	514	969	768
NR_002714_TCTCACTCCTTGCTCCACCC	NR_002714	1074	1284	1234	1342	1400	1408	1429	1183
NR_002714_TGGAAAGGTTTCCAGTTTAG	NR_002714	843	494	782	615	528	617	811	648
NR_002718_AGTTGCTACTACATAATGGC	NR_002718	561	408	363	409	405	340	387	347
NR_002718_CAATGTTGTTAGGGATCATA	NR_002718	683	695	777	912	668	825	932	644
NR_002718_CCAGAAAGCACATTATTCAC	NR_002718	1045	1631	1167	2689	1421	3687	2329	2012
NR_002718_GATGAAAGACCTTGCAACTG	NR_002718	635	558	856	820	738	828	866	652
NR_002718_GCATTCTGATAATCTGCCTG	NR_002718	524	340	441	260	248	271	240	212
NR_002718_GCTTAACAAAGGATCTGAAG	NR_002718	835	436	892	557	863	506	688	518
NR_002718_GGAAATTATTCCAGATGAAG	NR_002718	342	258	423	403	369	452	514	337
NR_002718_TATTCCCACACATGTAAGAT	NR_002718	1278	1539	1508	1882	1429	2071	1692	1675
NR_002718_TTCAGTCACTCATTCTTCCC	NR_002718	1084	812	1038	1219	873	1234	1391	1096
NR_002718_TTGCTCCAAGTGATTTGTTT	NR_002718	504	215	478	438	471	443	434	351
NR_002720_AAACCACAGGAAGCCTGAAG	NR_002720	683	410	528	519	329	492	471	319
NR_002720_CCAGGAAGTTCCACCAGTCC	NR_002720	317	399	270	365	306	312	340	312
NR_002720_CTGACATAGAAGGAGAAGTT	NR_002720	718	974	838	905	564	898	744	640
NR_002720_CTTGCTGATGCAGACACTGC	NR_002720	1753	885	2662	1650	2592	1363	2459	2071
NR_002720_GAAGAATATTGATTTGAGCC	NR_002720	535	649	606	930	650	885	795	631
NR_002720_GCAGGGCCACCTAGCTTATG	NR_002720	352	329	275	688	211	646	385	263
NR_002720_GCCCTCCATCAAGTAAATAC	NR_002720	532	395	821	369	432	518	705	462
NR_002720_GGGCCTGCGCAGTTACCTCC	NR_002720	598	757	666	1068	820	1005	969	820
NR_002720_GTAACCTATGAATGGCAGTG	NR_002720	448	301	320	301	210	710	252	233
NR_002720_GTGCAAGGAAGTGTGGATTG	NR_002720	381	241	343	229	278	184	188	156
NR_002722_AGGATATAGGAGAAATTACT	NR_002722	1027	604	999	962	867	1108	995	755
NR_002722_ATTCATTCAGCTCTGTGATA	NR_002722	1287	1021	1084	1120	1144	1044	1046	928
NR_002722_CTTATTATCAGAGGCAGTGT	NR_002722	827	812	992	1117	821	958	1037	855
NR_002722_CTTGTCATGCTCTAAGAACA	NR_002722	1190	744	1212	1430	847	1018	1277	977
NR_002722_GCAGTATGCCCTATGTTGAA	NR_002722	684	434	1116	693	877	632	1048	833
NR_002722_GTAAGCCATAAAGATATCTC	NR_002722	444	566	620	1078	510	779	1032	776
NR_002722_TAATGGAATAAACACTTCAC	NR_002722	642	423	753	659	581	639	661	653
NR_002722_TACACTCTATTAGCTTATGT	NR_002722	850	999	802	1505	749	1438	907	921
NR_002722_TCCTTGAATCTTTGTTTGTT	NR_002722	1214	1129	1709	1318	1600	1010	1223	1303
NR_002722_TTTGATGAAATGAATAGACG	NR_002722	184	413	153	283	121	228	228	134
NR_002724_AAGAAATCCGAGCAATCCAG	NR_002724	386	65	201	110	224	184	175	192
NR_002724_ACGCGAGCCCATTCTCCCTG	NR_002724	305	355	110	300	200	388	185	229
NR_002724_AGACAGTATAGTGACCCTCG	NR_002724	264	233	135	230	65	288	81	79
NR_002724_CAGGCTACTAGGGAGACTGG	NR_002724	129	214	129	297	202	368	198	178
NR_002724_CGTCCTACTTGACAGCCCAC	NR_002724	903	366	576	423	353	365	477	485
NR_002724_CTTGTGCTAACAGGAGCTCT	NR_002724	1151	1546	1256	1713	1283	1964	1561	1428
NR_002724_GATGGAACTTGTGGGACCTC	NR_002724	998	749	1329	1225	1622	1684	2974	2681
NR_002724_GGGTACAGTGGTCCAGACAA	NR_002724	257	226	128	327	188	387	273	311
NR_002724_TACTTTGAAGTACTGTTATG	NR_002724	677	663	755	746	854	799	797	635
NR_002724_TGAGGATTATCCATGAGCCC	NR_002724	509	483	853	544	831	802	810	584
NR_002726_AAAGAAGGCATCAGCCGCAC	NR_002726	554	795	721	919	682	671	801	710
NR_002726_CATTGATAACTTGTGACTTC	NR_002726	731	374	761	968	518	1056	766	707
NR_002726_CTGGTCTGCCAGCTCTTAGA	NR_002726	1029	646	1235	1167	1504	1196	1929	1512
NR_002726_GAGGGAAAGTGTGCTGATCC	NR_002726	233	259	263	533	310	630	675	567
NR_002726_TACTGAAATGTCCACAGCTC	NR_002726	511	578	575	555	696	420	738	675
NR_002726_TCAATATGGGACCGAGAGGA	NR_002726	560	306	395	389	336	444	178	196
NR_002726_TGAGATACTGCAAGACAGTG	NR_002726	438	730	265	587	306	556	315	307
NR_002726_TGCTCTAGATGCCCTAGACC	NR_002726	559	593	782	1158	640	890	787	616
NR_002726_TTCATTTAGGCAACTCTGCC	NR_002726	443	495	440	695	530	708	682	614
NR_002726_TTTAAATGGTTAGATGAGGC	NR_002726	387	196	310	438	190	299	298	307
NR_002727_AAAGCGTTATACAAAGTCAT	NR_002727	755	532	913	934	830	1148	1526	1376
NR_002727_AACATTGGAATATCACCTAA	NR_002727	1298	862	1395	1527	1321	1534	1825	1736
NR_002727_ATAAGACTCAATGAGTTGGA	NR_002727	109	209	99	249	113	228	83	92
NR_002727_CATGAGCCACTGCACCCAGC	NR_002727	294	417	244	412	387	559	403	331
NR_002727_GCTGAGGTGGGTGAATCATG	NR_002727	489	244	436	216	302	303	314	270
NR_002727_GGTGGCAATAATTAATACTT	NR_002727	682	613	1029	1294	928	1398	1684	1391
NR_002727_TCAAGGGTTCGAGACCAGCC	NR_002727	586	564	547	772	373	507	479	485
NR_002727_TCCTCAGCCTCCTGAGTAGC	NR_002727	1577	1062	1873	1936	2000	1723	2124	1903
NR_002727_TTACTTGGGTGGGCAGACTT	NR_002727	992	613	1404	1431	1491	1460	2124	1808
NR_002727_TTCAGTTCTGGTTAGGACAT	NR_002727	1570	746	1759	1073	1413	874	1200	1093
NR_002731_AAACAGAGAGCAGTTACCCT	NR_002731	1449	789	978	821	769	754	636	601
NR_002731_ACATGCAATTTGAAATGCAC	NR_002731	788	592	786	1128	1144	1093	1134	1114
NR_002731_ACTCTAGCTGCTAGCCATTC	NR_002731	1336	904	1997	1618	1660	1339	1923	1633
NR_002731_GTTAGCGTATTCAGAATCAT	NR_002731	469	413	460	630	649	587	711	657
NR_002731_GTTCCTCTTAGAGCCAGTGA	NR_002731	259	369	270	215	254	247	193	179
NR_002731_TAATTACCCTGTGTTGATTA	NR_002731	672	372	639	511	415	590	493	334
NR_002731_TATTAGTTCTTTAACTCCAG	NR_002731	344	325	244	283	231	208	105	123
NR_002731_TCCCAACAGACTAGTTAAAG	NR_002731	710	372	597	591	483	526	780	509
NR_002731_TTGTCAGTACAAGAAGGTTT	NR_002731	1469	1110	1690	2009	1588	2006	2150	1887
NR_002731_TTTGGTGCTATCATCTTCTT	NR_002731	559	507	621	805	470	824	732	585
NR_002733_AGGCGCCTGCGCCCAGGTGA	NR_002733	349	148	162	263	64	182	102	86
NR_002733_GAAGCGAGTGGGTCGCGCAG	NR_002733	540	614	488	547	437	648	542	528
NR_002733_GCGCGGGAGGCGGCGGCGGG	NR_002733	107	116	129	195	90	261	137	114
NR_002733_GCGTGAGCGGCGCGGCTGGC	NR_002733	477	689	531	956	300	630	502	455
NR_002733_GCTTAGGAGCTCATCATCAT	NR_002733	1058	1340	1435	3630	1765	4587	4794	4443
NR_002733_GGCTCGGGCCGCGGGCGCGC	NR_002733	97	146	56	141	41	41	56	80
NR_002733_GGCTTTGTCTAGGGCCGGGT	NR_002733	401	324	220	413	235	528	414	318
NR_002733_GGGAGCGTAGGCCGGGCAGC	NR_002733	486	473	476	283	323	164	235	134
NR_002733_TCCGCTCCGCCCGGCTCGGG	NR_002733	1092	535	791	734	723	910	831	743
NR_002733_TGATACTAAGCAGGCGGCCT	NR_002733	1060	1140	1201	1821	1193	1514	1449	1432
NR_002766_AAATGCCCGGGCGACATAAC	NR_002766	789	642	1049	821	718	744	775	642
NR_002766_AATTTGTCATAGAATCTGGG	NR_002766	648	1164	628	1213	585	1664	1082	1009
NR_002766_CACCCAGATTGCAGCAAAGA	NR_002766	247	361	373	275	490	343	384	262
NR_002766_CCCGATGGCTGGCCGTCCTC	NR_002766	420	325	446	494	353	566	526	492
NR_002766_CTGCGTGAGCCCGGCTCGCC	NR_002766	1210	1320	1124	1534	1266	1576	1270	1193
NR_002766_GACAGGAGCCGTGCCCTCTA	NR_002766	964	933	766	1407	748	1292	1020	733
NR_002766_GGTTTATATGGAGGCGCAGA	NR_002766	73	236	138	204	196	300	273	157
NR_002766_GGTTTCGGAACATCCATCGG	NR_002766	723	506	448	485	435	510	496	410
NR_002766_GTGCCTGAATTCACCCTGCC	NR_002766	542	867	361	544	302	270	315	258
NR_002766_GTGTTGGTCATGGCGGCCAG	NR_002766	606	436	830	688	702	779	1074	981
NR_002769_AGTACACAACAAACTGATAA	NR_002769	561	577	606	749	603	704	459	423
NR_002769_AGTGACATCTATTGGGCACC	NR_002769	1217	1654	1745	2424	1652	2276	3349	2988
NR_002769_ATGAATTAACAGGAGCACTG	NR_002769	418	468	355	383	265	309	226	190
NR_002769_ATGCTTCACTATGAAGCTTG	NR_002769	428	251	266	271	188	261	149	180
NR_002769_CATGACACCTTTAGTGTCTC	NR_002769	756	1009	658	1313	889	1428	1434	1210
NR_002769_GGGCACTACCATGAATTAAC	NR_002769	665	550	862	969	864	627	733	749
NR_002769_GTTAACAGTTGTAACTTGCC	NR_002769	681	584	1190	1313	1184	1657	1946	1537
NR_002769_TGTTCGATCATACCAAACTT	NR_002769	0	0	0	0	0	0	0	0
NR_002769_TTCTACTTTATGTCTTGTGA	NR_002769	584	453	636	614	689	601	564	500
NR_002770_AAAGGAGGGACTGACTCGCA	NR_002770	987	1102	987	1652	1130	2120	1487	1116
NR_002770_ACACACACACGAACTCACAC	NR_002770	813	936	1305	1590	1008	1322	1269	1179
NR_002770_AGTTTCTTCACTGGAGAGGC	NR_002770	223	261	268	418	367	521	370	312
NR_002770_CAAGGCATCATCCTGTGCCC	NR_002770	411	674	349	495	124	526	251	134
NR_002770_CTCAGAGAAGCACATGGACC	NR_002770	1079	526	757	900	815	747	596	559
NR_002770_GACAGATCTTGCTCTGAGCC	NR_002770	842	547	947	993	856	974	1125	912
NR_002770_GACCAGCAGATAGGCATCCC	NR_002770	379	566	410	572	365	608	363	341
NR_002770_GGGCACCTTCGTCCTCAAGT	NR_002770	1547	800	2155	1516	1965	1332	1849	1464
NR_002770_TGTGTTCACCATGACATGAG	NR_002770	364	406	476	639	469	556	599	513
NR_002770_TTTCCAGAGAGGATCACAGA	NR_002770	304	460	299	595	356	405	478	375
NR_002773_AACTGGCTGTGGACTTATCT	NR_002773	888	647	1077	1340	947	1705	1635	1527
NR_002773_AAGGAGAGCCGCAGGACAGT	NR_002773	1186	1017	844	1128	786	1017	875	662
NR_002773_AGGAGGACAGAGGCTTACGT	NR_002773	477	439	375	624	512	503	483	468
NR_002773_CCAAATCAAACAACGTACTC	NR_002773	2271	836	2354	1457	2281	1341	1941	1810
NR_002773_CTCCTGGCTGCAAGGCTGCA	NR_002773	1105	821	1148	900	1303	1056	1161	1150
NR_002773_GCTTTCTCATCATTACCCTC	NR_002773	513	693	523	1153	467	947	780	590
NR_002773_GGAATCAGGTCGTGTTAAGG	NR_002773	401	178	180	180	103	228	114	138
NR_002773_GGGTGGAGCTAGAGGTGACT	NR_002773	664	542	865	863	916	966	1122	1010
NR_002773_TCAGGGTCAATGAACCAAGT	NR_002773	643	694	829	1180	955	1054	1338	1433
NR_002773_TTTGGAGATAAGAGCTAGCA	NR_002773	927	663	850	1142	978	1405	1151	1141
NR_002774_AGCCCGGCGGTGAGGCAAGG	NR_002774	233	93	114	162	96	187	83	79
NR_002774_AGGCGGCGAGGCGAGAGGCG	NR_002774	122	49	163	268	69	172	229	149
NR_002774_AGGGCGGCAAGGCGGCGGGA	NR_002774	171	346	181	566	167	609	359	231
NR_002774_ATCAAACTGTTCGGAATGTT	NR_002774	1003	1110	1541	1817	1761	2123	2501	2088
NR_002774_CGCCCTCTAGCCACGCCCTC	NR_002774	1054	1540	1601	2529	1580	2896	2852	2709
NR_002774_GAAGCGTAGAGACGTGGCCT	NR_002774	637	592	603	684	642	676	666	516
NR_002774_GCACCACGGGCAGCGACCAC	NR_002774	538	740	651	1079	484	1001	608	464
NR_002774_GCCGAGACGCTCCCGACGCA	NR_002774	497	523	458	630	240	522	452	324
NR_002774_GGCGGGACGGCGAGGTGAAG	NR_002774	730	600	530	1047	451	887	577	601
NR_002774_TCTGGTGTCTGTCGCGAGTG	NR_002774	554	442	601	572	515	801	522	414
NR_002775_AATGACGCCTATAGCAGCTG	NR_002775	720	694	952	972	842	1302	1378	1270
NR_002775_AGAGAATTGAATCATGTGGA	NR_002775	170	321	219	207	104	204	99	100
NR_002775_AGATCTGATGGTTTCATAAG	NR_002775	469	419	258	433	405	357	233	170
NR_002775_ATTCAAGATGAGATTTGGGT	NR_002775	612	1073	755	1273	968	1085	852	677
NR_002775_CAGTTGACCCTGCCGAGAAA	NR_002775	542	292	404	461	470	532	433	276
NR_002775_GATGGGTGTTTGATGTGGTT	NR_002775	1304	632	1271	1422	1207	1483	1670	1496
NR_002775_TCATTACCACGAGAGCAGTA	NR_002775	1156	685	1310	1278	1282	1145	1820	1795
NR_002775_TGGAATGTATGAAGGTTTAG	NR_002775	590	575	607	654	516	803	619	722
NR_002775_TGTTGTGGGAAGAACCCGGT	NR_002775	531	573	615	518	565	480	456	444
NR_002775_TTAGATCACCTTTCGTATCC	NR_002775	849	617	871	913	719	904	831	781
NR_002779_AGAAATCCTGCACCTCGGAC	NR_002779	947	844	752	955	867	969	954	940
NR_002779_AGTGGCGAGAGTAACGCCCG	NR_002779	105	208	65	33	50	70	17	32
NR_002779_AGTTCCTTTCACCCACTTGA	NR_002779	870	873	901	1006	858	1038	1024	907
NR_002779_CCATCTTAACCAGATGGAAA	NR_002779	931	649	941	1498	1032	1733	1367	1316
NR_002779_CTCTCCTAAGTTTAACGAAA	NR_002779	793	951	885	1248	703	1171	1193	846
NR_002779_CTGGGTCTTGCTTGCATGGC	NR_002779	554	766	454	655	379	626	475	413
NR_002779_GATTTCGGTTGCTCTCTGCG	NR_002779	382	336	218	491	260	642	351	278
NR_002779_GGCTTATATGAGATTGAGAA	NR_002779	1278	986	1579	1149	1282	1324	1627	1297
NR_002779_TCTCTAAACTTCATCACGTC	NR_002779	779	641	756	948	935	1006	1057	860
NR_002779_TGGTTGGCCAAGGGCCTTTG	NR_002779	559	755	931	1022	691	1160	1046	1024
NR_002780_ACTACGGTAAGAGCCATTAC	NR_002780	685	1171	850	1378	581	931	892	768
NR_002780_CCACAGAACTGCTAATATAG	NR_002780	616	582	410	793	304	749	592	566
NR_002780_CGAGATTCTCTTTAGTTGCC	NR_002780	518	447	693	827	963	696	1107	941
NR_002780_CGAGGCAAGCGGAAGTCGTA	NR_002780	843	268	709	716	1210	787	1111	883
NR_002780_GGCTGAGGAGAGAGTCGCGA	NR_002780	341	310	372	258	223	187	190	174
NR_002780_GTCTGGATACTTAGCAGCAC	NR_002780	248	216	71	128	43	71	99	95
NR_002780_TCAAACCCAACACTAAAGCA	NR_002780	954	1031	678	1162	786	1109	1015	742
NR_002780_TCAGCCCACCGCTGCGCGGC	NR_002780	1200	1008	2038	2128	1897	2290	2231	2048
NR_002780_TCTGGGAAACCGCCGACTTC	NR_002780	939	983	1212	1827	1312	2064	2184	2057
NR_002780_TTGTCCCATGCAGCGGTTCC	NR_002780	1960	1674	2589	2784	2416	2320	3585	3093
NR_002781_CGCCAGCGCCAACGAATGTG	NR_002781	397	178	180	128	91	126	72	115
NR_002781_GACAGTTCGTCTGGCGCCCG	NR_002781	187	217	64	84	62	171	92	76
NR_002781_GCCCGGCTTCCACACTCGAG	NR_002781	320	318	161	369	188	216	191	163
NR_002781_GCGAATCACATCCGAGAGGG	NR_002781	54	138	57	153	74	111	104	63
NR_002781_GGAGGAACCAACTCCTGTTG	NR_002781	646	395	561	502	502	584	473	460
NR_002781_GGCTTCCAAGCCGCTCGCCC	NR_002781	333	311	252	198	136	175	200	151
NR_002781_GGGAACACTGAGCAATCGCC	NR_002781	307	432	304	570	218	639	360	312
NR_002781_GGGTACGGAACTGCCCGATG	NR_002781	204	142	81	52	27	65	87	73
NR_002781_GGTCTTAAATGCTACAAACC	NR_002781	507	423	793	612	561	892	837	645
NR_002781_GTACCAAGCAAGAGTCAGCT	NR_002781	311	356	335	487	240	426	237	149
NR_002784_AAGTGCTGTGCTGAGATTAC	NR_002784	1174	929	1343	1466	1182	1727	1595	1218
NR_002784_ACAGGGCCTCCAGAGGGAAT	NR_002784	861	1118	808	1624	787	1437	1095	993
NR_002784_ATTCAGTGTGCTTGAGGTGG	NR_002784	673	272	804	582	764	613	726	525
NR_002784_CAGCGGCTTCCATGCTGTAC	NR_002784	548	171	521	324	365	428	345	300
NR_002784_CATAATCCCAGCCACTCGAG	NR_002784	460	534	287	461	199	353	310	230
NR_002784_GAGGGAACCCTGCCGCCCTC	NR_002784	630	788	743	486	874	539	844	736
NR_002784_GATTGGCAGTCTTCTATCAG	NR_002784	699	637	513	969	488	1183	925	677
NR_002784_GCGGAGCCAAGGCTCTGGAG	NR_002784	11	15	26	20	0	15	5	8
NR_002784_GTTACATAGGCACAATCTTT	NR_002784	270	499	295	761	309	721	526	535
NR_002784_TCAGGAGGTCGAGACGAGCC	NR_002784	747	281	729	518	525	638	620	506
NR_002786_AAGCTCGCCCATCACCGGCT	NR_002786	574	540	517	560	279	562	354	380
NR_002786_ACTTAGAGATTAGGCCGCAG	NR_002786	607	810	877	1156	727	1091	842	769
NR_002786_AGAGAGAAGCAACTGCGCCC	NR_002786	446	282	314	219	182	298	206	151
NR_002786_CCCAGCTTATTGCCTTCAGC	NR_002786	882	395	763	470	711	485	642	565
NR_002786_CGTGACGCCAACTTCCGCGC	NR_002786	394	214	207	364	208	333	276	238
NR_002786_CTGCCATCTTCACTGAAAGC	NR_002786	506	624	563	573	502	682	631	559
NR_002786_GACCACCCAGAGGCAGATGT	NR_002786	866	995	825	1409	702	1165	665	703
NR_002786_GTTATCCGTATTAACCGAAG	NR_002786	77	40	144	68	68	16	35	30
NR_002786_GTTCATCGGGAAGCGGGTGA	NR_002786	290	260	269	401	245	256	233	224
NR_002786_TCTGTGCTAGCCGGGCATAG	NR_002786	556	396	713	658	786	691	720	699
NR_002787_ACTCGTGTGAATTAATAACA	NR_002787	918	682	684	797	523	668	551	543
NR_002787_CAGAGACTTGCTTGTTGCCT	NR_002787	1065	736	1053	1374	1175	1357	1688	1432
NR_002787_CAGGAGAATCACAGTCTCAG	NR_002787	385	160	377	361	181	406	323	215
NR_002787_GAGCCGACTTCCTGCCGATG	NR_002787	363	484	244	521	180	583	306	296
NR_002787_GCCCAGAGAAGCCAAGGGAC	NR_002787	223	381	81	106	83	124	100	85
NR_002787_GGGCATCACGCGTGCCCGTC	NR_002787	825	303	962	1026	1190	1088	1279	1082
NR_002787_GTGTGAGTAGAATCGTGCCG	NR_002787	157	272	112	328	164	270	177	194
NR_002787_TGATGCATCTGGATAAACAC	NR_002787	1563	841	2013	1263	1859	1404	1514	1398
NR_002787_TGGCAGGATGGCTGGAGCCC	NR_002787	829	663	1258	1377	1614	1751	2029	1664
NR_002787_TTGCAGCGAACCCTCCAGAC	NR_002787	1066	545	958	889	1053	1123	1116	997
NR_002788_AAAGCCCAGTGTTGCCCAGG	NR_002788	1158	528	1759	813	1787	952	1599	1317
NR_002788_AACAAGGGAAGATAGCCCTA	NR_002788	712	725	917	1159	859	1554	1370	1166
NR_002788_AGGAAGCTAATTAAGTCTGC	NR_002788	419	297	241	387	189	378	350	232
NR_002788_AGGTCTATAAACGACCACTC	NR_002788	490	634	586	640	596	683	557	529
NR_002788_ATATTAAGAGAGGGTACATA	NR_002788	236	248	293	331	298	185	328	319
NR_002788_CCAGCCAGTCCCTCTGTTCA	NR_002788	1055	843	1072	1370	1091	1134	1023	919
NR_002788_GGTATGAGCTGTCATGCACA	NR_002788	545	472	437	532	343	543	429	364
NR_002788_TCAGAGACTGCAGTAAAGAC	NR_002788	731	635	410	461	381	421	256	258
NR_002788_TGAGAGACCTGCATTCTCCC	NR_002788	489	567	388	578	475	648	599	561
NR_002788_TTCTGGAATCTGGAACTGCT	NR_002788	1154	1136	1652	1751	2063	2498	3114	2495
NR_002790_AACTCAATACCACTGGATTG	NR_002790	635	322	658	381	570	472	577	419
NR_002790_AAGGGCTGGAGAGGAAAGGA	NR_002790	259	40	65	14	96	3	69	54
NR_002790_AATCATTCACTGAATCCATT	NR_002790	1594	1056	1987	1434	1847	1521	2043	1659
NR_002790_ATACATCAGATTATTCCTGA	NR_002790	503	432	491	523	477	500	518	376
NR_002790_ATAGAGTGTGGCAGCAGCCA	NR_002790	435	436	354	382	349	515	426	420
NR_002790_GAGGAGTTATAGGAAATTGA	NR_002790	340	510	270	490	154	258	152	172
NR_002790_GCCAGTAAAGCTAGCTCTGT	NR_002790	649	645	785	788	594	735	866	723
NR_002790_GTTATTAGGGTCATTTCTGC	NR_002790	516	914	660	1223	594	1396	1068	881
NR_002790_TGATAATAGTGATTTGGACC	NR_002790	655	664	695	947	844	634	583	627
NR_002790_TTACTCTGCCATTTGTATTC	NR_002790	433	544	494	893	647	852	982	843
NR_002793_AAACTTGTTCTTATAACCCA	NR_002793	662	923	630	1010	661	1125	868	730
NR_002793_AGCTAATGTCACAATTCATG	NR_002793	611	287	361	236	363	210	207	156
NR_002793_CAGGCAGTGAGCAGATACAC	NR_002793	376	449	342	461	157	215	171	206
NR_002793_CCAGCGAGCCTGGCGCCGGG	NR_002793	386	516	268	687	120	467	389	389
NR_002793_CCTCCCGGAGGTCCCTCCGC	NR_002793	1161	1028	1109	2045	1010	2220	1845	1803
NR_002793_GAAAGAGCCCAAATCATATA	NR_002793	608	647	952	884	987	1034	1356	1097
NR_002793_GCCAAGCACAAGCTGAACTG	NR_002793	386	459	219	430	238	232	200	245
NR_002793_GGCAACTGATAGGCCCATTT	NR_002793	2271	1774	5981	4169	6873	5955	8796	8039
NR_002793_TAAGCACGAAGACTCAGCTT	NR_002793	1042	722	876	989	639	907	864	848
NR_002793_TGAAGGAACCAGCGGAATGA	NR_002793	544	596	381	380	249	422	231	253
NR_002794_AACAGCTAGCTCCCAGTATT	NR_002794	1006	967	1205	1564	766	1570	1953	1428
NR_002794_ATCATGAAAGTTGAAGATCA	NR_002794	504	501	483	536	355	519	342	295
NR_002794_CATTTACCTCCCTTCAGACT	NR_002794	1498	1287	2015	1810	1917	2147	2581	2101
NR_002794_CATTTCCTCCATTAGACTGG	NR_002794	1005	504	791	754	826	477	675	629
NR_002794_CTACCTTAGTTCATTCTAGC	NR_002794	755	487	1085	752	1148	698	1451	1348
NR_002794_GGGCAAGCTCCCTGAGGGTG	NR_002794	211	20	84	39	20	5	8	23
NR_002794_TCAACAAGTCTTGTCTCCAC	NR_002794	1622	1390	3038	2932	3648	3115	4480	3962
NR_002794_TGAATAATTGTAGAATCCTG	NR_002794	172	301	90	162	39	172	116	58
NR_002794_TGGATATTGTCCTGCTGTCA	NR_002794	1476	1499	1819	3835	1762	3944	3721	3048
NR_002794_TGTGTATGCGCTCCCAGCAG	NR_002794	818	350	556	443	334	345	429	359
NR_002795_ACAAAGAAAGGAAGCCGGGA	NR_002795	960	2887	917	3671	1110	3953	2411	2083
NR_002795_CGAGACAGCCTACGGCACCC	NR_002795	248	104	131	138	148	49	135	104
[truncated: 93,267 more rows]
