# Supplementary material for: A genome–wide CRISPR activation screen identifies SCREEM a novel SNAI1 super-enhancer demarcated by eRNAs
Source: Front Mol Biosci. 2023 Feb 27;10:1110445. doi: 10.3389/fmolb.2023.1110445 (PMC10009272; doi:10.3389/fmolb.2023.1110445)
Supplement: Supplementary file 4 [file Table9.XLSX]

## Sheet: Sheet1
VENDOR	PRODUCT NAME	CATALOG ##
Addgene	Human CRISPR lncRNA Activation Pooled Library (SAM - 3 plasmid system)	Pooled Library #1000000106
Addgene	lenti sgRNA(MS2)_zeo backbone	61427
Addgene	lenti dCAS-VP64_Blast	61425
	lenti MS2-P65-HSF1_Hygro	61426
ThermoFisSci	ViraPower™ Lentiviral Packaging Mix	K497500
SBI	pGreenPuro (CMV) shRNA Cloning and Expression Lentivector	SI505A-1
SBI	pCDH-EF1α-MCS-BGH-PGK-GFP-T2A-Puro Cloning and Expression Lentivector	CD550A-1
