# Supplementary material for: A genome–wide CRISPR activation screen identifies SCREEM a novel SNAI1 super-enhancer demarcated by eRNAs
Source: Front Mol Biosci. 2023 Feb 27;10:1110445. doi: 10.3389/fmolb.2023.1110445 (PMC10009272; doi:10.3389/fmolb.2023.1110445)
Supplement: Supplementary file 5 [file Table6.XLSX]

## Sheet: Sheet1
gene_id	chromosome	start	end	gene_type	gene_name	baseMean	log2FoldChange	lfcSE	stat	pvalue	padj	SCREEM2-gRNA10-1.TPM	SCREEM2-gRNA10-2.TPM	SCREEM2-gRNA10-3.TPM	NT1-1.TPM	NT1-2.TPM	NT1-3.TPM
ENSG00000000003.14	chrX	100627109	100639991	protein_coding	TSPAN6	1589.74	-0.531003	0.0691774	-7.67596	1.6418e-14	1.94182e-13	6.63827	6.30374	6.82151	5.04825	5.26669	4.87581
ENSG00000000005.5	chrX	100584802	100599885	protein_coding	TNMD	1.4414	2.27818	2.18362	1.0433	0.296809	NA	0	0.0104315	0	0.0298546	0	0.039848
ENSG00000000419.12	chr20	50934867	50958555	protein_coding	DPM1	5487.67	-0.560596	0.0459457	-12.2013	3.0602e-34	8.1403e-33	55.3472	57.545	57.253	42.1473	42.6617	43.3789
ENSG00000000457.13	chr1	169849631	169894267	protein_coding	SCYL3	1595.1	-0.480702	0.069497	-6.91687	4.61732e-12	4.76132e-11	3.43125	3.32874	3.21111	2.67694	2.72008	2.54588
ENSG00000000460.16	chr1	169662007	169854080	protein_coding	C1orf112	537.06	-0.449226	0.105863	-4.24345	2.20107e-05	0.000134637	2.41392	2.36689	2.61957	2.00497	2.14022	1.87148
ENSG00000000938.12	chr1	27612064	27635277	protein_coding	FGR	18.0447	-0.950666	0.554157	-1.71552	0.0862503	0.232187	0.088117	0.195101	0.108105	0.0665539	0.0866213	0.0743604
ENSG00000000971.15	chr1	196651878	196747504	protein_coding	CFH	2863.7	-0.794167	0.0548484	-14.4793	1.63695e-47	6.40194e-46	7.88959	8.43091	8.15644	5.22734	5.14905	5.31345
ENSG00000001036.13	chr6	143494811	143511690	protein_coding	FUCA2	2906.31	-0.552348	0.0537975	-10.2672	9.90676e-25	1.84562e-23	11.8278	12.349	11.9098	9.25251	8.95591	9.14732
ENSG00000001084.10	chr6	53497341	53616970	protein_coding	GCLC	7288.12	0.41459	0.0527121	7.86517	3.68603e-15	4.50122e-14	17.8174	19.3355	18.0229	25.9727	28.059	27.7033
ENSG00000001167.14	chr6	41072945	41099976	protein_coding	NFYA	3204.1	-0.316105	0.0515186	-6.13574	8.47616e-10	7.54966e-09	8.52542	8.63531	9.11357	7.87796	7.77155	7.78763
ENSG00000001460.17	chr1	24356999	24416934	protein_coding	STPG1	2004.99	-0.788068	0.062093	-12.6917	6.57023e-37	1.89505e-35	9.32258	9.47673	9.14527	5.9816	5.88292	6.12657
ENSG00000001461.16	chr1	24415794	24472976	protein_coding	NIPAL3	10386.7	-0.135615	0.0420203	-3.22737	0.00124936	0.00599982	22.4034	22.0472	21.8635	22.7302	22.1664	22.1994
ENSG00000001497.16	chrX	65512582	65534775	protein_coding	LAS1L	2801.79	-0.309701	0.0554717	-5.58305	2.36339e-08	1.90143e-07	10.7458	10.8093	11.1906	9.60435	10.0925	9.65882
ENSG00000001561.6	chr6	46129993	46146699	protein_coding	ENPP4	421.496	-0.184076	0.113107	-1.62746	0.10364	0.266506	0.780189	0.77171	0.806635	0.752284	0.76485	0.788744
ENSG00000001617.11	chr3	50155045	50189075	protein_coding	SEMA3F	6530.11	0.765172	0.0507189	15.0865	1.98634e-51	8.59165e-50	15.5865	15.1709	14.9278	27.9975	29.7287	28.5844
ENSG00000001626.14	chr7	117465784	117715971	protein_coding	CFTR	41.8398	1.4219	0.414132	3.43343	0.000595993	0.00301949	0.134717	0.37572	0.275391	0.879076	0.564464	0.858084
ENSG00000001629.9	chr7	92246234	92401384	protein_coding	ANKIB1	8550.96	-0.772635	0.0537495	-14.3748	7.45383e-47	2.87574e-45	22.5329	21.8545	22.3924	14.1462	13.7179	15.5747
ENSG00000001630.15	chr7	92112151	92142952	protein_coding	CYP51A1	23880.4	-0.646869	0.0391387	-16.5276	2.32165e-61	1.25028e-59	71.3217	73.6156	73.9576	50.612	52.6467	52.0484
ENSG00000001631.15	chr7	92198969	92246166	protein_coding	KRIT1	3718.67	-0.322288	0.061181	-5.26778	1.38086e-07	1.04089e-06	15.3866	16.92	15.7067	13.3439	14.6622	14.6903
ENSG00000002016.17	chr12	912077	990053	protein_coding	RAD52	1263.8	0.395178	0.0817468	4.83416	1.33707e-06	9.25669e-06	6.37406	6.97106	5.99743	9.87747	8.77946	9.6449
ENSG00000002079.12	chr7	99238794	99311130	unitary_pseudogene	MYH16	65.8853	-0.614797	0.954594	-0.64404	0.519549	0.742256	0.140855	0.110529	0.418464	0.341964	0.0428569	0.106961
ENSG00000002330.13	chr11	64269830	64284704	protein_coding	BAD	1505.85	-0.187189	0.0763316	-2.45232	0.0141939	0.0530875	23.1019	23.6279	22.2512	22.3889	24.3046	20.7233
ENSG00000002549.12	chr4	17577192	17607972	protein_coding	LAP3	6886.01	-0.973843	0.0458108	-21.2579	2.78564e-100	2.66163e-98	42.5232	42.1374	42.2631	23.5615	23.8358	24.4176
ENSG00000002586.18	chrX	2691179	2741309	protein_coding	CD99	1707.54	-0.412663	0.0704759	-5.85538	4.75917e-09	4.01372e-08	16.0824	16.5385	15.7589	12.666	13.7618	13.9951
ENSG00000002586.18_PAR_Y	chrY	2691179	2741309	protein_coding	CD99	1707.54	-0.412663	0.0704759	-5.85538	4.75917e-09	4.01372e-08	16.0824	16.5385	15.7589	12.666	13.7618	13.9951
ENSG00000002587.9	chr4	11393150	11429765	protein_coding	HS3ST1	180.926	-1.95577	0.493773	-3.96088	7.46749e-05	0.000428778	0.470319	1.28996	1.09008	0.208385	0.378346	0.22374
ENSG00000002726.20	chr7	150824627	150861504	protein_coding	AOC1	12.204	0.850446	0.723716	1.17511	0.239951	0.476085	0.0414364	0.0438529	0.0991955	0.111765	0.203151	0.0468574
ENSG00000002745.12	chr7	121325367	121341104	protein_coding	WNT16	8.8272	0.728913	0.768663	0.948287	0.342983	0.591138	0.0201386	0.0177578	0.0267144	0.0359975	0.0598683	0.0253389
ENSG00000002746.14	chr7	43112599	43566001	protein_coding	HECW1	18.2975	-2.97246	0.758866	-3.91698	8.96653e-05	0.000510696	0.214912	0.0548532	0.0490903	0.0037622	0.0113578	0.0336643
ENSG00000002822.15	chr7	1815793	2233243	protein_coding	MAD1L1	1234.25	-0.373322	0.0732444	-5.09694	3.45179e-07	2.51792e-06	6.5815	6.79983	6.73075	6.11611	5.65002	5.4885
ENSG00000002834.17	chr17	38869859	38921770	protein_coding	LASP1	12606.7	-0.222348	0.0397769	-5.58987	2.27245e-08	1.82904e-07	27.0395	27.2786	27.4297	25.7595	26.2985	25.8046
ENSG00000002919.14	chr17	48103357	48123074	protein_coding	SNX11	1486.76	-0.439224	0.0764112	-5.74816	9.02221e-09	7.45605e-08	8.12134	8.24373	9.04145	7.14677	7.38093	6.29093
ENSG00000002933.7	chr7	150800403	150805120	protein_coding	TMEM176A	0.194322	-1.13461	4.08047	-0.278059	0.780967	NA	0.013971	0	0	0	0	0
ENSG00000003056.7	chr12	8940363	8949955	protein_coding	M6PR	8706.39	-0.51865	0.0432686	-11.9868	4.16894e-33	1.06675e-31	34.7897	35.0425	34.1855	26.8327	27.0751	26.7947
ENSG00000003096.13	chrX	117897813	118117340	protein_coding	KLHL13	244.53	-0.182326	0.145683	-1.25152	0.210744	0.437649	0.571761	0.611986	0.61948	0.615256	0.553752	0.594638
ENSG00000003137.8	chr2	72129238	72148038	protein_coding	CYP26B1	18.4257	-1.89445	0.579193	-3.27085	0.00107226	0.00520887	0.0602699	0.0669499	0.0326677	0.0112307	0.0169188	0.0204229
ENSG00000003147.17	chr7	8113184	8262687	protein_coding	ICA1	637.976	-0.822144	0.114486	-7.18116	6.91203e-13	7.47143e-12	4.83833	4.1707	4.44997	3.2371	2.42541	2.79173
ENSG00000003249.13	chr16	90004865	90020128	protein_coding	DBNDD1	163.331	-0.39159	0.184426	-2.12329	0.0337296	0.110407	0.802168	0.790594	1.01904	0.724878	0.70145	0.772057
ENSG00000003393.14	chr2	201700554	201781189	protein_coding	ALS2	4456.61	-1.00169	0.0492205	-20.351	4.54762e-92	3.93104e-90	12.0043	12.8092	12.6287	7.04953	7.05716	6.67652
ENSG00000003400.14	chr2	201182881	201229406	protein_coding	CASP10	131.606	-0.44181	0.238791	-1.8502	0.0642851	0.185727	0.418616	0.267733	0.325357	0.341451	0.274988	0.207019
ENSG00000003402.19	chr2	201116104	201176687	protein_coding	CFLAR	16312.3	0.0534922	0.0406547	1.31577	0.188252	0.405716	56.5933	59.5726	59.2702	70.9967	65.7248	65.6059
ENSG00000003436.14	chr2	187464230	187565760	protein_coding	TFPI	923.551	-1.10322	0.101857	-10.8311	2.45117e-27	5.09661e-26	4.47137	4.19711	4.5848	1.95835	2.55507	2.35642
ENSG00000003509.15	chr2	37231631	37253403	protein_coding	NDUFAF7	1139.71	-0.408431	0.0768274	-5.31621	1.05951e-07	8.07827e-07	5.79342	6.05384	6.20905	5.37671	4.70741	5.02554
ENSG00000003756.16	chr3	50088908	50119021	protein_coding	RBM5	7676.68	0.00264395	0.0433586	0.0609787	0.951376	0.980649	30.3243	31.3564	30.2701	35.1162	33.4609	33.8228
ENSG00000003987.13	chr8	17298030	17413528	protein_coding	MTMR7	208.336	-0.406562	0.174633	-2.3281	0.0199069	0.0709748	0.931212	1.09392	0.962708	0.889635	0.668068	0.947562
ENSG00000003989.16	chr8	17497088	17570573	protein_coding	SLC7A2	1561.64	-1.80288	0.0748785	-24.0774	4.31558e-128	5.59146e-126	2.52416	2.43718	2.48597	0.82957	0.71566	0.826201
ENSG00000004059.10	chr7	127588345	127591705	protein_coding	ARF5	3673.73	-0.124431	0.0528305	-2.35529	0.0185084	0.0667677	36.0188	36.1092	35.8218	36.6019	38.0374	35.4313
ENSG00000004139.13	chr17	28364356	28404049	protein_coding	SARM1	445.801	1.27118	0.163968	7.7526	9.00285e-15	1.07706e-13	0.252213	0.386055	0.30412	0.649952	0.942512	0.933386
ENSG00000004142.11	chr17	28347177	28357522	protein_coding	POLDIP2	5340.32	-0.237009	0.0459254	-5.16074	2.45976e-07	1.8163e-06	22.9762	22.5299	22.8514	21.7064	21.3147	21.4331
ENSG00000004399.12	chr3	129555175	129606818	protein_coding	PLXND1	39.9426	-0.220917	0.376421	-0.586887	0.55728	0.76961	0.26566	0.157153	0.207325	0.175553	0.210483	0.206176
ENSG00000004455.16	chr1	33007940	33080996	protein_coding	AK2	10796.4	-0.445731	0.0410615	-10.8552	1.88396e-27	3.93873e-26	81.1066	83.1857	85.6289	69.4732	68.9589	65.437
ENSG00000004468.12	chr4	15778275	15853230	protein_coding	CD38	27.6674	-0.52196	0.464329	-1.12412	0.260963	0.502677	0.0876459	0.0458324	0.0396755	0.0426285	0.0517251	0.0349535
ENSG00000004478.7	chr12	2794953	2805423	protein_coding	FKBP4	8207.21	-0.294593	0.0432637	-6.80924	9.8118e-12	9.9226e-11	22.8538	22.9777	23.3275	20.4901	21.017	21.14
ENSG00000004487.15	chr1	23019448	23083689	protein_coding	KDM1A	7102.9	-0.0658601	0.0453095	-1.45356	0.146068	0.340807	20.0608	20.1583	19.9974	20.8907	21.4187	21.6247
ENSG00000004534.14	chr3	49940007	50100045	protein_coding	RBM6	5310.35	-0.297878	0.0503576	-5.91525	3.31375e-09	2.82725e-08	18.4737	19.9002	18.5862	17.5558	17.4532	16.5059
ENSG00000004660.14	chr17	3860315	3894891	protein_coding	CAMKK1	267.246	1.04243	0.143306	7.27418	3.48541e-13	3.82464e-12	0.377592	0.425597	0.428326	0.934817	0.930438	0.952175
ENSG00000004700.15	chr12	21468911	21501669	protein_coding	RECQL	4614.68	-0.731922	0.0554217	-13.2064	8.05581e-40	2.55293e-38	16.035	15.9347	16.106	10.094	11.161	10.915
ENSG00000004766.15	chr7	93232340	93361121	protein_coding	VPS50	2601.7	-0.378945	0.0730573	-5.18695	2.13761e-07	1.58601e-06	9.28757	10.0144	8.86537	7.3351	8.27449	8.4792
ENSG00000004776.11	chr19	35754568	35758079	protein_coding	HSPB6	14.6059	0.233497	0.589895	0.395828	0.692232	0.85481	0.150305	0.0778905	0.128041	0.173706	0.141069	0.149718
ENSG00000004777.18	chr19	35774532	35788822	protein_coding	ARHGAP33	167.499	1.53854	0.244308	6.29756	3.02375e-10	2.77544e-09	0.415785	0.393186	0.892965	1.89946	1.51497	1.75017
ENSG00000004779.9	chr16	23581002	23596356	protein_coding	NDUFAB1	2885.2	-0.414116	0.0620501	-6.6739	2.49086e-11	2.44718e-10	52.0161	53.0495	53.0323	43.3846	41.1002	47.3088
ENSG00000004799.7	chr7	95583499	95596491	protein_coding	PDK4	300.922	3.10007	0.163752	18.9315	6.27566e-80	4.60898e-78	0.16511	0.244163	0.173002	1.90833	1.84959	1.80138
ENSG00000004809.13	chr6	110424687	110476641	protein_coding	SLC22A16	13.85	0.562787	0.695634	0.809027	0.4185	0.663234	0.0675575	0.0575534	0.0421787	0.177682	0.0283873	0.067594
ENSG00000004838.13	chr3	50341110	50346852	protein_coding	ZMYND10	19.9666	0.00296559	0.527179	0.00562538	0.995512	0.998395	0.0674208	0.151079	0.152988	0.132822	0.121728	0.150536
ENSG00000004846.16	chr7	20615207	20777038	protein_coding	ABCB5	4.62291	-0.325196	1.05183	-0.309171	0.757191	0.890305	0.0122591	0.0389509	0.0208173	0.0267813	0.0154013	0.0219841
ENSG00000004848.7	chrX	25003694	25016420	protein_coding	ARX	0.412217	2.0966	4.00599	0.523367	0.600719	NA	0	0	0	0.0120694	0	0
ENSG00000004864.13	chr7	96120220	96322147	protein_coding	SLC25A13	1891.47	-0.691573	0.0651012	-10.6231	2.3282e-26	4.64485e-25	8.48767	8.39655	8.39392	6.03081	5.42608	5.93696
ENSG00000004866.19	chr7	116953238	117230103	protein_coding	ST7	1811.57	-0.798002	0.0632364	-12.6193	1.65195e-36	4.71709e-35	9.31466	10.0411	10.0869	6.26273	6.37337	6.18099
ENSG00000004897.11	chr17	47117703	47189422	protein_coding	CDC27	11307.1	-0.795004	0.0420019	-18.9278	6.73232e-80	4.93802e-78	30.8397	30.4258	31.3183	19.5013	20.1641	19.6241
ENSG00000004939.13	chr17	44248385	44268141	protein_coding	SLC4A1	10.3843	0.236398	0.868392	0.272226	0.785449	0.90469	0.00678811	0.0595077	0.0643531	0.0482513	0.0164685	0.0965268
ENSG00000004948.13	chr7	93424487	93574730	protein_coding	CALCR	12.1246	1.5736	0.699071	2.25098	0.0243865	0.084295	0.022005	0.007074	0.0201133	0.063996	0.0576318	0.035802
ENSG00000004961.14	chrX	11111301	11123078	protein_coding	HCCS	2566.2	-0.737189	0.0586948	-12.5597	3.51724e-36	9.95384e-35	19.0878	19.007	19.5333	12.3161	12.9458	13.1549
ENSG00000004975.11	chr17	7225341	7234545	protein_coding	DVL2	2197.93	-0.179377	0.060285	-2.97549	0.00292521	0.0130824	10.2241	9.96972	9.76038	9.99184	9.65382	9.75947
ENSG00000005001.9	chr16	2852727	2858170	protein_coding	PRSS22	287.683	0.267994	0.149862	1.78827	0.0737323	0.206182	4.00543	3.31746	3.49479	4.93044	5.32833	4.19852
ENSG00000005007.12	chr19	18831938	18868236	protein_coding	UPF1	10006	-0.0858752	0.0406312	-2.11353	0.0345553	0.112689	19.4102	19.2078	20.2832	20.7476	20.5256	20.375
ENSG00000005020.12	chr7	26667062	26995239	protein_coding	SKAP2	2913.92	0.180903	0.0713898	2.53402	0.0112764	0.0434903	8.41693	7.19264	8.25261	10.7603	9.29543	9.98571
ENSG00000005022.5	chrX	119468400	119471319	protein_coding	SLC25A5	13021.7	0.29011	0.0414495	6.99911	2.57602e-12	2.70368e-11	81.649	83.1588	82.0012	109.708	112.602	113.036
ENSG00000005059.15	chr4	109560205	109688726	protein_coding	CCDC109B	352.079	-1.103	0.140404	-7.85589	3.96942e-15	4.83695e-14	2.27675	1.79979	2.02617	0.966644	1.06763	1.11841
ENSG00000005073.5	chr7	27181510	27185223	protein_coding	HOXA11	19.6918	-1.96745	0.533954	-3.68468	0.000228989	0.00123481	0.134167	0.130125	0.124211	0.0429912	0.0355952	0.0315977
ENSG00000005075.15	chr7	102473118	102478907	protein_coding	POLR2J	2081.33	-0.352178	0.0630901	-5.58213	2.37588e-08	1.91094e-07	24.7939	25.0497	25.9585	21.3277	21.4779	23.1547
ENSG00000005100.12	chr17	5440912	5469060	protein_coding	DHX33	3642.76	-0.716568	0.0508292	-14.0975	3.9319e-45	1.44756e-43	6.58127	6.85654	6.77505	4.50408	4.64771	4.52074
ENSG00000005102.12	chr17	43640388	43661954	protein_coding	MEOX1	0.437454	2.16806	3.59406	0.603233	0.546354	NA	0	0	0	0.00796717	0.00892325	0
ENSG00000005108.15	chr7	11370357	11832198	protein_coding	THSD7A	6.23278	0.969344	1.00038	0.968973	0.332559	0.580348	0.00533848	0.00429534	0.00347733	0.0257706	0.00554851	0.00382978
ENSG00000005156.11	chr17	34980494	35009743	protein_coding	LIG3	2887.98	-0.49954	0.0560061	-8.91939	4.68871e-19	6.90117e-18	9.32876	9.9624	10.0689	8.03854	7.73339	7.30664
ENSG00000005175.9	chr12	47661249	47706061	protein_coding	RPAP3	2511.47	-0.982049	0.0607386	-16.1685	8.4173e-59	4.27889e-57	13.2698	13.1136	13.565	7.20479	7.39497	7.86625
ENSG00000005187.11	chr16	20610243	20797581	protein_coding	ACSM3	201.707	0.657078	0.174083	3.77452	0.000160316	0.00088444	1.58578	1.52563	2.1614	3.01654	3.03731	3.12718
ENSG00000005189.19	chr16	20806429	20849668	protein_coding	AC004381.6	180.517	-0.357537	0.191925	-1.8629	0.0624765	0.181733	0.922582	1.18491	0.929537	0.767491	1.06863	0.816957
ENSG00000005194.14	chr16	57428169	57447528	protein_coding	CIAPIN1	2664.23	-0.330202	0.0582596	-5.66778	1.44662e-08	1.18048e-07	13.3497	15.0598	14.4427	12.6565	12.5786	12.6428
ENSG00000005206.16	chr19	2328615	2354806	protein_coding	SPPL2B	1813.95	0.224164	0.0685662	3.2693	0.00107812	0.00523292	10.3283	11.6683	11.7304	14.0654	15.0843	14.617
ENSG00000005238.19	chr9	35104112	35116341	protein_coding	FAM214B	777.448	-0.994751	0.0993686	-10.0107	1.36765e-23	2.44127e-22	2.95095	3.13078	3.02594	1.58451	1.92865	1.57997
ENSG00000005243.9	chr17	48026167	48038030	protein_coding	COPZ2	254.876	0.0124432	0.153696	0.0809602	0.935474	0.974425	4.10432	3.99838	4.04526	5.04524	3.77839	4.79768
ENSG00000005249.12	chr7	107044649	107161811	protein_coding	PRKAR2B	76.8701	-0.454835	0.277951	-1.63639	0.101759	0.262947	0.178149	0.197585	0.309395	0.198195	0.169983	0.17535
ENSG00000005302.17	chrX	11758159	11775753	protein_coding	MSL3	2263.1	0.0654607	0.0652339	1.00348	0.315631	0.562647	9.57923	10.559	9.398	11.2445	11.4157	11.7188
ENSG00000005339.14	chr16	3725054	3880726	protein_coding	CREBBP	9653.23	-0.146121	0.141953	-1.02936	0.303311	0.549789	23.8153	24.5252	23.6039	20.6487	28.4561	23.0835
ENSG00000005379.15	chr17	58301228	58328760	protein_coding	TSPOAP1	9.73538	1.15187	0.891626	1.29188	0.196399	0.417371	0.00738507	0.0459207	0.00742437	0.0704702	0.0618543	0.0158286
ENSG00000005381.7	chr17	58269856	58280935	protein_coding	MPO	16.1692	-2.42651	0.669261	-3.62566	0.000288224	0.00153196	0.0500544	0.0671295	0.0954621	0.0259245	0.0029387	0.0138277
ENSG00000005421.8	chr7	95297676	95324707	protein_coding	PON1	1.30649	-1.89502	2.25758	-0.839404	0.401243	NA	0	0.0176075	0.00727863	0	0.0069802	0
ENSG00000005436.13	chr2	75652000	75710989	protein_coding	GCFC2	1920.17	-0.295162	0.0708086	-4.16845	3.06682e-05	0.000184707	6.98824	7.67478	7.89912	7.44406	6.71403	6.27588
ENSG00000005448.16	chr2	74421678	74425755	protein_coding	WDR54	1651.86	0.112096	0.0675639	1.65911	0.0970937	0.254041	14.244	14.5606	15.6859	18.0276	18.4438	16.9099
ENSG00000005469.11	chr7	87345681	87399795	protein_coding	CROT	3081.97	1.11022	0.0638555	17.3865	1.04476e-67	6.35738e-66	6.22601	7.11348	7.68051	16.6506	17.0486	16.6514
ENSG00000005471.15	chr7	87401697	87480435	protein_coding	ABCB4	31.8326	1.60589	0.450044	3.56831	0.000359296	0.00188206	0.131692	0.112047	0.289319	0.523185	0.707565	0.496903
ENSG00000005483.20	chr7	105014179	105114361	protein_coding	KMT2E	8431.01	-0.124756	0.0419685	-2.97261	0.00295275	0.0131904	18.3425	19.4319	19.4546	19.479	19.1286	19.6993
ENSG00000005486.16	chr7	75842602	75888926	protein_coding	RHBDD2	2959.82	-0.0361291	0.0688802	-0.52452	0.599917	0.799096	19.9604	20.8083	21.4969	22.5086	24.8182	20.1844
ENSG00000005513.9	chr16	981808	986979	protein_coding	SOX8	0.428603	-2.33915	3.97494	-0.588474	0.556214	NA	0	0.00945948	0	0	0	0
ENSG00000005700.14	chr6	82169983	82247754	protein_coding	IBTK	8361.29	-1.12423	0.0433851	-25.9127	4.7865e-148	7.59697e-146	15.0912	15.2119	15.2183	7.6255	7.70729	7.87404
ENSG00000005801.16	chr11	3339261	3379222	protein_coding	ZNF195	2375.58	0.212246	0.0572498	3.70736	0.000209432	0.0011347	15.1434	15.3858	16.4162	20.1038	20.0134	20.2527
ENSG00000005810.17	chr13	77044655	77327050	protein_coding	MYCBP2	11802.4	-0.300243	0.0451925	-6.64365	3.05999e-11	2.98977e-10	15.8203	15.5158	16.9217	14.391	14.1816	14.9493
ENSG00000005812.10	chr13	76992598	77027195	protein_coding	FBXL3	4677.25	-0.611419	0.0508486	-12.0243	2.64801e-33	6.84006e-32	14.0272	14.7152	14.4184	10.101	10.5561	10.7379
ENSG00000005844.17	chr16	30472658	30523185	protein_coding	ITGAL	33.2354	-0.0349326	0.415987	-0.0839752	0.933076	0.973098	0.510873	0.448779	0.629515	0.359797	0.703164	0.644684
ENSG00000005882.11	chr17	50094737	50112152	protein_coding	PDK2	551.02	0.0593834	0.122669	0.484093	0.62832	0.818002	2.86006	3.36942	2.79289	3.1179	3.98875	3.36933
ENSG00000005884.17	chr17	50055968	50090481	protein_coding	ITGA3	87079.7	-0.918935	0.0331729	-27.7013	6.72942e-169	1.2732e-166	248.567	254.331	257.086	152.104	146.328	148.202
ENSG00000005889.15	chrX	24149173	24216255	protein_coding	ZFX	9683.46	-0.614766	0.0458624	-13.4046	5.68401e-41	1.87081e-39	25.1058	24.7848	27.0155	18.3783	19.1161	18.2792
ENSG00000005893.15	chrX	120427827	120469365	protein_coding	LAMP2	10516.7	-0.108092	0.0411532	-2.62657	0.00862496	0.0343663	30.9587	31.4871	31.7514	31.9022	32.8865	32.3132
ENSG00000005961.17	chr17	44372180	44389505	protein_coding	ITGA2B	22.9171	-0.00316813	0.711524	-0.0044526	0.996447	0.998762	0.106688	0.0324693	0.356082	0.0658184	0.22476	0.228476
ENSG00000005981.12	chr7	95478444	95540232	protein_coding	ASB4	64.8292	-0.578488	0.308072	-1.87777	0.060413	0.177147	0.106294	0.208327	0.151833	0.104884	0.126241	0.114784
ENSG00000006007.11	chr16	19501689	19522145	protein_coding	GDE1	5364.44	-0.500209	0.0514972	-9.71332	2.64582e-22	4.49263e-21	18.5787	19.3682	18.6861	14.2141	15.2634	15.0281
ENSG00000006015.17	chr19	18588685	18592336	protein_coding	C19orf60	704.149	-0.00411497	0.0999794	-0.0411582	0.96717	0.98693	11.8635	11.3737	12.0886	11.7801	13.4252	13.9182
ENSG00000006016.10	chr19	18572220	18607741	protein_coding	CRLF1	102.045	0.537353	0.253278	2.12159	0.0338721	0.110777	0.93381	1.05389	1.00018	1.54281	2.14186	1.18348
ENSG00000006025.11	chr17	47807372	47821834	protein_coding	OSBPL7	579.895	0.430409	0.114609	3.75545	0.000173029	0.000949443	1.80646	1.72732	1.4518	2.6975	2.28389	2.50126
ENSG00000006042.11	chr17	32927910	32945106	protein_coding	TMEM98	925.458	-0.936107	0.0914377	-10.2376	1.34472e-24	2.48335e-23	7.04308	6.73087	7.53633	4.38932	4.32778	3.64988
ENSG00000006047.12	chr17	7288252	7294615	protein_coding	YBX2	2.46918	2.29244	1.79691	1.27577	0.202038	NA	0.00778263	0	0.0217499	0.0999575	0.0021125	0.0317639
ENSG00000006059.3	chr17	41346092	41350812	protein_coding	KRT33A	0.162455	0.788942	4.08047	0.193346	0.846688	NA	0	0	0	0	0	0.00784534
ENSG00000006062.13	chr17	45263121	45317040	protein_coding	MAP3K14	1143.04	0.859415	0.0769576	11.1674	5.88824e-29	1.29301e-27	1.84437	1.77054	1.90211	3.74323	3.81318	3.55261
ENSG00000006071.12	chr11	17392885	17476845	protein_coding	ABCC8	2.34759	-0.581753	1.82085	-0.319494	0.749352	NA	0.0953879	0	0.00507037	0	0.0147698	0.0540528
ENSG00000006116.3	chr16	24255553	24362801	protein_coding	CACNG3	2.01866	0.805853	1.5437	0.522026	0.601652	NA	0.0029754	0.00225413	0.00636613	0.00476071	0.00888593	0.00831215
ENSG00000006118.14	chr11	60924463	60937159	protein_coding	TMEM132A	4215.46	0.0334203	0.0471078	0.709444	0.478049	0.711563	22.0908	22.2701	22.7243	25.7753	25.0335	25.468
ENSG00000006125.16	chr17	35578046	35726409	protein_coding	AP2B1	30453.9	-0.259813	0.0366752	-7.08415	1.399e-12	1.48552e-11	56.6661	56.6712	57.4969	52.5834	53.3654	52.5868
ENSG00000006128.11	chr7	97731908	97740472	protein_coding	TAC1	2.96658	-2.28305	1.45307	-1.5712	0.116137	0.289723	0.0337116	0.0683714	0.035302	0.0198819	0.0119	0
ENSG00000006194.9	chr16	3263800	3301401	protein_coding	ZNF263	2573.87	-0.318705	0.0600404	-5.30817	1.10731e-07	8.42693e-07	9.45506	9.59608	9.95364	8.72917	8.06087	9.03838
ENSG00000006210.6	chr16	57372458	57385048	protein_coding	CX3CL1	15.6861	0.0503577	0.582249	0.0864882	0.931078	0.972337	0.0149294	0.0269423	0.035596	0.0234168	0.031535	0.031764
ENSG00000006282.20	chr17	50543058	50555852	protein_coding	SPATA20	1315.44	-0.805486	0.0826371	-9.74726	1.89505e-22	3.22933e-21	7.054	7.7624	6.55966	4.39891	4.71609	4.50332
ENSG00000006283.17	chr17	50561068	50627474	protein_coding	CACNA1G	16.9071	0.775061	0.597418	1.29735	0.194511	0.414823	0.0273057	0.038333	0.0641097	0.0543314	0.0633043	0.123605
ENSG00000006327.13	chr16	3018445	3022383	protein_coding	TNFRSF12A	9287.9	-1.5752	0.0458988	-34.3191	4.07609e-258	1.49295e-255	155.349	158.459	150.147	57.3281	57.7669	58.0012
ENSG00000006377.10	chr7	97005548	97011039	protein_coding	DLX6	2.37503	-1.37487	1.57602	-0.872369	0.383007	NA	0.017594	0.00338188	0.017734	0.00340742	0.0126134	0
ENSG00000006432.15	chr14	70722526	70809534	protein_coding	MAP3K9	4168.49	-0.758504	0.0597197	-12.7011	5.8331e-37	1.68499e-35	4.66682	5.16562	4.77651	3.02902	3.36007	3.21043
ENSG00000006451.7	chr7	39623483	39708124	protein_coding	RALA	5988.02	-0.676939	0.054483	-12.4248	1.91729e-35	5.28718e-34	22.5601	22.3553	22.0451	14.637	15.6605	16.24
ENSG00000006453.13	chr7	98291651	98401068	protein_coding	BAIAP2L1	6703.93	-0.339913	0.0474887	-7.15778	8.19934e-13	8.82452e-12	20.1478	21.2959	20.9989	17.7437	18.1875	18.8853
ENSG00000006459.10	chr7	140084746	140177035	protein_coding	KDM7A	3138.5	-0.894839	0.0639151	-14.0004	1.54921e-44	5.63095e-43	3.92945	4.06992	4.35614	2.58975	2.57456	2.22064
ENSG00000006468.13	chr7	13891228	13991425	protein_coding	ETV1	58.4291	-3.27426	0.426631	-7.6747	1.65808e-14	1.95945e-13	0.373762	0.494699	0.45446	0.0636407	0.0210686	0.0848348
ENSG00000006530.15	chr7	141551189	141655244	protein_coding	AGK	2089.81	-0.357318	0.0749033	-4.77039	1.83873e-06	1.25596e-05	8.58241	8.88996	8.29163	7.12914	8.28675	6.96965
ENSG00000006534.15	chr11	68008578	68029282	protein_coding	ALDH3B1	1209.47	1.11582	0.0756057	14.7585	2.71371e-49	1.11471e-47	2.82885	2.73145	2.80492	7.07106	6.53813	6.52171
ENSG00000006555.10	chr1	54779712	54801267	protein_coding	TTC22	679.95	-0.201135	0.0962558	-2.08959	0.0366547	0.118286	2.13175	2.35139	2.10628	2.05701	2.11876	2.20676
ENSG00000006576.16	chr7	77798792	77957503	protein_coding	PHTF2	2147.16	-0.0794777	0.0582166	-1.36521	0.172188	0.381618	4.07851	4.2968	4.41465	4.5577	4.40968	4.47646
ENSG00000006606.8	chr7	75769533	75789896	protein_coding	CCL26	5.4543	-0.606831	1.02263	-0.593402	0.552912	0.76632	0.191337	0.059485	0.125581	0.132359	0.0187865	0.128739
ENSG00000006607.13	chr2	241356243	241494841	protein_coding	FARP2	2966.64	0.0443122	0.0666067	0.665281	0.505871	0.732571	7.43899	7.2562	7.442	7.78203	9.1006	8.48915
ENSG00000006611.15	chr11	17493895	17544416	protein_coding	USH1C	0.678484	-2.9766	3.01765	-0.986398	0.323938	NA	0	0.0155183	0.0190298	0	0	0
ENSG00000006625.17	chr7	30496621	30504844	protein_coding	GGCT	1977.08	0.109672	0.0610903	1.79524	0.0726157	0.203828	14.8139	15.3446	15.5412	17.9226	18.7382	18.1296
ENSG00000006634.7	chr7	87876216	87909541	protein_coding	DBF4	775.689	-0.7096	0.101873	-6.96556	3.27092e-12	3.40426e-11	4.76835	4.58373	4.27486	2.77976	3.37468	3.13113
ENSG00000006638.11	chr19	3594506	3606840	protein_coding	TBXA2R	7.3814	-1.14585	0.898779	-1.27489	0.202347	0.425956	0.0713637	0.0465742	0.0238022	0.0223564	0.00769577	0.0416974
ENSG00000006652.13	chr7	112422968	112481017	protein_coding	IFRD1	3998.61	-0.751613	0.0550761	-13.6468	2.10947e-42	7.22174e-41	20.8892	23.5432	21.8088	14.4709	14.544	14.7191
ENSG00000006659.12	chr19	39704306	39709444	protein_coding	LGALS14	0.356602	-0.167368	3.96563	-0.0422046	0.966336	NA	0.0148311	0	0	0	0	0.0141534
ENSG00000006695.10	chr17	14069496	14208677	protein_coding	COX10	1474.28	-0.288843	0.0717755	-4.02425	5.71576e-05	0.000332743	6.67008	6.82283	6.74148	5.92523	5.94549	6.53721
ENSG00000006704.10	chr7	74453790	74602604	protein_coding	GTF2IRD1	2905.15	0.0130504	0.0656346	0.198835	0.842392	0.932349	8.53892	8.36165	8.69242	8.8117	10.174	9.71356
ENSG00000006712.14	chr19	39385852	39391195	protein_coding	PAF1	3414.16	-0.739531	0.0574374	-12.8754	6.18858e-38	1.84842e-36	20.2072	20.303	19.0073	13.0614	12.9941	13.5835
ENSG00000006715.15	chr7	38722963	38932394	protein_coding	VPS41	4961.05	-0.28631	0.0475526	-6.02092	1.73424e-09	1.51007e-08	19.1195	19.1481	19.92	18.4184	16.9891	17.5922
ENSG00000006740.16	chr17	12789539	12991643	protein_coding	ARHGAP44	63.2791	0.386052	0.294933	1.30895	0.190552	0.409191	0.0943806	0.131564	0.110877	0.136439	0.185854	0.1723
ENSG00000006744.18	chr17	12992391	13018187	protein_coding	ELAC2	3490.32	-0.21937	0.0617821	-3.55071	0.000384196	0.00200458	13.5812	15.4777	13.6531	13.2704	13.9547	13.566
ENSG00000006747.14	chr7	12570577	12660179	protein_coding	SCIN	95.7216	0.802299	0.299803	2.67608	0.0074488	0.0301979	0.0914975	0.147944	0.0686865	0.142282	0.209078	0.242387
ENSG00000006756.15	chrX	2903970	2929351	protein_coding	ARSD	663.311	-0.197485	0.120626	-1.63718	0.101594	0.262651	1.63128	1.63641	1.35249	1.44658	1.30647	1.73867
ENSG00000006757.11	chrX	7898247	7927739	protein_coding	PNPLA4	2186.8	-0.0353289	0.0630335	-0.560479	0.575153	0.782126	11.9816	12.0786	13.3128	13.9749	13.7439	12.7688
ENSG00000006788.12	chr17	10298084	10373130	protein_coding	MYH13	0	NA	NA	NA	NA	NA	0	0	0	0	0	0
ENSG00000006831.9	chr12	1688574	1788678	protein_coding	ADIPOR2	9464.72	-0.503316	0.0418543	-12.0254	2.61164e-33	6.74915e-32	22.9533	22.4276	23.2875	18.0416	18.0984	17.6871
ENSG00000006837.11	chr5	134286350	134371047	protein_coding	CDKL3	215.986	-0.547781	0.165377	-3.31231	0.000925299	0.00454012	1.85443	2.23514	1.98847	1.48297	1.39387	1.75838
ENSG00000007001.12	chr2	157876702	158136154	protein_coding	UPP2	3.04223	0.270636	1.42436	0.190005	0.849305	0.93513	0	0.0177736	0.0117411	0.00607428	0.0296857	0.00346224
ENSG00000007038.10	chr16	2817180	2826304	protein_coding	PRSS21	0	NA	NA	NA	NA	NA	0	0	0	0	0	0
ENSG00000007047.14	chr19	45079288	45305283	protein_coding	MARK4	3025.15	-0.0339589	0.0592717	-0.572936	0.566688	0.776169	10.2897	9.5803	10.077	10.5064	11.1671	10.8232
ENSG00000007062.11	chr4	15963076	16084378	protein_coding	PROM1	6.28693	1.17108	1.12965	1.03668	0.299885	0.546093	0.0494535	0.0110141	0.00457845	0.00726107	0.0600178	0.0982403
ENSG00000007080.10	chr19	17933016	17943991	protein_coding	CCDC124	2457.65	-0.386872	0.0596427	-6.48649	8.78601e-11	8.33635e-10	35.7905	36.154	35.9203	29.7738	29.9515	31.9626
ENSG00000007129.17	chr19	41549518	41586844	protein_coding	CEACAM21	0.48332	-0.633586	3.26589	-0.194001	0.846175	NA	0	0.0279655	0.0194503	0.0355439	0	0
ENSG00000007168.12	chr17	2593210	2685615	protein_coding	PAFAH1B1	12656.8	-0.38385	0.0432316	-8.87893	6.75045e-19	9.86464e-18	36.7251	39.0581	37.8951	31.4927	32.3639	32.9409
ENSG00000007171.16	chr17	27756766	27800499	protein_coding	NOS2	6.51364	-0.246435	0.949827	-0.259453	0.795286	0.909712	0.0234706	0.0103461	0.00691106	0.00343706	0.0192515	0.0160821
ENSG00000007174.17	chr17	11598431	11969748	protein_coding	DNAH9	33.6794	0.273887	0.437449	0.6261	0.531249	0.751437	0.0853661	0.105692	0.0612564	0.0714948	0.100369	0.167837
ENSG00000007202.14	chr17	28614440	28645454	protein_coding	KIAA0100	12864.9	-0.214748	0.0459796	-4.6705	3.00467e-06	2.00726e-05	18.8575	18.8785	18.1578	17.399	17.8482	18.2834
ENSG00000007216.14	chr17	28473293	28497781	protein_coding	SLC13A2	0.162455	0.788942	4.08047	0.193346	0.846688	NA	0	0	0	0	0	0.00815106
ENSG00000007237.18	chr17	9910609	10198551	protein_coding	GAS7	23.2696	-1.38559	0.499019	-2.77662	0.00549271	0.023029	0.0779473	0.0719521	0.0404316	0.0240964	0.0300119	0.0262799
ENSG00000007255.10	chr19	45162928	45178237	protein_coding	TRAPPC6A	276.332	1.07995	0.151953	7.10709	1.18515e-12	1.26503e-11	3.28063	2.70274	3.70093	7.82084	7.61531	7.13167
ENSG00000007264.14	chr19	3777970	3802129	protein_coding	MATK	14.2966	0.442248	0.651062	0.679271	0.496966	0.726064	0.0714341	0.298932	0.344144	0.394004	0.403422	0.265672
ENSG00000007306.14	chr19	41673307	41706976	protein_coding	CEACAM7	0.76561	-2.00481	2.7662	-0.724752	0.468604	NA	0.00739475	0	0.0085855	0	0	0.00327546
ENSG00000007312.12	chr17	63928740	63932354	protein_coding	CD79B	0.53521	0.770037	3.39545	0.226785	0.820591	NA	0.0094229	0	0	0	0.0174755	0
ENSG00000007314.11	chr17	63938554	63972918	protein_coding	SCN4A	10.5382	-4.23256	1.09015	-3.88255	0.000103367	0.000583673	0	0.0962151	0.0849903	0.000885728	0.00663847	0.0020946
ENSG00000007341.18	chr1	112523518	112620825	protein_coding	ST7L	1823.91	-0.292726	0.0735032	-3.98249	6.8196e-05	0.000393197	9.5594	8.88836	10.6892	8.60554	9.03189	8.73553
ENSG00000007350.16	chrX	154295671	154330350	protein_coding	TKTL1	1.12081	-0.261281	2.18032	-0.119836	0.904613	NA	0.0272469	0.0269422	0	0.0221669	0.0280185	0
ENSG00000007372.20	chr11	31784792	31817961	protein_coding	PAX6	112.366	0.346974	0.245046	1.41595	0.156789	0.358021	0.111751	0.10861	0.165357	0.147802	0.172289	0.222348
ENSG00000007376.7	chr16	784974	788397	protein_coding	RPUSD1	1142.16	-0.163958	0.0817066	-2.00667	0.0447848	0.139481	7.52443	7.77871	7.26962	8.01069	7.60033	6.79709
ENSG00000007384.15	chr16	58059	76355	protein_coding	RHBDF1	1198.24	0.0270885	0.0744656	0.363772	0.716028	0.867358	5.51798	5.16852	5.45137	6.26597	6.09564	5.90549
ENSG00000007392.16	chr16	188969	229463	protein_coding	LUC7L	2674.09	-0.308652	0.0579763	-5.32376	1.01643e-07	7.76118e-07	17.2328	17.5846	17.2127	15.0907	15.5279	16.0873
ENSG00000007402.11	chr3	50362799	50504244	protein_coding	CACNA2D2	43.8004	0.669887	0.357983	1.87128	0.0613059	0.17914	0.0755106	0.0775169	0.134406	0.168854	0.149283	0.176195
ENSG00000007516.13	chr16	1333601	1349441	protein_coding	BAIAP3	63.9944	0.304743	0.312547	0.97503	0.329546	0.577364	0.482717	0.432732	0.323589	0.537494	0.73488	0.423536
ENSG00000007520.3	chr16	1349240	1351911	protein_coding	TSR3	1627.59	-0.440629	0.0717851	-6.13816	8.3484e-10	7.43818e-09	18.6809	19.2227	20.9736	16.2253	17.0023	14.9449
ENSG00000007541.16	chr16	566995	584136	protein_coding	PIGQ	1710.52	0.0107157	0.068669	0.156049	0.875994	0.947284	9.36014	9.42433	9.7043	10.3115	10.2401	11.3437
ENSG00000007545.15	chr16	1612325	1677908	protein_coding	CRAMP1	2787.23	-0.323804	0.067558	-4.79299	1.64317e-06	1.1271e-05	4.77234	5.17075	4.80471	4.41286	3.9773	4.71447
ENSG00000007866.18	chr6	35473597	35497076	protein_coding	TEAD3	2173.04	0.289386	0.0595713	4.8578	1.18697e-06	8.25776e-06	6.78862	6.65185	7.21677	9.61936	9.17734	9.22952
ENSG00000007908.15	chr1	169722641	169764705	protein_coding	SELE	0.745404	-3.09138	2.72074	-1.13623	0.255861	NA	0.00223646	0.00193316	0.00550204	0	0	0
ENSG00000007923.15	chr1	6634168	6701924	protein_coding	DNAJC11	5196.16	-0.342056	0.0523343	-6.53598	6.31954e-11	6.0595e-10	20.6897	19.7001	20.4431	18.1774	16.7949	18.3533
ENSG00000007933.12	chr1	171090877	171117819	protein_coding	FMO3	14.1691	0.829794	0.649457	1.27767	0.201364	0.424472	0.0607319	0.0658688	0.211463	0.171798	0.25452	0.222032
ENSG00000007944.14	chr6	16129125	16148248	protein_coding	MYLIP	671.027	-0.325225	0.0938417	-3.46568	0.00052889	0.00270132	2.66792	2.71697	2.69199	2.29381	2.3838	2.49151
ENSG00000007952.17	chrX	100843324	100874345	protein_coding	NOX1	24.9203	-0.78737	0.474958	-1.65777	0.0973648	0.254528	0.0790821	0.113147	0.108097	0.0390855	0.0701574	0.0849287
ENSG00000007968.6	chr1	23506430	23531220	protein_coding	E2F2	65.6576	1.62759	0.378273	4.30267	1.6875e-05	0.000104487	0.0670533	0.0747625	0.0174127	0.23702	0.163284	0.154705
ENSG00000008018.8	chr6	170535117	170553341	protein_coding	PSMB1	5629.46	-0.269097	0.0458338	-5.87116	4.32763e-09	3.66004e-08	60.7484	59.7948	61.9344	56.0035	56.9706	55.2692
ENSG00000008056.12	chrX	47571898	47619853	protein_coding	SYN1	19.8933	0.983315	0.541379	1.81632	0.0693219	0.196669	0.0213431	0.0509473	0.0538062	0.0938177	0.0651363	0.117891
ENSG00000008083.13	chr6	15246296	15522040	protein_coding	JARID2	5324.77	0.0315547	0.0471922	0.668643	0.503723	0.73089	7.10321	7.26137	7.25389	8.00327	8.22438	8.32595
ENSG00000008086.11	chrX	18425583	18653629	protein_coding	CDKL5	1905.29	-0.180581	0.0782168	-2.30872	0.020959	0.0742671	2.32714	2.37379	2.16936	2.2149	2.04441	2.48283
ENSG00000008118.9	chr1	209583717	209613938	protein_coding	CAMK1G	708.697	-2.48519	0.141471	-17.5667	4.42832e-69	2.75927e-67	6.50929	7.5268	7.1567	1.07862	1.88015	1.31202
ENSG00000008128.22	chr1	1702730	1724324	protein_coding	CDK11A	1728.26	-0.348023	0.0667456	-5.21418	1.84635e-07	1.37563e-06	12.841	13.9122	13.2938	11.8539	11.0413	12.0637
ENSG00000008130.15	chr1	1751232	1780457	protein_coding	NADK	4581.62	-0.428611	0.0481126	-8.90851	5.17219e-19	7.59909e-18	19.1917	20.4232	20.6303	16.7689	16.861	16.1008
ENSG00000008196.12	chr6	50818723	50847613	protein_coding	TFAP2B	3.51288	2.59741	1.87018	1.38886	0.164876	0.370338	0.00150595	0	0.00161246	0.00121839	0.0600238	0
ENSG00000008197.4	chr6	50713828	50772988	protein_coding	TFAP2D	0	NA	NA	NA	NA	NA	0	0	0	0	0	0
ENSG00000008226.19	chr3	38039205	38124025	protein_coding	DLEC1	125.657	0.597616	0.227778	2.62368	0.00869862	0.0346188	0.254579	0.194453	0.202903	0.327232	0.45795	0.313734
ENSG00000008256.15	chr7	6161776	6272644	protein_coding	CYTH3	4211.95	-0.465549	0.0597343	-7.79366	6.50938e-15	7.83676e-14	10.7108	11.2318	9.937	8.34467	8.62906	8.70232
ENSG00000008277.14	chr7	87934143	88202889	protein_coding	ADAM22	92.8	1.38652	0.258498	5.36377	8.15043e-08	6.28899e-07	0.0441602	0.0612628	0.071192	0.15587	0.154456	0.202808
ENSG00000008282.8	chr7	106090503	106112576	protein_coding	SYPL1	9188.54	-0.189428	0.0421789	-4.49106	7.08708e-06	4.55707e-05	38.0345	37.7685	38.8521	36.8029	37.1504	37.7524
ENSG00000008283.15	chr17	63432304	63446378	protein_coding	CYB561	1232.05	-0.00478719	0.0737257	-0.0649324	0.948228	0.979511	4.69447	4.39235	4.80213	5.21448	5.05696	5.08717
ENSG00000008294.20	chr17	50962174	51120865	protein_coding	SPAG9	8489.83	-0.575539	0.0439498	-13.0954	3.49913e-39	1.08659e-37	17.8183	17.3343	17.7234	13.5679	12.7245	13.1378
ENSG00000008300.15	chr3	48636469	48662915	protein_coding	CELSR3	3103.72	-0.0812461	0.2299	-0.353398	0.72379	0.872044	4.1345	3.01893	2.43516	3.37721	3.16592	3.56052
ENSG00000008311.14	chr7	122075647	122144280	protein_coding	AASS	1688.33	-1.21605	0.0685522	-17.739	2.09727e-70	1.33149e-68	6.22036	5.81269	6.04568	2.88487	2.81229	2.94997
ENSG00000008323.15	chr12	6310436	6328506	protein_coding	PLEKHG6	183.58	0.315651	0.182523	1.72938	0.0837413	0.226962	0.941265	0.900629	1.14184	1.55276	1.1432	1.39606
ENSG00000008324.10	chr3	42581840	42595114	protein_coding	SS18L2	912.887	-0.331088	0.0840156	-3.94079	8.12128e-05	0.000464452	12.2125	12.2808	12.3258	10.3303	11.4068	10.799
ENSG00000008382.15	chr19	4343527	4360086	protein_coding	MPND	368.475	0.570156	0.125199	4.55399	5.26368e-06	3.438e-05	3.38424	3.22949	3.24091	5.4158	5.83852	5.02139
ENSG00000008394.12	chr12	16347142	16609259	protein_coding	MGST1	17156.5	0.871899	0.0395631	22.0382	1.23999e-107	1.29763e-105	139.444	140.091	149.412	290.865	293.898	287.058
ENSG00000008405.11	chr12	106991364	107093829	protein_coding	CRY1	760.495	-1.64347	0.103004	-15.9554	2.61219e-57	1.28336e-55	3.01085	3.28181	3.27089	0.986412	1.24463	1.17767
ENSG00000008438.4	chr19	46019153	46023065	protein_coding	PGLYRP1	20.898	1.66449	0.562286	2.96022	0.00307415	0.0136653	0.243957	0.212454	0.0411998	0.635251	0.516148	0.641898
ENSG00000008441.16	chr19	12995608	13098796	protein_coding	NFIX	3229.3	-0.331043	0.0601597	-5.50273	3.73958e-08	2.96315e-07	7.81744	7.68043	7.46309	6.50248	7.13833	6.65634
ENSG00000008513.14	chr8	133454848	133571940	protein_coding	ST3GAL1	2342.41	-0.376666	0.0747828	-5.0368	4.73376e-07	3.40138e-06	6.48154	5.72881	5.87581	5.46768	4.65978	5.35621
ENSG00000008516.16	chr16	3046681	3060726	protein_coding	MMP25	76.1549	0.544978	0.293256	1.85837	0.0631164	0.183091	0.5725	0.331791	0.358524	0.785084	0.704453	0.538799
ENSG00000008517.16	chr16	3065297	3082192	protein_coding	IL32	1152.58	-4.80541	0.118971	-40.3914	0	0	23.2104	22.0943	24.1923	0.795808	1.10782	0.885922
ENSG00000008710.18	chr16	2088710	2135898	protein_coding	PKD1	4173.07	0.0995551	0.0569181	1.74909	0.0802751	0.219862	9.57434	10.9084	10.7401	11.9715	12.4231	12.7621
ENSG00000008735.13	chr22	50600685	50613981	protein_coding	MAPK8IP2	808.088	-0.318707	0.087523	-3.6414	0.000271155	0.00144689	2.72354	2.69869	2.80011	2.59385	2.45282	2.27326
ENSG00000008838.18	chr17	40019097	40061215	protein_coding	MED24	8324.53	-1.06468	0.0409781	-25.9818	7.96248e-149	1.27798e-146	54.0293	55.8119	56.3157	30.0706	29.4341	28.7564
ENSG00000008853.16	chr8	22987417	23020199	protein_coding	RHOBTB2	3280.77	0.124767	0.0528039	2.36283	0.018136	0.0655982	7.93167	8.52006	8.11275	10.0074	9.98643	9.77994
ENSG00000008869.11	chr2	36968383	37084342	protein_coding	HEATR5B	2955.56	-0.182162	0.0574867	-3.16876	0.00153089	0.0072321	4.6776	4.54574	4.77365	4.59769	4.33933	4.76642
ENSG00000008952.16	chr3	169966635	169998373	protein_coding	SEC62	13189.9	-0.708019	0.0491088	-14.4173	4.02544e-47	1.56042e-45	62.8522	66.1866	63.7052	42.1519	42.5859	46.3535
ENSG00000008988.9	chr8	56067295	56074581	protein_coding	RPS20	42613.7	0.156135	0.0353303	4.4193	9.90211e-06	6.27745e-05	713.207	728.535	743.881	897.856	912.18	895.524
ENSG00000009307.15	chr1	114716913	114758676	protein_coding	CSDE1	49560.1	-0.162669	0.0384369	-4.2321	2.31516e-05	0.000141314	109.927	115.379	112.733	110.775	109.977	114.761
ENSG00000009335.17	chr7	157138913	157269372	protein_coding	UBE3C	11448.5	-0.435561	0.0421659	-10.3297	5.17222e-25	9.75768e-24	22.6412	22.6332	22.735	18.2676	18.687	18.9273
ENSG00000009413.15	chr6	111299028	111483715	protein_coding	REV3L	6398.29	-0.259263	0.155146	-1.67108	0.0947049	0.249228	7.27844	6.72504	8.43594	6.41972	8.10965	6.27783
ENSG00000009694.13	chrX	124375903	124963817	protein_coding	TENM1	34.7991	0.713549	0.406787	1.75411	0.0794119	0.218004	0.0197696	0.013908	0.0136185	0.0394289	0.021241	0.0264405
ENSG00000009709.11	chr1	18631006	18748866	protein_coding	PAX7	1.16329	2.41509	2.29921	1.0504	0.293533	NA	0	0	0.00171107	0.0105124	0.00158808	0.00149284
ENSG00000009724.16	chr1	11026523	11047233	protein_coding	MASP2	271.566	0.258857	0.145152	1.78335	0.074529	0.207921	0.76939	0.833861	0.853138	1.21787	0.965546	1.08054
ENSG00000009765.14	chr6	150368892	150405969	protein_coding	IYD	30.8351	1.26694	0.531917	2.38184	0.0172266	0.0627139	0.033498	0.0293071	0.0283131	0.1519	0.0260443	0.0785412
ENSG00000009780.15	chr1	27725979	27763122	protein_coding	FAM76A	1116.54	-0.284085	0.0856876	-3.31535	0.000915283	0.00449291	4.64685	4.52578	4.82667	4.44101	4.58088	3.76776
ENSG00000009790.14	chr1	209756032	209782320	protein_coding	TRAF3IP3	256.226	-0.395771	0.165654	-2.38914	0.016888	0.0616933	1.12307	0.799045	1.11775	0.87471	0.80235	0.875114
ENSG00000009830.11	chr14	77274956	77320884	protein_coding	POMT2	1410	-0.597496	0.075058	-7.96046	1.71401e-15	2.12256e-14	5.66868	6.33634	6.08646	4.54599	4.09602	4.65205
ENSG00000009844.15	chr6	142147162	142224689	protein_coding	VTA1	5281.87	-0.327098	0.0534052	-6.12483	9.07793e-10	8.07182e-09	20.7131	20.6613	21.3353	17.6416	18.3494	19.5383
ENSG00000009950.15	chr7	73593194	73624543	protein_coding	MLXIPL	95.6479	0.945119	0.244886	3.85943	0.000113653	0.000638282	0.42051	0.368884	0.361172	0.809456	0.970973	0.684228
ENSG00000009954.10	chr7	73440398	73522278	protein_coding	BAZ1B	13605.9	-0.645943	0.0454129	-14.2238	6.52366e-46	2.44907e-44	21.7983	22.3308	22.5831	15.0688	16.1622	16.1293
ENSG00000010017.12	chr6	13621498	13711564	protein_coding	RANBP9	4102.55	-0.554837	0.0525175	-10.5648	4.33889e-26	8.54291e-25	14.1217	14.0312	14.0913	10.4284	10.4235	11.1047
ENSG00000010030.13	chr6	36354091	36387800	protein_coding	ETV7	469.468	-1.10793	0.115306	-9.60857	7.35643e-22	1.2226e-20	3.83434	4.33629	3.74363	2.02669	2.01471	2.11412
ENSG00000010072.15	chr1	231337104	231355023	protein_coding	SPRTN	1443.98	-0.240372	0.0741338	-3.24241	0.00118524	0.00571594	4.41258	4.48624	4.11302	4.11095	3.88209	4.25277
ENSG00000010165.19	chr1	171781664	171814023	protein_coding	METTL13	2340.16	-0.480061	0.0673903	-7.12359	1.05153e-12	1.12661e-11	8.57793	9.11377	8.52973	6.58616	7.47919	6.84943
ENSG00000010219.13	chr12	4562204	4615302	protein_coding	DYRK4	571.196	-0.310748	0.100534	-3.09098	0.00199498	0.00923512	8.31699	8.16539	8.98012	7.85459	7.18242	7.72157
ENSG00000010244.17	chr17	32350109	32381886	protein_coding	ZNF207	15633.5	-0.378577	0.0399388	-9.47895	2.56858e-21	4.1813e-20	59.1964	59.8066	60.1345	51.9306	52.0432	49.1567
ENSG00000010256.10	chr3	48599002	48610976	protein_coding	UQCRC1	9416.33	0.461211	0.045413	10.1559	3.11862e-24	5.68214e-23	44.7551	44.7771	43.4766	71.2347	66.5054	65.8339
ENSG00000010270.13	chr7	38178222	38230671	protein_coding	STARD3NL	2160.27	-0.819515	0.060162	-13.6218	2.9718e-42	1.01254e-40	14.9352	14.7884	15.228	9.26283	9.69547	9.35167
ENSG00000010278.12	chr12	6199715	6238271	protein_coding	CD9	8820.5	0.594607	0.0409162	14.5323	7.56133e-48	2.99819e-46	55.425	57.521	59.5205	98.0906	96.4628	94.7399
ENSG00000010282.14	chr3	42692663	42702827	protein_coding	HHATL	2.22621	1.05445	1.68877	0.62439	0.532372	NA	0	0.0507499	0	0.0636174	0.0244902	0.0249846
ENSG00000010292.12	chr12	6493356	6531955	protein_coding	NCAPD2	4084.39	-0.124164	0.0580003	-2.14075	0.0322945	0.106471	7.61595	6.81199	7.14732	7.53932	7.13628	7.3232
ENSG00000010295.19	chr12	6538375	6556083	protein_coding	IFFO1	346.02	-0.933594	0.132483	-7.04691	1.8294e-12	1.9307e-11	1.45865	1.42105	1.57709	0.85694	0.771339	0.960322
ENSG00000010310.8	chr19	45668244	45683724	protein_coding	GIPR	107.079	-0.493957	0.267893	-1.84386	0.0652034	0.187612	0.770092	0.780626	1.05738	0.88654	0.425632	0.761951
ENSG00000010318.20	chr3	52410657	52423641	protein_coding	PHF7	365.845	0.0819081	0.126521	0.647389	0.51738	0.740843	3.22889	2.92825	3.02154	3.96821	3.48089	3.36102
ENSG00000010319.6	chr3	52433053	52445085	protein_coding	SEMA3G	9.30871	-1.98327	0.885533	-2.23964	0.0251144	0.086341	0.0398935	0.0689735	0.0165967	0.0134864	0.00187328	0.0214386
ENSG00000010322.15	chr3	52455118	52493071	protein_coding	NISCH	6541.22	0.413282	0.04697	8.79885	1.38231e-18	1.99652e-17	16.674	17.9858	18.8658	26.6814	26.4816	25.9812
ENSG00000010327.10	chr3	52495338	52524495	protein_coding	STAB1	7.59416	2.2719	0.9346	2.43088	0.0150624	0.0559325	0.01902	0.0161531	0.00648467	0.0333622	0.135233	0.0480112
ENSG00000010361.13	chr19	49806869	49817376	protein_coding	FUZ	486.872	-0.204772	0.116073	-1.76416	0.0777042	0.214415	5.58774	5.8517	5.36484	5.38317	4.83841	6.01929
ENSG00000010379.15	chr12	220621	262873	protein_coding	SLC6A13	13.2318	0.258936	0.668626	0.387265	0.69856	0.85854	0.222305	0.0874439	0.0942036	0.198499	0.229659	0.10301
ENSG00000010404.17	chrX	149476990	149521096	protein_coding	IDS	5744.88	-0.0871696	0.048533	-1.79609	0.0724802	0.203557	10.2409	10.4164	10.8326	11.6903	10.7093	10.5371
ENSG00000010438.16	chr9	33750466	33799231	protein_coding	PRSS3	38.6976	-1.3475	0.458784	-2.93711	0.00331285	0.0146294	1.04679	0.665227	0.72483	0.203761	0.247799	0.721515
ENSG00000010539.11	chr16	3222325	3236221	protein_coding	ZNF200	1004.85	-0.346219	0.0850829	-4.0692	4.71755e-05	0.000278003	3.42475	3.45012	3.06984	2.85681	2.9774	2.87316
ENSG00000010610.9	chr12	6786858	6820808	protein_coding	CD4	3.74948	1.50675	1.31257	1.14794	0.250994	0.490385	0	0.0161852	0.0830121	0.0388682	0.108404	0.154619
ENSG00000010626.14	chr12	6873569	6914243	protein_coding	LRRC23	260.416	0.552029	0.144147	3.82964	0.000128332	0.000715726	1.49954	1.56809	1.57745	2.3643	2.59473	2.61645
ENSG00000010671.15	chrX	101349447	101390796	protein_coding	BTK	3.98379	0.820119	1.14639	0.715393	0.474366	0.709148	0.00618756	0.0312075	0.0125194	0.0454526	0.0272673	0.0242225
ENSG00000010704.18	chr6	26087281	26098343	protein_coding	HFE	716.099	0.107203	0.108236	0.990452	0.321953	0.569722	1.98625	1.92358	2.19648	2.15163	2.76153	2.39176
ENSG00000010803.16	chr1	41027200	41242154	protein_coding	SCMH1	2530.26	-0.400374	0.0680569	-5.88293	4.03068e-09	3.41851e-08	11.2919	11.2636	10.4015	9.08506	8.76949	9.91572
ENSG00000010810.17	chr6	111660332	111873452	protein_coding	FYN	3140.33	-0.803199	0.0585504	-13.7181	7.91508e-43	2.74425e-41	18.9776	20.1052	20.3625	12.2079	12.2395	13.4194
ENSG00000010818.8	chr6	142751467	142945201	protein_coding	HIVEP2	9422.95	-1.01276	0.0403893	-25.075	9.31284e-139	1.35055e-136	9.6907	9.80796	10.0855	5.42872	5.39733	5.46277
ENSG00000010932.15	chr1	171248471	171285978	protein_coding	FMO1	3.88384	-0.0199423	1.27991	-0.015581	0.987569	0.995209	0.00442381	0.0397992	0.119026	0.0794076	0.0329135	0.0443323
ENSG00000011007.12	chr1	23743155	23762059	protein_coding	TCEB3	6980.84	-0.642882	0.0464265	-13.8473	1.32076e-43	4.6699e-42	16.392	16.5198	16.3071	11.4184	11.631	11.9839
ENSG00000011009.10	chr1	23790970	23795539	protein_coding	LYPLA2	4700.61	-0.40836	0.0549408	-7.43274	1.06373e-13	1.2007e-12	33.0736	31.4583	32.5644	26.9793	28.5571	25.7805
ENSG00000011021.21	chr1	11806096	11843144	protein_coding	CLCN6	2855.51	-0.953347	0.0637211	-14.9613	1.31526e-50	5.57918e-49	9.88582	9.9469	10.0588	5.73437	6.19039	5.25114
ENSG00000011028.13	chr17	62627401	62693597	protein_coding	MRC2	987.917	-0.124589	0.0872084	-1.42863	0.15311	0.352359	2.19001	2.11414	2.22926	2.39428	1.97753	2.28912
ENSG00000011052.21	chr17	51153590	51171744	protein_coding	NME1-NME2	627.626	0.292189	0.138673	2.10703	0.0351152	0.114176	6.48016	4.29593	5.03982	6.46976	8.03681	7.0193
ENSG00000011083.8	chr5	150189957	150222788	protein_coding	SLC6A7	6.3099	-1.77403	1.01155	-1.75377	0.0794698	0.218106	0.0345519	0.00975696	0.0305225	0.0041041	0.00405701	0.0162941
ENSG00000011105.11	chr12	3077355	3286564	protein_coding	TSPAN9	609.7	-0.393118	0.104256	-3.77069	0.000162797	0.000897088	1.86583	1.81641	1.87932	1.41726	1.64186	1.65483
ENSG00000011114.14	chr14	93237550	93333092	protein_coding	BTBD7	8052.66	-1.12266	0.0587474	-19.1099	2.08719e-81	1.5754e-79	16.0713	14.7386	15.4257	7.57288	7.54728	8.47836
ENSG00000011132.11	chr19	3750819	3761699	protein_coding	APBA3	940.04	-0.414244	0.099998	-4.14252	3.43515e-05	0.000205742	6.37734	6.78805	7.08377	5.16896	6.55865	5.17481
ENSG00000011143.16	chr17	58205437	58219605	protein_coding	MKS1	946.292	0.24591	0.0866939	2.83653	0.00456068	0.0194905	4.9377	5.47906	5.1553	6.53808	7.35884	6.64765
ENSG00000011198.7	chr3	43690113	43734371	protein_coding	ABHD5	1855.04	0.11053	0.0660504	1.67342	0.0942453	0.248397	9.96899	10.5446	9.63964	11.8661	12.2101	12.1363
ENSG00000011201.11	chrX	8528874	8732186	protein_coding	ANOS1	615.069	0.979444	0.119571	8.19128	2.58458e-16	3.35556e-15	0.928954	0.77127	0.777611	1.63212	2.03208	1.75539
ENSG00000011243.17	chr19	15380048	15419141	protein_coding	AKAP8L	5346.01	-0.137225	0.0486662	-2.81973	0.00480648	0.020434	32.4654	31.1981	32.8797	32.9523	33.1791	31.4044
ENSG00000011258.15	chr17	51177425	51260163	protein_coding	MBTD1	1688.45	0.0659246	0.0680843	0.968279	0.332905	0.580665	3.24771	3.32348	3.30902	4.13332	3.77289	3.5934
ENSG00000011260.13	chr17	51260528	51297936	protein_coding	UTP18	2266.17	-0.360373	0.0576812	-6.24768	4.16606e-10	3.78383e-09	12.1333	12.4336	12.2904	11.0271	10.328	10.5495
ENSG00000011275.18	chr7	5620047	5781739	protein_coding	RNF216	3243.06	-0.420714	0.0513989	-8.18527	2.71702e-16	3.5203e-15	7.53747	7.48358	7.54294	6.33039	6.17811	6.22452
ENSG00000011295.15	chr17	15999380	16045015	protein_coding	TTC19	2805.16	-0.124723	0.0540872	-2.30596	0.021113	0.0747432	9.49162	10.1525	9.93828	10.1831	9.84126	10.133
ENSG00000011304.18	chr19	797075	812327	protein_coding	PTBP1	18554.9	-0.339715	0.0422653	-8.03767	9.15629e-16	1.15059e-14	65.3332	69.962	72.745	61.0837	62.2909	59.1848
ENSG00000011332.19	chr19	38211006	38229714	protein_coding	DPF1	94.9904	-0.390865	0.251413	-1.55467	0.120024	0.296712	1.00355	0.747525	0.857951	0.664875	0.911694	0.639989
ENSG00000011347.9	chr11	61515313	61581148	protein_coding	SYT7	317.89	0.208604	0.136531	1.52789	0.126541	0.307632	0.681555	0.65199	0.75608	0.823396	0.969524	0.888836
ENSG00000011376.9	chr3	45388506	45549421	protein_coding	LARS2	3195.42	-0.49481	0.0562313	-8.79955	1.37367e-18	1.98455e-17	7.48924	7.76476	7.83454	6.52135	5.93946	5.74634
ENSG00000011405.13	chr11	17077730	17207983	protein_coding	PIK3C2A	10522.9	-0.690354	0.0537238	-12.8501	8.594e-38	2.55088e-36	16.6762	17.2199	17.0932	11.2621	11.1448	12.7022
ENSG00000011422.11	chr19	43646095	43670547	protein_coding	PLAUR	793.771	-1.83376	0.106703	-17.1856	3.40483e-66	2.01601e-64	11.2277	11.2768	11.453	2.9479	3.86785	3.80876
ENSG00000011426.10	chr7	36389806	36453791	protein_coding	ANLN	2562.92	-0.621465	0.082335	-7.548	4.41999e-14	5.10304e-13	6.12067	6.224	6.06655	5.23692	4.24019	3.84709
ENSG00000011451.17	chr19	15419980	15449951	protein_coding	WIZ	3940.18	-0.193566	0.0528019	-3.66589	0.000246477	0.00132249	10.8713	11.2318	10.7235	10.5442	10.3718	10.9992
ENSG00000011454.16	chr9	122940833	123104866	protein_coding	RABGAP1	6041.71	-0.335096	0.0486735	-6.88456	5.79668e-12	5.94049e-11	14.9685	15.2734	16.2708	14.4673	13.1071	13.3811
ENSG00000011465.16	chr12	91140484	91183123	protein_coding	DCN	484.182	2.92735	0.136304	21.4766	2.57696e-102	2.55186e-100	0.511181	0.496169	0.609156	4.22429	4.70569	4.66768
ENSG00000011478.11	chr19	45692483	45703989	protein_coding	QPCTL	539.535	-0.515868	0.116267	-4.43691	9.12582e-06	5.80529e-05	3.30157	2.87575	3.27872	2.67417	2.55348	2.1195
ENSG00000011485.14	chr19	46346994	46392981	protein_coding	PPP5C	4922.56	-0.169924	0.0489572	-3.47086	0.000518792	0.00265212	25.6168	26.3425	25.0173	25.2653	25.3878	25.4145
ENSG00000011523.13	chr2	65056366	65087004	protein_coding	CEP68	1958.81	0.277552	0.0616398	4.50281	6.70617e-06	4.32238e-05	2.47356	2.4533	2.51958	3.40654	3.20333	3.41489
ENSG00000011566.14	chr2	39249266	39437312	protein_coding	MAP4K3	3296	-0.340653	0.0549458	-6.1998	5.6536e-10	5.09841e-09	9.23983	9.08716	10.0797	8.45793	8.08977	8.34791
ENSG00000011590.13	chr19	35704527	35717038	protein_coding	ZBTB32	30.4954	0.645305	0.420643	1.53409	0.125007	0.30515	0.252535	0.301011	0.302297	0.367729	0.604728	0.543499
ENSG00000011600.11	chr19	35904401	35908295	protein_coding	TYROBP	0	NA	NA	NA	NA	NA	0	0	0	0	0	0
ENSG00000011638.10	chr16	21158377	21180616	protein_coding	TMEM159	1429.67	0.514683	0.0710214	7.24688	4.26491e-13	4.66389e-12	6.36434	6.45054	6.98563	10.1283	10.6446	10.6391
ENSG00000011677.12	chrX	152166234	152451358	protein_coding	GABRA3	4.5538	2.67013	1.30463	2.04666	0.0406915	0.128811	0.00263383	0	0.00733231	0.00908043	0.0117851	0.0537145
ENSG00000012048.20	chr17	43044295	43170245	protein_coding	BRCA1	1403.97	-0.304936	0.103759	-2.93889	0.00329386	0.0145557	3.25138	3.22695	2.81131	2.57358	3.33546	2.47613
ENSG00000012061.15	chr19	45407333	45478828	protein_coding	ERCC1	6430.65	-1.13223	0.0461957	-24.5095	1.16951e-132	1.59865e-130	62.9955	64.2251	65.4756	32.5073	31.4542	33.7204
ENSG00000012124.15	chr19	35319261	35347355	protein_coding	CD22	36.0297	-0.758736	0.410906	-1.84649	0.0648205	0.18682	0.400501	0.228076	0.409901	0.169712	0.249496	0.252518
ENSG00000012171.18	chr3	50267558	50277546	protein_coding	SEMA3B	4983.59	-0.046297	0.0452407	-1.02335	0.306144	0.552892	19.6313	19.6562	20.3189	21.7196	21.2621	21.1445
ENSG00000012174.11	chrX	21839636	21885424	protein_coding	MBTPS2	2487.82	-0.454643	0.0700242	-6.49266	8.43314e-11	8.01752e-10	5.16618	5.07699	5.22408	3.80231	4.50382	4.23763
ENSG00000012211.12	chrX	49175264	49186528	protein_coding	PRICKLE3	1291.13	0.246086	0.0838791	2.93381	0.00334826	0.0147686	8.03541	7.03423	6.94633	9.83107	10.0839	9.11302
ENSG00000012223.12	chr3	46435645	46485234	protein_coding	LTF	1.43269	-0.918216	2.19505	-0.418311	0.675719	NA	0	0.00977793	0.035596	0	0	0.0265534
ENSG00000012232.8	chr8	28600469	28755599	protein_coding	EXTL3	7238.42	-0.269705	0.0574212	-4.69696	2.64062e-06	1.77652e-05	11.938	11.4782	10.4587	10.6995	10.2413	10.3138
ENSG00000012504.13	chr12	100473708	100564413	protein_coding	NR1H4	5.77734	-1.45998	1.0001	-1.45983	0.144335	0.337865	0.0205599	0.0269423	0.0299158	0.00718675	0.0210705	0.00276608
ENSG00000012660.13	chr6	53267398	53349179	protein_coding	ELOVL5	10380.9	0.151422	0.0404021	3.74789	0.000178332	0.000976663	31.3788	32.895	32.8364	39.6494	40.0888	40.0952
ENSG00000012779.10	chr10	45374176	45446119	protein_coding	ALOX5	20.656	0.642848	0.530641	1.21146	0.225721	0.457645	0.0645206	0.143419	0.117385	0.164937	0.139089	0.257677
ENSG00000012817.15	chrY	19703865	19744939	protein_coding	KDM5D	5.85204	1.33796	1.03042	1.29846	0.194131	0.414276	0.0046785	0.00955838	0.0285334	0.0268817	0.0403845	0.018516
ENSG00000012822.15	chr12	53708517	53727745	protein_coding	CALCOCO1	6368.38	-0.470166	0.0484863	-9.69687	3.10876e-22	5.25839e-21	36.1287	38.4149	36.3178	29.2403	30.5259	29.2045
ENSG00000012963.14	chr14	93207056	93229215	protein_coding	UBR7	1967.91	0.0476314	0.0771322	0.617529	0.536886	0.755368	4.26489	4.1513	5.04061	5.05395	4.86242	5.50136
ENSG00000012983.11	chr14	50418501	50561126	protein_coding	MAP4K5	5189.45	-0.631604	0.0569106	-11.0982	1.28025e-28	2.78036e-27	17.5898	16.9827	18.9766	12.2192	13.4648	12.6957
ENSG00000013016.15	chr2	31234337	31269447	protein_coding	EHD3	490.571	-1.34961	0.110183	-12.2488	1.70413e-34	4.55854e-33	1.09624	1.18192	1.23183	0.542693	0.485008	0.501245
ENSG00000013275.7	chr19	39971005	39981441	protein_coding	PSMC4	4816.54	-0.524834	0.0489239	-10.7276	7.55581e-27	1.53638e-25	30.0894	31.9719	32.1683	23.6758	24.4446	24.6413
ENSG00000013288.8	chr4	6575175	6623362	protein_coding	MAN2B2	3255.9	-0.351033	0.05273	-6.65719	2.79114e-11	2.73457e-10	5.06445	4.91856	5.16794	4.50189	4.26814	4.42469
ENSG00000013293.5	chr3	170459584	170586074	protein_coding	SLC7A14	20.5699	-0.511511	0.533315	-0.959115	0.337501	0.585036	0.174704	0.182459	0.328622	0.242971	0.176409	0.104584
ENSG00000013297.10	chr3	170418865	170860380	protein_coding	CLDN11	38.1124	0.113174	0.37242	0.303889	0.761213	0.892551	0.146383	0.224088	0.229174	0.251779	0.195504	0.265291
ENSG00000013306.15	chr17	44319625	44324870	protein_coding	SLC25A39	4858.34	-0.392167	0.0460192	-8.52181	1.57085e-17	2.16434e-16	33.3357	34.8221	34.1898	29.0471	28.8566	28.7742
ENSG00000013364.18	chr16	29820394	29848039	protein_coding	MVP	10095.8	0.185274	0.0447687	4.13847	3.49628e-05	0.000209206	34.5978	36.8778	37.9052	44.863	46.422	46.8333
ENSG00000013374.15	chr7	151341699	151378449	protein_coding	NUB1	5766.01	-0.578049	0.0515848	-11.2058	3.81877e-29	8.44416e-28	29.7105	27.425	28.1951	21.3243	20.9575	21.2373
ENSG00000013375.15	chr6	83161150	83193936	protein_coding	PGM3	3674.24	-0.662311	0.051322	-12.905	4.21781e-38	1.26375e-36	15.7877	16.5285	17.1227	11.9267	11.1287	11.6423
ENSG00000013392.7	chr6	83193379	83198932	protein_coding	RWDD2A	407.514	-0.878105	0.119351	-7.35733	1.8762e-13	2.09013e-12	0.999949	0.981933	1.1354	0.65004	0.633327	0.597612
ENSG00000013441.15	chr2	200853009	200864744	protein_coding	CLK1	4691.83	-0.254787	0.0458296	-5.55944	2.70638e-08	2.167e-07	24.4907	25.4503	25.9698	23.7967	23.5532	23.3321
ENSG00000013503.9	chr12	106357658	106510198	protein_coding	POLR3B	1920.88	-0.334885	0.0665989	-5.02839	4.94619e-07	3.54777e-06	3.74279	3.76109	3.80376	3.26655	3.14726	3.55219
ENSG00000013523.9	chr14	76786178	76826246	protein_coding	ANGEL1	2449.88	-0.432586	0.0769223	-5.62368	1.86935e-08	1.51484e-07	5.37502	6.08439	5.26196	5.16871	4.37957	4.23426
ENSG00000013561.17	chr5	141958328	141990291	protein_coding	RNF14	5165.55	-0.476888	0.0529627	-9.00422	2.17201e-19	3.2702e-18	23.977	23.7925	24.9641	19.7871	18.0134	20.2548
ENSG00000013563.13	chrX	154401238	154412112	protein_coding	DNASE1L1	1197.07	0.0198204	0.074547	0.265878	0.790333	0.907349	4.85367	5.2505	5.50017	6.12732	5.7135	5.72422
ENSG00000013573.16	chr12	31073845	31104791	protein_coding	DDX11	2411.69	0.0244488	0.0620769	0.393847	0.693694	0.855706	10.5912	11.1279	11.0544	12.1079	11.7998	13.1401
ENSG00000013583.8	chr12	12974864	13000273	protein_coding	HEBP1	1451.21	0.118293	0.073486	1.60973	0.107457	0.273757	9.83273	11.1099	10.7231	12.4444	13.4442	12.3361
ENSG00000013588.6	chr12	12890782	12917937	protein_coding	GPRC5A	18666.7	0.19858	0.0379656	5.23051	1.69044e-07	1.26408e-06	36.8826	37.2758	36.6361	47.8532	46.8821	46.5791
ENSG00000013619.13	chrX	150361422	150514178	protein_coding	MAMLD1	423.907	0.645933	0.125239	5.15762	2.50106e-07	1.84537e-06	0.559601	0.56798	0.739433	1.07455	1.05991	1.09152
ENSG00000013725.14	chr11	60971680	61020377	protein_coding	CD6	19.9417	0.380701	0.531803	0.715868	0.474073	0.709043	0.539883	0.305902	0.602694	0.718059	0.415597	0.886147
ENSG00000013810.18	chr4	1721490	1745176	protein_coding	TACC3	923.047	-0.608925	0.0853286	-7.13624	9.59206e-13	1.02924e-11	3.67178	3.86225	4.0408	2.64523	2.83962	2.94895
ENSG00000014123.9	chr6	96521595	96555276	protein_coding	UFL1	3774.49	-0.110088	0.0529555	-2.07888	0.0376284	0.120842	8.37641	8.17037	8.15048	8.29906	8.60643	8.52622
ENSG00000014138.8	chr11	65261762	65305589	protein_coding	POLA2	844.755	-0.243335	0.0856126	-2.84228	0.00447924	0.0191812	3.39569	3.77532	3.49553	3.32342	3.34246	3.3562
ENSG00000014164.6	chr8	143437655	143541453	protein_coding	ZC3H3	1549.2	-0.440958	0.068031	-6.48172	9.06817e-11	8.59551e-10	5.37904	5.54439	5.4224	4.30577	4.55513	4.52877
ENSG00000014216.15	chr11	65180566	65212006	protein_coding	CAPN1	25258.1	0.170669	0.0387751	4.40153	1.07493e-05	6.78814e-05	85.0451	86.3712	87.7746	112.098	108.72	103.386
ENSG00000014257.15	chr3	132317367	132368298	protein_coding	ACPP	43.7179	0.781936	0.365283	2.14063	0.0323037	0.106483	0.109719	0.124331	0.10014	0.225306	0.273441	0.148647
ENSG00000014641.17	chr2	63588609	63607197	protein_coding	MDH1	8646.33	-0.0160076	0.0431763	-0.370751	0.710823	0.864683	48.0847	50.1083	49.5692	53.1854	53.9881	55.2031
ENSG00000014824.13	chr4	41990472	42090457	protein_coding	SLC30A9	6158.5	-0.603915	0.0465836	-12.9641	1.95523e-38	5.91101e-37	19.4592	19.5133	19.9936	14.2816	13.9515	14.8714
ENSG00000014914.19	chr1	149928651	149936898	protein_coding	MTMR11	652.621	-0.275343	0.106308	-2.59006	0.00959595	0.0376886	3.24051	2.81558	2.79093	2.86157	2.80209	2.45331
ENSG00000014919.12	chr10	99711844	99732100	protein_coding	COX15	3788.41	-0.132915	0.0510293	-2.60469	0.00919575	0.0363315	14.3732	13.9714	14.2223	14.9161	14.1015	14.1167
ENSG00000015133.18	chr14	91271323	91417844	protein_coding	CCDC88C	921.517	1.07803	0.0937013	11.505	1.24492e-30	2.92604e-29	1.19581	1.36666	1.14742	3.15149	2.85916	2.70192
ENSG00000015153.14	chr12	42157104	42238349	protein_coding	YAF2	1180.01	-0.999398	0.0940115	-10.6306	2.14761e-26	4.29207e-25	8.85107	7.95389	7.83313	4.1297	5.08985	4.49025
ENSG00000015171.18	chr10	134465	254637	protein_coding	ZMYND11	4498.65	-0.28381	0.0505087	-5.61903	1.92036e-08	1.55418e-07	10.3722	10.5868	10.6943	9.65598	9.20316	10.0276
ENSG00000015285.10	chrX	48676596	48691427	protein_coding	WAS	23.753	0.0220367	0.478151	0.0460873	0.963241	0.985211	0.249477	0.303321	0.205886	0.338967	0.183868	0.336334
ENSG00000015413.9	chr16	89613308	89638456	protein_coding	DPEP1	1.79472	0.867237	1.83407	0.472849	0.636321	NA	0	0.0132834	0.038837	0.0715906	0.0105968	0.00635708
ENSG00000015475.18	chr22	17734138	17774770	protein_coding	BID	411.473	-0.842879	0.159532	-5.28343	1.26785e-07	9.59632e-07	3.39987	3.46834	2.84611	2.67549	1.68109	1.69825
ENSG00000015479.17	chr5	139293648	139331359	protein_coding	MATR3	26478.4	-0.317254	0.0433982	-7.31031	2.6652e-13	2.94269e-12	84.8894	91.3399	88.781	75.9735	79.6613	80.6136
ENSG00000015520.14	chr7	44512535	44541315	protein_coding	NPC1L1	22.0694	0.53289	0.545562	0.976774	0.328681	0.576539	0.0415368	0.0332288	0.0139082	0.0296354	0.071328	0.0440275
ENSG00000015532.9	chr17	50346092	50363138	protein_coding	XYLT2	2901.41	0.0403003	0.0581963	0.692489	0.48863	0.719743	7.86187	7.53533	7.67981	8.49931	8.89601	8.97669
ENSG00000015568.12	chr2	109792758	109857695	protein_coding	RGPD5	2392.58	-0.131185	0.0893516	-1.46819	0.142053	0.334323	10.9635	11.0794	13.226	13.5801	12.1817	10.0285
ENSG00000015592.16	chr8	27235323	27258420	protein_coding	STMN4	20.4398	-0.00877952	0.514182	-0.0170747	0.986377	0.994751	0.0643204	0.109049	0.0891119	0.0999065	0.0660536	0.127471
ENSG00000015676.17	chr7	44379121	44490880	protein_coding	NUDCD3	5602.9	-0.285718	0.0562797	-5.07674	3.83967e-07	2.78734e-06	21.023	22.8883	22.274	19.06	19.8254	21.443
ENSG00000016082.14	chr5	51383391	51394738	protein_coding	ISL1	80.5965	0.188981	0.28601	0.660751	0.508772	0.734486	0.274578	0.390839	0.223426	0.464533	0.362375	0.305235
ENSG00000016391.10	chr3	53812335	53846390	protein_coding	CHDH	13.2382	0.609692	0.658957	0.925238	0.354842	0.60274	0.0127831	0.00986746	0.0144297	0.0106645	0.0319518	0.0242975
ENSG00000016402.13	chr6	136999971	137045180	protein_coding	IL20RA	67.9241	0.703179	0.285775	2.4606	0.0138704	0.0520476	0.118953	0.175824	0.142956	0.257928	0.298579	0.235658
ENSG00000016490.15	chr1	86468368	86500289	protein_coding	CLCA1	13.0341	1.48796	0.70181	2.12018	0.0339908	0.111127	0.0108383	0.0223464	0.0145313	0.0224685	0.0774943	0.0510951
ENSG00000016602.9	chr1	86547078	86580754	protein_coding	CLCA4	225.276	4.66687	0.248814	18.7564	1.71554e-78	1.23144e-76	0.0434474	0.0366064	0.0549948	1.15969	1.3815	1.20189
ENSG00000016864.17	chr3	52694485	52706083	protein_coding	GLT8D1	3006.03	-0.319472	0.0539274	-5.92411	3.13988e-09	2.68653e-08	18.6139	18.1737	19.0916	16.4321	16.8003	16.5112
ENSG00000017260.19	chr3	130850595	131016712	protein_coding	ATP2C1	8792.14	-0.309607	0.043677	-7.08857	1.35509e-12	1.44023e-11	22.7428	22.5404	22.4191	20.3858	19.7047	20.6212
ENSG00000017427.15	chr12	102395867	102480645	protein_coding	IGF1	22.7946	0.186644	2.66773	0.0699637	0.944223	0.97779	0.461277	0.0011014	0	0.296777	0.271822	0.00120474
ENSG00000017483.14	chrX	48458537	48470256	protein_coding	SLC38A5	4752.68	-0.657869	0.0471373	-13.9564	2.87414e-44	1.0348e-42	44.3728	46.2435	46.4123	33.0069	31.0152	32.469
ENSG00000017797.11	chr18	9475009	9538116	protein_coding	RALBP1	7151.25	-0.47731	0.0580448	-8.22313	1.98267e-16	2.58585e-15	17.871	17.2899	16.6633	12.8932	14.3237	14.1629
ENSG00000018189.12	chr4	70704204	70807315	protein_coding	RUFY3	1731.27	0.105497	0.067132	1.57149	0.116068	0.289629	7.04413	7.55771	7.17272	8.74735	9.06351	8.25193
ENSG00000018236.14	chr12	40692442	41072418	protein_coding	CNTN1	197.641	1.59414	0.211146	7.54995	4.3543e-14	5.03025e-13	0.162155	0.201369	0.324578	0.71406	0.687309	0.854683
ENSG00000018280.16	chr2	218382029	218396894	protein_coding	SLC11A1	25.8801	0.633232	0.613247	1.03259	0.301796	0.548492	0.0955446	0.0654058	0.304364	0.100569	0.242039	0.404994
ENSG00000018408.14	chr3	149517235	149736714	protein_coding	WWTR1	3491.08	-0.477709	0.0547819	-8.72021	2.77688e-18	3.95871e-17	11.6089	11.2744	11.1265	8.88312	9.06871	9.19208
ENSG00000018510.13	chr2	177392644	177559299	protein_coding	AGPS	6423.82	-0.562632	0.0530939	-10.5969	3.07953e-26	6.09906e-25	13.2768	14.2684	14.0208	9.95921	11.0623	10.2498
ENSG00000018607.6	chr2	132309309	132318736	unprocessed_pseudogene	ZNF806	0	NA	NA	NA	NA	NA	0	0	0	0	0	0
ENSG00000018610.13	chrX	119538149	119565408	protein_coding	CXorf56	1322.7	-0.143109	0.07545	-1.89674	0.0578622	0.171346	6.29789	6.69477	6.85645	6.23825	6.82722	6.90605
ENSG00000018625.14	chr1	160115759	160143591	protein_coding	ATP1A2	10.3335	-1.28705	1.00402	-1.2819	0.199879	0.422488	0.127538	0.0636358	0.0295743	0.00722758	0.0994347	0.005502
ENSG00000018699.11	chr2	32628032	32821051	protein_coding	TTC27	2052.42	-0.475826	0.0614717	-7.74057	9.89734e-15	1.18209e-13	6.68436	6.45305	6.59569	5.32458	5.36058	5.0842
ENSG00000018869.16	chr19	56375846	56393545	protein_coding	ZNF582	132.588	0.185034	0.231009	0.800983	0.423142	0.667328	0.770892	0.492054	0.791619	0.782153	0.787378	1.00135
ENSG00000019102.11	chr11	124747472	124752238	protein_coding	VSIG2	5.69589	-0.457143	1.00349	-0.455554	0.648711	0.830556	0.0663422	0.0490819	0.050476	0.0954473	0.0286234	0.00907884
ENSG00000019144.17	chr11	118606440	118658038	protein_coding	PHLDB1	6707.66	0.200736	0.0449013	4.47061	7.79979e-06	4.99568e-05	18.5228	18.545	18.1875	24.1619	22.9308	23.4909
ENSG00000019169.10	chr2	118942166	118994660	protein_coding	MARCO	10.8885	-0.770948	0.731756	-1.05356	0.292084	0.53737	0.0758217	0.0902086	0.135644	0.088493	0.0827894	0.023178
ENSG00000019186.9	chr20	54153449	54173973	protein_coding	CYP24A1	34.874	-0.792707	0.420426	-1.88549	0.0593641	0.174726	0.132723	0.277942	0.259919	0.141282	0.110073	0.175715
ENSG00000019485.12	chr11	45095806	45235124	protein_coding	PRDM11	470.623	0.0689185	0.130965	0.526235	0.598725	0.798328	1.59774	1.54363	1.93861	1.94193	2.27331	1.69268
ENSG00000019505.7	chr11	45240301	45286319	protein_coding	SYT13	0.162455	0.788942	4.08047	0.193346	0.846688	NA	0	0	0	0	0	0.0015567
ENSG00000019549.8	chr8	48917690	48921740	protein_coding	SNAI2	6399.35	-0.514878	0.0462937	-11.122	9.80491e-29	2.14156e-27	29.2311	30.5792	30.8067	22.8415	23.8769	23.7408
ENSG00000019582.14	chr5	150401637	150412929	protein_coding	CD74	23.9375	0.625527	0.459911	1.3601	0.173797	0.384021	0.215787	0.163124	0.21564	0.372836	0.298531	0.339657
ENSG00000019991.15	chr7	81699006	81770438	protein_coding	HGF	4.6429	-1.82552	1.35051	-1.35172	0.176464	0.388039	0.0318477	0	0.0032041	0.00125237	0.00452132	0.0042548
ENSG00000019995.6	chr10	124942123	124988189	protein_coding	ZRANB1	4466.2	-0.803335	0.0590245	-13.6102	3.48316e-42	1.18254e-40	7.50074	8.06958	7.7181	4.60271	5.04461	5.18576
ENSG00000020129.15	chr1	35557473	35567274	protein_coding	NCDN	2944.6	-0.260022	0.0571641	-4.54869	5.39801e-06	3.5205e-05	10.4408	10.3846	9.8184	9.50731	9.51208	9.43802
ENSG00000020181.17	chr8	37784191	37844896	protein_coding	ADGRA2	21.645	0.507587	0.528145	0.961075	0.336514	0.584093	0.0232741	0.0251148	0.0542414	0.075767	0.0421303	0.0399229
ENSG00000020219.9	chr7	152445477	152447150	processed_pseudogene	CCT8L1P	0.484355	2.30429	3.45779	0.666405	0.505152	NA	0	0	0	0.00485986	0.0120288	0
ENSG00000020256.19	chr20	52051663	52204308	protein_coding	ZFP64	2160.47	-0.608656	0.0643692	-9.45571	3.20834e-21	5.20791e-20	8.55657	8.79412	8.33327	5.97116	6.3199	6.44322
ENSG00000020426.10	chr14	60734742	60969953	protein_coding	MNAT1	1936.2	-0.6414	0.0795231	-8.06558	7.28891e-16	9.20994e-15	19.1318	19.7977	19.8244	12.4732	13.7671	15.6237
ENSG00000020577.13	chr14	54567097	54793315	protein_coding	SAMD4A	4424.24	-1.53861	0.0503984	-30.5289	1.07743e-204	2.67663e-202	12.7167	12.8914	12.5661	5.0566	4.84295	4.70466
ENSG00000020633.18	chr1	24899511	24965121	protein_coding	RUNX3	5.62971	-2.53545	1.05732	-2.398	0.016485	0.0604452	0.0849011	0.0211563	0.0371709	0.00438228	0.00820466	0.0124254
ENSG00000020922.12	chr11	94415578	94493908	protein_coding	MRE11A	2407.82	0.0469234	0.0569846	0.82344	0.410258	0.655274	5.65381	5.49085	5.70544	6.49666	6.34208	6.49668
ENSG00000021300.13	chr11	73646178	73662819	protein_coding	PLEKHB1	21.4372	-0.651557	0.525674	-1.23947	0.215172	0.443664	0.336558	0.178599	0.161935	0.22369	0.131644	0.116026
ENSG00000021355.12	chr6	2832332	2842006	protein_coding	SERPINB1	2744.76	-1.51804	0.0592389	-25.6257	7.89548e-145	1.20302e-142	17.6508	18.4207	18.6867	6.75573	7.20073	7.30264
ENSG00000021461.16	chr7	99828013	99866102	protein_coding	CYP3A43	20.8873	3.06559	0.630419	4.86277	1.15751e-06	8.06365e-06	0.104224	0.0374653	0.0142939	0.520036	0.374347	0.3009
ENSG00000021488.12	chr19	32830509	32869766	protein_coding	SLC7A9	9.92117	1.47773	0.791974	1.86589	0.0620574	0.180808	0.0307759	0.0536457	0.0110153	0.0769331	0.0628678	0.167583
ENSG00000021574.11	chr2	32063611	32157637	protein_coding	SPAST	2117.33	-0.188469	0.0696884	-2.70445	0.00684186	0.0280096	4.50804	4.30618	3.94274	4.1153	4.19569	4.13751
ENSG00000021645.18	chr14	78170373	79868290	protein_coding	NRXN3	10.9405	-1.13727	0.695908	-1.63422	0.102213	0.26368	0.0353103	0.0428093	0.0572616	0.0212873	0.0282388	0.0201262
ENSG00000021762.19	chr11	3087116	3166739	protein_coding	OSBPL5	1810.86	1.44002	0.0699333	20.5913	3.282e-94	2.91191e-92	4.13013	3.86207	3.91183	11.4924	12.1219	12.2443
ENSG00000021776.10	chr15	34851782	34969839	protein_coding	AQR	6383.37	-0.406692	0.0557867	-7.29013	3.0966e-13	3.40847e-12	7.92721	8.71113	8.24572	6.53781	7.04225	7.27794
ENSG00000021826.14	chr2	210477682	210679107	protein_coding	CPS1	1501.85	0.338461	0.0911714	3.71236	0.000205335	0.00111419	2.82644	2.84572	3.57642	3.99138	4.25876	4.7047
ENSG00000021852.12	chr1	56929210	56966140	protein_coding	C8B	0.346578	1.81011	4.02744	0.449444	0.653111	NA	0	0	0	0	0.00903077	0
ENSG00000022267.16	chrX	136146702	136211359	protein_coding	FHL1	3537.04	-1.46595	0.0550309	-26.6387	2.41996e-156	4.10302e-154	18.094	18.4246	18.3932	7.3917	7.72604	6.98131
ENSG00000022277.12	chr20	56468585	56519449	protein_coding	RTFDC1	6108.53	-0.417339	0.0508308	-8.21036	2.20533e-16	2.87296e-15	32.6758	35.7145	34.6495	27.4582	29.215	29.0568
ENSG00000022355.16	chr5	161847063	161899981	protein_coding	GABRA1	15.3027	0.761369	0.621093	1.22585	0.220254	0.450683	0.0288334	0.0384093	0.035596	0.0851616	0.0900356	0.0296905
ENSG00000022556.15	chr19	54953130	55001142	protein_coding	NLRP2	3851.93	0.0911955	0.0610286	1.49431	0.135095	0.322219	10.3157	10.6189	9.98226	11.4007	12.519	12.6956
ENSG00000022567.9	chr8	141207166	141308305	protein_coding	SLC45A4	431.093	-1.03436	0.115869	-8.92699	4.37761e-19	6.4666e-18	2.1952	2.24363	2.15681	1.14359	1.17902	1.2633
ENSG00000022840.15	chr12	120533480	120577594	protein_coding	RNF10	10643.9	-0.463978	0.0500026	-9.27909	1.70929e-20	2.69422e-19	41.0912	43.6721	44.4124	33.193	34.041	36.77
ENSG00000022976.15	chr14	102317377	102342702	protein_coding	ZNF839	824.198	-0.349755	0.0977056	-3.57968	0.000344014	0.00180764	3.21201	3.97241	3.73105	3.49543	3.07519	2.95719
ENSG00000023041.11	chr10	112424428	112446917	protein_coding	ZDHHC6	2487.48	-0.305545	0.0622033	-4.91204	9.01329e-07	6.33302e-06	14.6513	15.3295	14.6085	14.399	12.559	13.152
ENSG00000023171.15	chr11	123358428	123627774	protein_coding	GRAMD1B	44.0507	-1.52149	0.474786	-3.20459	0.00135257	0.00645695	0.234496	0.084446	0.16954	0.0460508	0.0319446	0.114905
ENSG00000023191.16	chr11	494512	507300	protein_coding	RNH1	5850.93	-0.113298	0.0465782	-2.43242	0.0149985	0.0557133	33.1291	33.3236	32.2383	33.9852	34.0138	33.4265
ENSG00000023228.13	chr2	206114817	206159603	protein_coding	NDUFS1	9030.76	-0.393069	0.0462955	-8.49043	2.05866e-17	2.8181e-16	20.8107	21.4541	20.8488	17.2191	18.2832	17.909
ENSG00000023287.12	chr8	52622456	52745843	protein_coding	RB1CC1	7936.67	-0.69018	0.0436419	-15.8146	2.46694e-56	1.17659e-54	14.4278	14.6778	14.4563	9.86278	10.045	10.097
ENSG00000023318.7	chr9	99979179	100099040	protein_coding	ERP44	5916.49	-0.926229	0.0506373	-18.2914	9.68236e-75	6.58608e-73	11.5443	11.7486	12.0062	6.5391	7.03874	7.06001
ENSG00000023330.14	chr3	52198086	52214327	protein_coding	ALAS1	1925.39	-1.00872	0.0618632	-16.3057	8.988e-60	4.66869e-58	9.26114	9.45685	9.54808	5.09807	5.24848	5.26806
ENSG00000023445.13	chr11	102317450	102339403	protein_coding	BIRC3	2185.35	-2.79648	0.0693245	-40.3391	0	0	6.26591	6.37746	6.69663	0.986613	0.993748	1.11514
ENSG00000023516.8	chr13	42272153	42323267	protein_coding	AKAP11	10351.6	-0.38242	0.0427137	-8.95309	3.45669e-19	5.14211e-18	8.3852	8.48528	8.74455	7.10433	7.43099	7.29357
ENSG00000023572.8	chr1	193096468	193106114	protein_coding	GLRX2	783.207	-0.686875	0.0874648	-7.85316	4.05681e-15	4.93818e-14	14.7975	14.9286	14.23	10.1866	10.111	10.0727
ENSG00000023608.4	chr14	61762357	61796428	protein_coding	SNAPC1	1755.16	-0.864594	0.0709188	-12.1913	3.45743e-34	9.18414e-33	8.01146	7.51754	7.86597	4.5932	4.60744	5.07206
ENSG00000023697.12	chr12	15911172	16037282	protein_coding	DERA	2096.32	0.369197	0.061945	5.96008	2.52114e-09	2.17078e-08	10.2614	10.7344	11.469	15.7829	14.8842	15.8752
ENSG00000023734.10	chr12	15882391	15903478	protein_coding	STRAP	11635.7	-0.48419	0.0430711	-11.2416	2.54602e-29	5.68259e-28	61.3322	63.4975	65.2748	49.1452	51.9066	49.9139
ENSG00000023839.10	chr10	99782732	99852192	protein_coding	ABCC2	158.291	0.0852375	0.23732	0.359167	0.71947	0.869555	0.276749	0.231336	0.361676	0.461909	0.322794	0.239444
ENSG00000023892.10	chr6	35297852	35321771	protein_coding	DEF6	1181.46	0.176964	0.0802651	2.20475	0.0274719	0.0932063	6.05989	6.17444	6.57836	8.25336	8.25372	7.12172
ENSG00000023902.13	chr1	150149183	150164720	protein_coding	PLEKHO1	89.1679	-1.62253	0.292482	-5.54745	2.89858e-08	2.31473e-07	0.551352	0.750799	0.619579	0.345174	0.201384	0.155005
ENSG00000023909.9	chr1	93885205	93909456	protein_coding	GCLM	1746.5	-0.472971	0.0757239	-6.24599	4.21135e-10	3.82314e-09	5.13958	5.23551	5.26755	4.09516	3.80776	4.63146
ENSG00000024048.10	chr6	42564062	42693504	protein_coding	UBR2	7691.75	-0.313688	0.0443576	-7.07181	1.52926e-12	1.62023e-11	7.92213	7.71823	8.064	7.06791	6.91723	7.20204
ENSG00000024422.11	chr19	47713343	47743134	protein_coding	EHD2	17776.9	0.208116	0.0390859	5.32458	1.01185e-07	7.72828e-07	48.3326	48.7203	49.892	61.919	63.8729	62.7887
ENSG00000024526.16	chr1	68474152	68497221	protein_coding	DEPDC1	608.443	-1.16709	0.109866	-10.6229	2.33183e-26	4.65047e-25	1.69087	1.80291	1.72108	0.951077	0.729657	0.903678
ENSG00000024862.17	chr6	138773509	138793319	protein_coding	CCDC28A	729.033	-0.780938	0.0969732	-8.05313	8.07003e-16	1.01744e-14	6.70193	6.11249	6.15745	3.86261	4.26058	4.15597
ENSG00000025039.14	chr6	89364636	89412270	protein_coding	RRAGD	902.942	-0.887232	0.094925	-9.34667	9.04532e-21	1.44407e-19	2.29097	2.82186	2.34909	1.5113	1.52136	1.45689
ENSG00000025156.12	chr6	122399546	122433119	protein_coding	HSF2	1102.79	-0.518299	0.092894	-5.57946	2.41266e-08	1.9397e-07	4.33206	3.69259	4.45824	3.08009	3.5053	3.08603
ENSG00000025293.16	chr20	35771974	35950381	protein_coding	PHF20	7420.67	-0.20333	0.0481317	-4.22444	2.39535e-05	0.000145959	18.2247	18.7924	19.934	17.8943	17.9678	19.061
ENSG00000025423.11	chr12	56752161	56787790	protein_coding	HSD17B6	13.5188	-1.36729	0.673112	-2.03129	0.0422253	0.132898	0.15757	0.174296	0.0592917	0.0700827	0.0263298	0.0718593
ENSG00000025434.18	chr11	47248300	47269032	protein_coding	NR1H3	210.126	0.057926	0.197003	0.294037	0.76873	0.896271	1.25812	1.70222	2.14249	1.89802	1.63211	2.31751
ENSG00000025708.13	chr22	50525752	50530056	protein_coding	TYMP	336.683	0.662067	0.137221	4.82482	1.40128e-06	9.67689e-06	1.47659	1.87968	1.7678	2.83579	3.2687	2.91954
ENSG00000025770.18	chr22	50508216	50523472	protein_coding	NCAPH2	1477.4	-0.104591	0.0744477	-1.40489	0.160053	0.363304	8.46128	8.09837	7.50276	8.40874	8.39001	8.09413
ENSG00000025772.7	chr20	44942130	44960486	protein_coding	TOMM34	5554.65	-0.96822	0.0449461	-21.5418	6.32184e-103	6.31499e-101	29.2843	29.4073	29.4709	16.8482	16.7096	16.5232
ENSG00000025796.13	chr6	107867756	107958189	protein_coding	SEC63	10100.3	-0.872397	0.044373	-19.6605	4.69917e-86	3.76052e-84	25.042	25.031	24.6792	15.3854	14.5029	15.4915
ENSG00000025800.13	chr1	32108038	32176568	protein_coding	KPNA6	16480.6	-0.373085	0.0399578	-9.33698	9.91234e-21	1.5794e-19	19.6454	19.076	19.5966	16.7202	16.803	16.5155
ENSG00000026025.14	chr10	17228259	17237593	protein_coding	VIM	8515.44	-2.74413	0.046144	-59.4687	0	0	72.6421	73.7434	75.2119	11.8803	12.5845	12.298
ENSG00000026036.21	chr20	63659300	63698684	protein_coding	RTEL1-TNFRSF6B	847.245	-0.0254987	0.0856276	-0.297787	0.765866	0.894803	1.36991	1.53368	1.5526	1.64078	1.65946	1.56368
ENSG00000026103.20	chr10	88990582	89015785	protein_coding	FAS	6383.97	-1.06323	0.0449926	-23.6312	1.84339e-123	2.29472e-121	33.5192	35.4166	36.3239	18.7527	18.2759	18.9192
ENSG00000026297.15	chr6	166929504	166957191	protein_coding	RNASET2	824.262	0.271465	0.0884936	3.06762	0.0021577	0.00992245	5.48829	5.40483	6.20364	7.50512	7.84324	7.55247
ENSG00000026508.16	chr11	35138870	35232402	protein_coding	CD44	39161.7	-0.126978	0.0424999	-2.98773	0.00281058	0.0126201	141.621	147.843	150.45	144.884	146.532	155.992
ENSG00000026559.13	chr20	51003656	51023129	protein_coding	KCNG1	1447.07	-1.31039	0.0701458	-18.6809	7.07693e-78	5.04191e-76	15.3066	15.3197	15.4795	7.21593	6.91075	6.51913
ENSG00000026652.13	chr6	161129979	161274061	protein_coding	AGPAT4	608.161	-0.248953	0.107419	-2.31759	0.0204714	0.0727376	1.24421	1.35222	1.61015	1.27345	1.29419	1.351
ENSG00000026751.16	chr1	160739057	160754821	protein_coding	SLAMF7	673.553	-1.86006	0.126591	-14.6935	7.09747e-49	2.89461e-47	3.3089	3.42487	2.84378	0.832876	1.18286	0.938336
ENSG00000026950.16	chr6	26402237	26415216	protein_coding	BTN3A1	2076.28	-0.424648	0.0601038	-7.06525	1.60333e-12	1.69776e-11	7.30323	7.52613	7.27559	6.0567	6.15938	6.09303
ENSG00000027001.9	chr13	23730189	23889419	protein_coding	MIPEP	1386.34	-0.14933	0.087031	-1.71583	0.0861935	0.232067	5.39609	6.22366	5.706	5.93619	5.07853	6.36023
ENSG00000027075.13	chr14	61187559	61550976	protein_coding	PRKCH	1330.78	0.50487	0.083787	6.02564	1.68442e-09	1.46826e-08	4.33559	5.43575	4.82041	7.77262	7.25888	7.98165
ENSG00000027644.4	chr1	156840063	156859018	protein_coding	INSRR	2.55702	-0.109256	1.49061	-0.0732958	0.941571	NA	0.00364546	0.00694797	0.00196805	0.0028801	0	0.0102674
ENSG00000027697.13	chr6	137197484	137219449	protein_coding	IFNGR1	7609.33	0.486084	0.0413844	11.7456	7.44088e-32	1.82471e-30	24.0676	24.3175	24.7016	38.1255	37.9318	37.6817
ENSG00000027847.13	chr5	177600100	177610347	protein_coding	B4GALT7	1570.36	-0.302101	0.0733636	-4.11786	3.82399e-05	0.000227789	14.2372	13.7887	15.1065	12.9159	13.8876	12.0675
ENSG00000027869.11	chr1	156806243	156816862	protein_coding	SH2D2A	14.4684	-2.07516	0.711154	-2.91802	0.00352266	0.0154567	0.154239	0.235897	0.0997932	0.0222398	0.0207609	0.0942148
ENSG00000028116.16	chr2	57907651	58159920	protein_coding	VRK2	2520.5	-0.522012	0.0557548	-9.36264	7.77671e-21	1.24502e-19	13.1008	13.2128	13.7181	10.2346	10.2805	10.4545
ENSG00000028137.17	chr1	12166943	12209228	protein_coding	TNFRSF1B	14.4979	-0.819647	0.758546	-1.08055	0.279897	0.52394	0.0242939	0.0307949	0.0798092	0.0501468	0.00274393	0.0298793
ENSG00000028203.17	chr12	95217746	95302790	protein_coding	VEZT	7364	-0.739339	0.0502805	-14.7043	6.05065e-49	2.47652e-47	36.9251	37.5118	36.9721	24.6571	23.371	26.1324
ENSG00000028277.21	chr19	42086110	42196585	protein_coding	POU2F2	116.793	-1.25772	0.243819	-5.15843	2.49029e-07	1.83766e-06	0.869741	0.82133	1.03182	0.354606	0.591165	0.346198
ENSG00000028310.17	chr5	850291	892824	protein_coding	BRD9	2778.61	-0.274737	0.0621975	-4.41717	1.00004e-05	6.33482e-05	11.3893	10.8825	11.0101	9.7353	10.1154	10.7243
ENSG00000028528.14	chr15	64094123	64146090	protein_coding	SNX1	9051.85	-0.0644063	0.0523241	-1.23091	0.218356	0.448213	34.8564	36.9497	33.2355	36.3425	37.0178	38.3075
ENSG00000028839.9	chr6	133952170	133990432	protein_coding	TBPL1	1457.16	-0.517845	0.0751476	-6.89104	5.53877e-12	5.68381e-11	16.001	15.3566	16.8717	12.1231	13.4039	11.8946
ENSG00000029153.14	chr12	27332854	27425289	protein_coding	ARNTL2	4503.55	-1.40759	0.0520488	-27.0437	4.53387e-161	7.99556e-159	14.2167	14.6563	14.0169	6.24735	5.70119	6.02367
ENSG00000029363.15	chr6	136256863	136289851	protein_coding	BCLAF1	18884.7	-0.719278	0.0493253	-14.5823	3.63959e-48	1.45629e-46	57.9689	62.242	58.5524	39.2487	38.7108	42.6818
ENSG00000029364.11	chr14	69398015	69462388	protein_coding	SLC39A9	9895.31	0.0334968	0.0491211	0.681923	0.495287	0.724718	18.8541	18.331	20.1286	20.9126	21.8408	22.3816
ENSG00000029534.19	chr8	41653220	41896762	protein_coding	ANK1	114.871	0.629134	0.213559	2.94595	0.00321964	0.0142641	0.0888652	0.10682	0.108209	0.188055	0.171267	0.162855
ENSG00000029559.6	chr4	87799581	87812435	protein_coding	IBSP	3.07677	-0.808867	1.34377	-0.60194	0.547214	0.762342	0.0179324	0.0312494	0.0128582	0.0152712	0.0248709	0
ENSG00000029639.10	chr6	155257509	155314493	protein_coding	TFB1M	502.058	-0.684295	0.118654	-5.76716	8.06169e-09	6.69324e-08	5.45253	5.66914	4.67311	3.81392	3.82255	3.32104
ENSG00000029725.16	chr17	5282265	5385812	protein_coding	RABEP1	5238.75	-0.552489	0.0532169	-10.3818	2.99995e-25	5.70419e-24	13.9752	14.6515	13.5197	10.3861	10.9485	10.6185
ENSG00000029993.14	chrX	150980509	150990775	protein_coding	HMGB3	3721	-0.364412	0.056872	-6.40759	1.47837e-10	1.38138e-09	25.0356	26.5799	25.6007	21.2936	21.9427	23.4185
ENSG00000030066.13	chr11	47778087	47848555	protein_coding	NUP160	4315.09	-0.294026	0.0494591	-5.94482	2.76754e-09	2.37684e-08	8.11091	8.46266	8.27872	7.8477	7.21961	7.46201
ENSG00000030110.12	chr6	33572547	33580293	protein_coding	BAK1	3840.3	-0.837383	0.0583638	-14.3477	1.10204e-46	4.23457e-45	19.8566	19.0232	18.8624	11.4544	12.469	12.0068
ENSG00000030304.13	chr9	110668771	110801620	protein_coding	MUSK	38.3427	-1.9204	0.524565	-3.66095	0.000251286	0.00134602	0.346567	0.273686	0.304495	0.173818	0.0181548	0.0988721
ENSG00000030419.16	chr2	212999691	213152427	protein_coding	IKZF2	2996.91	1.35092	0.0617096	21.8915	3.13135e-106	3.21219e-104	2.696	2.71889	2.8266	8.06676	7.14977	8.13583
ENSG00000030582.16	chr17	44345086	44353102	protein_coding	GRN	20615.7	0.209919	0.0396602	5.29293	1.20369e-07	9.12517e-07	85.3	83.8839	84.8792	112.068	109.325	105.214
ENSG00000031003.10	chr5	137937960	138051961	protein_coding	FAM13B	4802.28	-0.46508	0.0490482	-9.48212	2.49175e-21	4.05969e-20	10.5	10.7135	10.3349	8.57555	8.20769	8.621
ENSG00000031081.10	chr3	119294373	119420714	protein_coding	ARHGAP31	568.528	-1.71443	0.274143	-6.25377	4.00661e-10	3.64712e-09	0.686648	1.06783	0.794914	0.225058	0.278441	0.359153
ENSG00000031691.6	chr6	49463378	49493107	protein_coding	CENPQ	449.349	-0.587709	0.111583	-5.26699	1.38679e-07	1.04494e-06	2.55732	2.65243	2.73596	2.06266	1.81497	1.99105
ENSG00000031698.12	chr1	109213918	109238169	protein_coding	SARS	17826.7	-0.638959	0.0417469	-15.3056	7.02035e-53	3.13627e-51	111.782	115.016	110.03	79.1043	80.3054	80.9876
ENSG00000031823.14	chr19	5916139	5978142	protein_coding	RANBP3	3241.22	-0.623141	0.0546227	-11.4081	3.80973e-30	8.77743e-29	21.0186	22.5616	21.3941	15.6321	16.0252	15.243
ENSG00000032219.18	chr14	58298385	58373887	protein_coding	ARID4A	2440.92	-0.232235	0.0801718	-2.89671	0.00377095	0.0164326	5.97495	5.08133	6.26071	5.03826	5.6285	5.69516
ENSG00000032389.12	chr2	3188925	3377882	protein_coding	TSSC1	1506.5	-0.396906	0.0759022	-5.22918	1.70262e-07	1.27235e-06	8.58982	9.14694	9.59653	7.36237	8.37236	7.33334
ENSG00000032444.15	chr19	7534004	7561764	protein_coding	PNPLA6	4942.8	-0.0324272	0.0713325	-0.454592	0.649403	0.830979	28.7471	26.3188	31.9535	31.8554	34.1578	28.4526
ENSG00000032742.17	chr13	20567069	20691437	protein_coding	IFT88	896.286	-0.508587	0.100556	-5.05776	4.24202e-07	3.06191e-06	3.37387	4.18181	3.25429	2.8899	2.84137	2.72834
ENSG00000033011.11	chr16	5033960	5087379	protein_coding	ALG1	1492.53	-0.567995	0.0695441	-8.16741	3.1509e-16	4.06769e-15	7.66621	7.45034	8.01415	5.5987	5.85107	5.87532
ENSG00000033030.13	chr12	122471600	122501073	protein_coding	ZCCHC8	2926.12	-0.680348	0.0650744	-10.4549	1.3909e-25	2.68673e-24	10.112	10.6219	10.0909	6.69149	6.99477	7.69679
ENSG00000033050.7	chr7	151207837	151227230	protein_coding	ABCF2	7301.76	-1.29615	0.0606715	-21.3634	2.92413e-101	2.84147e-99	38.3689	43.6504	36.8394	17.9777	17.3995	18.423
ENSG00000033100.15	chr7	151232489	151238827	protein_coding	CHPF2	5918.07	-0.509395	0.0471223	-10.8101	3.08493e-27	6.39111e-26	17.5361	17.1745	17.6402	13.9886	13.8375	13.043
ENSG00000033122.18	chr1	69568398	70151945	protein_coding	LRRC7	78.1067	0.378746	0.251951	1.50325	0.132774	0.318317	0.887129	1.01495	0.982705	1.4481	1.35397	1.36726
ENSG00000033170.16	chr14	65410592	65744121	protein_coding	FUT8	916.218	-0.628996	0.0864507	-7.27578	3.44436e-13	3.78051e-12	4.17043	4.03895	4.15009	3.10656	2.6872	3.08145
ENSG00000033178.12	chr4	67612652	67701179	protein_coding	UBA6	8628.65	-1.15383	0.0475467	-24.2673	4.34186e-130	5.79638e-128	27.9217	29.3852	28.0233	14.3645	13.5282	14.7288
ENSG00000033327.12	chr11	78215297	78418348	protein_coding	GAB2	485.217	-0.552351	0.143318	-3.85402	0.000116194	0.000651661	0.917539	0.809057	0.770716	0.799021	0.511831	0.587959
ENSG00000033627.15	chr17	42458844	42522611	protein_coding	ATP6V0A1	3744.91	-0.049642	0.059489	-0.834473	0.404014	0.649148	12.1253	12.0308	12.6836	14.2859	12.0827	13.1843
ENSG00000033800.13	chr15	68054179	68198603	protein_coding	PIAS1	5961.09	0.127093	0.0459174	2.76786	0.00564263	0.0235972	13.2453	13.4458	13.8711	16.084	16.4001	16.7215
ENSG00000033867.16	chr3	27372721	27484420	protein_coding	SLC4A7	4612.03	-0.117897	0.0469695	-2.51007	0.0120706	0.046164	7.58496	7.8313	7.83509	8.20244	7.6883	7.91846
ENSG00000034053.14	chr15	28884483	29118315	protein_coding	APBA2	505.318	-0.778402	0.117113	-6.64657	2.99999e-11	2.93265e-10	1.86141	2.08998	2.01952	1.30773	1.11606	1.44835
ENSG00000034152.18	chr17	21284672	21315240	protein_coding	MAP2K3	2664.81	-0.268329	0.0614897	-4.36381	1.27816e-05	8.02368e-05	13.4773	15.2086	13.6346	13.2318	13.0681	12.7696
ENSG00000034239.10	chr8	48710789	48735311	protein_coding	EFCAB1	7.7623	1.57086	0.829231	1.89435	0.058178	0.172112	0.0143233	0.0147932	0.0277376	0.0655902	0.0518015	0.0631481
ENSG00000034510.5	chr2	84905625	84906675	protein_coding	TMSB10	68996.7	-0.231824	0.034817	-6.65836	2.76902e-11	2.71336e-10	2065.54	2053.97	2147.02	2004.78	1980.93	1943.35
ENSG00000034533.11	chr3	131013875	131027649	protein_coding	ASTE1	446.005	-0.0231652	0.112248	-0.206375	0.836498	0.929642	1.50999	1.67017	1.52017	1.71506	1.66742	1.76422
ENSG00000034677.12	chr8	100257060	100336218	protein_coding	RNF19A	4300.67	-1.00582	0.0530919	-18.9449	4.86476e-80	3.57738e-78	15.5765	15.7133	16.4699	9.38727	8.27078	8.76294
ENSG00000034693.14	chr6	143450807	143490010	protein_coding	PEX3	1737.17	-0.424882	0.0793719	-5.35305	8.64821e-08	6.65869e-07	12.2931	11.8495	11.7382	8.90105	10.7112	10.1267
ENSG00000034713.7	chr16	75566351	75577881	protein_coding	GABARAPL2	3425.74	-0.429353	0.0516154	-8.3183	8.92308e-17	1.18652e-15	36.2537	36.223	38.1054	30.0356	30.4562	30.7181
ENSG00000034971.15	chr1	171635417	171652683	protein_coding	MYOC	0.542261	0.856055	3.37938	0.253317	0.800023	NA	0.00438505	0	0	0	0.00897036	0
ENSG00000035115.21	chr2	217730	266398	protein_coding	SH3YL1	2025.92	0.669001	0.0821061	8.148	3.69985e-16	4.75702e-15	8.97273	7.73118	9.51419	14.2055	15.7713	16.2324
ENSG00000035141.7	chr2	70295975	70302090	protein_coding	FAM136A	2154.48	-0.782589	0.0618362	-12.6558	1.03851e-36	2.98032e-35	11.2985	11.4248	11.7194	7.10251	7.56509	7.58519
ENSG00000035403.16	chr10	73995193	74121363	protein_coding	VCL	12880.7	-0.349205	0.0415448	-8.4055	4.26038e-17	5.74533e-16	20.2668	19.6667	19.9496	17.4003	17.3641	17.4763
ENSG00000035499.12	chr5	60596912	60700190	protein_coding	DEPDC1B	1699.55	-0.587463	0.0731418	-8.03185	9.60161e-16	1.20575e-14	7.05642	7.14658	8.29848	5.35959	5.64196	5.60352
ENSG00000035664.11	chr15	63907036	64072033	protein_coding	DAPK2	577.403	2.55551	0.114386	22.3412	1.46963e-110	1.61795e-108	0.617206	0.640286	0.670523	4.38236	4.3054	3.89267
ENSG00000035681.7	chr8	58583504	58659844	protein_coding	NSMAF	3586.87	-0.418796	0.0529804	-7.90474	2.685e-15	3.2936e-14	13.555	14.6285	15.2983	12.1559	12.1153	11.8439
ENSG00000035687.9	chr1	244408494	244452134	protein_coding	ADSS	4295.83	-0.233698	0.0470114	-4.97109	6.65787e-07	4.72216e-06	14.3099	14.9115	14.8049	13.9583	13.7707	13.8793
ENSG00000035720.7	chr4	67558728	67607337	protein_coding	STAP1	9.10001	-0.39156	0.77137	-0.507616	0.611722	0.807357	0.042788	0.04503	0.0965263	0.0394503	0.0806426	0.0346555
ENSG00000035862.12	chr17	78852977	78925387	protein_coding	TIMP2	3764.31	-0.620133	0.0523668	-11.8421	2.36462e-32	5.91289e-31	10.4067	10.1134	10.4587	7.30282	7.49229	7.60032
ENSG00000035928.14	chr4	39287456	39366375	protein_coding	RFC1	6870.61	-0.591043	0.0541828	-10.9083	1.05169e-27	2.20925e-26	17.9259	18.4716	19.9494	13.0409	14.2874	14.2025
ENSG00000036054.12	chr3	100261000	100325251	protein_coding	TBC1D23	5993.68	-0.509256	0.0476624	-10.6846	1.20116e-26	2.42516e-25	16.1651	15.6946	16.0604	12.5899	12.7905	12.0396
ENSG00000036257.12	chr2	224470150	224585397	protein_coding	CUL3	6471.99	-0.31873	0.0444614	-7.16869	7.57182e-13	8.16453e-12	22.7964	22.2005	23.3308	20.5835	19.9731	20.299
ENSG00000036448.9	chr8	2045040	2165552	protein_coding	MYOM2	3.42014	-3.61024	1.57611	-2.29061	0.021986	0.0773211	0.0898628	0.0351779	0	0.00552087	0	0.00245296
ENSG00000036473.6	chrX	38352545	38421450	protein_coding	OTC	0.86225	-0.963119	2.62762	-0.366536	0.713965	NA	0.0116512	0	0.00625371	0.00989796	0	0
ENSG00000036530.8	chr14	99684304	99727301	protein_coding	CYP46A1	303.558	-0.0794708	0.155662	-0.510536	0.609676	0.806103	0.301709	0.388848	0.483074	0.402765	0.408731	0.417165
ENSG00000036549.12	chr1	77562416	77683419	protein_coding	ZZZ3	7813.24	-0.432351	0.0431548	-10.0186	1.26271e-23	2.25888e-22	21.4133	22.668	22.2284	18.2142	18.5185	17.8747
ENSG00000036565.14	chr8	20144855	20183206	protein_coding	SLC18A1	0.341901	-1.9849	3.99157	-0.497272	0.618997	NA	0	0.00241325	0.00335221	0	0	0
ENSG00000036672.15	chr11	119355215	119381726	protein_coding	USP2	379.795	0.618393	0.132398	4.6707	3.0017e-06	2.00574e-05	0.976034	1.05432	1.26594	1.83744	2.05046	1.71326
ENSG00000036828.14	chr3	122184334	122286497	protein_coding	CASR	0.935467	1.09238	2.75733	0.396174	0.691977	NA	0	0.00256453	0	0	0	0.00640565
ENSG00000037042.8	chr17	42659305	42667006	protein_coding	TUBG2	1117.89	0.0593	0.0734735	0.807094	0.419612	0.664456	6.60653	6.83882	6.92125	8.05469	7.81023	7.71223
ENSG00000037241.7	chr5	172958729	172969771	protein_coding	RPL26L1	2566.54	-0.66412	0.0590246	-11.2516	2.27504e-29	5.09172e-28	50.1233	49.3731	50.6623	35.3497	33.3149	36.5916
ENSG00000037280.15	chr5	180601506	180649624	protein_coding	FLT4	8.84099	-1.34325	0.908534	-1.47848	0.139279	0.329392	0.0179353	0.0546649	0.0587906	0.0475004	0.0155536	0.00372602
ENSG00000037474.14	chr5	6599239	6633291	protein_coding	NSUN2	6044.92	-0.528139	0.0450599	-11.7208	9.96846e-32	2.43305e-30	20.251	20.9946	20.6215	15.7852	15.7472	16.1421
ENSG00000037637.10	chr1	16246839	16352454	protein_coding	FBXO42	3470.06	-0.430639	0.060182	-7.15561	8.33013e-13	8.96023e-12	6.39741	6.33499	6.56534	5.1576	5.73121	5.02921
ENSG00000037749.11	chr5	154038906	154220478	protein_coding	MFAP3	4273.38	-0.29101	0.0519141	-5.60559	2.07542e-08	1.67541e-07	19.972	21.3933	19.9493	18.4448	18.8761	18.3972
ENSG00000037757.13	chr19	13764532	13774282	protein_coding	MRI1	1339.35	0.554636	0.076693	7.23191	4.76264e-13	5.19031e-12	5.2051	6.16205	5.93489	9.8394	9.45509	8.96375
ENSG00000037897.16	chr12	57768471	57772793	protein_coding	METTL1	854.212	-0.483922	0.102495	-4.72141	2.3422e-06	1.5834e-05	8.90547	9.20669	7.9872	7.22886	5.97569	7.56945
ENSG00000037965.5	chr12	54009106	54012362	protein_coding	HOXC8	199.124	-1.2931	0.176583	-7.3229	2.42661e-13	2.68704e-12	1.42556	1.2249	1.10133	0.549615	0.567441	0.588031
ENSG00000038002.8	chr4	177430770	177442503	protein_coding	AGA	1233.55	-0.085286	0.0808678	-1.05464	0.291592	0.536863	5.8299	6.74603	6.37542	6.99101	6.05331	6.81326
ENSG00000038210.12	chr4	25233975	25279092	protein_coding	PI4K2B	3972.82	-0.504107	0.0519243	-9.70849	2.77407e-22	4.7076e-21	10.7613	10.9056	11.577	8.43688	8.76399	8.83178
ENSG00000038219.12	chr4	13568738	13627723	protein_coding	BOD1L1	8809.83	-0.392029	0.056203	-6.97524	3.05347e-12	3.18375e-11	10.5095	10.572	9.51399	8.39893	8.59096	8.93203
ENSG00000038274.16	chr5	163503114	163519336	protein_coding	MAT2B	9067.14	-0.391297	0.0459519	-8.51536	1.66073e-17	2.28487e-16	38.6444	38.6963	38.8932	31.6868	33.0575	33.7211
ENSG00000038295.7	chr4	165873258	166103895	protein_coding	TLL1	249.522	1.1418	0.187941	6.07531	1.23745e-09	1.08895e-08	0.22801	0.274617	0.401041	0.634732	0.838393	0.699662
ENSG00000038358.14	chr16	67873023	67884503	protein_coding	EDC4	2940.1	-0.0385504	0.0674989	-0.571126	0.567914	0.7771	8.7329	8.36371	7.76854	9.0665	9.46469	8.39572
ENSG00000038382.17	chr5	14143702	14532128	protein_coding	TRIO	11319.1	-0.280972	0.04734	-5.93518	2.93516e-09	2.51664e-08	19.056	19.9527	18.7365	17.7745	16.8115	18.2438
ENSG00000038427.15	chr5	83471465	83582303	protein_coding	VCAN	601.959	-1.6543	0.118316	-13.9821	2.00571e-44	7.24871e-43	0.910774	0.959797	0.78751	0.299498	0.288705	0.354864
ENSG00000038532.14	chr16	10944488	11182189	protein_coding	CLEC16A	4918.06	-0.358748	0.0540574	-6.63643	3.21364e-11	3.13453e-10	9.20933	9.87894	10.3923	8.24717	8.3816	8.89949
ENSG00000038945.14	chr8	16107878	16567490	protein_coding	MSR1	105.314	0.0212216	0.223406	0.0949913	0.924322	0.968978	0.404764	0.502706	0.539248	0.592126	0.525504	0.514838
ENSG00000039068.18	chr16	68737225	68835548	protein_coding	CDH1	33653.2	0.301049	0.0378364	7.95661	1.76814e-15	2.18865e-14	51.8069	52.3645	54.8434	71.4629	73.1808	72.9565
ENSG00000039123.15	chr5	55307760	55425581	protein_coding	SKIV2L2	7019.23	-0.323543	0.0552065	-5.86061	4.61173e-09	3.8934e-08	22.3775	21.7144	22.2619	19.1617	18.5981	21.1555
ENSG00000039139.9	chr5	13690331	13944543	protein_coding	DNAH5	288.74	-1.21314	0.395075	-3.07066	0.00213586	0.00983074	0.318241	0.34095	0.465582	0.162982	0.268373	0.109783
ENSG00000039319.16	chr5	80408013	80479350	protein_coding	ZFYVE16	5577	-0.312888	0.0535537	-5.84251	5.14215e-09	4.32713e-08	10.661	10.439	9.93192	9.24858	9.57532	8.95411
ENSG00000039523.18	chr16	67518418	67546788	protein_coding	FAM65A	3816.1	-0.430902	0.0562062	-7.66644	1.76832e-14	2.0867e-13	14.6749	15.7273	14.4559	12.9848	12.2453	11.7665
ENSG00000039537.13	chr5	41142234	41261438	protein_coding	C6	2.77978	-0.700675	1.48541	-0.471706	0.637137	NA	0.0238203	0.00735413	0.00500326	0.0224756	0.00718901	0
ENSG00000039560.13	chr5	34656237	34832627	protein_coding	RAI14	10285.4	-1.65213	0.044868	-36.822	8.20539e-297	4.00718e-294	29.4375	28.7995	30.1104	10.1847	10.3274	10.7201
ENSG00000039600.10	chr5	157625679	157671480	protein_coding	SOX30	78.9691	-2.6057	0.292077	-8.92129	4.60889e-19	6.78719e-18	0.475503	0.441808	0.438944	0.0940634	0.0576822	0.0945929
ENSG00000039650.10	chr19	49859882	49878351	protein_coding	PNKP	1944.33	-0.136911	0.0615206	-2.22544	0.0260515	0.0890911	19.7943	21.5233	21.5959	21.1739	21.0316	21.3659
ENSG00000039987.6	chr19	12751702	12758458	protein_coding	BEST2	39.3896	0.272198	0.384576	0.707787	0.479078	0.712416	0.382005	0.21225	0.216133	0.375423	0.410553	0.291762
ENSG00000040199.18	chr16	71637835	71724701	protein_coding	PHLPP2	2103.97	-0.739162	0.0664492	-11.1237	9.61788e-29	2.10232e-27	2.8783	2.83722	2.86059	1.89816	1.77593	2.03837
ENSG00000040275.16	chr5	169583634	169604778	protein_coding	SPDL1	2082.13	-0.651601	0.0624524	-10.4336	1.74232e-25	3.35306e-24	15.5737	15.9597	15.5889	11.3096	10.5099	11.525
ENSG00000040341.17	chr8	73420369	73747708	protein_coding	STAU2	1663.46	0.286318	0.0753119	3.80177	0.000143666	0.000797203	5.90243	5.83791	6.64904	7.76045	8.76487	8.35491
ENSG00000040487.12	chr1	19312326	19329300	protein_coding	PQLC2	889.421	-0.617433	0.0955836	-6.45961	1.04974e-10	9.91731e-10	6.2482	6.35134	6.74757	5.39412	4.44485	4.1671
ENSG00000040531.14	chr17	3636468	3661542	protein_coding	CTNS	1071.43	-0.312484	0.0875391	-3.56965	0.000357461	0.00187278	5.32017	5.76589	5.03158	5.12787	4.94809	4.37271
ENSG00000040608.13	chr22	20241415	20283246	protein_coding	RTN4R	211.099	-0.827281	0.161033	-5.13733	2.78665e-07	2.0471e-06	1.74537	1.65505	1.73538	0.996679	1.0537	1.1681
ENSG00000040633.12	chr17	7235028	7239722	protein_coding	PHF23	2352.78	-0.579815	0.0690849	-8.39278	4.7476e-17	6.38451e-16	12.7314	12.9909	13.4631	8.84637	10.2956	9.99469
ENSG00000040731.10	chr5	24487100	24644978	protein_coding	CDH10	493.52	-0.265734	0.1099	-2.41796	0.0156079	0.0576512	1.20782	1.24246	1.19233	1.18271	1.01308	1.17399
ENSG00000040933.15	chr2	98444854	98594390	protein_coding	INPP4A	2422.47	-0.232821	0.0674981	-3.4493	0.00056204	0.00285939	4.94993	4.58548	4.93228	4.4547	4.90873	4.32062
ENSG00000041353.9	chr18	54717860	54895516	protein_coding	RAB27B	6576.6	-0.520837	0.0479985	-10.8511	1.97024e-27	4.1161e-26	8.94286	8.85429	8.93003	6.99631	6.56081	7.14304
ENSG00000041357.15	chr15	78540405	78552419	protein_coding	PSMA4	6956.58	-0.463632	0.0423351	-10.9515	6.53754e-28	1.38554e-26	81.6515	82.6524	85.4983	67.3283	67.4041	66.4989
ENSG00000041515.15	chr13	108596152	109208007	protein_coding	MYO16	109.413	0.113805	0.217702	0.522757	0.601144	0.800019	0.127853	0.139068	0.13993	0.182858	0.144381	0.161984
ENSG00000041802.10	chr3	194640788	194672477	protein_coding	LSG1	3777.83	-0.352599	0.052175	-6.758	1.39906e-11	1.39852e-10	13.5538	13.9248	15.1341	12.6822	12.1561	12.2066
ENSG00000041880.14	chr3	51942345	51948867	protein_coding	PARP3	1403.58	-0.609731	0.0723014	-8.43319	3.36379e-17	4.56099e-16	7.67222	8.31799	7.99202	5.93403	6.07611	5.46942
ENSG00000041982.15	chr9	115019578	115118257	protein_coding	TNC	2653.04	-2.90369	0.0630584	-46.0476	0	0	7.81605	8.14142	7.98021	1.20098	1.13712	1.21689
ENSG00000041988.15	chr1	6624866	6635586	protein_coding	THAP3	626.89	-0.166044	0.103416	-1.60559	0.108365	0.275397	4.94673	4.61301	5.09131	5.13563	5.06072	4.30116
ENSG00000042062.11	chr20	50586108	50691528	protein_coding	FAM65C	236.205	0.165542	0.16154	1.02478	0.305469	0.55206	1.6088	1.32305	1.37328	1.98135	1.56122	1.8158
ENSG00000042088.13	chr14	89954939	90044768	protein_coding	TDP1	1088.99	-0.227404	0.0786157	-2.89261	0.00382059	0.0166211	5.05521	5.26156	5.5323	5.39081	4.9047	4.73378
ENSG00000042286.14	chr10	70098223	70132934	protein_coding	AIFM2	329.298	-1.64231	0.146673	-11.197	4.21577e-29	9.3112e-28	1.19483	1.46482	1.3214	0.436974	0.431213	0.54914
ENSG00000042304.10	chr2	227610090	227633320	protein_coding	C2orf83	4.14779	0.743224	1.12978	0.65785	0.510635	0.735798	0.0250663	0.00438618	0.010851	0.0261879	0.0268899	0.021267
ENSG00000042317.16	chr14	88384924	88470350	protein_coding	SPATA7	634.26	0.00689452	0.10935	0.0630502	0.949727	0.980027	2.97897	3.85646	3.13153	3.67686	3.74085	3.72821
ENSG00000042429.10	chr11	93784227	93814695	protein_coding	MED17	2941.62	-0.188506	0.0614097	-3.06964	0.00214317	0.00986006	13.0036	13.9132	15.2894	14.3494	13.7386	13.0161
ENSG00000042445.13	chr2	85342088	85354620	protein_coding	RETSAT	9738.67	0.663228	0.0429171	15.4537	7.12221e-54	3.25299e-52	22.2075	23.7936	23.565	40.3915	41.638	40.374
ENSG00000042493.15	chr2	85394748	85418432	protein_coding	CAPG	4569.1	0.353668	0.0526959	6.71149	1.92649e-11	1.90476e-10	42.0241	42.5027	43.0595	58.7587	63.5921	58.8055
ENSG00000042753.11	chr19	46838136	46850992	protein_coding	AP2S1	4662.46	-0.113463	0.0528927	-2.14515	0.0319405	0.105539	62.3954	64.2	65.23	68.5527	67.5748	60.9336
ENSG00000042781.12	chr1	215622894	216423396	protein_coding	USH2A	59.8083	0.651462	0.374459	1.73974	0.0819041	0.2232	0.0332462	0.0295554	0.0129874	0.0308023	0.0595608	0.0409621
ENSG00000042813.7	chr7	49850421	50121329	protein_coding	ZPBP	0	NA	NA	NA	NA	NA	0	0	0	0	0	0
ENSG00000042832.11	chr8	132866958	133134903	protein_coding	TG	207.505	-0.789574	0.45658	-1.72932	0.0837515	0.226967	0.925882	0.312454	0.762798	0.418074	0.43892	0.42511
ENSG00000042980.12	chr8	24294040	24359018	protein_coding	ADAM28	87.6873	0.590505	0.247519	2.3857	0.0170467	0.0621974	0.320131	0.238654	0.310886	0.500741	0.465136	0.482871
ENSG00000043039.6	chr11	129375940	129452279	protein_coding	BARX2	764.982	1.75407	0.0953342	18.3992	1.33342e-75	9.20156e-74	1.66887	1.55733	1.7875	6.08871	6.36121	6.27407
ENSG00000043093.13	chr3	182938074	182985953	protein_coding	DCUN1D1	6016.04	-0.272287	0.0496491	-5.48423	4.15268e-08	3.2791e-07	14.6009	13.9815	14.6042	13.0651	13.7391	12.9269
ENSG00000043143.20	chr5	134524312	134583230	protein_coding	JADE2	18173.6	-1.21002	0.0428929	-28.2104	4.36497e-175	8.75108e-173	53.0582	53.8624	53.9316	24.8259	26.3808	26.0477
ENSG00000043355.11	chr13	99981772	99986773	protein_coding	ZIC2	3.23854	-0.975935	1.34146	-0.727515	0.466911	0.703413	0.012767	0.016018	0.0516451	0.00705772	0.0216159	0.00403315
ENSG00000043462.11	chr5	170246237	170298227	protein_coding	LCP2	1.46189	2.49422	2.21964	1.12371	0.261138	NA	0	0.00272008	0	0	0.00421835	0.0195415
ENSG00000043514.15	chr1	39841022	39883511	protein_coding	TRIT1	2057.73	-0.164352	0.0602419	-2.72821	0.00636795	0.0262994	10.8877	10.9409	11.7507	11.0837	10.9849	11.1998
ENSG00000043591.5	chr10	114044056	114046908	protein_coding	ADRB1	24.3897	-0.738274	0.455066	-1.62235	0.104729	0.268547	0.125278	0.0930251	0.118018	0.0706685	0.071836	0.0818963
ENSG00000044012.3	chr1	42153421	42155824	protein_coding	GUCA2B	0	NA	NA	NA	NA	NA	0	0	0	0	0	0
ENSG00000044090.8	chr6	43037617	43053945	protein_coding	CUL7	4200.02	-0.109055	0.0588504	-1.85309	0.0638692	0.184811	7.56628	7.36516	7.12838	7.17109	7.77657	7.7938
ENSG00000044115.20	chr5	138610967	138935034	protein_coding	CTNNA1	44148.3	-0.220059	0.0354035	-6.21574	5.10834e-10	4.61763e-09	116.488	116.01	118.29	114.641	110.777	109.274
ENSG00000044446.11	chrX	18892300	18984598	protein_coding	PHKA2	2631.41	0.0620844	0.0594802	1.04378	0.296587	0.542266	6.00345	6.27542	5.86762	7.0365	7.26939	6.76677
ENSG00000044459.14	chr9	17134982	17503923	protein_coding	CNTLN	1169.45	-0.498077	0.0907352	-5.48935	4.03419e-08	3.18774e-07	1.97563	2.01347	2.26848	1.46043	1.66395	1.79492
ENSG00000044524.10	chr3	89107524	89482134	protein_coding	EPHA3	8.18844	1.30186	0.830983	1.56665	0.117196	0.29171	0.00420287	0.0143866	0.00866441	0.0269849	0.0315602	0.0179423
ENSG00000044574.7	chr9	125234853	125241330	protein_coding	HSPA5	105544	-2.72173	0.0359913	-75.622	0	0	342.015	347.312	352.114	57.5846	58.6589	59.1494
ENSG00000046604.12	chr18	31498043	31549008	protein_coding	DSG2	30946.9	0.08797	0.0365032	2.40993	0.0159556	0.058757	38.8613	38.9158	39.5441	45.8845	46.2717	46.3926
ENSG00000046647.13	chrX	14008279	14029893	protein_coding	GEMIN8	993.66	0.193535	0.0783579	2.46989	0.0135155	0.0509368	7.74523	8.02272	8.10298	10.1418	10.4177	9.78328
ENSG00000046651.14	chrX	13734745	13769353	protein_coding	OFD1	4523.18	-0.135005	0.0512736	-2.63304	0.00846253	0.0337922	12.8333	12.9061	12.4585	12.7508	12.6467	13.27
ENSG00000046653.14	chrX	13771031	13938638	protein_coding	GPM6B	571.452	0.687133	0.115843	5.93156	3.00064e-09	2.57163e-08	1.53672	1.39911	1.22665	2.74444	2.30579	2.39465
ENSG00000046774.9	chrX	142202345	142205290	protein_coding	MAGEC2	0.346578	1.81011	4.02744	0.449444	0.653111	NA	0	0	0	0	0.00938838	0
ENSG00000046889.18	chr8	67952118	68237030	protein_coding	PREX2	10.4935	0.168405	0.69089	0.243751	0.807424	0.91554	0.0173582	0.0205404	0.0123518	0.0167857	0.0249547	0.0216389
ENSG00000047056.14	chr10	1049538	1132297	protein_coding	WDR37	2162.17	0.0691176	0.0592361	1.16682	0.243285	0.480564	4.61257	4.47063	4.64595	5.37533	5.22611	5.39769
ENSG00000047188.15	chr5	113513683	113595285	protein_coding	YTHDC2	9050.86	-0.236534	0.0518076	-4.56563	4.97989e-06	3.26271e-05	13.7061	14.4542	14.6885	12.9873	12.9779	14.4301
ENSG00000047230.14	chrX	16588003	16712936	protein_coding	CTPS2	1683.22	0.0141354	0.0828776	0.170558	0.864572	0.942404	3.55816	3.99898	3.95886	4.95681	4.10037	3.87596
ENSG00000047249.16	chr8	53715557	53843558	protein_coding	ATP6V1H	4576.41	-0.295906	0.0477177	-6.20119	5.60389e-10	5.05439e-09	22.2161	21.724	22.7198	20.1247	20.2042	19.9894
ENSG00000047315.14	chr4	56977722	57031168	protein_coding	POLR2B	9525.17	-0.127423	0.0564602	-2.25686	0.0240165	0.0832478	22.8841	25.6475	23.1453	22.9443	24.6559	25.305
ENSG00000047346.12	chr15	52581317	52709817	protein_coding	FAM214A	3809.13	0.00188441	0.0576712	0.0326751	0.973934	0.989854	11.346	11.2966	12.0281	12.3341	12.5434	13.6752
ENSG00000047365.11	chr4	35948221	36244509	protein_coding	ARAP2	4936.66	-0.324753	0.0519535	-6.25084	4.08261e-10	3.71275e-09	8.37907	9.26252	8.72542	7.73319	7.62526	8.03608
ENSG00000047410.13	chr1	186311652	186375693	protein_coding	TPR	15118.7	-0.193935	0.0478688	-4.05139	5.09151e-05	0.000298807	20.4176	21.7973	20.4866	20.8283	19.0584	21.0383
ENSG00000047457.13	chr3	149162410	149222055	protein_coding	CP	106.931	-0.00243747	0.270416	-0.00901376	0.992808	0.997252	0.410563	0.708967	0.466552	0.44766	0.55584	0.771008
ENSG00000047578.12	chr16	27550133	27780369	protein_coding	KIAA0556	2602.72	-0.124023	0.085628	-1.4484	0.147506	0.34315	6.52732	5.76765	7.74306	6.99598	7.18766	6.20253
ENSG00000047579.19	chr6	15522801	15663058	protein_coding	DTNBP1	617.394	-0.495296	0.101084	-4.89983	9.59215e-07	6.72404e-06	4.67561	4.351	4.81265	3.69308	3.35643	3.8451
ENSG00000047597.5	chrX	37685759	37732130	protein_coding	XK	45.3717	-0.876775	0.34883	-2.51348	0.0119548	0.045767	0.0733776	0.105328	0.0729841	0.0511523	0.0592784	0.0429317
ENSG00000047617.14	chr12	5531869	5946232	protein_coding	ANO2	6.39876	0.137014	0.943784	0.145175	0.884573	0.951221	0.0193225	0.0562693	0.107869	0.0970048	0.0639019	0.0402022
ENSG00000047621.11	chr12	4487728	4538508	protein_coding	C12orf4	2226.18	-0.694631	0.0764206	-9.08957	9.94299e-20	1.5154e-18	8.606	7.95742	8.92299	6.57881	5.23908	5.68445
ENSG00000047634.14	chrX	17737449	17754988	protein_coding	SCML1	1525.85	-0.338688	0.0753559	-4.49451	6.9731e-06	4.48783e-05	5.03525	5.03217	5.1724	4.10739	4.53285	4.75203
ENSG00000047644.18	chrX	10015562	10144478	protein_coding	WWC3	3253.21	-0.147612	0.0659463	-2.23837	0.0251972	0.0865786	5.60814	5.36782	5.45599	5.18144	6.00015	5.30856
ENSG00000047648.21	chrX	11137543	11665701	protein_coding	ARHGAP6	10.4633	-0.10522	0.792864	-0.132709	0.894423	0.955929	0.0237256	0.0347221	0.0261188	0.0268179	0.0059912	0.0570128
ENSG00000047662.4	chr4	17629306	17781512	protein_coding	FAM184B	25.2432	0.487866	0.455887	1.07015	0.284553	0.529342	0.0211507	0.0249875	0.0264348	0.0315308	0.0321303	0.0485514
ENSG00000047849.21	chr3	47850690	48089272	protein_coding	MAP4	33960	-0.154925	0.0396609	-3.90623	9.37467e-05	0.000532349	58.0097	57.4739	55.9874	57.6381	57.2192	56.3402
ENSG00000047932.13	chr6	117560269	117602542	protein_coding	GOPC	7752.23	-0.0890342	0.046001	-1.93549	0.0529307	0.159685	13.2598	13.1949	13.2925	13.515	13.731	14.2755
ENSG00000047936.10	chr6	117288300	117425855	protein_coding	ROS1	170.768	-0.0273455	0.19331	-0.14146	0.887507	0.952772	0.175469	0.168057	0.205377	0.232777	0.207996	0.155657
ENSG00000048028.11	chr11	113797874	113875570	protein_coding	USP28	2731.21	-0.447293	0.0554549	-8.0659	7.27013e-16	9.18824e-15	9.89399	10.3306	9.92446	8.38021	7.94863	8.25226
ENSG00000048052.21	chr7	18086949	19002416	protein_coding	HDAC9	5246.14	-3.77808	0.0663433	-56.9473	0	0	22.6916	23.4866	24.2546	2.18015	1.85504	1.67467
ENSG00000048140.17	chr5	176647387	176659054	protein_coding	TSPAN17	3842.15	-0.450336	0.0496164	-9.07634	1.12288e-19	1.70818e-18	16.0021	16.3506	16.083	13.1803	12.9026	13.3175
ENSG00000048162.20	chr5	176383938	176388975	protein_coding	NOP16	3387.85	-0.489703	0.0614071	-7.9747	1.52751e-15	1.89572e-14	36.5524	38.3254	37.1624	27.5246	31.2768	29.907
ENSG00000048342.15	chr4	15469865	15601557	protein_coding	CC2D2A	1773.7	-0.16851	0.0652605	-2.58211	0.00981983	0.0384674	5.24957	5.46328	5.93853	5.57363	5.55312	5.30761
ENSG00000048392.11	chr8	102204502	102239118	protein_coding	RRM2B	15907.1	-0.855116	0.0389078	-21.978	4.67686e-107	4.84984e-105	41.6618	41.5158	42.853	26.7778	25.1311	25.5112
ENSG00000048405.9	chr7	127346790	127431924	protein_coding	ZNF800	4499.12	-0.761892	0.0582188	-13.0867	3.92256e-39	1.21544e-37	16.3038	16.9257	16.6195	10.3264	10.6059	11.7388
ENSG00000048462.10	chr16	11965107	11968068	protein_coding	TNFRSF17	23.8312	0.566184	0.480181	1.1791	0.238357	0.474189	0.15315	0.289894	0.230857	0.455038	0.264228	0.383385
ENSG00000048471.13	chr16	11976737	12574289	protein_coding	SNX29	1481.87	-0.0616739	0.0855738	-0.72071	0.471088	0.706929	1.89426	1.96474	1.76398	2.1674	1.73854	2.0922
ENSG00000048540.14	chr12	16548373	16610594	protein_coding	LMO3	69.6162	1.48811	0.295152	5.04184	4.61076e-07	3.31884e-06	0.165973	0.21394	0.137952	0.651266	0.490007	0.478285
ENSG00000048544.5	chr6	42206801	42217865	protein_coding	MRPS10	4627.41	-0.358926	0.0487853	-7.35726	1.8773e-13	2.09094e-12	19.0127	18.9145	19.2266	16.3077	16.9634	16.2479
ENSG00000048545.13	chr6	42155406	42180056	protein_coding	GUCA1A	1.99054	0.928773	1.61073	0.576616	0.564199	NA	0	0.0114447	0.0067451	0.0125021	0.019081	0.0117745
ENSG00000048649.13	chr11	77659996	77821017	protein_coding	RSF1	8686.69	-0.505436	0.0512335	-9.86535	5.88297e-23	1.02576e-21	19.9981	21.0589	19.9678	15.6213	15.2641	16.8919
ENSG00000048707.13	chr1	12230067	12512047	protein_coding	VPS13D	13166	0.124476	0.0591189	2.10552	0.0352457	0.114554	7.43976	8.05332	8.67039	9.96149	10.4527	8.83442
ENSG00000048740.18	chr10	10798397	11336675	protein_coding	CELF2	439.12	-1.39972	0.116009	-12.0656	1.60454e-33	4.17107e-32	1.00489	1.00984	1.06068	0.430986	0.459894	0.405447
ENSG00000048828.16	chr9	93451722	93566107	protein_coding	FAM120A	19048.1	-0.509474	0.0401894	-12.6768	7.9492e-37	2.28702e-35	38.3637	38.0434	38.5315	29.3762	30.3597	29.9815
ENSG00000048991.16	chr2	135531455	135725270	protein_coding	R3HDM1	4175.79	-0.644749	0.0519902	-12.4013	2.56981e-35	7.04576e-34	14.3537	14.9269	14.2199	10.8351	10.1933	9.91428
ENSG00000049089.13	chr1	40300487	40317816	protein_coding	COL9A2	14.1848	-0.445437	0.611009	-0.72902	0.46599	0.702804	0.127604	0.0923703	0.060979	0.0640267	0.0752239	0.089808
ENSG00000049130.13	chr12	88492793	88580851	protein_coding	KITLG	5324.73	0.352175	0.0481394	7.31574	2.55973e-13	2.82842e-12	9.96493	10.1148	10.1248	13.9004	14.3443	14.5975
ENSG00000049167.13	chr5	60873831	60945073	protein_coding	ERCC8	1119.05	-0.665055	0.0779433	-8.53255	1.43154e-17	1.97574e-16	6.3565	6.26132	6.14741	4.64517	4.12727	4.37597
ENSG00000049192.14	chr5	65148736	65481920	protein_coding	ADAMTS6	758.247	-2.40015	0.113716	-21.1066	6.91686e-99	6.43673e-97	3.67393	3.71388	3.13029	0.717001	0.681755	0.821703
ENSG00000049239.12	chr1	9234775	9271337	protein_coding	H6PD	5186.88	-0.207186	0.0594156	-3.48707	0.000488352	0.00250502	5.40319	5.12522	5.15781	4.86681	5.42182	4.81433
ENSG00000049245.12	chr1	7771269	7781432	protein_coding	VAMP3	7373.13	-0.376296	0.0437659	-8.59792	8.11736e-18	1.13152e-16	32.5016	33.1704	34.2017	28.039	29.042	28.3923
ENSG00000049246.14	chr1	7784320	7845177	protein_coding	PER3	905.056	0.660386	0.0886082	7.45288	9.13263e-14	1.03372e-12	1.35499	1.19691	1.31056	2.22492	2.36314	2.18719
ENSG00000049247.13	chr1	7843083	7853512	protein_coding	UTS2	0.620979	2.66951	3.12054	0.855464	0.392294	NA	0	0	0	0.0103335	0.0119878	0
ENSG00000049249.8	chr1	7915894	7943165	protein_coding	TNFRSF9	45.5459	-1.70699	0.426719	-4.00028	6.32688e-05	0.000366267	0.193189	0.0749521	0.0873493	0.025226	0.0534285	0.0383234
ENSG00000049283.17	chr17	50532543	50543750	protein_coding	EPN3	936.055	1.63709	0.103407	15.8314	1.88948e-56	9.03439e-55	2.9901	3.04629	2.39686	9.77968	8.98478	10.4927
ENSG00000049323.15	chr2	32946972	33399509	protein_coding	LTBP1	496.906	0.0884456	0.12443	0.710807	0.477204	0.711046	0.704029	0.845707	0.695198	0.975577	0.924043	0.758658
ENSG00000049449.8	chr11	31812391	32105755	protein_coding	RCN1	10433.7	-1.11864	0.0442367	-25.2875	4.38627e-141	6.45935e-139	46.5352	48.5174	48.3103	23.8524	24.1582	25.34
ENSG00000049540.16	chr7	74027789	74069907	protein_coding	ELN	12.4797	0.674384	0.646091	1.04379	0.296582	0.542266	0.14597	0.205259	0.177239	0.412448	0.33307	0.211627
ENSG00000049541.10	chr7	74231499	74254458	protein_coding	RFC2	800.29	-0.107202	0.0919764	-1.16554	0.243801	0.481216	4.39764	4.83839	5.13205	5.39167	4.65609	4.76435
ENSG00000049618.22	chr6	156777374	157210779	protein_coding	ARID1B	8202.87	-0.0648313	0.0509095	-1.27346	0.202854	0.426579	11.2699	11.1705	11.1639	11.302	12.4439	11.9536
ENSG00000049656.13	chr5	1317744	1345099	protein_coding	CLPTM1L	5480.31	-0.692473	0.0531045	-13.0398	7.26204e-39	2.22965e-37	28.671	28.2275	30.8627	19.3335	20.9446	20.0328
ENSG00000049759.17	chr18	58044367	58401540	protein_coding	NEDD4L	17627.4	-0.170876	0.0392486	-4.35368	1.33873e-05	8.3864e-05	49.5313	52.8965	50.7138	51.0168	49.9643	50.1925
ENSG00000049768.14	chrX	49250436	49264826	protein_coding	FOXP3	31.6923	0.534863	0.401464	1.33228	0.182767	0.398058	0.0831405	0.119562	0.131101	0.17994	0.185842	0.170464
ENSG00000049769.12	chrX	49269843	49301461	protein_coding	PPP1R3F	243.917	0.0579809	0.163729	0.354127	0.723244	0.871737	1.06973	1.36237	0.981914	1.34999	1.23781	1.37367
ENSG00000049860.13	chr5	74640023	74722647	protein_coding	HEXB	12738.3	-0.805666	0.0407993	-19.747	8.50859e-87	6.88618e-85	80.98	82.7386	84.1429	51.4301	53.186	52.9157
ENSG00000049883.14	chr5	72320367	72368395	protein_coding	PTCD2	3335.75	-0.375487	0.0519094	-7.2335	4.70708e-13	5.1327e-12	6.57215	6.84311	6.94148	5.79109	5.96597	5.67962
ENSG00000050030.13	chrX	74732849	74925485	protein_coding	KIAA2022	7.37044	-0.147034	1.15924	-0.126837	0.89907	0.957718	0.00153323	0	0.0297065	0.00506149	0.00661559	0.00577626
ENSG00000050130.17	chr14	59484443	59505410	protein_coding	JKAMP	2292.17	-0.27358	0.0574665	-4.76068	1.92937e-06	1.31489e-05	12.9979	13.6989	14.005	12.8372	12.1045	12.4626
ENSG00000050165.17	chr11	11963106	12009769	protein_coding	DKK3	8070.66	-0.149888	0.0434117	-3.45272	0.000554963	0.00282615	31.1465	32.9382	32.9839	32.004	32.1269	33.0653
ENSG00000050327.14	chr7	144355288	144380632	protein_coding	ARHGEF5	8415.18	-0.547453	0.0525333	-10.4211	1.98716e-25	3.81143e-24	15.724	14.868	16.7857	11.6586	12.4688	11.8706
ENSG00000050344.8	chr7	26152240	26187125	protein_coding	NFE2L3	487.145	-1.60509	0.133291	-12.042	2.13686e-33	5.53723e-32	3.09227	3.82539	3.71897	1.53646	1.08397	1.25889
ENSG00000050393.11	chr6	13786557	13814568	protein_coding	MCUR1	2280.03	-0.804772	0.0703388	-11.4414	2.59762e-30	6.01877e-29	5.73369	5.62673	5.75761	3.32284	3.65504	3.91523
ENSG00000050405.13	chr12	50175788	50283546	protein_coding	LIMA1	31879.8	-1.14231	0.0384486	-29.7099	5.71567e-194	1.31686e-191	101.751	105.476	105.177	51.3735	52.437	53.4169
ENSG00000050426.15	chr12	51047962	51060424	protein_coding	LETMD1	4240.44	0.624681	0.0475709	13.1316	2.17099e-39	6.79331e-38	19.4938	20.508	20.349	34.9423	34.5488	33.9344
ENSG00000050438.16	chr12	51391317	51515763	protein_coding	SLC4A8	46.2592	-0.619085	0.445718	-1.38896	0.164845	0.370298	0.0533405	0.150146	0.154984	0.108127	0.111993	0.0406116
ENSG00000050555.17	chr9	131009082	131094473	protein_coding	LAMC3	8.20887	-0.0627936	0.856866	-0.0732829	0.941581	0.97662	0.0387867	0.0209358	0.00471735	0.021484	0.0175729	0.0291191
ENSG00000050628.20	chr1	70852353	71047808	protein_coding	PTGER3	5.86806	-1.49467	1.02141	-1.46335	0.143372	0.336357	0.00386223	0.0169569	0.0196448	0.00464658	0.00814125	0.00361711
ENSG00000050730.15	chr4	121131408	121227466	protein_coding	TNIP3	54.759	-2.36036	0.359374	-6.56798	5.10032e-11	4.91769e-10	0.345096	0.469634	0.407407	0.0597799	0.131894	0.0830892
ENSG00000050748.17	chr5	180233143	180292099	protein_coding	MAPK9	3875.49	-0.246994	0.0525261	-4.7023	2.57245e-06	1.73209e-05	13.0184	14.359	14.3169	12.8454	12.9578	13.2235
ENSG00000050767.15	chr5	178237618	178590555	protein_coding	COL23A1	11.5678	1.38883	0.689968	2.01289	0.0441266	0.137808	0.0371901	0.0251289	0.0268874	0.125107	0.0841865	0.0503205
ENSG00000050820.16	chr16	75228187	75268053	protein_coding	BCAR1	4393.96	-0.654344	0.0490581	-13.3382	1.38857e-40	4.52596e-39	25.1907	25.4747	25.7683	17.8808	18.5367	17.5487
ENSG00000051009.10	chr11	6211335	6234711	protein_coding	FAM160A2	1815.18	0.399797	0.0656512	6.08972	1.13107e-09	9.98257e-09	5.06318	5.27202	5.4964	7.89783	8.02582	7.27673
ENSG00000051108.14	chr16	56932048	56944863	protein_coding	HERPUD1	7636.08	-1.86883	0.0447172	-41.7922	0	0	81.779	81.5955	85.6644	25.8451	25.5879	24.3233
ENSG00000051128.18	chr19	18929201	18941261	protein_coding	HOMER3	2797.6	-0.756749	0.0658876	-11.4855	1.56104e-30	3.65402e-29	27.528	29.5895	27.6833	17.2147	19.4434	19.1676
ENSG00000051180.16	chr15	40694774	40732339	protein_coding	RAD51	183.055	-0.565331	0.168629	-3.35251	0.000800826	0.00397408	1.14022	1.18999	1.30371	0.877964	0.936658	0.908293
ENSG00000051341.13	chr3	121431427	121546641	protein_coding	POLQ	652.694	-0.812224	0.103674	-7.8344	4.71093e-15	5.71493e-14	0.85427	0.776001	0.73248	0.521842	0.469877	0.504035
ENSG00000051382.8	chr3	138652699	138834938	protein_coding	PIK3CB	3505.54	-0.20561	0.0508762	-4.04138	5.31375e-05	0.000311083	9.41568	9.64602	9.717	9.20501	9.06249	9.46114
ENSG00000051523.10	chr16	88643283	88651152	protein_coding	CYBA	5.08285	0.482812	1.02397	0.471507	0.637278	0.823857	0.0459201	0.0883807	0.131854	0.221813	0.0677042	0.122299
ENSG00000051596.9	chr5	175917873	176034680	protein_coding	THOC3	3704.22	-0.238853	0.0529923	-4.50731	6.56542e-06	4.23594e-05	22.9196	25.4764	24.4659	23.0676	22.3703	23.1859
ENSG00000051620.10	chr6	138403531	138422197	protein_coding	HEBP2	3904.03	-0.35785	0.0724413	-4.93986	7.81794e-07	5.51824e-06	20.8625	22.7445	21.1102	17.7883	17.1881	21.1503
ENSG00000051825.14	chr12	123152320	123244014	protein_coding	MPHOSPH9	1501.83	-0.519076	0.0827232	-6.27485	3.49982e-10	3.19854e-09	7.09636	6.55193	6.36302	4.89159	5.68849	4.96043
ENSG00000052126.14	chr12	19129752	19376400	protein_coding	PLEKHA5	6055.77	0.328009	0.0503314	6.51699	7.17319e-11	6.8493e-10	11.7983	12.1786	11.561	16.2438	16.1613	17.1827
ENSG00000052344.15	chr16	31131433	31135762	protein_coding	PRSS8	5881.46	0.475188	0.0458443	10.3653	3.56746e-25	6.77201e-24	26.2443	26.5732	25.6769	41.1039	40.0839	40.1162
ENSG00000052723.11	chr1	114769479	114780685	protein_coding	SIKE1	6245.32	-0.39884	0.0536178	-7.43858	1.0177e-13	1.14943e-12	17.3074	16.4783	18.156	13.9573	14.6966	15.0986
ENSG00000052749.13	chr10	97356358	97426076	protein_coding	RRP12	3629.26	-0.436963	0.0575736	-7.58965	3.20775e-14	3.73242e-13	11.0365	10.5377	10.6052	9.01129	9.14275	8.27181
ENSG00000052795.12	chr4	158769138	158908049	protein_coding	FNIP2	2380.98	-0.391839	0.0566621	-6.91537	4.66636e-12	4.81015e-11	4.03199	4.22081	4.1834	3.50003	3.56908	3.46548
ENSG00000052802.12	chr4	165327623	165343160	protein_coding	MSMO1	20978.5	-0.651183	0.0408354	-15.9465	3.01212e-57	1.47731e-55	100.814	103.805	104.75	70.7449	74.1289	73.9611
ENSG00000052841.14	chr11	43358932	43494933	protein_coding	TTC17	7391.96	-0.276595	0.0455346	-6.07438	1.24466e-09	1.09496e-08	20.9062	22.1183	21.3365	19.6857	19.1381	20.2245
ENSG00000052850.5	chr11	44260444	44310166	protein_coding	ALX4	15.9668	0.709526	0.579056	1.22531	0.220457	0.450953	0.0180816	0.0162452	0.0177103	0.0221641	0.027657	0.0446817
ENSG00000053108.16	chr5	133196455	133612564	protein_coding	FSTL4	30.5646	0.818062	0.454419	1.80024	0.0718233	0.202051	0.120723	0.0821242	0.136941	0.282553	0.128447	0.24398
ENSG00000053254.15	chr14	89124871	89619149	protein_coding	FOXN3	5589.93	-0.0238774	0.0700043	-0.341084	0.73304	0.876959	9.36501	8.68054	9.44916	10.5804	10.8108	8.67706
ENSG00000053328.8	chr6	110245928	110358272	protein_coding	METTL24	1.06123	2.17848	2.47835	0.879005	0.379399	NA	0.011165	0	0	0	0.0465312	0.0105901
ENSG00000053371.12	chr1	19303965	19312146	protein_coding	AKR7A2	1627.09	0.0899744	0.0719465	1.25057	0.21109	0.438066	11.9479	11.7232	11.9754	13.7533	15.1512	13.27
ENSG00000053372.4	chr1	19251539	19260128	protein_coding	MRTO4	2533.5	-0.515686	0.0596636	-8.64322	5.46484e-18	7.67576e-17	11.0488	11.4899	10.8798	8.59795	8.39604	9.00104
ENSG00000053438.8	chr20	37521215	37523693	protein_coding	NNAT	444.139	0.488962	0.12127	4.032	5.53042e-05	0.000322742	2.54749	2.78287	2.91294	3.90633	4.19035	4.75079
ENSG00000053501.12	chr19	17215346	17219829	protein_coding	USE1	727.692	-0.36394	0.0900874	-4.03985	5.34848e-05	0.000312924	9.86324	9.79741	10.4536	9.1138	8.63571	8.23574
ENSG00000053524.11	chr3	183178043	183428778	protein_coding	MCF2L2	431.889	0.548417	0.128956	4.25276	2.11154e-05	0.000129452	2.16732	2.11549	2.53485	4.04168	3.91054	3.12046
ENSG00000053702.14	chr12	2825348	2835544	protein_coding	NRIP2	229.255	0.758963	0.177402	4.2782	1.88409e-05	0.000116068	0.494346	0.632307	0.526285	1.22191	0.823692	1.08063
ENSG00000053747.15	chr18	23689443	23955066	protein_coding	LAMA3	134358	-1.0963	0.0343787	-31.8891	3.7828e-223	1.09717e-220	249.466	253.791	256.055	131.045	133.095	130.432
ENSG00000053770.11	chr14	57268909	57298742	protein_coding	AP5M1	4343.15	-0.0627559	0.0519528	-1.20794	0.22707	0.459528	11.1774	11.7295	10.8648	11.9777	11.8872	12.0864
ENSG00000053900.10	chr4	25377213	25418498	protein_coding	ANAPC4	1771.88	-0.118576	0.0708439	-1.67376	0.0941777	0.248264	6.02257	6.68129	6.438	6.18178	6.48083	6.93532
ENSG00000053918.15	chr11	2444684	2849109	protein_coding	KCNQ1	2.77488	1.89514	1.60688	1.17939	0.238244	NA	0	0.0262289	0.00363481	0.0114636	0.0300117	0.122066
ENSG00000054116.11	chr1	36136570	36156053	protein_coding	TRAPPC3	4188.05	-0.64725	0.0566481	-11.4258	3.10795e-30	7.17794e-29	36.4291	37.5986	35.8653	24.7689	25.9158	27.3061
ENSG00000054118.13	chr1	36224416	36305357	protein_coding	THRAP3	18770.2	-0.586988	0.038111	-15.402	1.58562e-53	7.1904e-52	46.4751	48.72	48.972	35.1879	35.5967	35.834
ENSG00000054148.17	chr9	136848724	136851027	protein_coding	PHPT1	6130.62	0.15449	0.0453254	3.40847	0.000653292	0.00329227	77.1296	75.3489	79.0851	98.6562	94.5456	93.1175
ENSG00000054179.11	chr9	137048098	137054045	protein_coding	ENTPD2	231.717	-0.257087	0.157367	-1.63368	0.102326	0.263898	1.14803	1.37894	1.20097	1.061	1.23769	1.17967
ENSG00000054219.10	chr2	159803355	159904749	protein_coding	LY75	139.055	-1.88062	0.260533	-7.21836	5.26185e-13	5.72343e-12	0.21922	0.376343	0.217507	0.0606318	0.0811113	0.104746
ENSG00000054267.20	chr1	235131634	235328219	protein_coding	ARID4B	6645.17	-0.613569	0.0508873	-12.0574	1.77302e-33	4.60277e-32	13.4809	14.1695	14.1294	9.5841	10.2782	10.473
ENSG00000054277.13	chr1	241590102	241677376	protein_coding	OPN3	893.749	0.268957	0.0986523	2.72631	0.00640472	0.0264379	3.68452	3.00547	3.82867	4.90688	4.44284	4.69935
ENSG00000054282.15	chr1	243256034	243500092	protein_coding	SDCCAG8	1973.71	-0.392731	0.0721022	-5.44687	5.12647e-08	4.01695e-07	17.4772	19.8421	17.0882	15.8962	14.5356	15.6702
ENSG00000054356.13	chr2	219289623	219309648	protein_coding	PTPRN	7.03553	2.49561	1.03392	2.41372	0.0157904	0.0582382	0.00414153	0	0.0364189	0.0863215	0.0563468	0.0902766
ENSG00000054392.12	chr1	210328252	210676296	protein_coding	HHAT	523.755	-0.704068	0.10675	-6.59552	4.23781e-11	4.10476e-10	1.42522	1.43055	1.47075	0.913472	1.00688	1.03222
ENSG00000054523.17	chr1	10210805	10381603	protein_coding	KIF1B	9065.78	-0.181943	0.0469389	-3.87617	0.000106115	0.000598246	9.68523	9.74826	9.67561	9.1613	9.83843	9.51491
ENSG00000054598.6	chr6	1609972	1613897	protein_coding	FOXC1	1216.81	-0.219708	0.0823441	-2.66817	0.0076266	0.0308247	3.64571	3.57367	3.91519	3.30129	3.46259	3.84988
ENSG00000054611.13	chr22	46762617	47175699	protein_coding	TBC1D22A	2575.51	0.191452	0.0667488	2.86825	0.00412754	0.0178221	7.51628	7.65171	8.5456	10.225	10.6047	9.2243
ENSG00000054654.15	chr14	63852983	64226433	protein_coding	SYNE2	6931.81	0.668137	0.0485369	13.7656	4.10727e-43	1.43712e-41	4.02084	4.11705	3.85785	7.30578	6.82016	7.06815
ENSG00000054690.13	chr14	67533301	67589612	protein_coding	PLEKHH1	672.148	0.170914	0.102431	1.66858	0.0951998	0.25022	1.87734	2.04312	1.83462	2.46402	2.14782	2.59846
ENSG00000054793.13	chr20	51596514	51768634	protein_coding	ATP9A	5377.67	-0.118005	0.0564469	-2.09054	0.0365691	0.118077	5.07646	5.03269	5.36041	4.95794	5.59631	5.27795
ENSG00000054796.12	chr20	57329759	57343994	protein_coding	SPO11	0.373906	0.191337	3.89973	0.0490642	0.960868	NA	0	0	0.00674338	0	0	0.0126786
ENSG00000054803.3	chr20	55997440	56005472	protein_coding	CBLN4	0	NA	NA	NA	NA	NA	0	0	0	0	0	0
ENSG00000054938.15	chr11	74696429	74731385	protein_coding	CHRDL2	2.2545	-1.9882	1.66123	-1.19682	0.231376	NA	0.00594894	0.0449517	0.0610526	0.0194848	0.006026	0
ENSG00000054965.10	chr11	73400487	73598189	protein_coding	FAM168A	5515.24	0.0803959	0.0543509	1.4792	0.139086	0.329164	8.17766	7.70115	7.90241	8.90952	9.54568	9.4845
ENSG00000054967.12	chr11	73376264	73397474	protein_coding	RELT	587.781	-0.638171	0.105512	-6.04835	1.4634e-09	1.27989e-08	3.06054	2.63763	2.81316	2.09619	1.91708	2.05459
ENSG00000054983.16	chr14	87837820	87993665	protein_coding	GALC	1117.97	0.0040187	0.0926999	0.0433517	0.965421	0.986313	2.84352	3.28009	3.17792	3.42418	3.89018	3.06276
ENSG00000055044.10	chr2	202265716	202303666	protein_coding	NOP58	6375.4	-0.531058	0.0438483	-12.1113	9.20763e-34	2.41666e-32	38.4279	40.1906	39.2032	31.0027	29.7352	29.8845
ENSG00000055070.16	chr1	16352575	16398145	protein_coding	SZRD1	10063.3	-0.442181	0.0476516	-9.27946	1.70335e-20	2.6856e-19	33.998	34.9014	33.2786	26.968	27.8474	28.7709
ENSG00000055118.14	chr7	150944961	150978315	protein_coding	KCNH2	15.8958	1.89076	0.620415	3.04758	0.00230695	0.0105334	0.0235423	0.0312275	0.00939507	0.0936912	0.084665	0.0969479
ENSG00000055130.15	chr7	148697914	148801036	protein_coding	CUL1	6708.68	-0.435449	0.0524819	-8.29713	1.06661e-16	1.41172e-15	18.3008	19.0528	18.7727	14.4927	15.5198	16.0974
ENSG00000055147.18	chr5	153990128	154038936	protein_coding	FAM114A2	3480.96	-0.444109	0.0640729	-6.93131	4.16973e-12	4.31535e-11	14.551	16.5821	14.6844	13.3245	11.6688	12.4518
ENSG00000055163.19	chr5	157266079	157395595	protein_coding	CYFIP2	6026.29	-0.324368	0.0468586	-6.92228	4.44446e-12	4.5872e-11	13.1557	13.742	14.4096	12.2448	12.5257	11.8691
ENSG00000055208.18	chr6	149218641	149411613	protein_coding	TAB2	9851.1	-0.876483	0.0439443	-19.9453	1.64682e-88	1.35781e-86	23.2282	22.7688	22.6578	13.7473	14.0361	13.7827
ENSG00000055211.12	chr6	149566294	149591748	protein_coding	GINM1	2713.12	-0.398777	0.0600857	-6.63681	3.20551e-11	3.12714e-10	12.5514	12.8145	13.9231	10.5843	11.2759	11.2245
ENSG00000055332.16	chr2	37099210	37157065	protein_coding	EIF2AK2	48553.8	-0.920387	0.0423798	-21.7176	1.3995e-104	1.41531e-102	68.8773	70.5806	71.4641	39.7111	41.0961	42.9756
ENSG00000055483.19	chr17	78787381	78841441	protein_coding	USP36	5087.34	-0.638052	0.05105	-12.4986	7.5995e-36	2.1254e-34	17.4819	18.1451	19.9124	13.6113	13.0141	12.9863
ENSG00000055609.17	chr7	152134922	152436005	protein_coding	KMT2C	10646.8	-0.169637	0.0472618	-3.58931	0.00033155	0.00174761	7.4735	7.52386	7.5423	7.36972	7.07469	7.82359
ENSG00000055732.12	chr1	85018082	85048499	protein_coding	MCOLN3	1458.97	-0.947509	0.072346	-13.0969	3.43001e-39	1.06571e-37	5.42106	5.56565	5.28743	3.0037	3.26274	3.11926
ENSG00000055813.5	chr2	56184123	56386173	protein_coding	CCDC85A	5.19933	1.24512	1.32065	0.942806	0.34578	0.594283	0.0138515	0	0.00746116	0.0078328	0	0.0460223
ENSG00000055917.15	chr2	20248691	20352234	protein_coding	PUM2	14540.7	-0.327359	0.0463369	-7.06475	1.60901e-12	1.70314e-11	29.2866	30.3997	29.2469	25.5681	25.6754	27.5169
ENSG00000055950.16	chr10	100969458	100987515	protein_coding	MRPL43	2084.62	-0.29248	0.0658951	-4.43857	9.0559e-06	5.76338e-05	25.4272	25.2289	26.527	22.288	22.8376	24.8629
ENSG00000055955.15	chr3	52812975	52831479	protein_coding	ITIH4	33.2974	-0.0139099	0.43802	-0.0317564	0.974666	0.989983	0.28862	0.389157	0.52282	0.240394	0.530134	0.558078
ENSG00000055957.10	chr3	52777592	52792068	protein_coding	ITIH1	4.54441	0.437738	1.06595	0.410654	0.681326	0.849012	0.0582359	0.0506027	0.0871393	0.0825847	0.0300119	0.164793
ENSG00000056050.6	chr4	169729465	169757953	protein_coding	HPF1	1042.04	-0.402175	0.0768848	-5.23088	1.68704e-07	1.26171e-06	8.388	8.75259	9.28226	7.47658	7.35404	7.37026
ENSG00000056097.15	chr5	32354350	32444761	protein_coding	ZFR	10460.9	-0.582755	0.0451781	-12.8991	4.55568e-38	1.36427e-36	21.8886	21.4184	22.4546	15.7877	16.2748	16.7145
ENSG00000056277.15	chrX	130202711	130268899	protein_coding	ZNF280C	699.103	-0.936493	0.0962348	-9.73134	2.21664e-22	3.76947e-21	1.62296	1.60135	1.54808	0.950125	0.848789	0.975167
ENSG00000056291.17	chr4	72031804	72148067	protein_coding	NPFFR2	2.63028	-1.5516	1.48137	-1.04741	0.294909	NA	0.0193658	0.012841	0.0370597	0.00736788	0.0186061	0
ENSG00000056487.15	chr22	44881162	45009999	protein_coding	PHF21B	12.1596	-4.69302	0.92571	-5.06965	3.98554e-07	2.88662e-06	0.0516535	0.166148	0.0829635	0.00222406	0.00278494	0.00776235
ENSG00000056558.10	chr9	120902393	120929173	protein_coding	TRAF1	487.03	-1.90004	0.117596	-16.1574	1.00728e-58	5.11138e-57	1.05102	1.12469	1.01002	0.307714	0.348181	0.295754
ENSG00000056586.15	chr9	122844556	122905341	protein_coding	RC3H2	12800.2	-0.426303	0.0393542	-10.8325	2.41595e-27	5.03071e-26	18.489	18.6483	18.5042	15.5615	15.4128	15.0452
ENSG00000056736.9	chr3	53846580	53865800	protein_coding	IL17RB	186.047	0.14701	0.172147	0.853977	0.393118	0.639125	0.649497	0.662223	0.815442	0.827409	0.915903	0.866333
ENSG00000056972.18	chr6	111556454	111606278	protein_coding	TRAF3IP2	4630.48	-0.0246442	0.0522256	-0.471881	0.637012	0.823652	19.4217	18.9478	19.0473	21.1368	19.894	21.6986
ENSG00000056998.18	chrX	2828788	2882818	protein_coding	GYG2	4.05569	-0.974692	1.20143	-0.811279	0.417206	0.661954	0.034552	0.0642942	0.0507851	0.026585	0	0.0590519
ENSG00000057019.15	chr3	98795941	98901689	protein_coding	DCBLD2	28712.8	-1.90111	0.040234	-47.2513	0	0	71.1726	69.5425	71.6038	20.9205	20.6333	21.6122
ENSG00000057149.15	chr18	63655197	63661963	protein_coding	SERPINB3	152.758	1.6092	0.211823	7.59688	3.03346e-14	3.53582e-13	0.41941	0.275404	0.335088	1.23085	1.24759	1.00391
ENSG00000057252.12	chr1	179293714	179358680	protein_coding	SOAT1	3731.85	-1.17786	0.0583267	-20.1942	1.10021e-90	9.31315e-89	9.99347	10.5834	10.3571	5.05707	4.72381	5.41901
ENSG00000057294.14	chr12	32790745	32896840	protein_coding	PKP2	4869.91	-0.139774	0.0490859	-2.84754	0.00440592	0.0188899	10.6323	10.6457	10.6173	10.5691	10.5414	11.0604
ENSG00000057468.6	chr1	75796882	75913238	protein_coding	MSH4	64.5111	1.72175	0.328953	5.23404	1.65844e-07	1.24112e-06	0.0435076	0.0692117	0.103893	0.300721	0.278128	0.209017
ENSG00000057593.13	chr13	113105788	113120681	protein_coding	F7	0.142868	-1.13461	4.08047	-0.278059	0.780967	NA	0	0.00306824	0	0	0	0
ENSG00000057608.16	chr10	5765223	5842132	protein_coding	GDI2	13242.9	-0.0150411	0.0425338	-0.353628	0.723618	0.871967	45.1596	44.5248	45.1004	48.3572	49.4787	50.3742
ENSG00000057657.15	chr6	106086320	106109939	protein_coding	PRDM1	1877.99	-0.403073	0.0735973	-5.47674	4.33243e-08	3.41396e-07	9.09378	9.38327	8.44279	8.14598	6.94678	7.54459
ENSG00000057663.13	chr6	106045423	106325820	protein_coding	ATG5	3110.11	-0.540497	0.0558128	-9.68412	3.52236e-22	5.94039e-21	9.54029	9.61157	9.60521	7.06724	7.33671	7.57183
ENSG00000057704.11	chr12	94567124	94650562	protein_coding	TMCC3	3095.59	-0.0140469	0.0642739	-0.218547	0.827003	0.92512	6.0175	6.68659	6.76849	7.48934	6.49032	7.44463
ENSG00000057757.9	chr1	23778405	23788232	protein_coding	PITHD1	2302.5	-0.3195	0.0581419	-5.49517	3.90327e-08	3.08813e-07	14.2637	14.3745	15.2731	12.9045	12.934	13.2361
ENSG00000057935.13	chr2	42494569	42756947	protein_coding	MTA3	3252.51	-0.164844	0.0614008	-2.68473	0.00725895	0.0295185	13.2183	15.3379	14.7781	14.0711	14.9848	13.8949
ENSG00000058056.8	chr3	179652755	179789401	protein_coding	USP13	1266.18	-0.25637	0.104603	-2.4509	0.0142501	0.053273	2.23052	2.19417	2.07747	1.92167	1.71198	2.42791
ENSG00000058063.15	chr3	182793500	182921635	protein_coding	ATP11B	9063.15	-0.559287	0.042766	-13.0778	4.40815e-39	1.36369e-37	19.1165	20.1447	20.4322	14.7864	15.2925	14.9224
ENSG00000058085.14	chr1	183186238	183244900	protein_coding	LAMC2	114540	-0.969669	0.0388344	-24.9693	1.31704e-137	1.89078e-135	224.109	223.737	228.122	124.612	131.123	127.724
ENSG00000058091.16	chr7	90466424	91210590	protein_coding	CDK14	3232.37	-0.0551821	0.0684337	-0.806358	0.420036	0.664839	6.06499	6.36017	6.35216	6.18696	7.42407	6.47931
ENSG00000058262.9	chr3	128051641	128071683	protein_coding	SEC61A1	23920.9	-0.690653	0.0389217	-17.7447	1.89528e-70	1.20459e-68	66.8146	67.9291	68.5453	45.655	47.1916	47.0866
ENSG00000058272.16	chr12	79773563	79935460	protein_coding	PPP1R12A	8799.05	-0.411842	0.0577436	-7.13226	9.87321e-13	1.05921e-11	21.8763	22.471	22.7391	17.955	17.5204	20.5431
ENSG00000058335.15	chr15	78959947	79090773	protein_coding	RASGRF1	37.4086	-1.24583	0.373698	-3.33379	0.000856708	0.0042268	0.114466	0.137578	0.110434	0.0573665	0.0475951	0.0640983
ENSG00000058404.19	chr7	44217150	44334577	protein_coding	CAMK2B	85.4644	0.0582311	0.28426	0.204852	0.837688	0.930225	0.442337	0.49955	0.799567	0.538156	0.796887	0.652477
ENSG00000058453.16	chr1	16740273	16972979	protein_coding	CROCC	1352.82	0.599723	0.070788	8.4721	2.41004e-17	3.29123e-16	5.76848	5.8894	5.81443	9.88886	9.41617	10.1242
ENSG00000058600.15	chr16	22297375	22335103	protein_coding	POLR3E	3462.32	-0.366473	0.0593574	-6.174	6.65815e-10	5.97336e-09	14.1527	16.3908	16.6899	13.6085	13.4972	13.5613
ENSG00000058668.14	chr1	203626561	203744081	protein_coding	ATP2B4	16351.9	0.691789	0.0396836	17.4326	4.66552e-68	2.86336e-66	10.6102	10.7292	10.5023	19.0573	18.8607	19.2448
ENSG00000058673.15	chr1	203795654	203854124	protein_coding	ZC3H11A	19846	-0.58834	0.0445986	-13.1919	9.76874e-40	3.08379e-38	45.971	48.0898	48.2675	33.4596	35.6274	36.0559
ENSG00000058729.10	chr5	97160867	97183260	protein_coding	RIOK2	4045.32	-0.595526	0.0553456	-10.7601	5.30957e-27	1.08933e-25	16.8816	18.2625	16.4754	12.7209	12.7071	12.5512
ENSG00000058799.13	chr1	53851719	53889834	protein_coding	YIPF1	1688.06	-0.527776	0.0730739	-7.2225	5.1039e-13	5.55691e-12	11.5328	10.2026	10.7152	8.17968	8.53484	8.29827
ENSG00000058804.11	chr1	53765460	53838860	protein_coding	NDC1	3059.74	-0.427507	0.0533485	-8.01347	1.1152e-15	1.39462e-14	5.34107	5.40876	5.34977	4.51177	4.50988	4.28511
ENSG00000058866.14	chr3	186105668	186362237	protein_coding	DGKG	36.9475	-1.18406	0.440775	-2.68633	0.00722423	0.0293834	0.138826	0.271942	0.145083	0.0655975	0.0689435	0.146899
ENSG00000059122.16	chr16	2911937	2951208	protein_coding	FLYWCH1	3430.85	-0.159505	0.0553068	-2.884	0.0039266	0.0170368	16.3286	15.6077	15.9026	16.7285	15.2635	15.6102
ENSG00000059145.18	chr16	1363205	1414751	protein_coding	UNKL	541.431	0.388085	0.11963	3.24404	0.00117847	0.00568711	2.12686	2.59334	2.53622	4.07534	3.09737	3.38164
ENSG00000059377.15	chr7	139777051	140020325	protein_coding	TBXAS1	115.488	0.191192	0.213223	0.896673	0.369893	0.617003	2.12613	1.80923	1.96103	2.37814	2.67999	2.39692
ENSG00000059378.12	chr7	140023744	140063721	protein_coding	PARP12	8548.76	-0.986997	0.0407612	-24.2141	1.57989e-129	2.0848e-127	51.3009	52.8822	53.6108	29.8122	29.6708	28.97
ENSG00000059573.8	chr10	95605929	95656706	protein_coding	ALDH18A1	5726.3	-0.170155	0.0454092	-3.74715	0.000178856	0.000979158	14.5469	14.5616	14.4541	14.811	14.0666	14.1546
ENSG00000059588.9	chr1	234391313	234479103	protein_coding	TARBP1	2448.4	0.100437	0.0729521	1.37675	0.168589	0.376035	6.41686	6.85105	8.16678	8.88926	8.21754	8.36615
ENSG00000059691.11	chr4	151670504	151761023	protein_coding	GATB	1650.2	-0.373999	0.0764512	-4.89199	9.98192e-07	6.9904e-06	7.33129	6.79566	7.69085	5.88625	6.0889	6.71348
ENSG00000059728.10	chr2	69897688	69942945	protein_coding	MXD1	4088.69	-0.942854	0.0669068	-14.0921	4.25019e-45	1.56172e-43	10.6199	10.8481	11.349	6.23885	7.05097	5.69385
ENSG00000059758.7	chr12	96278261	96400560	protein_coding	CDK17	3449.34	-0.539002	0.0518452	-10.3964	2.57521e-25	4.91458e-24	12.7296	13.1987	12.6219	10.0112	9.77697	9.70799
ENSG00000059769.19	chr9	111631352	111654351	protein_coding	DNAJC25	852.451	-0.866315	0.0870791	-9.9486	2.55758e-23	4.5173e-22	3.98472	4.23965	4.04855	2.38253	2.50307	2.60586
ENSG00000059804.15	chr12	7919230	7936275	protein_coding	SLC2A3	711.502	-1.31694	0.105973	-12.4271	1.86164e-35	5.1362e-34	2.751	2.79054	2.48178	1.19363	1.06353	1.32824
ENSG00000059915.16	chr10	102402617	102421539	protein_coding	PSD	127.19	-0.317121	0.252224	-1.2573	0.208644	0.434754	1.17925	0.982119	0.577417	0.860953	0.71025	0.851958
ENSG00000060069.16	chr18	79679801	79756623	protein_coding	CTDP1	1773.26	-0.442779	0.071045	-6.23238	4.59399e-10	4.16257e-09	6.65108	6.28874	6.45745	5.49667	5.52435	4.84646
ENSG00000060138.12	chr12	10699089	10723312	protein_coding	YBX3	31470.6	-0.20028	0.0379249	-5.28097	1.28505e-07	9.71874e-07	214.221	216.716	214.143	206.002	207.319	210.582
ENSG00000060140.8	chr12	10618939	10674318	protein_coding	STYK1	280.301	-1.15024	0.156701	-7.34034	2.13056e-13	2.36518e-12	2.13157	1.72869	2.26524	0.943281	0.996401	1.12366
ENSG00000060237.16	chr12	752593	911452	protein_coding	WNK1	24592.3	-0.0681759	0.0399226	-1.7077	0.087692	0.235049	34.2779	37.1763	35.3661	37.9227	37.3723	37.9147
ENSG00000060303.5	chr6	50857255	50857662	processed_pseudogene	RPS17P5	0.194322	-1.13461	4.08047	-0.278059	0.780967	NA	0.0393154	0	0	0	0	0
ENSG00000060339.13	chr10	68721012	68792377	protein_coding	CCAR1	9210.95	-0.199501	0.0509264	-3.91743	8.94979e-05	0.000509793	24.6884	25.6738	24.2536	23.2244	23.6306	25.3571
ENSG00000060491.16	chr20	62804835	62814000	protein_coding	OGFR	5968.02	-0.882454	0.0482169	-18.3018	8.01034e-75	5.46175e-73	34.4104	35.3495	35.5251	20.4049	21.3292	21.7247
ENSG00000060558.3	chr19	3136193	3163769	protein_coding	GNA15	3129.1	-1.16833	0.0564537	-20.6953	3.81757e-95	3.42431e-93	18.9863	19.1553	19.3007	10.1215	9.32334	8.94945
ENSG00000060566.13	chr19	4153601	4173054	protein_coding	CREB3L3	1.62025	-3.57993	2.01956	-1.77263	0.0762895	NA	0.034552	0.0120762	0.0269628	0.00303674	0	0
ENSG00000060642.10	chr1	26787472	26798398	protein_coding	PIGV	1188.4	-0.247971	0.0759018	-3.267	0.00108695	0.0052726	5.58261	5.69978	5.23663	5.20526	5.17151	5.09601
ENSG00000060656.19	chr1	29236516	29326813	protein_coding	PTPRU	6302.09	0.0965741	0.0514832	1.87584	0.0606778	0.177737	12.1524	12.0154	11.2257	14.2002	14.1157	13.7617
ENSG00000060688.12	chr1	31259568	31296782	protein_coding	SNRNP40	3032.62	-0.349955	0.054548	-6.41554	1.40325e-10	1.31312e-09	20.0627	20.7254	19.7801	17.4536	17.7564	17.6274
ENSG00000060709.14	chr12	130396137	130517917	protein_coding	RIMBP2	1.916	-4.3309	2.17663	-1.98973	0.0466203	NA	0.0241322	0	0.0043947	0	0	0
ENSG00000060718.19	chr1	102876467	103108496	protein_coding	COL11A1	17.5238	-1.90529	0.723739	-2.63256	0.00847443	0.0338326	0.0752352	0.0724139	0.0572352	0.0196574	0.00244256	0.052982
ENSG00000060749.14	chr11	32893178	32993316	protein_coding	QSER1	7382.18	0.111608	0.0519716	2.14747	0.0317557	0.105064	6.20875	6.5345	6.04805	7.22676	7.72364	7.61633
ENSG00000060762.18	chr6	166364919	166383013	protein_coding	MPC1	707.713	-0.617461	0.0904661	-6.82533	8.77228e-12	8.89653e-11	9.13834	8.93524	9.61196	6.68063	6.68673	6.66778
ENSG00000060971.17	chr3	38103129	38137242	protein_coding	ACAA1	2845.27	0.156025	0.0559002	2.79114	0.00525231	0.0221491	15.1196	14.8904	15.7738	18.4324	19.0811	19.1354
ENSG00000060982.14	chr12	24810022	24949459	protein_coding	BCAT1	1470.78	-2.69189	0.104856	-25.6723	2.38283e-145	3.65014e-143	3.32041	3.60293	3.48932	0.657527	0.450831	0.68572
ENSG00000061273.17	chr12	47782722	47833132	protein_coding	HDAC7	5999	-0.736369	0.0542326	-13.578	5.40965e-42	1.82573e-40	22.6932	24.1101	22.6641	15.7446	16.2291	14.3859
ENSG00000061337.15	chr8	20246165	20303963	protein_coding	LZTS1	34.1531	1.34317	0.410926	3.26865	0.00108063	0.00524462	0.0280223	0.0376768	0.018733	0.0779659	0.0804318	0.0860984
ENSG00000061455.10	chr5	123089121	123194266	protein_coding	PRDM6	39.0394	-1.08026	1.09633	-0.985335	0.324459	0.572243	0.218237	0.0219357	0.0708884	0.0325076	0.0199351	0.112503
ENSG00000061492.11	chr5	138083892	138092365	protein_coding	WNT8A	0.285735	-1.77136	4.06356	-0.435914	0.662899	NA	0	0.00884971	0	0	0	0
ENSG00000061656.9	chr20	35615892	35621049	protein_coding	SPAG4	556.151	-0.0437048	0.114561	-0.381498	0.702834	0.860541	5.75864	5.75399	7.12689	7.02635	7.0533	5.9631
ENSG00000061676.14	chr2	182909115	183038858	protein_coding	NCKAP1	25139.1	-0.471938	0.0360294	-13.0987	3.34958e-39	1.04129e-37	50.5932	50.5398	51.2122	41.3426	40.1161	40.6018
ENSG00000061794.12	chr12	27710773	27756295	protein_coding	MRPS35	4231.35	-0.36573	0.0523367	-6.98803	2.78763e-12	2.91882e-11	21.0957	21.1017	22.9342	18.3069	18.6045	19.2095
ENSG00000061918.12	chr4	155758992	155807591	protein_coding	GUCY1B3	81.8082	0.272072	0.266634	1.02039	0.307542	0.55449	0.194465	0.229745	0.159728	0.21509	0.289824	0.284729
ENSG00000061936.9	chr12	131711081	131799737	protein_coding	SFSWAP	4423.77	-0.0130093	0.0542339	-0.239874	0.810428	0.916991	12.453	12.6599	11.6778	13.4466	13.3685	13.726
ENSG00000061938.16	chr3	195863364	195911945	protein_coding	TNK2	3912.24	0.259824	0.0551502	4.71121	2.4625e-06	1.66021e-05	13.8583	14.7942	13.4182	19.2082	18.7145	18.1004
ENSG00000061987.14	chr12	62466817	62600479	protein_coding	MON2	6068.13	0.0421334	0.0518872	0.812019	0.416781	0.661571	8.60353	9.65008	8.94071	10.3919	10.0493	10.6773
ENSG00000062038.13	chr16	68636189	68722616	protein_coding	CDH3	30238.2	0.109605	0.0355115	3.08646	0.00202554	0.00936368	78.7284	79.3914	81.8697	96.7688	94.2879	96.6174
ENSG00000062096.14	chrX	3041471	3112726	protein_coding	ARSF	4.69554	-0.170053	1.06231	-0.160078	0.872819	0.946088	0.00419538	0.0291703	0.0227282	0.0173962	0.0257543	0.0120092
ENSG00000062194.15	chr5	57173948	57264679	protein_coding	GPBP1	8063.39	-0.52367	0.0543531	-9.6346	5.71133e-22	9.52799e-21	27.6885	27.8299	25.5294	20.6003	20.2925	21.7891
ENSG00000062282.14	chr11	75759512	75801535	protein_coding	DGAT2	258.314	0.344036	0.154801	2.22244	0.0262537	0.0896589	0.899792	0.761803	0.756113	1.15164	1.25168	1.01517
ENSG00000062370.16	chr19	44326555	44367217	protein_coding	ZNF112	990.155	-0.237618	0.0878839	-2.70377	0.00685577	0.0280525	2.48921	2.72092	2.63137	2.7751	2.30692	2.31829
ENSG00000062485.18	chr12	56271699	56300392	protein_coding	CS	12157.4	0.0342591	0.042075	0.814239	0.415508	0.6606	36.3896	38.8883	38.439	42.3038	43.666	43.4004
ENSG00000062524.15	chr15	41503638	41513887	protein_coding	LTK	8.36971	-0.48097	0.840513	-0.572234	0.567163	0.776447	0.0399752	0.0618555	0.0530842	0.0877357	0.0256783	0.0151943
ENSG00000062582.13	chr7	43866558	43869893	protein_coding	MRPS24	2503.12	-0.349289	0.0564362	-6.18909	6.05136e-10	5.44423e-09	47.2696	47.8738	49.811	41.9695	43.2276	41.1936
ENSG00000062598.17	chr20	46366049	46432985	protein_coding	ELMO2	3208.97	-0.418317	0.0557143	-7.50825	5.99238e-14	6.86157e-13	11.5061	11.4513	11.7726	9.68104	10.0696	9.13339
ENSG00000062650.17	chr10	86435256	86521815	protein_coding	WAPL	9292.15	-0.594781	0.0491902	-12.0915	1.17167e-33	3.06393e-32	13.2383	14.2643	13.6547	9.66486	10.1455	10.4676
ENSG00000062716.11	chr17	59707192	59842255	protein_coding	VMP1	37414.8	-0.495654	0.0437114	-11.3392	8.38735e-30	1.90173e-28	99.3929	109.863	107.833	82.8633	80.4772	86.4288
ENSG00000062725.9	chr17	60443149	60526219	protein_coding	APPBP2	6065.58	-1.04495	0.0633875	-16.4851	4.69339e-61	2.50862e-59	14.4165	13.5396	14.0682	7.03593	7.31525	8.28155
ENSG00000062822.12	chr19	50384204	50418018	protein_coding	POLD1	1317.74	-0.023068	0.0788941	-0.292392	0.769987	0.896876	5.77537	6.11376	6.62718	7.4259	6.42729	6.35775
ENSG00000063015.19	chr17	28954901	29006440	protein_coding	SEZ6	60.2325	0.452356	0.361669	1.25074	0.211028	0.437972	0.20843	0.127574	0.30503	0.305799	0.2165	0.442572
ENSG00000063046.17	chr12	53006158	53042209	protein_coding	EIF4B	56627.5	0.578577	0.0399465	14.4838	1.53392e-47	6.01133e-46	115.222	118.524	118.247	189.184	194.018	200.719
ENSG00000063127.15	chr19	49289638	49325225	protein_coding	SLC6A16	7.97656	3.24505	0.958258	3.38641	0.000708141	0.00354803	0.0208012	0.00222025	0.00318405	0.0801093	0.109069	0.0794562
ENSG00000063169.10	chr19	47608196	47703277	protein_coding	GLTSCR1	1265.72	-0.0296139	0.0719661	-0.411499	0.680707	0.848682	4.24972	4.56534	4.49908	5.05955	4.63732	4.79892
ENSG00000063176.15	chr19	48619291	48630717	protein_coding	SPHK2	865.709	-0.429277	0.0900973	-4.7646	1.89233e-06	1.29057e-05	5.62512	5.74945	5.06938	4.5082	4.38426	4.69564
ENSG00000063177.12	chr19	48615328	48619536	protein_coding	RPL18	34313	0.313551	0.0353089	8.88021	6.67343e-19	9.75708e-18	558.256	557.558	565.336	779.533	770.266	771.79
ENSG00000063180.8	chr19	48637942	48646312	protein_coding	CA11	661.38	1.18756	0.118034	10.0612	8.19936e-24	1.47233e-22	2.18116	2.52324	3.30765	6.70859	6.75774	6.60243
ENSG00000063241.7	chr19	55452985	55462343	protein_coding	ISOC2	990.949	-0.415615	0.0790543	-5.25734	1.46158e-07	1.09913e-06	11.6258	11.1759	11.8017	9.5468	9.77322	9.48723
ENSG00000063244.12	chr19	55654146	55674715	protein_coding	U2AF2	12095	-0.27533	0.0422586	-6.51536	7.25142e-11	6.92167e-10	54.8832	57.7478	56.1693	50.6546	51.8719	52.4539
ENSG00000063245.14	chr19	55675226	55709858	protein_coding	EPN1	5266.04	-0.241195	0.0479431	-5.03087	4.88258e-07	3.5039e-06	28.9362	30.7886	30.0413	27.6312	28.034	28.7323
ENSG00000063322.13	chr19	39391303	39400637	protein_coding	MED29	2646.67	-0.0840927	0.0603626	-1.39313	0.163582	0.368359	6.64971	6.28622	6.61709	6.60013	7.05332	6.83957
ENSG00000063438.16	chr5	304176	438291	protein_coding	AHRR	60.6675	-0.313294	0.387027	-0.809488	0.418234	0.662997	0.201505	0.290266	0.125661	0.22597	0.249859	0.0916317
ENSG00000063515.2	chr22	19148576	19150283	protein_coding	GSC2	0	NA	NA	NA	NA	NA	0	0	0	0	0	0
ENSG00000063587.13	chrX	153334155	153360110	protein_coding	ZNF275	1333.89	-0.638414	0.0816694	-7.81705	5.40754e-15	6.53779e-14	2.03636	1.84411	2.04043	1.35512	1.53283	1.3391
ENSG00000063601.16	chrX	150692971	150765103	protein_coding	MTMR1	5200.93	-0.31769	0.0475522	-6.68087	2.3753e-11	2.33597e-10	17.4302	17.5956	18.513	15.5951	16.1294	15.9911
ENSG00000063660.8	chr2	240435671	240468078	protein_coding	GPC1	7083.46	0.558701	0.0479627	11.6487	2.33093e-31	5.61961e-30	17.3497	17.4532	17.8978	28.103	30.0734	28.0657
ENSG00000063761.15	chr14	77800083	77935012	protein_coding	ADCK1	488.672	-0.468441	0.12893	-3.6333	0.000279818	0.00148977	2.69425	2.1078	2.6113	2.09395	2.13159	1.71567
ENSG00000063854.12	chr16	1795620	1827194	protein_coding	HAGH	1328.98	-0.432324	0.0715822	-6.03955	1.54541e-09	1.34997e-08	13.2219	14.2294	13.6546	11.9155	11.0719	10.8962
ENSG00000063978.15	chr4	2462220	2625320	protein_coding	RNF4	4545.01	-0.553098	0.0526038	-10.5144	7.41413e-26	1.44575e-24	15.9165	16.4146	16.6806	12.1593	13.0792	11.8824
ENSG00000064012.21	chr2	201233443	201287711	protein_coding	CASP8	2310.11	-0.424813	0.0641078	-6.62653	3.43663e-11	3.34461e-10	11.051	11.7382	10.7029	8.99909	9.17458	9.57085
ENSG00000064042.17	chr4	41359607	41700044	protein_coding	LIMCH1	2525.97	-0.493411	0.058983	-8.36531	5.9957e-17	8.03618e-16	5.01058	5.61665	5.36373	4.20418	4.20937	4.21121
ENSG00000064102.14	chr12	26905181	26938326	protein_coding	ASUN	3980.74	-0.446746	0.0531315	-8.40831	4.1596e-17	5.61207e-16	17.0382	15.8472	16.7927	13.5959	13.4148	13.48
ENSG00000064115.10	chr12	26973195	27014434	protein_coding	TM7SF3	22317.9	0.11638	0.0380232	3.06077	0.00220767	0.0101229	89.14	90.6294	89.8703	107.361	109.526	107.904
ENSG00000064195.7	chr17	49990005	49995224	protein_coding	DLX3	13.7625	-0.756372	0.685848	-1.10283	0.270103	0.513092	0.146437	0.0515542	0.0556171	0.0417649	0.033262	0.0950048
ENSG00000064199.6	chr11	124673798	124697518	protein_coding	SPA17	554.28	-0.463305	0.102116	-4.53705	5.70469e-06	3.70824e-05	3.60109	3.68888	4.03324	2.93915	3.10777	3.06877
ENSG00000064201.15	chr11	2301997	2318200	protein_coding	TSPAN32	5.06847	0.729926	0.988336	0.73854	0.460186	0.698309	0.0344333	0.0523422	0.0280573	0.104611	0.0482951	0.0630475
ENSG00000064205.10	chr20	44714844	44728509	protein_coding	WISP2	14.5359	0.420821	0.591065	0.711971	0.476483	0.710435	0.0406509	0.0397933	0.0616423	0.0868131	0.0563576	0.0714049
ENSG00000064218.4	chr9	976964	991731	protein_coding	DMRT3	0.429849	0.924909	3.70246	0.24981	0.802735	NA	0	0.00346249	0	0.0283079	0	0
ENSG00000064225.12	chr3	98732236	98821201	protein_coding	ST3GAL6	161.05	-1.09552	0.20557	-5.32917	9.86615e-08	7.54257e-07	2.05593	1.91121	1.96275	1.13211	1.22864	0.744539
ENSG00000064270.12	chr16	84368527	84464187	protein_coding	ATP2C2	128.978	0.460619	0.200223	2.30053	0.0214181	0.0756219	0.432647	0.377348	0.423938	0.660511	0.608627	0.607248
ENSG00000064300.8	chr17	49495293	49515017	protein_coding	NGFR	136.45	-0.332897	0.20367	-1.63449	0.102155	0.263602	0.475479	0.356255	0.453626	0.358777	0.383566	0.388741
ENSG00000064309.14	chr11	125955796	126063335	protein_coding	CDON	319.736	0.228053	0.142696	1.59818	0.110003	0.278335	0.656747	0.557447	0.589729	0.741999	0.890656	0.723038
ENSG00000064313.11	chr8	119730775	119832863	protein_coding	TAF2	4377.38	-0.550206	0.0545186	-10.0921	5.98976e-24	1.08202e-22	13.6133	14.6938	13.7201	11.0097	10.0116	10.8749
ENSG00000064393.15	chr7	139561570	139777778	protein_coding	HIPK2	16327.3	-0.207345	0.0570272	-3.63589	0.000277023	0.00147613	11.745	11.1389	11.1406	10.0538	11.3833	11.3074
ENSG00000064419.13	chr7	128954180	129055173	protein_coding	TNPO3	7216.94	-0.391548	0.0473051	-8.27709	1.2622e-16	1.66674e-15	14.6042	14.084	14.8046	11.9602	12.3981	12.4749
ENSG00000064489.22	chr19	19145567	19192158	protein_coding	BORCS8-MEF2B	292.173	-0.00234599	0.142178	-0.0165004	0.986835	0.99495	2.52844	2.45509	2.13793	2.60107	2.82972	2.48321
ENSG00000064490.13	chr19	19192229	19201869	protein_coding	RFXANK	1495.34	-0.310393	0.0678578	-4.57417	4.78109e-06	3.1393e-05	22.3137	22.9893	23.1969	21.0362	20.9803	19.3802
ENSG00000064545.14	chr19	19119169	19138513	protein_coding	TMEM161A	802.908	0.415454	0.09206	4.51286	6.39589e-06	4.13263e-05	4.90193	4.70463	5.29495	7.0436	7.16227	7.85585
ENSG00000064547.13	chr19	19623668	19628930	protein_coding	LPAR2	372.34	-0.38535	0.127083	-3.03226	0.00242731	0.0110441	3.21368	2.90537	3.37532	2.8548	2.42475	2.77735
ENSG00000064601.16	chr20	45890144	45898820	protein_coding	CTSA	6832.92	-0.152873	0.04403	-3.47202	0.000516566	0.00264216	37.5641	38.1681	37.9931	37.5049	37.6836	38.49
ENSG00000064607.16	chr19	18990888	19034023	protein_coding	SUGP2	6701.93	-0.224044	0.0464512	-4.82322	1.41262e-06	9.75162e-06	13.2308	14.6561	14.1903	13.5873	13.0658	13.3772
ENSG00000064651.13	chr5	128083766	128189688	protein_coding	SLC12A2	3339.23	-0.0934324	0.0619214	-1.50889	0.131327	0.315917	4.79652	5.27248	5.22752	4.94687	5.51713	5.46059
ENSG00000064652.10	chr5	122843439	123029354	protein_coding	SNX24	2387.56	-1.21328	0.0575275	-21.0904	9.73496e-99	9.01517e-97	24.1395	24.8116	24.4367	12.0305	11.5257	11.6199
ENSG00000064655.18	chr20	46894624	47188844	protein_coding	EYA2	3256.97	1.03151	0.066093	15.6069	6.53207e-55	3.03685e-53	8.41508	7.35117	7.99918	17.2004	18.6466	18.0774
ENSG00000064666.14	chr19	1026581	1039068	protein_coding	CNN2	13633.7	-0.316496	0.0423269	-7.47742	7.57987e-14	8.62746e-13	63.5886	65.154	65.2916	56.0743	57.901	59.1431
ENSG00000064687.12	chr19	1040101	1065572	protein_coding	ABCA7	1267.91	-0.482658	0.0802836	-6.01192	1.83341e-09	1.59302e-08	4.8613	5.56005	5.63516	4.27986	3.95189	4.52677
ENSG00000064692.18	chr5	122311354	122464219	protein_coding	SNCAIP	56.826	-0.0703279	0.306425	-0.229511	0.818472	0.920551	0.222021	0.301681	0.309063	0.340253	0.283363	0.253071
ENSG00000064703.11	chr1	111755245	111768016	protein_coding	DDX20	2364.78	-0.678964	0.0585218	-11.6019	4.02962e-31	9.64174e-30	5.05514	5.54868	5.59045	3.78456	3.72392	3.72898
ENSG00000064726.9	chr15	83016422	83067354	protein_coding	BTBD1	6750.14	-0.687619	0.048783	-14.0955	4.05024e-45	1.48921e-43	24.5214	25.1103	24.3915	16.4855	16.9545	17.643
ENSG00000064763.10	chr12	29149103	29340980	protein_coding	FAR2	485.296	-0.911389	0.142314	-6.40407	1.51285e-10	1.41244e-09	2.41978	2.69357	1.80059	1.34304	1.29692	1.44987
ENSG00000064787.13	chr20	53936777	54070594	protein_coding	BCAS1	9.09284	-1.04196	0.785314	-1.3268	0.184574	0.400533	0.0141222	0.02116	0.0412019	0.0130367	0.0189835	0.00916486
ENSG00000064835.10	chr3	87259404	87276587	protein_coding	POU1F1	5.27993	-0.87684	1.00474	-0.872701	0.382826	0.629616	0.0560336	0.041354	0.0815142	0.039715	0.0543986	0.0125265
ENSG00000064886.13	chr1	111200771	111243440	protein_coding	CHI3L2	45.7897	-0.403353	0.34524	-1.16833	0.242675	0.479842	0.288564	0.31452	0.337697	0.332433	0.264877	0.193547
ENSG00000064932.15	chr19	1107636	1174283	protein_coding	SBNO2	5353.65	-0.263826	0.0518717	-5.08613	3.65443e-07	2.65691e-06	21.2011	20.6126	22.317	21.138	19.0558	19.1341
ENSG00000064933.16	chr2	189784085	189877629	protein_coding	PMS1	2131.22	-0.335574	0.0713356	-4.70417	2.54907e-06	1.71675e-05	6.99379	8.17128	7.72466	6.57407	6.36997	7.21745
ENSG00000064961.18	chr19	3572777	3579088	protein_coding	HMG20B	2552.36	0.263826	0.0594637	4.43675	9.13277e-06	5.80907e-05	18.2873	17.2181	17.9413	23.8739	24.4201	22.9954
ENSG00000064989.12	chr2	187343129	187448460	protein_coding	CALCRL	196.251	0.673513	0.202661	3.32334	0.000889458	0.00437818	0.325743	0.494352	0.493488	0.660148	0.700523	0.953879
ENSG00000064995.16	chr6	34877778	34888089	protein_coding	TAF11	1412.79	-0.0756036	0.0696835	-1.08496	0.277941	0.521757	7.21222	7.78408	7.66732	7.78477	8.17609	7.95418
ENSG00000064999.13	chr6	34889265	35091413	protein_coding	ANKS1A	3839.31	-0.519903	0.0528265	-9.84171	7.44378e-23	1.2916e-21	5.44681	5.85623	5.80476	4.32791	4.34671	4.58136
ENSG00000065000.15	chr19	2100988	2164465	protein_coding	AP3D1	14236.5	-0.754276	0.0436158	-17.2936	5.25452e-67	3.15039e-65	33.7473	33.0832	34.0985	21.4805	22.4865	22.5155
ENSG00000065029.14	chr6	35258909	35295985	protein_coding	ZNF76	1688.24	-0.135891	0.0678568	-2.00262	0.0452183	0.140601	7.98726	7.7492	8.13258	7.92634	8.47828	7.72886
ENSG00000065054.13	chr16	2025356	2039026	protein_coding	SLC9A3R2	327.066	-0.169684	0.139784	-1.2139	0.224788	0.456494	2.65529	2.30427	3.07085	2.81112	2.50424	2.58264
ENSG00000065057.7	chr16	2039815	2047866	protein_coding	NTHL1	408.048	0.11037	0.11861	0.930531	0.352096	0.600324	4.89151	4.53574	4.42668	5.86115	5.25124	5.51051
ENSG00000065060.16	chr6	34792015	34883138	protein_coding	UHRF1BP1	3349.16	-0.919143	0.0530796	-17.3163	3.54255e-67	2.13743e-65	3.50391	3.41471	3.52798	2.04944	2.09232	1.99703
ENSG00000065135.9	chr1	109548611	109618321	protein_coding	GNAI3	10431.8	-0.408007	0.0423119	-9.64286	5.26966e-22	8.80918e-21	3.04689	3.03085	3.05812	2.50888	2.58728	2.55515
ENSG00000065150.18	chr13	97953658	98024297	protein_coding	IPO5	12598.4	-0.230735	0.0406373	-5.67792	1.36342e-08	1.11513e-07	26.5561	27.3438	28.0782	25.6121	25.4974	26.492
ENSG00000065154.11	chr10	124397303	124418976	protein_coding	OAT	7213.51	-0.555675	0.0471131	-11.7945	4.16672e-32	1.0302e-30	38.0933	38.3288	37.8676	27.9703	28.821	29.6192
ENSG00000065183.15	chr1	117929720	117966542	protein_coding	WDR3	5056.54	-0.279416	0.0580135	-4.81639	1.46176e-06	1.00749e-05	11.3923	13.2735	11.7413	11.036	11.053	11.2503
ENSG00000065243.19	chr1	88684222	88836255	protein_coding	PKN2	8896.91	-0.546006	0.0465877	-11.7199	1.00732e-31	2.45633e-30	17.3847	17.6754	17.6588	12.9299	13.2594	13.9288
ENSG00000065268.10	chr19	984271	998438	protein_coding	WDR18	1621.39	-0.319856	0.0710294	-4.50315	6.69548e-06	4.31693e-05	15.4588	14.8627	17.2312	14.3125	14.3446	13.5907
ENSG00000065308.4	chr6	52497402	52576915	protein_coding	TRAM2	6995.05	-0.180803	0.047511	-3.80549	0.000141526	0.000785849	7.8365	7.64715	7.94878	7.47891	7.92203	7.56675
ENSG00000065320.8	chr17	9021542	9244000	protein_coding	NTN1	66.17	-0.705902	0.319637	-2.20845	0.0272131	0.0924436	0.106048	0.13988	0.145	0.09916	0.116577	0.0520242
ENSG00000065325.12	chr17	9822206	9892102	protein_coding	GLP2R	7.11459	-0.349103	0.841654	-0.414782	0.678302	0.847236	0.0287885	0.0168994	0.0200235	0.0126745	0.0172402	0.0272651
ENSG00000065328.16	chr10	13161554	13211104	protein_coding	MCM10	399.104	-0.571377	0.129765	-4.40316	1.06684e-05	6.73928e-05	0.915392	0.888246	1.15146	0.69379	0.748249	0.756202
ENSG00000065357.19	chr12	55927319	55954027	protein_coding	DGKA	13253.9	-0.100007	0.0411233	-2.43189	0.0150203	0.0557871	64.785	69.7053	67.5332	72.2852	67.9971	69.1891
ENSG00000065361.14	chr12	56079857	56103505	protein_coding	ERBB3	1686.01	1.10898	0.0756695	14.6556	1.2406e-48	5.03448e-47	3.01516	2.91852	2.6609	7.27459	6.91175	6.42244
ENSG00000065371.17	chr3	123968521	123992178	protein_coding	ROPN1	7.45379	0.684251	0.826004	0.828387	0.407452	0.652439	0.0347375	0.0369647	0.0244716	0.0627231	0.0413064	0.069751
ENSG00000065413.17	chr2	196967017	197311173	protein_coding	ANKRD44	88.6562	0.440207	0.287621	1.53051	0.125891	0.306691	0.681293	0.547278	0.611554	1.31484	0.598503	0.890241
ENSG00000065427.14	chr16	75627474	75648643	protein_coding	KARS	9660.48	-0.375358	0.0436506	-8.59914	8.03179e-18	1.12041e-16	43.8601	43.5356	44.1468	36.899	38.5835	37.2016
ENSG00000065457.10	chr16	75596981	75623300	protein_coding	ADAT1	1771.07	-0.484228	0.0681363	-7.10676	1.18798e-12	1.26758e-11	17.7589	18.1281	17.7316	13.7428	15.1456	13.7533
ENSG00000065485.18	chr3	123067062	123225227	protein_coding	PDIA5	1455.96	-0.974764	0.0758011	-12.8595	7.60726e-38	2.26389e-36	9.43971	9.50256	10.3311	6.05763	5.08173	5.39906
ENSG00000065491.8	chr6	37257772	37332970	protein_coding	TBC1D22B	2220.03	-0.680769	0.0626515	-10.866	1.67416e-27	3.50267e-26	6.04317	5.91792	6.00245	4.04039	4.04699	4.3642
ENSG00000065518.7	chr3	120596309	120602500	protein_coding	NDUFB4	4552.76	0.0710031	0.0509991	1.39224	0.163849	0.368742	76.0557	73.4578	75.7017	85.7439	87.1742	89.9027
ENSG00000065526.10	chr1	15847864	15940460	protein_coding	SPEN	15494.7	-0.317023	0.0487859	-6.49824	8.12645e-11	7.73237e-10	14.7255	14.5346	14.5473	12.4845	13.7814	12.808
ENSG00000065534.18	chr3	123610049	123884331	protein_coding	MYLK	1033.91	-0.680211	0.0995763	-6.83105	8.42937e-12	8.55484e-11	2.05781	1.62134	1.72108	1.33419	1.23866	1.16884
ENSG00000065548.17	chr2	186486156	186509363	protein_coding	ZC3H15	7841.34	-0.536827	0.0454384	-11.8144	3.28879e-32	8.16311e-31	37.494	39.1578	39.9309	29.0314	29.5195	30.7126
ENSG00000065559.14	chr17	12020824	12143830	protein_coding	MAP2K4	3307.64	-0.386722	0.051086	-7.57001	3.73186e-14	4.32605e-13	10.4084	10.8992	11.2018	9.46174	9.13738	9.02198
ENSG00000065600.12	chr1	212363931	212414901	protein_coding	TMEM206	626.733	-0.883107	0.112047	-7.88156	3.2331e-15	3.95913e-14	3.08835	3.77679	3.4916	2.23398	1.79106	2.21707
ENSG00000065609.14	chr6	83552880	83709691	protein_coding	SNAP91	21.1889	-1.64416	0.549699	-2.99102	0.0027805	0.0125007	0.0866194	0.10858	0.169561	0.0272398	0.0393081	0.0716073
ENSG00000065613.13	chr10	103967201	104029233	protein_coding	SLK	16638.5	0.0454943	0.0456232	0.997176	0.318679	0.566321	16.5241	16.7451	16.5162	18.3188	18.912	19.8558
ENSG00000065615.13	chr6	83859643	83967424	protein_coding	CYB5R4	2197.4	-0.915563	0.0655209	-13.9736	2.25891e-44	8.15349e-43	9.11963	9.83795	9.17786	5.55618	5.20158	5.83531
ENSG00000065618.17	chr10	104031286	104086002	protein_coding	COL17A1	127949	0.0607294	0.0447111	1.35826	0.17438	0.384893	255.819	260.165	249.725	284.142	296.015	307.182
ENSG00000065621.14	chr10	104268873	104304945	protein_coding	GSTO2	1590.97	0.158148	0.0651662	2.42684	0.0152311	0.0564419	8.34859	8.95401	8.67441	10.81	10.7931	10.619
ENSG00000065665.20	chr10	12129637	12169961	protein_coding	SEC61A2	599.98	-0.553678	0.107993	-5.12696	2.94463e-07	2.15927e-06	3.6977	4.7373	4.42915	3.2699	3.30297	3.17277
ENSG00000065675.14	chr10	6427143	6580301	protein_coding	PRKCQ	1026.63	-2.15161	0.0822828	-26.149	1.01257e-150	1.65303e-148	3.77873	3.90905	3.95266	0.962184	0.971501	0.978174
ENSG00000065717.14	chr19	2997638	3047635	protein_coding	TLE2	26.8882	0.0129669	0.4555	0.0284674	0.977289	0.99085	0.262605	0.179863	0.121876	0.240582	0.227279	0.16993
ENSG00000065802.11	chr2	238426742	238452250	protein_coding	ASB1	4919.78	-1.25844	0.0587559	-21.4181	9.05906e-102	8.8785e-100	18.2025	18.4618	16.766	8.36794	7.85083	8.61822
ENSG00000065809.13	chr10	14518557	14774897	protein_coding	FAM107B	919.092	-1.89619	0.101099	-18.7557	1.73886e-78	1.24661e-76	5.61649	5.05559	5.31275	1.65758	1.35334	1.76356
ENSG00000065833.8	chr6	83210389	83431071	protein_coding	ME1	1138.45	-0.39536	0.0760107	-5.20137	1.97823e-07	1.4712e-06	3.15654	2.97336	3.03794	2.61445	2.52827	2.60121
ENSG00000065882.15	chr4	37891087	38139175	protein_coding	TBC1D1	2343.79	-1.23768	0.064827	-19.092	2.94121e-81	2.21416e-79	11.5584	11.7176	11.3041	5.30983	5.18709	5.81517
ENSG00000065883.14	chr7	39950037	40097134	protein_coding	CDK13	5854.36	-0.461751	0.0509992	-9.05408	1.37721e-19	2.0884e-18	10.401	10.7095	10.6623	8.14518	8.89597	8.59786
ENSG00000065911.11	chr2	74198562	74217565	protein_coding	MTHFD2	10156.8	-1.67897	0.0476667	-35.2231	8.86261e-272	3.56614e-269	55.5762	57.0206	57.1312	18.6672	19.9537	20.2824
ENSG00000065923.9	chrX	46599252	46759172	protein_coding	SLC9A7	3243.4	-0.859992	0.0578696	-14.8609	5.91544e-50	2.47798e-48	5.57222	6.18129	6.4698	3.86341	3.62516	3.65938
ENSG00000065970.8	chr12	8032703	8055503	protein_coding	FOXJ2	2939.26	-0.0655758	0.0568481	-1.15353	0.248694	0.487264	4.20855	4.44794	4.27079	4.4384	4.57974	4.71435
ENSG00000065978.18	chr1	42682427	42702349	protein_coding	YBX1	42560.5	-0.523967	0.042028	-12.4671	1.12865e-35	3.14426e-34	303.474	318.695	309.812	233.028	238.189	248.807
ENSG00000065989.15	chr19	10416773	10469631	protein_coding	PDE4A	106.482	-1.30514	0.227983	-5.72471	1.0361e-08	8.53401e-08	0.263287	0.316931	0.348212	0.139692	0.134091	0.142399
ENSG00000066027.11	chr1	212285537	212361863	protein_coding	PPP2R5A	2928.74	-0.46194	0.0582416	-7.93144	2.16613e-15	2.67261e-14	9.20955	9.51268	10.0465	7.42229	7.73636	8.03848
ENSG00000066032.18	chr2	79185231	80648861	protein_coding	CTNNA2	5.42652	-1.40283	1.05146	-1.33417	0.182148	0.397053	0.0518837	0.030836	0.01312	0.0051021	0.0265464	0.011541
ENSG00000066044.14	chr19	7958579	8005659	protein_coding	ELAVL1	5711.65	-0.374503	0.0503967	-7.4311	1.077e-13	1.21496e-12	20.7139	21.8425	20.98	17.5513	18.8147	18.1082
ENSG00000066056.13	chr1	43300993	43323108	protein_coding	TIE1	6.03545	-0.917341	1.06431	-0.861911	0.388737	0.635199	0.0284236	0.0468514	0.0287094	0.00511198	0.00801666	0.0553073
ENSG00000066084.12	chr12	50504985	50748667	protein_coding	DIP2B	8514.37	-0.138995	0.0483784	-2.87307	0.00406506	0.0175775	8.55676	7.96076	8.71139	8.39496	8.57582	8.47747
ENSG00000066117.14	chr12	50084972	50100712	protein_coding	SMARCD1	4977.34	-0.598113	0.0459993	-13.0027	1.1816e-38	3.59883e-37	22.2884	23.3352	23.4735	17.0043	17.1175	16.5978
ENSG00000066135.12	chr1	43650158	43705515	protein_coding	KDM4A	7515.73	-0.0178041	0.049831	-0.35729	0.720875	0.870332	16.7413	16.1554	16.5258	17.3979	18.1147	18.7291
ENSG00000066136.20	chr1	40691648	40771603	protein_coding	NFYC	2816.62	0.0486713	0.0554784	0.877301	0.380323	0.627336	15.6652	16.462	17.1032	19.258	19.2124	18.092
ENSG00000066185.12	chr1	42430329	42456267	protein_coding	ZMYND12	7.10796	-2.34031	0.930753	-2.51442	0.0119227	0.0456625	0.0924875	0.127733	0.0424151	0.013023	0.036928	0.0104032
ENSG00000066230.10	chr5	473310	524332	protein_coding	SLC9A3	54.4601	-0.0271587	0.319291	-0.0850593	0.932214	0.972856	0.162922	0.235989	0.171019	0.247166	0.209	0.167158
ENSG00000066248.14	chr2	232878686	233013272	protein_coding	NGEF	40.4085	-0.0802302	0.419633	-0.191191	0.848376	0.934878	0.342088	0.159275	0.302445	0.200066	0.414643	0.226502
ENSG00000066279.16	chr1	197084128	197146694	protein_coding	ASPM	1157.43	-0.965456	0.0818616	-11.7938	4.20336e-32	1.0388e-30	1.08793	1.06897	1.13258	0.685028	0.563154	0.621738
ENSG00000066294.14	chr1	160541095	160579516	protein_coding	CD84	12.6761	-1.49127	0.799567	-1.8651	0.0621671	0.181073	0.056478	0.00713549	0.0112893	0.0050907	0.0115767	0.0110052
ENSG00000066322.13	chr1	43363397	43368074	protein_coding	ELOVL1	4792.74	-0.452422	0.0515719	-8.77264	1.74518e-18	2.51365e-17	37.1042	35.3929	38.002	30.3788	30.713	28.6189
ENSG00000066336.11	chr11	47354860	47378576	protein_coding	SPI1	0.554568	-2.66636	3.28684	-0.811221	0.417239	NA	0	0.00680607	0.0211744	0	0	0
ENSG00000066379.14	chr6	30058899	30064909	protein_coding	ZNRD1	942.065	-0.546441	0.0822586	-6.64296	3.07437e-11	3.00279e-10	12.9264	13.1344	13.8731	10.4863	10.4316	9.45692
ENSG00000066382.16	chr11	30384493	30586872	protein_coding	MPPED2	14.3743	2.18127	0.751049	2.9043	0.00368074	0.0160812	0.00744026	0.0134679	0.00159125	0.0161457	0.0370581	0.0660041
ENSG00000066405.12	chr3	137998735	138033655	protein_coding	CLDN18	36.6934	0.655738	0.377632	1.73645	0.0824846	0.224261	0.070614	0.0633387	0.0498439	0.0933484	0.111855	0.116604
ENSG00000066422.4	chr3	101648889	101677495	protein_coding	ZBTB11	4953.46	-0.507556	0.0468096	-10.843	2.15303e-27	4.48814e-26	7.96664	8.44051	8.48779	6.59884	6.56567	6.29216
ENSG00000066427.21	chr14	92038652	92106621	protein_coding	ATXN3	3602.79	-0.0868034	0.0558851	-1.55325	0.120364	0.297284	12.3846	11.957	13.283	13.1463	12.634	13.5364
ENSG00000066455.12	chr14	92794231	92839963	protein_coding	GOLGA5	4237.54	-0.72513	0.051515	-14.0761	5.32613e-45	1.9533e-43	15.2028	14.6756	15.2704	10.3376	9.67114	10.3321
ENSG00000066468.21	chr10	121478334	121598458	protein_coding	FGFR2	286.374	1.04622	0.137072	7.63266	2.29963e-14	2.70029e-13	0.499555	0.522065	0.535467	1.21074	1.15734	1.19841
ENSG00000066557.5	chr1	70144805	70205620	protein_coding	LRRC40	1999.1	-0.423311	0.0621168	-6.81476	9.44239e-12	9.55916e-11	6.76897	6.51623	6.53216	5.57862	5.50731	5.339
ENSG00000066583.11	chr5	129094751	129114028	protein_coding	ISOC1	1743.79	-0.313208	0.0649499	-4.82231	1.41907e-06	9.79378e-06	7.96314	7.99077	8.59056	7.2413	7.54053	7.15624
ENSG00000066629.16	chr14	99737693	99942060	protein_coding	EML1	698.569	-0.388414	0.107714	-3.60599	0.000310961	0.00164485	2.16435	2.07588	2.22672	1.57539	1.97583	1.95361
ENSG00000066651.17	chr6	125986430	126039276	protein_coding	TRMT11	1406.14	-0.480933	0.0689223	-6.9779	2.9963e-12	3.12699e-11	9.70537	9.56408	10.1607	7.74912	7.72995	7.94108
ENSG00000066654.13	chr16	20702816	20742084	protein_coding	THUMPD1	6040.38	-0.164968	0.0463693	-3.55771	0.000374107	0.00195569	16.2472	16.4829	16.8648	15.9561	16.6758	16.5129
ENSG00000066697.14	chr9	100427156	100451711	protein_coding	MSANTD3	3180.18	-1.78755	0.055512	-32.2012	1.69562e-227	5.20883e-225	25.7218	25.7104	26.2335	8.08398	8.5497	8.37148
ENSG00000066735.14	chr14	104138723	104180894	protein_coding	KIF26A	2.32783	0.642752	1.45426	0.441978	0.658505	NA	0.00212747	0.00324935	0.00621049	0.0100614	0.00633403	0.00264804
ENSG00000066739.11	chr14	96279202	96363870	protein_coding	ATG2B	4536.01	-0.193124	0.0533321	-3.62117	0.000293274	0.00155677	5.51715	5.18435	5.51522	5.54408	5.03554	5.18041
ENSG00000066777.8	chr8	67173511	67343677	protein_coding	ARFGEF1	14413.4	-0.484966	0.0389013	-12.4666	1.13579e-35	3.1626e-34	21.1367	21.4294	21.9436	17.7188	16.9378	16.5633
ENSG00000066813.14	chr16	20536226	20576427	protein_coding	ACSM2B	195.406	1.06588	0.179995	5.9217	3.18621e-09	2.72332e-08	0.691337	0.489545	0.585994	1.29243	1.35513	1.43672
ENSG00000066827.15	chr8	134477788	134713049	protein_coding	ZFAT	1253.49	-0.493098	0.0976359	-5.05038	4.4093e-07	3.17863e-06	2.47552	3.37526	2.83567	2.28676	2.13624	2.43255
ENSG00000066855.15	chr8	65644734	65771261	protein_coding	MTFR1	2086.37	-0.291741	0.0793023	-3.67884	0.000234297	0.00126105	12.6947	11.3582	10.844	11.6221	9.86737	10.2234
ENSG00000066923.17	chr7	100177563	100221488	protein_coding	STAG3	276.486	0.799689	0.146591	5.45524	4.89068e-08	3.84221e-07	0.929416	0.751306	0.887564	1.64565	1.57859	1.71969
ENSG00000066926.10	chr18	57548283	57586772	protein_coding	FECH	1499.64	-0.326784	0.0879962	-3.71362	0.000204316	0.00110936	6.74108	5.93533	6.21912	5.66429	6.18314	4.91746
ENSG00000066933.15	chr15	71822289	72118577	protein_coding	MYO9A	6051.86	0.108262	0.0593295	1.82476	0.0680374	0.193862	8.51067	7.7713	8.04056	9.4622	9.29882	10.3766
ENSG00000067048.16	chrY	12904108	12920478	protein_coding	DDX3Y	9.67922	-1.28452	1.04386	-1.23055	0.21849	0.448325	0.00368396	0.00964424	0.106871	0.00462026	0.0169431	0.0086729
ENSG00000067057.16	chr10	3066333	3137712	protein_coding	PFKP	12749.2	-0.409431	0.0413098	-9.91123	3.7204e-23	6.53354e-22	53.717	52.2308	55.113	44.6306	45.2315	44.8578
ENSG00000067064.10	chr10	1039908	1049170	protein_coding	IDI1	6085.18	-0.359647	0.0486182	-7.39737	1.38904e-13	1.56019e-12	31.3021	31.3295	31.4549	26.3425	26.9806	28.1497
ENSG00000067066.16	chr2	230415942	230544090	protein_coding	SP100	22779.8	-0.989919	0.0382539	-25.8776	1.18958e-147	1.87246e-145	129.262	131.978	129.807	72.3374	73.4409	73.0202
ENSG00000067082.14	chr10	3775996	3785281	protein_coding	KLF6	41019.3	-0.643232	0.0371104	-17.3329	2.65399e-67	1.60639e-65	125.544	134.421	132.876	96.4887	91.1404	91.836
ENSG00000067113.16	chr5	55424854	55535050	protein_coding	PLPP1	1003.1	0.224529	0.0785879	2.85704	0.00427617	0.0183763	5.456	5.86816	5.64315	7.68501	7.17133	7.19777
ENSG00000067141.16	chr15	73051710	73305206	protein_coding	NEO1	5692.07	-0.0552143	0.0705165	-0.782999	0.433627	0.675941	10.1127	9.20271	9.12157	9.66377	9.46759	11.2955
ENSG00000067167.7	chr8	70573442	70608387	protein_coding	TRAM1	25622.6	-0.599964	0.0385125	-15.5784	1.02052e-54	4.71769e-53	96.1242	98.0549	99.4607	70.278	72.7758	72.1666
ENSG00000067177.14	chrX	72578814	72714319	protein_coding	PHKA1	3036.2	0.10495	0.053882	1.94777	0.0514422	0.156064	3.926	4.07443	3.96216	4.71181	4.72475	4.86474
ENSG00000067182.7	chr12	6328757	6342114	protein_coding	TNFRSF1A	6751.51	-0.410978	0.04746	-8.65946	4.73988e-18	6.68214e-17	34.5122	37.1162	37.3792	29.9537	31.4653	29.6551
ENSG00000067191.15	chr17	39173456	39197703	protein_coding	CACNB1	498.17	-0.472241	0.132466	-3.565	0.000363852	0.0019047	2.2272	2.86794	2.38393	2.36226	1.9438	1.69098
ENSG00000067208.14	chr1	92508696	92792404	protein_coding	EVI5	3260.64	-0.633966	0.0748285	-8.47225	2.40695e-17	3.2878e-16	8.14298	9.10137	8.2003	5.40076	6.5637	6.26481
ENSG00000067221.13	chr15	73978923	73994622	protein_coding	STOML1	529.498	0.10952	0.104257	1.05047	0.2935	0.538984	2.32436	2.4703	2.26062	2.83562	2.92286	2.71938
ENSG00000067225.17	chr15	72199029	72231822	protein_coding	PKM	120390	0.281488	0.0353174	7.97025	1.58354e-15	1.96398e-14	404.911	404.725	412.28	545.908	555.895	548.31
ENSG00000067248.9	chr5	55256245	55307722	protein_coding	DHX29	4995.52	-0.66849	0.0532245	-12.5598	3.51096e-36	9.94099e-35	9.90319	10.2784	10.5911	6.79821	7.46718	7.2425
ENSG00000067334.13	chr1	93866283	93879918	protein_coding	DNTTIP2	7382.21	-0.679246	0.0527421	-12.8786	5.93792e-38	1.77448e-36	29.8347	31.9908	30.4692	20.1504	21.8316	22.0649
ENSG00000067365.14	chr16	8621683	8649654	protein_coding	METTL22	1830.78	-0.284082	0.0768002	-3.69898	0.000216465	0.00117025	16.3273	15.3336	18.1842	15.0329	16.3028	14.1035
ENSG00000067369.13	chr15	43403061	43510728	protein_coding	TP53BP1	6671.5	-0.364838	0.0496545	-7.34754	2.01888e-13	2.24382e-12	11.9072	11.5116	13.0144	10.6111	10.448	10.3516
ENSG00000067445.20	chrX	54920462	54931431	protein_coding	TRO	31.0715	-1.26878	0.484019	-2.62133	0.00875862	0.0348139	0.197661	0.338918	0.196865	0.0827022	0.198909	0.0611727
ENSG00000067533.5	chr1	218285287	218337983	protein_coding	RRP15	3306.56	-0.670651	0.0528789	-12.6828	7.36696e-37	2.12271e-35	8.90325	8.6266	8.73524	6.16358	6.03542	6.13396
ENSG00000067560.10	chr3	49359145	49412998	protein_coding	RHOA	24945.9	-0.185865	0.0418887	-4.43713	9.11666e-06	5.80011e-05	109.495	110.511	113.782	104.825	111.383	109.736
ENSG00000067596.10	chr17	43483865	43544463	protein_coding	DHX8	5980.66	-0.4896	0.0532077	-9.20166	3.52449e-20	5.48427e-19	15.8274	15.7623	14.944	12.648	12.6288	11.5811
ENSG00000067601.7	chr7	67295608	67302907	transcribed_unprocessed_pseudogene	PMS2P4	87.024	-0.220496	0.255185	-0.864065	0.387552	0.634045	3.18329	2.13122	2.5564	2.37717	2.44917	2.62601
ENSG00000067606.16	chr1	2050470	2185395	protein_coding	PRKCZ	1920.26	0.0498384	0.0635393	0.784372	0.432822	0.675197	8.4624	8.92227	8.67848	10.2946	10.2633	9.44011
ENSG00000067646.11	chrY	2935281	2982506	protein_coding	ZFY	1.3072	0.622144	2.08965	0.297726	0.765912	NA	0.0274181	0.0101491	0	0.0123875	0	0.0523982
ENSG00000067704.9	chr1	220094102	220148041	protein_coding	IARS2	8730.65	-0.22051	0.0422816	-5.21528	1.83537e-07	1.36762e-06	20.4248	20.2054	20.2141	19.4289	19.1747	19.4311
ENSG00000067715.13	chr12	78863993	79452008	protein_coding	SYT1	345.673	-1.7457	0.135435	-12.8896	5.14948e-38	1.53967e-36	1.43852	1.45039	1.41471	0.536361	0.463336	0.427293
ENSG00000067798.14	chr12	77324641	78213008	protein_coding	NAV3	768.374	-2.78302	0.106813	-26.0551	1.1783e-149	1.90186e-147	3.75729	3.72068	4.11045	0.718458	0.599679	0.555278
ENSG00000067829.18	chrX	153785766	153794523	protein_coding	IDH3G	2504.3	-0.253287	0.0562515	-4.50277	6.70748e-06	4.32272e-05	18.3739	19.803	19.6227	18.5454	17.751	17.5833
ENSG00000067836.12	chr16	4796968	4802950	protein_coding	ROGDI	1139.9	0.535724	0.090885	5.89453	3.75755e-09	3.1954e-08	5.51584	6.17444	5.70952	8.68139	8.9038	10.4776
ENSG00000067840.12	chrX	153802166	153830565	protein_coding	PDZD4	7.92998	0.466983	0.823891	0.566802	0.570849	0.779146	0.0330624	0.0246121	0.0582897	0.0516778	0.0775892	0.0354849
ENSG00000067842.17	chrX	153517676	153582939	protein_coding	ATP2B3	1.13617	0.841349	2.09004	0.402551	0.687279	NA	0	0.0010248	0.00242692	0.00216529	0.00269977	0.00127462
ENSG00000067900.7	chr18	20946906	21111851	protein_coding	ROCK1	10515.1	-0.466798	0.0439373	-10.6242	2.30004e-26	4.59189e-25	16.4317	16.8028	17.1433	13.0557	13.6373	13.8002
ENSG00000067955.13	chr16	67029116	67101058	protein_coding	CBFB	4133.06	-0.577514	0.0590093	-9.78683	1.28249e-22	2.20586e-21	14.8249	15.0281	15.518	10.7222	10.8741	12.1768
ENSG00000067992.12	chrX	24465221	24539837	protein_coding	PDK3	401.823	0.379428	0.123804	3.06475	0.0021785	0.0100069	1.66216	1.51347	1.4865	2.47648	2.06103	2.19964
ENSG00000068001.13	chr3	50317790	50322906	protein_coding	HYAL2	1689.12	0.0107486	0.0654656	0.164187	0.869584	0.94475	7.61111	7.40902	7.96628	8.58912	8.7962	8.32872
ENSG00000068024.16	chr2	239048168	239401654	protein_coding	HDAC4	776.025	-0.0758404	0.302487	-0.250723	0.802029	0.913028	2.02076	2.78149	2.02175	3.35255	2.02547	1.84194
ENSG00000068028.17	chr3	50329782	50340980	protein_coding	RASSF1	847.329	-0.229014	0.0881203	-2.59888	0.00935274	0.0368753	4.65079	4.42408	4.8159	4.21851	4.29953	4.6416
ENSG00000068078.17	chr4	1793307	1808872	protein_coding	FGFR3	773.396	4.57322	0.287278	15.9192	4.66579e-57	2.26888e-55	0.143626	0.309222	0.185402	5.90249	5.80003	5.21328
ENSG00000068079.7	chr17	43006725	43014456	protein_coding	IFI35	2184.28	-1.267	0.0604537	-20.9582	1.57996e-97	1.43751e-95	27.5883	26.9663	28.8455	13.1964	12.8158	12.4742
ENSG00000068097.14	chr17	60043194	60078931	protein_coding	HEATR6	2687.91	0.0563909	0.0581566	0.969639	0.332226	0.579998	7.57686	8.09258	7.46436	9.13341	8.6745	8.94264
ENSG00000068120.14	chr17	42561467	42566277	protein_coding	COASY	4454.67	-0.246312	0.0473857	-5.19804	2.01401e-07	1.49664e-06	21.7696	22.1408	22.2392	20.4859	20.8549	20.6325
ENSG00000068137.14	chr17	42667914	42676994	protein_coding	PLEKHH3	1223.85	1.0784	0.0770081	14.0037	1.47992e-44	5.39282e-43	4.11703	4.57801	4.27574	9.89068	10.4548	10.1469
ENSG00000068305.17	chr15	99565417	99716466	protein_coding	MEF2A	5266.42	-0.502152	0.0486175	-10.3286	5.23019e-25	9.85954e-24	13.0172	13.2664	13.1778	10.9415	9.91381	10.1097
ENSG00000068308.13	chrX	48922028	48958386	protein_coding	OTUD5	3835.18	-0.39191	0.0551449	-7.1069	1.18676e-12	1.26652e-11	16.9803	17.3489	18.7739	14.6112	15.6289	14.6984
ENSG00000068323.16	chrX	49028726	49043486	protein_coding	TFE3	5373.99	-0.85979	0.0491337	-17.499	1.45845e-68	9.00899e-67	20.6586	20.6067	19.8803	12.417	12.6166	12.4263
ENSG00000068354.15	chrX	48539457	48562609	protein_coding	TBC1D25	1454.1	-0.347076	0.0715236	-4.8526	1.21851e-06	8.46691e-06	5.09944	5.10299	5.43007	4.60648	4.78704	4.25956
ENSG00000068366.19	chrX	109624244	109733403	protein_coding	ACSL4	9876.6	-1.05573	0.0462831	-22.8103	3.62327e-115	4.13227e-113	24.3903	25.8639	25.141	13.1068	14.0087	13.1906
ENSG00000068383.18	chr10	132537820	132783480	protein_coding	INPP5A	1207.33	-0.22026	0.08591	-2.56385	0.0103518	0.0403191	4.28539	4.58753	4.44566	3.81199	4.64118	4.2667
ENSG00000068394.10	chrX	49113389	49123801	protein_coding	GPKOW	1566.43	-0.540934	0.0646844	-8.36266	6.13177e-17	8.21085e-16	9.14638	9.36099	9.36536	7.22149	6.98528	7.08159
ENSG00000068400.13	chrX	48973720	49002264	protein_coding	GRIPAP1	2421.45	0.148679	0.067887	2.1901	0.0285171	0.0961643	8.47732	9.36049	9.22281	11.5135	11.7853	10.0525
ENSG00000068438.14	chrX	48476021	48486364	protein_coding	FTSJ1	4398.55	-0.519608	0.0473718	-10.9687	5.40218e-28	1.15047e-26	30.5136	30.9184	30.8914	23.8083	23.9756	23.7918
ENSG00000068489.12	chr17	59155499	59204705	protein_coding	PRR11	679.548	-0.829745	0.131059	-6.33109	2.43433e-10	2.24597e-09	2.91434	3.87964	3.16719	1.72204	2.44773	2.07423
ENSG00000068615.17	chr2	86213993	86338083	protein_coding	REEP1	102.049	0.443596	0.269388	1.64668	0.0996239	0.259047	0.201714	0.168399	0.277344	0.264555	0.436102	0.273444
ENSG00000068650.18	chr13	112690329	112887168	protein_coding	ATP11A	2680.44	-0.230217	0.0711668	-3.23489	0.00121691	0.00585431	5.48845	5.51884	5.79404	5.00393	5.93897	4.97937
ENSG00000068654.15	chr2	86020216	86106155	protein_coding	POLR1A	9354.82	-0.112899	0.0712493	-1.58457	0.113065	0.284141	14.9195	12.9449	12.7485	12.6978	14.5773	14.4773
ENSG00000068697.6	chr2	20032650	20052028	protein_coding	LAPTM4A	10314.8	-0.464335	0.0428662	-10.8322	2.42276e-27	5.04304e-26	55.8559	56.5231	56.1283	44.2628	45.8943	45.5654
ENSG00000068724.15	chr2	46916157	47076137	protein_coding	TTC7A	3421.57	-0.198708	0.0560046	-3.54807	0.000388071	0.00202351	7.3086	7.61336	7.95418	7.3879	7.0005	7.74809
ENSG00000068745.14	chr3	48688003	48740353	protein_coding	IP6K2	7230.65	0.259436	0.0439336	5.90518	3.52251e-09	2.99999e-08	47.7537	48.9539	49.0582	64.7929	62.8111	66.282
ENSG00000068781.21	chr2	48529925	48776517	protein_coding	STON1-GTF2A1L	2.68063	-2.22038	1.64016	-1.35375	0.175815	NA	0.00937387	0.0176331	0	0.00215621	0.00532709	0
ENSG00000068784.12	chr2	45388680	45612165	protein_coding	SRBD1	2364.63	-0.579829	0.0569354	-10.184	2.33825e-24	4.27804e-23	6.30023	6.70057	6.747	5.05403	4.784	4.84044
ENSG00000068796.16	chr5	62306162	62537249	protein_coding	KIF2A	5270.51	-0.680167	0.052127	-13.0483	6.50082e-39	2.00024e-37	21.9814	22.3958	22.2853	14.9283	15.0125	16.2936
ENSG00000068831.18	chr11	64726911	64745456	protein_coding	RASGRP2	6.44038	-2.57324	0.997611	-2.57941	0.00989699	0.0387298	0.152321	0.101369	0.245176	0.0105895	0.0230982	0.0659029
ENSG00000068878.14	chr2	53864067	53970840	protein_coding	PSME4	11383.2	-0.530354	0.0409668	-12.946	2.47629e-38	7.45865e-37	17.1383	16.7466	17.6855	13.5304	13.1991	12.9395
ENSG00000068885.14	chr3	160256986	160399880	protein_coding	IFT80	2828.07	-0.191921	0.080268	-2.39101	0.0168022	0.0614311	9.16583	10.5736	8.90857	8.73649	8.75392	10.3913
ENSG00000068903.19	chr19	38878555	38899862	protein_coding	SIRT2	2848.28	0.543152	0.0580648	9.35425	8.41984e-21	1.34685e-19	11.9481	11.1687	11.3578	18.9997	18.7021	18.1157
ENSG00000068912.13	chr2	53787044	53818819	protein_coding	ERLEC1	4551.47	-0.923069	0.0534074	-17.2835	6.25952e-67	3.7451e-65	21.2417	20.5842	21.5991	11.9081	12.8788	12.3788
ENSG00000068971.13	chr11	64917553	64934473	protein_coding	PPP2R5B	1602.16	-0.857977	0.085135	-10.0778	6.92253e-24	1.24776e-22	9.99368	10.0924	11.2587	6.43035	5.59234	7.19891
ENSG00000068976.13	chr11	64746389	64760297	protein_coding	PYGM	39.0372	-0.448015	0.419829	-1.06714	0.28591	0.530783	0.24328	0.12959	0.128875	0.130862	0.0864898	0.194266
ENSG00000068985.4	chrX	49687450	49695993	protein_coding	PAGE1	0	NA	NA	NA	NA	NA	0	0	0	0	0	0
ENSG00000069011.15	chr5	135027735	135034813	protein_coding	PITX1	2907.03	0.616321	0.0618524	9.96438	2.1824e-23	3.86421e-22	19.0183	18.2367	17.57	30.0363	31.9834	31.4084
ENSG00000069018.17	chr5	136213320	136365537	protein_coding	TRPC7	3.66451	0.048069	1.17896	0.0407722	0.967477	0.98705	0.0147804	0.0355032	0.00995697	0.0120444	0.0290506	0.0255557
ENSG00000069020.18	chr5	66596361	67169595	protein_coding	MAST4	17010	0.27435	0.0408513	6.71583	1.87001e-11	1.85116e-10	25.559	24.8942	25.6128	33.9952	34.7998	33.4332
ENSG00000069122.18	chr6	46852512	46954943	protein_coding	ADGRF5	3.93592	-3.15741	1.57309	-2.00714	0.0447349	0.139363	0	0.00751941	0.0467843	0.00133364	0.00293475	0
ENSG00000069188.16	chr17	73334384	73644089	protein_coding	SDK2	35.468	0.727502	1.66405	0.437186	0.661976	0.838453	0.0201641	0.0207129	0.114152	0.280553	0.00573155	0.00622723
ENSG00000069206.15	chr8	24440930	24526970	protein_coding	ADAM7	2.98293	2.92344	1.55648	1.87824	0.0603479	0.177001	0.0024863	0	0.00713855	0.0161478	0.00985793	0.037945
ENSG00000069248.11	chr1	229440260	229508341	protein_coding	NUP133	4466.59	-0.295671	0.0566336	-5.22077	1.78179e-07	1.32909e-06	8.76069	8.15486	8.20233	7.6696	7.22903	7.84284
ENSG00000069275.12	chr1	205712819	205750276	protein_coding	NUCKS1	36917.4	-0.232787	0.0455962	-5.1054	3.30097e-07	2.41314e-06	45.0945	44.6795	45.4161	40.7279	42.3421	44.7321
ENSG00000069329.15	chr16	46656132	46689518	protein_coding	VPS35	11910.6	-0.469779	0.0392144	-11.9798	4.53646e-33	1.15871e-31	25.5343	27.0509	27.4139	21.7553	21.3254	21.0929
ENSG00000069345.11	chr16	46955362	46973788	protein_coding	DNAJA2	8283.95	-0.505383	0.0460213	-10.9815	4.68964e-28	1.00208e-26	28.7379	28.5171	29.0663	21.8487	22.5095	23.2085
ENSG00000069399.13	chr19	44747705	44760044	protein_coding	BCL3	701.21	-0.268387	0.10003	-2.68308	0.0072947	0.0296447	5.81115	5.69941	6.06671	4.97329	5.99614	5.26983
ENSG00000069424.14	chr1	5991466	6101193	protein_coding	KCNAB2	242.907	0.0428431	0.172556	0.248285	0.803914	0.913852	2.2428	1.51115	1.84132	2.26469	2.2024	1.91406
ENSG00000069431.11	chr12	21797401	21942529	protein_coding	ABCC9	427.202	-3.64663	0.14679	-24.8425	3.11935e-136	4.37919e-134	0.708775	0.719715	0.706908	0.0574364	0.064337	0.0690027
ENSG00000069482.6	chr11	68683779	68691175	protein_coding	GAL	5.64718	-4.07148	1.35228	-3.01083	0.00260533	0.0117809	0.195683	0.204544	0.149289	0	0	0.0372954
ENSG00000069493.14	chr12	9664969	9699555	protein_coding	CLEC2D	230.012	-0.205425	0.454093	-0.452385	0.650991	0.831854	1.47437	2.239	1.1293	0.891092	1.77938	1.99828
ENSG00000069509.5	chrX	44523639	44543001	protein_coding	FUNDC1	1039.66	-0.31634	0.0805388	-3.9278	8.57268e-05	0.000488995	9.2144	8.68671	8.94342	7.96847	8.3542	7.63754
ENSG00000069535.13	chrX	43766611	43882447	protein_coding	MAOB	155.062	2.75757	0.221966	12.4234	1.9514e-35	5.37345e-34	0.163475	0.157033	0.117473	1.10957	1.09614	1.05139
ENSG00000069667.15	chr15	60488284	61229319	protein_coding	RORA	1926.56	-0.73481	0.0712909	-10.3072	6.53752e-25	1.22674e-23	4.0184	3.67016	4.33475	2.68787	2.57854	2.74653
ENSG00000069696.6	chr11	637293	640706	protein_coding	DRD4	11.7683	-0.561599	0.667914	-0.840824	0.400446	0.645928	0.383866	0.215743	0.356969	0.272801	0.151461	0.306304
ENSG00000069702.10	chr1	91680343	91906335	protein_coding	TGFBR3	4297.43	-0.988684	0.0525947	-18.7982	7.81485e-79	5.65222e-77	8.30756	8.96013	9.15652	5.22856	4.82851	4.7336
ENSG00000069712.11	chr1	92167857	92184330	protein_coding	KIAA1107	108.387	-0.3137	0.934765	-0.335593	0.737178	0.879242	0.220814	0.0283571	0.390618	0.225416	0.218004	0.126519
ENSG00000069764.9	chr16	14672545	14694669	protein_coding	PLA2G10	15.0155	0.261436	0.582027	0.449181	0.653301	0.833273	0.18597	0.105738	0.204626	0.239984	0.187049	0.211571
ENSG00000069812.11	chr1	6412418	6424670	protein_coding	HES2	2607.75	0.698229	0.0577705	12.0863	1.24842e-33	3.25866e-32	6.61388	6.71795	6.44193	11.9727	11.5408	12.1485
ENSG00000069849.10	chr3	141876124	141926514	protein_coding	ATP1B3	6382.56	-0.111668	0.0451155	-2.47516	0.0133176	0.0502968	33.4496	34.6988	35.0722	34.7231	35.3254	36.0848
ENSG00000069869.15	chr15	55826922	55993746	protein_coding	NEDD4	6793.16	-0.81016	0.0547066	-14.8092	1.27772e-49	5.31729e-48	15.558	16.061	16.3595	9.85478	9.57471	10.9704
ENSG00000069943.9	chr15	55318960	55355648	protein_coding	PIGB	1261.1	-0.140422	0.0712883	-1.96978	0.048864	0.149769	7.9209	7.67566	7.87306	8.07593	7.75485	7.82197
ENSG00000069956.11	chr15	51952106	52067372	protein_coding	MAPK6	13897.2	-0.197106	0.040846	-4.82558	1.39599e-06	9.64264e-06	33.462	32.1873	33.9706	32.4845	32.1774	31.8853
ENSG00000069966.18	chr15	52115105	52191369	protein_coding	GNB5	2479.54	-0.408211	0.0562531	-7.25669	3.96691e-13	4.34134e-12	9.35701	9.27227	9.55474	7.78654	7.92705	7.88256
ENSG00000069974.15	chr15	55202966	55319113	protein_coding	RAB27A	868.686	-0.499042	0.100572	-4.96206	6.97512e-07	4.94166e-06	4.4941	3.8622	5.09424	3.46582	3.55973	3.51396
ENSG00000069998.12	chr22	17137511	17165287	protein_coding	CECR5	1767.75	-0.0340428	0.0637555	-0.533959	0.59337	0.794756	9.47829	9.23897	9.25895	10.3893	10.1486	9.82959
ENSG00000070010.18	chr22	19449910	19479215	protein_coding	UFD1L	4327.14	0.100708	0.0602235	1.67224	0.0944775	0.248835	23.6047	25.5873	25.7853	28.9699	28.0826	32.2585
ENSG00000070018.8	chr12	12116025	12267012	protein_coding	LRP6	3820.06	-0.448983	0.0628934	-7.13879	9.41531e-13	1.01066e-11	4.7797	5.43181	5.0403	3.89862	4.13167	4.38624
ENSG00000070019.4	chr12	14612632	14696585	protein_coding	GUCY2C	6.4594	-0.270006	0.937244	-0.288085	0.773281	0.89861	0.00654853	0.0186783	0.030374	0.0181075	0.0248287	0.00562839
ENSG00000070031.3	chr11	626431	627143	protein_coding	SCT	2.77327	2.47005	1.56698	1.57632	0.114953	NA	0	0.111914	0	0.214624	0.178794	0.39635
ENSG00000070047.11	chr11	576486	612222	protein_coding	PHRF1	4249.38	-0.229401	0.0534847	-4.2891	1.79397e-05	0.000110708	7.97694	7.69663	8.12548	7.31585	7.83448	7.40184
ENSG00000070061.14	chr9	108867517	108934116	protein_coding	IKBKAP	5814.16	-0.287649	0.0465541	-6.1788	6.45894e-10	5.80086e-09	9.11255	9.99533	9.93923	8.93536	8.81429	8.68965
ENSG00000070081.15	chr11	17208153	17349974	protein_coding	NUCB2	2312.07	-1.21244	0.0760483	-15.9431	3.1841e-57	1.55898e-55	19.5592	19.7597	18.3428	8.44057	10.225	9.03586
ENSG00000070087.13	chr3	149964904	150050788	protein_coding	PFN2	11031.6	-0.33956	0.0425272	-7.98453	1.41062e-15	1.75408e-14	56.1918	56.4895	58.0305	48.701	50.7425	50.4321
ENSG00000070159.13	chr9	109375466	109498313	protein_coding	PTPN3	3555.56	-0.0600462	0.0620874	-0.967124	0.333482	0.58111	3.89283	4.15034	4.24259	4.07393	4.67843	4.34056
ENSG00000070182.18	chr14	64746283	64879883	protein_coding	SPTB	143.3	0.254907	0.192912	1.32136	0.186381	0.402914	0.357378	0.304855	0.304392	0.415361	0.411771	0.44926
ENSG00000070190.12	chr4	99816833	99870154	protein_coding	DAPP1	4509.62	-1.88831	0.0520954	-36.2471	1.10484e-287	5.01017e-285	25.064	25.5996	25.4171	7.38094	7.93006	7.53987
ENSG00000070193.4	chr5	44303544	44389706	protein_coding	FGF10	0.142868	-1.13461	4.08047	-0.278059	0.780967	NA	0	0.00714638	0	0	0	0
ENSG00000070214.15	chr9	105244622	105439171	protein_coding	SLC44A1	6234.09	0.158912	0.0490017	3.243	0.00118279	0.00570603	6.14692	6.01835	6.37781	7.40887	7.73699	7.84667
ENSG00000070269.13	chr14	56488354	56650606	protein_coding	TMEM260	2102.74	-0.366327	0.0691198	-5.29988	1.15878e-07	8.7929e-07	6.93452	7.00243	7.00095	6.65867	5.49757	5.9059
ENSG00000070366.13	chr17	2059839	2303771	protein_coding	SMG6	3561	-0.147176	0.0509305	-2.88974	0.0038556	0.0167619	5.97611	6.14472	6.54417	6.38171	6.14939	6.18171
ENSG00000070367.15	chr14	57200507	57269008	protein_coding	EXOC5	7410.4	-0.342956	0.0472741	-7.25462	4.02778e-13	4.40711e-12	22.2868	22.9322	22.8329	19.1001	20.3335	20.1822
ENSG00000070371.15	chr22	19179473	19291716	protein_coding	CLTCL1	1079.86	-0.174491	0.0764535	-2.28232	0.0224707	0.0787785	1.95469	1.98583	2.06001	1.92671	1.94099	2.03917
ENSG00000070388.11	chr19	639879	644371	protein_coding	FGF22	13.107	-0.415069	0.648189	-0.640352	0.521944	0.744091	0.138872	0.15931	0.179972	0.0715128	0.219572	0.111159
ENSG00000070404.9	chr19	676365	683399	protein_coding	FSTL3	7322.14	-0.181098	0.0533767	-3.39282	0.000691769	0.00347362	32.9904	33.4397	32.3448	30.4864	32.4581	33.8839
ENSG00000070413.19	chr22	19036282	19122454	protein_coding	DGCR2	6613.58	0.224127	0.0625902	3.58087	0.000342454	0.00180011	13.3287	11.8554	12.8977	15.7049	17.7495	15.969
ENSG00000070423.17	chr19	647526	663277	protein_coding	RNF126	2020.64	-0.294	0.0714913	-4.11239	3.91591e-05	0.000232949	16.5733	16.3233	17.3507	16.1472	15.8735	13.5132
ENSG00000070444.14	chr17	2384060	2401118	protein_coding	MNT	3137.43	-0.118056	0.0618976	-1.90728	0.0564839	0.168277	10.3169	9.78214	9.81259	9.68974	10.6791	10.2649
ENSG00000070476.14	chr3	126437601	126475919	protein_coding	ZXDC	1956.78	-0.243095	0.0663785	-3.66226	0.00025	0.00133988	6.48568	6.13539	6.48863	5.86801	6.30581	5.76537
ENSG00000070495.14	chr17	76712832	76726799	protein_coding	JMJD6	1741.63	-0.588008	0.065702	-8.94962	3.56701e-19	5.29932e-18	9.95792	9.99355	10.1039	7.92504	7.19203	7.1006
ENSG00000070501.11	chr8	42338454	42371808	protein_coding	POLB	1056.14	-0.588095	0.0803753	-7.31686	2.53843e-13	2.80706e-12	10.3268	11.7195	11.1497	8.30254	8.43326	7.82244
ENSG00000070526.14	chr17	76624761	76643838	protein_coding	ST6GALNAC1	16.1801	0.537353	0.589223	0.911968	0.361785	0.609281	0.168514	0.114402	0.178969	0.206057	0.170286	0.373957
ENSG00000070540.12	chr17	68420948	68457513	protein_coding	WIPI1	1363.23	-0.902772	0.0706688	-12.7747	2.27067e-37	6.64318e-36	11.1873	11.016	10.8733	6.56295	6.55188	6.54977
ENSG00000070601.9	chr9	37651000	37746904	protein_coding	FRMPD1	23.1653	0.551259	0.554038	0.994984	0.319744	0.567465	0.0954517	0.146502	0.0503911	0.172977	0.08186	0.220141
ENSG00000070610.14	chr9	35736866	35749228	protein_coding	GBA2	3078.01	-0.0971872	0.0585302	-1.66046	0.0968211	0.253536	14.1454	14.7039	13.4585	14.5534	15.0058	14.4331
ENSG00000070614.14	chr5	150485818	150558211	protein_coding	NDST1	29852.8	0.104761	0.0396175	2.64432	0.00818545	0.0328211	44.0467	44.2812	46.9437	54.1837	55.2588	52.1321
ENSG00000070669.16	chr7	97852118	97872542	protein_coding	ASNS	8153.25	-1.54713	0.0433296	-35.706	3.19155e-279	1.35081e-276	51.3117	53.08	53.8022	19.7212	20.3982	20.029
ENSG00000070718.11	chr8	42152946	42171673	protein_coding	AP3M2	1732.55	-0.109064	0.0645881	-1.68861	0.0912949	0.242398	6.29745	6.20682	6.30537	6.80505	6.352	6.22595
ENSG00000070729.13	chr16	57882340	57971116	protein_coding	CNGB1	41.8503	-1.36108	0.97941	-1.38969	0.164623	0.370007	0.319401	0.177036	0.0374697	0.146591	0.0330116	0.0540895
ENSG00000070731.10	chr17	76565379	76586956	protein_coding	ST6GALNAC2	5212.99	1.47426	0.0511705	28.8107	1.57356e-182	3.30552e-180	16.0393	16.7715	16.461	54.1776	49.1723	48.8696
ENSG00000070748.17	chr10	49609095	49665104	protein_coding	CHAT	0.137406	0.788942	4.08047	0.193346	0.846688	NA	0	0	0	0.00364622	0	0
ENSG00000070756.14	chr8	100685816	100722809	protein_coding	PABPC1	114140	0.214969	0.040702	5.28153	1.28109e-07	9.69136e-07	341.01	353.829	351.939	437.37	443.92	468.265
ENSG00000070759.16	chr1	45343883	45491166	protein_coding	TESK2	635.331	-0.100951	0.098857	-1.02118	0.30717	0.554081	2.05041	1.97448	1.89659	2.12744	1.89923	2.10682
ENSG00000070761.7	chr16	58113588	58129450	protein_coding	CFAP20	1310.14	-0.645572	0.0701193	-9.20676	3.36123e-20	5.23307e-19	11.1458	11.5089	11.7939	8.17936	7.94785	8.33164
ENSG00000070770.8	chr16	58157907	58197920	protein_coding	CSNK2A2	8790	-0.263575	0.0483773	-5.44831	5.08497e-08	3.98662e-07	29.5032	29.1919	28.4864	25.9915	27.2147	27.5078
ENSG00000070778.12	chr14	88465778	88554733	protein_coding	PTPN21	1769.12	-0.505559	0.0783631	-6.4515	1.10748e-10	1.0437e-09	3.40456	3.50894	3.4746	2.69797	3.03218	2.41574
ENSG00000070785.16	chr1	44850522	44986722	protein_coding	EIF2B3	1392.97	-0.534952	0.0681191	-7.85318	4.05605e-15	4.93818e-14	8.80528	9.03384	9.22588	6.97547	6.73785	7.03405
ENSG00000070808.15	chr5	150219491	150290291	protein_coding	CAMK2A	103.339	1.95968	0.272083	7.20248	5.91254e-13	6.41776e-12	0.0872329	0.136124	0.0779273	0.544796	0.400479	0.356165
ENSG00000070814.17	chr5	150357639	150400308	protein_coding	TCOF1	7869.88	-0.422644	0.0460494	-9.17804	4.3901e-20	6.8108e-19	16.8269	16.0166	16.5581	13.5367	13.6989	13.7187
ENSG00000070831.15	chr1	22052627	22092946	protein_coding	CDC42	22405.7	-0.120542	0.0420269	-2.8682	0.00412813	0.0178227	84.5386	87.4202	87.1756	86.3336	86.55	91.9064
ENSG00000070882.12	chr7	24796539	24981634	protein_coding	OSBPL3	9939.44	-0.16502	0.0488825	-3.37586	0.000735848	0.00367557	21.8226	19.9388	21.8228	21.1368	20.6373	21.2254
ENSG00000070886.11	chr1	22563564	22603594	protein_coding	EPHA8	0.832935	-1.89001	2.86699	-0.659232	0.509747	NA	0	0.0162333	0	0.00504871	0	0
ENSG00000070915.9	chr16	56865207	56915850	protein_coding	SLC12A3	0.6745	-2.60832	3.07794	-0.847424	0.396759	NA	0.00416073	0	0.0155217	0	0	0
ENSG00000070950.9	chr3	8775402	8963773	protein_coding	RAD18	1376.32	-0.317917	0.0782235	-4.06421	4.81947e-05	0.000283687	3.55233	3.54467	4.12996	3.39623	3.11968	3.46821
ENSG00000070961.15	chr12	89588049	89709300	protein_coding	ATP2B1	5455.43	-0.748746	0.0536784	-13.9487	3.20192e-44	1.15064e-42	11.5326	12.0652	12.349	7.60816	7.71564	8.43788
ENSG00000070985.13	chr11	2404515	2423045	protein_coding	TRPM5	7.80537	1.02694	0.832133	1.23411	0.217164	0.44655	0.0140897	0.015556	0.0093796	0.0445827	0.0162468	0.0251062
ENSG00000071051.13	chr2	105744897	105894274	protein_coding	NCK2	2337.29	-0.537726	0.0606332	-8.86851	7.41282e-19	1.08215e-17	9.86843	10.7304	10.3126	7.70405	7.81466	8.1536
ENSG00000071054.16	chr2	101696850	101894689	protein_coding	MAP4K4	17567.9	-0.819667	0.0404187	-20.2794	1.95514e-91	1.66985e-89	35.265	36.4884	36.4322	22.2166	23.2557	22.6288
ENSG00000071073.12	chr2	98619106	98731126	protein_coding	MGAT4A	281.585	-0.367984	0.164445	-2.23774	0.0252382	0.0867091	0.367012	0.531525	0.532804	0.419531	0.352602	0.456473
ENSG00000071082.10	chr2	101001715	101024032	protein_coding	RPL31	45409	0.178887	0.0509595	3.51038	0.000447475	0.00230902	649.905	688.072	669.089	806.371	806.975	910.154
ENSG00000071127.16	chr4	10074339	10116949	protein_coding	WDR1	26174.2	-0.247401	0.0414696	-5.96583	2.43395e-09	2.09927e-08	96.7767	94.9953	94.9237	87.6264	90.9389	89.8285
ENSG00000071189.21	chr7	17790761	17940501	protein_coding	SNX13	5648.76	-0.294847	0.0471589	-6.25221	4.04692e-10	3.68263e-09	13.0093	13.2361	13.9167	12.2239	11.6818	12.4537
ENSG00000071203.9	chr11	60492778	60507430	protein_coding	MS4A12	1.42881	-1.52154	2.01811	-0.753943	0.450884	NA	0.0440056	0.0233194	0	0.0144788	0	0.00946506
ENSG00000071205.11	chr4	147732063	148072780	protein_coding	ARHGAP10	4232.21	0.221063	0.0505115	4.37649	1.20606e-05	7.58609e-05	9.88662	9.91347	10.5563	12.8316	13.1219	13.3375
ENSG00000071242.11	chr6	166409364	166906451	protein_coding	RPS6KA2	3415.28	-1.17082	0.0830147	-14.1037	3.60309e-45	1.32821e-43	7.3781	8.25402	9.86344	4.38647	4.45266	3.72134
ENSG00000071243.15	chr7	120950749	120977216	protein_coding	ING3	1085.15	-1.01454	0.0835715	-12.1398	6.49535e-34	1.71186e-32	6.00703	6.24177	5.8093	3.24744	3.58738	3.12198
ENSG00000071246.10	chr14	76762189	76783015	protein_coding	VASH1	367.56	-0.575881	0.152658	-3.77235	0.000161715	0.000891556	0.917271	0.942427	1.17839	0.620748	0.749792	0.900147
ENSG00000071282.11	chr3	8501707	8574673	protein_coding	LMCD1	526.917	-1.28228	0.118359	-10.8338	2.38098e-27	4.96151e-26	5.44378	4.76	4.93002	2.21464	2.10935	2.59652
ENSG00000071462.11	chr7	73683025	73705161	protein_coding	WBSCR22	2758.07	-0.518737	0.0556791	-9.31654	1.20193e-20	1.90717e-19	21.6166	21.9171	22.6768	16.7621	16.9595	17.6074
ENSG00000071537.13	chr14	81471549	81533861	protein_coding	SEL1L	13380.7	-0.897284	0.0486292	-18.4515	5.06779e-76	3.53126e-74	20.641	19.641	19.8908	12.7953	11.4355	11.6908
ENSG00000071539.13	chr5	892643	919357	protein_coding	TRIP13	598.759	-1.57199	0.107641	-14.604	2.6496e-48	1.06465e-46	3.50436	3.43279	3.25578	1.41825	1.22579	1.16667
ENSG00000071553.16	chrX	154428632	154436516	protein_coding	ATP6AP1	5551.06	-0.138684	0.0513073	-2.70301	0.00687147	0.0281107	23.425	22.5019	23.1995	22.7952	24.2835	22.7017
ENSG00000071564.14	chr19	1609290	1652605	protein_coding	TCF3	4555.99	-0.160291	0.0534792	-2.99726	0.00272417	0.0122678	24.2236	24.4067	24.2395	23.7686	23.1802	25.5302
ENSG00000071575.11	chr2	12716889	12742734	protein_coding	TRIB2	639.487	-0.489865	0.100117	-4.89292	9.93513e-07	6.95849e-06	1.73126	1.94031	1.95612	1.40993	1.45166	1.5947
ENSG00000071626.16	chr19	1407569	1435687	protein_coding	DAZAP1	8197.84	-0.280034	0.0418361	-6.6936	2.17753e-11	2.14628e-10	41.6623	41.9781	41.9666	38.4023	37.8648	38.6918
ENSG00000071655.17	chr19	1573596	1592801	protein_coding	MBD3	3540.76	-0.0674235	0.0513935	-1.31191	0.189552	0.407663	20.5488	19.8623	20.3206	21.786	21.4145	21.1949
ENSG00000071677.1	chr2	237566574	237567175	protein_coding	PRLH	0	NA	NA	NA	NA	NA	0	0	0	0	0	0
ENSG00000071794.15	chr3	149030127	149086554	protein_coding	HLTF	2529.67	-0.352388	0.0596678	-5.90584	3.50854e-09	2.98853e-08	5.08601	4.90473	5.27513	4.60419	4.49007	4.18864
ENSG00000071859.14	chrX	154444126	154450654	protein_coding	FAM50A	3388.2	-0.519339	0.0617013	-8.41699	3.86273e-17	5.22017e-16	31.591	33.8257	31.3096	25.7672	23.0026	26.2517
ENSG00000071889.16	chrX	154506159	154516242	protein_coding	FAM3A	1396.55	-0.0291998	0.0752551	-0.388012	0.698007	0.858247	8.70134	9.35613	8.51676	10.2271	9.76409	8.98918
ENSG00000071894.15	chr8	144393229	144409349	protein_coding	CPSF1	4392.88	-0.120318	0.0596376	-2.01749	0.0436442	0.136561	15.5125	16.2459	16.9397	16.3789	17.9665	15.4313
ENSG00000071909.18	chr2	170178145	170655171	protein_coding	MYO3B	41.2766	-0.18548	0.372484	-0.497954	0.618517	0.811705	0.0861622	0.067774	0.0795954	0.0672352	0.0563933	0.106997
ENSG00000071967.11	chr2	171522247	171558133	protein_coding	CYBRD1	3762.97	0.427297	0.0570472	7.49024	6.87484e-14	7.84374e-13	6.60688	6.01308	6.69936	9.5288	9.59108	9.71306
ENSG00000071991.8	chr18	66501083	66604138	protein_coding	CDH19	22.3864	0.0596958	0.51733	0.115392	0.908134	0.962004	0.0699699	0.0665851	0.0705086	0.0366693	0.10924	0.0942802
ENSG00000071994.10	chr6	170575295	170584692	protein_coding	PDCD2	4033.6	-0.412803	0.0496836	-8.30864	9.68048e-17	1.28394e-15	24.9171	25.5664	26.1807	21.0965	20.9613	21.9038
ENSG00000072041.16	chr12	84859488	84913615	protein_coding	SLC6A15	5725.14	-0.837128	0.0567752	-14.7446	3.33238e-49	1.36786e-47	14.9709	16.7398	16.1999	9.33439	10.1239	10.3353
ENSG00000072042.12	chr14	67676801	67695814	protein_coding	RDH11	7273.9	-0.889334	0.0480273	-18.5173	1.49881e-76	1.0495e-74	31.0929	31.5095	31.1733	18.0497	18.8804	19.33
ENSG00000072062.13	chr19	14091688	14118084	protein_coding	PRKACA	4707.7	-0.270606	0.0481001	-5.6259	1.84542e-08	1.49587e-07	16.8285	17.1917	17.2484	15.4032	15.8882	15.937
ENSG00000072071.16	chr19	14147743	14206187	protein_coding	ADGRL1	954.833	-0.61124	0.116016	-5.26859	1.37474e-07	1.03641e-06	3.22539	2.63585	3.41296	2.27057	2.59636	1.87983
ENSG00000072080.10	chr2	234050679	234077134	protein_coding	SPP2	2.31505	0.328005	1.63187	0.201	0.840699	NA	0.114022	0.020578	0.0280659	0	0.0644069	0.19136
ENSG00000072110.13	chr14	68874143	68979440	protein_coding	ACTN1	31931.8	-0.722835	0.0383858	-18.8308	4.22228e-79	3.06158e-77	99.525	104.46	107.427	73.0675	68.5672	67.9907
ENSG00000072121.15	chr14	67727374	67816590	protein_coding	ZFYVE26	4914	-0.580724	0.0567767	-10.2282	1.48232e-24	2.73127e-23	6.55901	6.19304	7.01668	4.98015	4.62013	5.07689
ENSG00000072133.10	chrX	84058346	84187907	protein_coding	RPS6KA6	1383.96	-0.36905	0.0736692	-5.00955	5.45578e-07	3.90153e-06	2.9689	3.10186	3.10346	2.71543	2.76716	2.41906
ENSG00000072134.15	chr17	19215615	19336715	protein_coding	EPN2	3314.14	-0.00310418	0.055367	-0.0560655	0.95529	0.982034	8.72353	9.1437	8.84227	9.84567	10.3222	9.47266
ENSG00000072135.12	chr2	130356007	130375409	protein_coding	PTPN18	1920.93	0.415419	0.0654845	6.34378	2.24198e-10	2.07352e-09	7.95318	7.53385	7.45948	11.3183	11.6259	11.0819
ENSG00000072163.19	chr2	127638381	127681786	protein_coding	LIMS2	73.2105	-2.04999	0.317799	-6.4506	1.11409e-10	1.04975e-09	0.488302	0.612658	0.747678	0.210515	0.190279	0.0903195
ENSG00000072182.12	chr2	219514170	219538772	protein_coding	ASIC4	18.3572	0.629728	0.571657	1.10158	0.270643	0.513664	0.0180829	0.0707935	0.0523667	0.084296	0.0771944	0.0786228
ENSG00000072195.14	chr2	219434846	219498287	protein_coding	SPEG	1792.21	-0.238271	0.083237	-2.86256	0.00420232	0.0181012	10.2492	10.125	9.71192	9.41199	8.31438	10.6483
ENSG00000072201.13	chr4	53459301	53701405	protein_coding	LNX1	298.867	-0.1675	0.137968	-1.21405	0.224728	0.456437	0.803782	0.863332	0.876248	0.803617	0.935044	0.783852
ENSG00000072210.18	chr17	19648136	19677598	protein_coding	ALDH3A2	11734.8	1.60581	0.0408842	39.2769	0	0	19.103	19.2908	20.2448	67.538	66.5496	64.1437
ENSG00000072274.12	chr3	196027183	196082189	protein_coding	TFRC	10392.7	-0.177372	0.0445456	-3.98181	6.83927e-05	0.000394132	23.8087	24.3452	23.6745	22.9001	23.7738	23.9198
ENSG00000072310.16	chr17	17810399	17837002	protein_coding	SREBF1	4876.94	0.147519	0.0554439	2.66069	0.00779802	0.0314503	21.119	21.8593	24.658	29.0246	26.9856	27.1319
ENSG00000072315.3	chrX	111774315	112082776	protein_coding	TRPC5	14.555	-0.175572	0.600558	-0.292348	0.770021	0.896882	0.0216532	0.018463	0.0185598	0.0130968	0.0160714	0.0286122
ENSG00000072364.12	chr5	132875379	132963634	protein_coding	AFF4	37600.2	-0.703389	0.0387072	-18.172	8.59345e-74	5.74956e-72	51.8841	50.6668	52.2801	34.8542	35.8005	35.0007
ENSG00000072401.14	chr10	58334975	58370753	protein_coding	UBE2D1	1854.65	-0.509649	0.0703728	-7.24213	4.41691e-13	4.82365e-12	9.19523	8.60704	9.03455	6.91682	7.4668	6.56163
ENSG00000072415.8	chr14	67241109	67335819	protein_coding	MPP5	6872.07	-0.6293	0.0421033	-14.9466	1.63975e-50	6.94529e-49	12.9822	13.3526	13.7053	9.77945	9.43545	9.54249
ENSG00000072422.16	chr10	60869438	61001440	protein_coding	RHOBTB1	281.236	-1.16471	0.1605	-7.25679	3.96385e-13	4.33882e-12	1.00438	0.816181	0.771751	0.386584	0.482165	0.418689
ENSG00000072501.17	chrX	53374149	53422728	protein_coding	SMC1A	9908.39	-0.700091	0.0429963	-16.2826	1.31198e-59	6.77181e-58	16.1791	17.3992	17.1408	11.4338	11.4675	11.781
ENSG00000072506.12	chrX	53431258	53434373	protein_coding	HSD17B10	2246.24	-0.152546	0.0590378	-2.58387	0.00976997	0.0382957	25.5692	24.8516	24.8589	25.3429	24.6815	25.2427
ENSG00000072518.20	chr11	63838928	63911019	protein_coding	MARK2	6446.41	-0.326823	0.0497	-6.57591	4.83569e-11	4.66805e-10	19.1286	21.0179	20.7429	19.1319	17.3806	17.4299
ENSG00000072571.19	chr5	163460203	163491945	protein_coding	HMMR	825.271	-1.18313	0.111918	-10.5714	4.04284e-26	7.971e-25	3.56498	3.23567	3.08477	1.50641	1.43355	1.90636
ENSG00000072609.17	chr12	132822187	132956304	protein_coding	CHFR	1041.18	-0.48984	0.0981789	-4.98926	6.06123e-07	4.31667e-06	6.14167	6.68459	6.27598	4.53636	5.84886	4.76275
ENSG00000072657.8	chr12	72087266	72670757	protein_coding	TRHDE	11.9696	-0.747879	0.826029	-0.90539	0.365259	0.612603	0.0226708	0.0237519	0.0540839	0.0263048	0.00310629	0.0382582
ENSG00000072682.18	chr5	132191838	132295315	protein_coding	P4HA2	9375.06	-0.424706	0.0438543	-9.68447	3.51008e-22	5.92144e-21	40.5429	41.4115	43.0494	33.5576	34.8102	35.0699
ENSG00000072694.20	chr1	161663147	161678654	protein_coding	FCGR2B	8.43538	0.199861	0.79341	0.251901	0.801117	0.912492	0.021503	0.0260996	0.0417761	0.0179515	0.0504147	0.0450371
ENSG00000072736.18	chr16	68084751	68229259	protein_coding	NFATC3	4073.61	-0.171098	0.0556519	-3.07444	0.00210901	0.00971889	8.59612	9.23668	8.73763	8.58447	9.21465	8.43768
ENSG00000072756.16	chr3	3126916	3150879	protein_coding	TRNT1	1756.27	-0.407851	0.0652922	-6.24656	4.19604e-10	3.81045e-09	9.98184	10.0837	9.60047	8.23974	8.19808	8.42949
ENSG00000072778.19	chr17	7217125	7225273	protein_coding	ACADVL	9402.99	-0.157257	0.0414404	-3.79477	0.000147779	0.000818909	84.504	88.1597	92.2029	90.1653	86.682	86.9432
ENSG00000072786.12	chr5	172042073	172188386	protein_coding	STK10	3969	-1.47098	0.0531957	-27.6523	2.61975e-168	4.90777e-166	11.384	11.8955	11.4423	4.55361	4.80502	4.56699
ENSG00000072803.17	chr5	171861549	172006873	protein_coding	FBXW11	9802.82	-0.462557	0.0406245	-11.3862	4.90038e-30	1.12404e-28	27.3208	27.3254	27.288	22.4183	21.9631	21.7001
ENSG00000072818.11	chr17	7336529	7351478	protein_coding	ACAP1	64.0532	-0.0818411	0.315284	-0.259579	0.795189	0.909656	2.5495	4.49985	3.07444	3.06736	4.49044	3.16095
ENSG00000072832.14	chr4	5748084	5893058	protein_coding	CRMP1	621.391	-0.476236	0.121893	-3.907	9.345e-05	0.000530823	2.21892	1.98722	2.14359	1.4176	1.97672	1.68314
ENSG00000072840.12	chr4	5711197	5814305	protein_coding	EVC	5297.6	-0.774676	0.0468842	-16.5232	2.49944e-61	1.34475e-59	10.0155	10.4807	10.8305	6.74447	6.67581	6.91811
ENSG00000072849.10	chr17	5471251	5486811	protein_coding	DERL2	2205.5	-0.772603	0.0576833	-13.3939	6.56542e-41	2.15719e-39	15.1634	15.1749	15.6564	10.17	9.83394	9.90663
ENSG00000072858.10	chr3	113532296	113629578	protein_coding	SIDT1	69.6097	-0.095408	0.277853	-0.343376	0.731316	0.875942	0.499037	0.351801	0.41905	0.43414	0.433577	0.441031
ENSG00000072864.13	chr16	15643267	15726353	protein_coding	NDE1	3140.35	-0.375127	0.053312	-7.03645	1.97205e-12	2.07856e-11	17.0335	18.4616	18.071	15.2015	15.3654	15.3315
ENSG00000072952.18	chr11	10573091	10693988	protein_coding	MRVI1	72.0567	1.31567	0.343827	3.82654	0.000129958	0.000724373	0.0593243	0.118256	0.0450571	0.149918	0.213817	0.253401
ENSG00000072954.6	chr19	16661127	16690029	protein_coding	TMEM38A	518.142	0.907401	0.111827	8.11436	4.88352e-16	6.23541e-15	1.48249	1.25672	1.33761	2.75108	2.88724	2.84938
ENSG00000072958.8	chr19	16197578	16245907	protein_coding	AP1M1	2260.46	-0.355925	0.0638562	-5.57385	2.49169e-08	1.99986e-07	14.0792	14.2194	14.6868	12.6253	13.1878	11.5201
ENSG00000073008.14	chr19	44643798	44663583	protein_coding	PVR	7530.77	-1.51773	0.0438921	-34.5787	5.28909e-262	2.01472e-259	31.9219	32.4128	33.1083	12.5076	12.3861	12.9189
ENSG00000073050.11	chr19	43543040	43580473	protein_coding	XRCC1	1230.53	-0.34819	0.0754587	-4.61431	3.94395e-06	2.60571e-05	6.68128	6.70506	6.41033	5.71389	5.5534	6.03171
ENSG00000073060.15	chr12	124776856	124882668	protein_coding	SCARB1	7551.44	-0.126517	0.0473974	-2.66928	0.00760136	0.0307413	23.805	23.9321	25.4648	26.1628	24.8126	23.5139
ENSG00000073067.13	chr7	983199	989640	protein_coding	CYP2W1	14.1981	0.140414	0.603824	0.232541	0.816118	0.919496	0.191811	0.133465	0.205265	0.232486	0.256814	0.153302
ENSG00000073111.13	chr3	127598223	127622436	protein_coding	MCM2	1711.63	-0.310359	0.189395	-1.63869	0.101278	0.262025	4.62476	5.71185	4.39466	3.98588	3.94689	5.26744
ENSG00000073146.15	chr22	50089879	50161690	protein_coding	MOV10L1	32.568	-2.22068	0.438749	-5.06139	4.16212e-07	3.00956e-06	0.251159	0.287216	0.181279	0.0645822	0.0643327	0.0440857
ENSG00000073150.13	chr22	50170731	50180294	protein_coding	PANX2	101.929	-0.472991	0.226476	-2.08849	0.036754	0.118526	0.468559	0.438202	0.491867	0.358153	0.339192	0.420643
ENSG00000073169.13	chr22	50200979	50217616	protein_coding	SELO	1253.49	-0.101219	0.0777869	-1.30124	0.193176	0.412856	6.69492	6.30623	6.96452	7.20122	7.0977	6.36147
ENSG00000073282.12	chr3	189631416	189897279	protein_coding	TP63	19516.9	0.139338	0.0375291	3.7128	0.000204981	0.00111238	34.0734	34.9998	35.2655	42.2371	42.3395	43.0953
ENSG00000073331.17	chr4	112285509	112442620	protein_coding	ALPK1	1379.93	-0.202167	0.0733884	-2.75475	0.00587371	0.0244562	3.83316	3.81203	3.9843	3.88289	3.44847	3.90149
ENSG00000073350.13	chr17	75525080	75575208	protein_coding	LLGL2	883.855	0.704078	0.106387	6.61808	3.63895e-11	3.53549e-10	3.38667	3.54831	3.58161	7.63638	5.74321	5.67237
ENSG00000073417.14	chr15	84980440	85139145	protein_coding	PDE8A	2033.79	-0.32563	0.0848872	-3.83604	0.000125035	0.000698638	7.41598	6.86283	7.62544	7.49795	5.58915	6.34627
ENSG00000073464.11	chrX	10156945	10237660	protein_coding	CLCN4	760.038	-0.278586	0.113766	-2.44876	0.0143351	0.0535519	1.08358	1.12191	0.881261	1.05657	0.830865	0.946648
ENSG00000073536.17	chr17	35128753	35142315	protein_coding	NLE1	1548.56	-0.0853788	0.0774775	-1.10198	0.27047	0.513528	6.35944	5.96468	5.70039	6.43016	6.64815	5.82327
ENSG00000073578.16	chr5	218241	256700	protein_coding	SDHA	6599.9	-0.175593	0.0553393	-3.17302	0.00150861	0.00713865	29.8641	28.7049	28.5451	26.983	28.9303	29.8047
ENSG00000073584.18	chr17	40624962	40648508	protein_coding	SMARCE1	7629.08	-0.205066	0.0483947	-4.23736	2.2616e-05	0.000138266	38.7581	40.5563	37.5156	37.8288	36.5941	38.2505
ENSG00000073598.5	chr17	35121579	35130732	protein_coding	FNDC8	7.38057	1.30696	0.874499	1.49452	0.135039	0.322116	0.021882	0.0219115	0.0399428	0.108734	0.0825069	0.0342194
ENSG00000073605.18	chr17	39904595	39919854	protein_coding	GSDMB	809.593	0.42114	0.0966898	4.35558	1.32714e-05	8.31744e-05	2.41666	2.94449	2.52858	4.2129	3.69024	3.85308
ENSG00000073614.12	chr12	280129	389454	protein_coding	KDM5A	10115.2	-0.382965	0.045075	-8.49617	1.9595e-17	2.68494e-16	17.2582	18.9399	18.3872	15.3012	15.8863	15.3196
ENSG00000073670.13	chr17	44759031	44781846	protein_coding	ADAM11	15.2049	-0.239108	0.635205	-0.376427	0.706599	0.862381	0.0439073	0.0485132	0.067504	0.0273397	0.0356099	0.0955446
ENSG00000073711.10	chr3	135965673	136147891	protein_coding	PPP2R3A	2576.5	-0.271006	0.056836	-4.76821	1.85869e-06	1.26838e-05	3.52059	3.42557	3.52377	3.21271	3.13872	3.28815
ENSG00000073712.14	chr14	52857268	52952435	protein_coding	FERMT2	2047.85	-0.712646	0.0657141	-10.8447	2.11443e-27	4.40929e-26	6.80938	6.2198	6.39492	4.4354	4.32431	4.40639
ENSG00000073734.8	chr2	168922938	169031322	protein_coding	ABCB11	8.24631	-0.398911	0.830326	-0.480426	0.630924	0.819736	0.0136913	0.0179781	0.0128524	0.0234169	0.00349579	0.0113162
ENSG00000073737.16	chr2	169064789	169096167	protein_coding	DHRS9	300.026	2.76134	0.165417	16.6932	1.469e-62	8.07848e-61	0.417932	0.34864	0.277666	2.51599	2.60313	2.74642
ENSG00000073754.5	chr1	157830914	157898256	protein_coding	CD5L	0.285735	-1.77136	4.06356	-0.435914	0.662899	NA	0	0.00619342	0	0	0	0
ENSG00000073756.11	chr1	186671791	186680427	protein_coding	PTGS2	6606.65	-0.668413	0.047209	-14.1586	1.6527e-45	6.12398e-44	21.701	22.4865	22.8414	16.6432	15.2494	14.9733
ENSG00000073792.15	chr3	185643739	185825056	protein_coding	IGF2BP2	12111.7	-0.491326	0.0497472	-9.87644	5.26683e-23	9.19451e-22	48.1003	51.0512	45.9811	37.7401	38.0827	38.9474
ENSG00000073803.13	chr3	185282941	185489097	protein_coding	MAP3K13	2807.57	-0.271227	0.0552015	-4.9134	8.95105e-07	6.29084e-06	12.6724	12.7431	12.9583	11.5812	12.1369	11.6223
ENSG00000073849.14	chr3	186930485	187078553	protein_coding	ST6GAL1	2135.84	0.0692512	0.0740018	0.935803	0.349375	0.597789	3.99248	4.55194	5.02817	5.14987	5.53256	5.11207
ENSG00000073861.2	chr17	47733244	47746119	protein_coding	TBX21	0.858138	-1.01588	2.83962	-0.357751	0.72053	NA	0.0127901	0	0	0.00693267	0	0
ENSG00000073905.8	chrX	80929500	80930347	processed_pseudogene	VDAC1P1	0.329877	-0.137852	4.08047	-0.0337834	0.97305	NA	0.013063	0	0	0.0113283	0	0
ENSG00000073910.19	chr13	32031300	32299122	protein_coding	FRY	247.316	-2.49069	0.410006	-6.07476	1.24171e-09	1.09253e-08	0.430828	0.492984	0.225467	0.0879159	0.0867832	0.0538356
ENSG00000073921.17	chr11	85957684	86069882	protein_coding	PICALM	12597.7	-0.680491	0.03995	-17.0335	4.63129e-65	2.67026e-63	54.9497	56.0008	56.9258	38.8474	37.8645	39.6532
ENSG00000073969.18	chr17	46590669	46757464	protein_coding	NSF	3678.84	-0.446281	0.0702678	-6.35114	2.1372e-10	1.9779e-09	9.87041	10.0025	10.0349	7.5272	7.69889	9.16615
ENSG00000074047.21	chr2	120735623	120992653	protein_coding	GLI2	8.64004	-0.958552	1.00464	-0.954123	0.340021	0.588108	0.00926509	0.0701908	0.0199806	0.00265119	0.0297954	0.0303639
ENSG00000074054.17	chr2	121337776	121649587	protein_coding	CLASP1	20634.4	0.272715	0.0384276	7.09686	1.27623e-12	1.35869e-11	42.6243	44.1191	45.1139	58.0768	59.2752	59.5866
ENSG00000074071.14	chr16	1771890	1773155	protein_coding	MRPS34	2516.35	-0.186133	0.0590479	-3.15223	0.00162026	0.00762025	34.4883	33.3169	34.1722	32.9284	34.4627	32.234
ENSG00000074181.8	chr19	15159038	15200981	protein_coding	NOTCH3	1416.36	3.36252	0.0935888	35.9286	1.09248e-282	4.76503e-280	0.307937	0.308846	0.376643	3.74392	4.03188	3.51383
ENSG00000074201.8	chr11	77514936	77637805	protein_coding	CLNS1A	6060.29	0.025008	0.044222	0.56551	0.571727	0.779633	44.5542	45.7831	47.2945	51.88	51.057	52.6075
ENSG00000074211.13	chr4	6320578	6563600	protein_coding	PPP2R2C	175.359	-1.26063	0.178196	-7.07442	1.5008e-12	1.59126e-11	0.559953	0.669505	0.601173	0.304129	0.267129	0.280734
ENSG00000074219.13	chr19	49340595	49362457	protein_coding	TEAD2	228.532	-1.1412	0.170397	-6.69729	2.12317e-11	2.09378e-10	1.14958	1.35195	1.41996	0.547333	0.763071	0.672575
ENSG00000074266.18	chr11	86244544	86278813	protein_coding	EED	2018.81	-0.254594	0.060883	-4.18169	2.89348e-05	0.000174599	10.1236	9.99927	10.0287	9.30301	9.2268	9.5567
ENSG00000074276.10	chr5	176542511	176595974	protein_coding	CDHR2	89.45	0.491828	0.277125	1.77475	0.0759387	0.210784	0.220528	0.408672	0.232605	0.511289	0.386656	0.455688
ENSG00000074317.10	chr5	176620084	176630556	protein_coding	SNCB	3.66856	-1.47997	1.25928	-1.17525	0.239896	0.476027	0.0101397	0.0804075	0.0599455	0.0146886	0.0102546	0.0371175
ENSG00000074319.12	chr11	18468336	18527232	protein_coding	TSG101	4640.32	-0.608291	0.0515663	-11.7963	4.07831e-32	1.00921e-30	29.7631	31.2257	31.0393	21.7706	21.8858	23.4299
ENSG00000074356.16	chr17	3802165	3846251	protein_coding	NCBP3	3352.18	-0.358213	0.0661313	-5.41669	6.07115e-08	4.7235e-07	7.8778	7.68081	7.10396	6.17838	6.87826	6.60263
ENSG00000074370.17	chr17	3923870	3964464	protein_coding	ATP2A3	2.0848	-1.22098	1.85048	-0.659821	0.509369	NA	0.0549586	0.0070214	0.00351523	0.0264134	0	0
ENSG00000074410.13	chr15	63321378	63382161	protein_coding	CA12	2959.36	1.20649	0.0561616	21.4825	2.27191e-102	2.25369e-100	3.51352	3.55244	3.86593	9.22575	9.34521	9.42258
ENSG00000074416.13	chr3	127689062	127823250	protein_coding	MGLL	1267.42	-2.25098	0.209355	-10.752	5.79909e-27	1.1872e-25	4.37764	5.03077	4.79694	1.42601	0.863209	1.03333
ENSG00000074527.11	chr12	95657807	95791152	protein_coding	NTN4	3707.78	-1.35743	0.0593225	-22.8823	6.97916e-116	8.08875e-114	16.6257	17.4193	18.5173	7.7145	8.04314	7.03211
ENSG00000074582.12	chr2	218658764	218663443	protein_coding	BCS1L	1993.29	-0.00657002	0.0635974	-0.103307	0.91772	0.966023	16.038	16.4523	18.0152	19.3961	17.8499	18.5504
ENSG00000074590.13	chr12	106063340	106140033	protein_coding	NUAK1	1512.79	-0.917172	0.0678416	-13.5193	1.20301e-41	4.01037e-40	2.59676	2.67605	2.61951	1.59828	1.47705	1.56786
ENSG00000074603.18	chr15	65442463	65517704	protein_coding	DPP8	6159.94	-0.308273	0.052179	-5.90799	3.46297e-09	2.95104e-08	12.1474	11.7566	11.7822	10.2382	10.7256	11.0656
ENSG00000074621.13	chr15	65611366	65660995	protein_coding	SLC24A1	1342.75	-0.413676	0.0729871	-5.66779	1.44648e-08	1.18048e-07	3.50365	3.49425	3.75134	2.94385	2.86861	3.14459
ENSG00000074657.13	chr18	58862600	58986480	protein_coding	ZNF532	5774.99	-0.954303	0.0535996	-17.8043	6.54399e-71	4.18713e-69	16.0606	17.7478	18.0962	9.52156	9.95932	10.2651
ENSG00000074660.15	chr17	1633858	1645747	protein_coding	SCARF1	18.7965	0.435537	0.60347	0.721722	0.470466	0.70638	0.0492325	0.142731	0.0796038	0.06228	0.163832	0.189987
ENSG00000074695.5	chr18	59327823	59359962	protein_coding	LMAN1	15432.6	-0.72874	0.0410972	-17.7321	2.3686e-70	1.50208e-68	30.3149	30.9287	31.4786	20.3132	20.4951	21.3489
ENSG00000074696.12	chr15	65530418	65578352	protein_coding	HACD3	5665.86	-0.59129	0.0504916	-11.7107	1.12398e-31	2.73635e-30	16.9726	16.505	16.3766	12.2651	12.6914	11.8314
ENSG00000074706.13	chr6	154154496	154356792	protein_coding	IPCEF1	7.47943	-2.10104	1.01041	-2.0794	0.0375809	0.12073	0.02734	0.0476923	0.0694887	0.0131731	0.0324901	0.00116861
ENSG00000074755.14	chr17	4004445	4143020	protein_coding	ZZEF1	5079.31	-0.48111	0.0472146	-10.1899	2.20076e-24	4.03164e-23	7.53972	7.65672	7.98487	6.14232	5.99808	6.30671
ENSG00000074771.3	chr6	155395370	155455903	protein_coding	NOX3	1.64521	-0.596603	2.07143	-0.288016	0.773335	NA	0.00442481	0	0.0190892	0	0	0.0167368
ENSG00000074800.13	chr1	8861002	8879249	protein_coding	ENO1	103019	-0.294347	0.035188	-8.36499	6.0121e-17	8.05627e-16	543.849	543.772	542.118	493.959	491.805	491.098
ENSG00000074803.17	chr15	48191664	48304078	protein_coding	SLC12A1	3.90272	-0.520714	1.46996	-0.354237	0.723162	0.871678	0.00487411	0.00414241	0.0251494	0	0	0.0281186
ENSG00000074842.7	chr19	4641374	4670370	protein_coding	MYDGF	3514.29	-1.07649	0.055983	-19.2289	2.1219e-82	1.62087e-80	48.2464	47.464	48.5874	24.1902	25.8135	26.0374
ENSG00000074855.10	chr19	17323223	17334829	protein_coding	ANO8	1142.83	0.635421	0.0768732	8.26583	1.38724e-16	1.8272e-15	2.65532	2.56556	2.49458	4.52375	4.5117	4.28661
ENSG00000074935.13	chr6	112070777	112087529	protein_coding	TUBE1	1685.74	-0.920252	0.0698956	-13.1661	1.37522e-39	4.31982e-38	11.8149	12.6895	12.7721	6.95352	7.75991	7.1855
ENSG00000074964.16	chr1	17539835	17697874	protein_coding	ARHGEF10L	547.753	0.311175	0.111616	2.78792	0.00530481	0.0223382	1.73875	1.75224	1.44038	2.26433	2.31115	2.23206
ENSG00000074966.10	chr4	48066393	48134256	protein_coding	TXK	29.1765	-0.106537	0.433944	-0.24551	0.806062	0.914926	0.239134	0.144056	0.151352	0.155576	0.223627	0.17416
ENSG00000075035.9	chr12	108129471	108250537	protein_coding	WSCD2	1.65914	2.48124	2.11041	1.17571	0.239709	NA	0	0.00138513	0	0.00203144	0.0304538	0.00345912
ENSG00000075043.18	chr20	63400210	63472677	protein_coding	KCNQ2	16.1039	-0.0731916	2.31997	-0.0315486	0.974832	0.990013	0.00114945	0.00339464	0.530389	0.047477	0.00883399	0.465513
ENSG00000075073.14	chr10	69403903	69416867	protein_coding	TACR2	27.4879	0.246694	0.432162	0.570837	0.56811	0.777218	0.150889	0.12546	0.0949722	0.170722	0.140351	0.179787
ENSG00000075089.9	chr12	100199122	100241865	protein_coding	ACTR6	1569.69	-0.053439	0.0683304	-0.782068	0.434175	0.676425	9.86512	9.82223	9.6044	11.0912	10.2869	10.0014
ENSG00000075131.9	chr15	66336206	66386746	protein_coding	TIPIN	616.532	-0.200783	0.100152	-2.00477	0.0449873	0.140002	4.68622	5.44141	4.94344	4.7304	4.8987	4.97092
ENSG00000075142.13	chr7	88205118	88226993	protein_coding	SRI	4191.45	-0.260578	0.0535777	-4.86356	1.15294e-06	8.03472e-06	37.5775	39.1899	38.0059	34.1985	37.0125	35.2913
ENSG00000075151.20	chr1	20806292	21176888	protein_coding	EIF4G3	13763.5	-0.896148	0.0531253	-16.8686	7.66265e-64	4.3051e-62	34.9619	35.7597	35.9732	19.6864	21.3919	22.6018
ENSG00000075188.8	chr12	102073103	102120124	protein_coding	NUP37	1867.49	-0.392097	0.0661709	-5.92552	3.11308e-09	2.66519e-08	17.0138	16.4855	18.3725	14.2605	15.0034	14.6134
ENSG00000075213.10	chr7	83955777	84492724	protein_coding	SEMA3A	2238.3	-0.858505	0.0709132	-12.1064	9.7659e-34	2.55965e-32	6.6244	7.54557	6.39804	4.39119	4.09023	4.13579
ENSG00000075218.18	chr22	46296741	46330810	protein_coding	GTSE1	276.05	-0.895544	0.14666	-6.10626	1.01995e-09	9.0367e-09	1.15071	1.03361	1.23119	0.665246	0.63103	0.738795
ENSG00000075223.13	chr7	80742538	80922359	protein_coding	SEMA3C	7829.5	-0.0175663	0.045266	-0.388069	0.697965	0.858241	17.4247	18.3837	18.4306	21.0183	19.3368	19.1918
ENSG00000075234.16	chr22	46267961	46294008	protein_coding	TTC38	1021.29	-0.247395	0.0816163	-3.0312	0.00243587	0.0110777	5.28952	5.10019	5.74871	4.86409	5.05327	5.16444
ENSG00000075239.13	chr11	108121516	108147776	protein_coding	ACAT1	2263.81	-0.287453	0.0593879	-4.84027	1.29662e-06	8.98889e-06	13.2251	13.3334	13.7167	11.8751	12.2283	12.5606
ENSG00000075240.16	chr22	46576012	46679790	protein_coding	GRAMD4	1474.98	0.42453	0.0721771	5.88178	4.05884e-09	3.43984e-08	3.37508	3.48879	3.37082	5.33104	4.70611	5.23379
ENSG00000075275.16	chr22	46360834	46537170	protein_coding	CELSR1	8121.59	0.662055	0.0464381	14.2567	4.07171e-46	1.53767e-44	6.27213	5.95933	6.1274	10.685	10.9355	10.6604
ENSG00000075290.7	chr10	100463041	100483744	protein_coding	WNT8B	12.9259	0.420809	0.650096	0.647303	0.517436	0.740891	0.0528616	0.0362731	0.0520253	0.0786518	0.0341342	0.0951117
ENSG00000075292.18	chr2	71276561	71435069	protein_coding	ZNF638	13878.9	-0.122702	0.0470267	-2.60919	0.00907561	0.0359041	31.5771	30.3482	31.7934	31.8966	30.3573	33.3877
ENSG00000075303.12	chr7	87833568	87876357	protein_coding	SLC25A40	1047.42	-0.224531	0.094787	-2.36879	0.0178463	0.0646771	3.51611	3.63092	4.50652	3.84712	3.37165	3.82598
ENSG00000075336.11	chr18	74148511	74160530	protein_coding	TIMM21	1499.52	0.0842644	0.0835043	1.0091	0.312925	0.5597	10.5736	11.6525	10.2119	11.7512	12.6048	13.9067
ENSG00000075340.22	chr2	70607618	70768225	protein_coding	ADD2	22.7662	0.402328	0.546131	0.736686	0.461313	0.699276	0.106388	0.236654	0.170759	0.440669	0.163293	0.148846
ENSG00000075388.3	chr11	69771016	69775403	protein_coding	FGF4	0	NA	NA	NA	NA	NA	0	0	0	0	0	0
ENSG00000075391.16	chr1	178094141	178484147	protein_coding	RASAL2	5106.75	-0.698717	0.0539014	-12.9629	1.98639e-38	6.00204e-37	7.94258	7.62032	7.90905	5.13478	5.32915	5.60473
ENSG00000075399.13	chr16	89707134	89720986	protein_coding	VPS9D1	814.747	-0.212071	0.113055	-1.87582	0.0606798	0.177737	4.59789	4.48579	4.37838	5.28932	3.98775	3.67719
ENSG00000075407.18	chr10	38094334	38150293	protein_coding	ZNF37A	4008.46	-0.404961	0.0584363	-6.92995	4.20978e-12	4.35442e-11	4.94021	5.12344	5.27535	4.08499	4.17123	4.61185
ENSG00000075413.17	chr14	103385392	103503831	protein_coding	MARK3	6839.75	-0.463556	0.051706	-8.96522	3.09649e-19	4.62192e-18	31.4418	31.9714	31.3545	24.1323	25.718	26.5294
ENSG00000075415.12	chr12	98593591	98606379	protein_coding	SLC25A3	21896.3	0.117484	0.0372748	3.15183	0.0016225	0.00762951	124.477	127.852	129.855	152.568	155.967	152.067
ENSG00000075420.12	chr3	172039628	172401665	protein_coding	FNDC3B	15253.5	-0.885981	0.0422578	-20.9661	1.33882e-97	1.22201e-95	30.4461	30.4768	30.154	17.8571	18.3189	18.592
ENSG00000075426.11	chr2	28392448	28417312	protein_coding	FOSL2	38514.1	0.852619	0.0402888	21.1627	2.1077e-99	1.98075e-97	39.3136	39.9542	39.3144	77.2679	80.8677	79.7845
ENSG00000075429.8	chr17	66835117	66885486	protein_coding	CACNG5	0	NA	NA	NA	NA	NA	0	0	0	0	0	0
ENSG00000075461.5	chr17	66964910	67033398	protein_coding	CACNG4	1.04685	-1.48302	2.44088	-0.607577	0.543468	NA	0	0.00821553	0.00292413	0.00434374	0	0
ENSG00000075539.13	chr4	48497361	48780322	protein_coding	FRYL	8686.06	-0.491824	0.0608742	-8.07935	6.51118e-16	8.25462e-15	18.0334	17.4352	18.8586	14.3293	12.9282	15.6656
ENSG00000075568.16	chr2	97756333	97995891	protein_coding	TMEM131	13644.4	-0.226262	0.040969	-5.52277	3.33691e-08	2.65143e-07	19.0711	19.5342	19.7928	18.3226	18.0796	19.058
ENSG00000075618.17	chr7	5592823	5606655	protein_coding	FSCN1	14400.5	-0.465799	0.0444677	-10.475	1.12539e-25	2.17901e-24	63.5928	63.6944	65.4745	50.837	54.1911	50.0401
ENSG00000075624.13	chr7	5527151	5563784	protein_coding	ACTB	186912	-0.207254	0.0362692	-5.71433	1.10136e-08	9.05855e-08	935.778	936.867	956.435	893.904	922.345	906.193
ENSG00000075643.5	chr18	36187519	36272157	protein_coding	MOCOS	2607.58	-0.67045	0.0612739	-10.9418	7.27035e-28	1.53857e-26	4.47399	4.98722	4.53004	3.29881	3.31412	3.16256
ENSG00000075651.15	chr3	171600405	171810950	protein_coding	PLD1	1371.9	0.84354	0.193267	4.36464	1.27332e-05	7.99682e-05	3.66107	2.50777	3.61347	6.36915	5.85938	7.25299
ENSG00000075673.11	chr13	24680411	24712493	protein_coding	ATP12A	17.4883	-0.144235	0.550522	-0.261996	0.793325	0.908955	0.0376344	0.0362143	0.0258784	0.0393408	0.0409995	0.0201594
ENSG00000075702.16	chr19	36054881	36105106	protein_coding	WDR62	206.3	-1.01863	0.176509	-5.77102	7.8793e-09	6.54752e-08	0.511859	0.458376	0.634169	0.283827	0.266976	0.324806
ENSG00000075711.20	chr3	197042560	197299300	protein_coding	DLG1	9572.83	-0.505779	0.0447312	-11.3071	1.21059e-29	2.73619e-28	32.2617	34.6607	33.7265	26.54	25.2055	27.0163
ENSG00000075785.12	chr3	128726122	128814796	protein_coding	RAB7A	22052.1	-0.84784	0.0479647	-17.6763	6.38108e-70	4.0243e-68	104.211	104.185	101.538	60.5629	64.6307	66.1541
ENSG00000075790.10	chr7	107579977	107629170	protein_coding	BCAP29	3677.88	-0.789074	0.0546544	-14.4375	3.00496e-47	1.16801e-45	22.8613	21.3157	22.3139	14.2378	14.3462	14.1679
ENSG00000075826.16	chr10	100486642	100519864	protein_coding	SEC31B	1153.06	0.85369	0.0818599	10.4287	1.83433e-25	3.52659e-24	1.9	2.18062	1.89172	3.944	3.95365	4.11823
ENSG00000075856.11	chr12	108522580	108561400	protein_coding	SART3	5190.7	-0.428343	0.0517474	-8.27757	1.25711e-16	1.6604e-15	16.8942	18.0969	18.0816	14.1163	14.3963	15.3008
ENSG00000075884.12	chr2	143091362	143768352	protein_coding	ARHGAP15	29.9386	-0.0986246	0.473872	-0.208125	0.835131	0.929071	0.0531043	0.0851145	0.129013	0.062363	0.0714622	0.14509
ENSG00000075886.10	chr2	131476093	131482934	protein_coding	TUBA3D	46.854	0.760922	0.379904	2.00293	0.0451846	0.140511	0.387694	0.453315	0.37315	0.550678	1.18477	0.592465
ENSG00000075891.21	chr10	100735603	100829941	protein_coding	PAX2	0.655579	-0.765465	3.14309	-0.243539	0.807588	NA	0	0.00884256	0	0	0.00546741	0
ENSG00000075914.12	chr3	44975241	45036066	protein_coding	EXOSC7	2150.52	-0.148679	0.0601496	-2.47183	0.0134424	0.0506978	18.1568	18.3589	19.3345	18.4662	19.2715	18.2306
ENSG00000075945.12	chr1	169921326	170085208	protein_coding	KIFAP3	2125.77	-0.0250046	0.0589195	-0.424385	0.671285	0.843481	5.51309	5.5987	5.64028	6.09687	5.96193	6.23602
ENSG00000075975.15	chr3	12557014	12583713	protein_coding	MKRN2	2673.55	-0.351474	0.0544652	-6.45318	1.09527e-10	1.03304e-09	8.14555	8.22106	8.41134	7.2067	7.05142	7.31495
ENSG00000076003.4	chr2	135839626	135876426	protein_coding	MCM6	1728.23	-0.0236299	0.0703476	-0.335902	0.736944	0.879152	3.66749	3.50285	3.33197	3.75188	3.79726	3.94045
ENSG00000076043.9	chr11	114439386	114450279	protein_coding	REXO2	3962.6	-0.256665	0.0479887	-5.34844	8.87165e-08	6.81787e-07	43.1993	43.9522	45.5442	41.5686	41.2039	40.5955
ENSG00000076053.10	chr11	114400030	114414203	protein_coding	RBM7	3770.57	-0.537849	0.0523582	-10.2725	9.37551e-25	1.74836e-23	17.5863	19.1197	18.2694	14.602	13.9069	13.5844
ENSG00000076067.11	chr12	56521929	56596196	protein_coding	RBMS2	10184.5	-1.05482	0.0419832	-25.1248	2.66492e-139	3.8844e-137	21.0796	21.3868	22.4951	11.4267	11.6799	11.6257
ENSG00000076108.11	chr12	56595596	56636816	protein_coding	BAZ2A	17461	-0.314982	0.043329	-7.26955	3.60677e-13	3.95402e-12	34.8252	35.471	34.2256	30.5527	30.746	32.0762
ENSG00000076201.14	chr3	47381011	47413441	protein_coding	PTPN23	5161.97	-0.263856	0.0625436	-4.21875	2.45658e-05	0.000149451	11.5027	11.3227	12.2282	10.3989	10.1229	11.9091
ENSG00000076242.14	chr3	36993332	37050918	protein_coding	MLH1	2296.19	-0.386124	0.0702462	-5.49673	3.86906e-08	3.06234e-07	9.51419	11.3816	10.3027	9.04638	8.3065	9.17608
ENSG00000076248.10	chr12	109097574	109110992	protein_coding	UNG	1232.12	0.0273258	0.0774387	0.352871	0.724186	0.872136	4.82578	4.99317	4.93291	5.45856	5.99779	5.25985
ENSG00000076258.9	chr1	171314208	171342084	protein_coding	FMO4	192.053	0.400008	0.172402	2.32021	0.0203298	0.0722793	1.09907	1.06182	0.858757	1.47883	1.44607	1.51097
ENSG00000076321.10	chr1	173714941	173786702	protein_coding	KLHL20	2858.76	-0.353385	0.0566664	-6.23623	4.48251e-10	4.06349e-09	12.1686	11.6853	12.0378	10.2377	10.3007	10.6724
ENSG00000076344.15	chr16	268301	275980	protein_coding	RGS11	12.7497	0.484702	0.695365	0.697047	0.485774	0.717472	0.0291151	0.0884528	0.0478643	0.0364022	0.0954076	0.113719
ENSG00000076351.12	chr17	28394756	28407197	protein_coding	SLC46A1	5178.13	0.718048	0.0541027	13.2719	3.36752e-40	1.08037e-38	6.70674	6.21431	6.14971	11.6782	11.6294	11.5625
ENSG00000076356.6	chr1	208022242	208244320	protein_coding	PLXNA2	9195.96	0.104404	0.0565852	1.84508	0.0650254	0.187288	10.8222	10.7282	10.2469	13.9051	11.7509	12.3689
ENSG00000076382.16	chr17	28577565	28599279	protein_coding	SPAG5	679.686	-0.476753	0.120242	-3.96495	7.34116e-05	0.000421991	2.24929	2.58076	2.3945	2.15792	2.10678	1.52356
ENSG00000076513.16	chr12	109999186	110039763	protein_coding	ANKRD13A	4717.8	-0.385648	0.0529845	-7.27849	3.37568e-13	3.70708e-12	13.8292	14.6	14.3726	11.5457	12.4357	12.4261
ENSG00000076554.15	chr8	80034745	80231232	protein_coding	TPD52	3916.01	-0.560284	0.0720541	-7.77587	7.49298e-15	8.99819e-14	17.9901	22.2888	19.451	15.2905	13.7811	15.9374
ENSG00000076555.15	chr12	109116595	109268226	protein_coding	ACACB	480.183	0.217028	0.130818	1.65901	0.0971134	0.254069	1.29732	1.00417	1.20808	1.38552	1.42906	1.70706
ENSG00000076604.14	chr17	28743984	28750958	protein_coding	TRAF4	6042.82	0.0334909	0.0484581	0.691131	0.489483	0.720325	40.6574	39.1684	39.758	46.7804	45.805	43.4439
ENSG00000076641.4	chr8	80967810	81112068	protein_coding	PAG1	1464.27	-1.2924	0.22206	-5.82004	5.88341e-09	4.92985e-08	2.19058	1.90029	2.64427	1.25056	1.02543	0.783578
ENSG00000076650.6	chr19	33080880	33130542	protein_coding	GPATCH1	1089.6	-0.0363257	0.0802871	-0.452448	0.650946	0.831829	2.74296	2.87927	3.0572	2.95588	3.20751	3.23411
ENSG00000076662.9	chr19	10333776	10339823	protein_coding	ICAM3	113.524	-0.660411	0.261754	-2.52302	0.0116353	0.0446875	1.27821	1.0904	0.800651	0.836546	0.506036	0.893195
ENSG00000076685.18	chr10	103088017	103193306	protein_coding	NT5C2	4144.78	-0.551579	0.0501647	-10.9954	4.02287e-28	8.60895e-27	19.9683	20.1055	20.7602	15.1434	15.1024	15.8569
ENSG00000076706.15	chr11	119308529	119321521	protein_coding	MCAM	61.4233	-1.45252	0.344271	-4.21912	2.4526e-05	0.00014924	0.360067	0.188814	0.396743	0.133069	0.144025	0.102256
ENSG00000076716.8	chrX	133300103	133415490	protein_coding	GPC4	30.4497	-1.10169	0.444146	-2.48046	0.0131213	0.0496539	0.0832423	0.0425813	0.068071	0.0364219	0.0232568	0.0399651
ENSG00000076770.14	chrX	132369317	132489968	protein_coding	MBNL3	2605.64	1.16192	0.059231	19.6168	1.11201e-85	8.87404e-84	2.09574	2.2564	2.2125	5.3001	5.40214	5.62237
ENSG00000076826.9	chr19	7595902	7618304	protein_coding	CAMSAP3	915.131	0.0968155	0.0886375	1.09226	0.274718	0.518197	2.87037	2.77172	3.3498	3.58261	3.61842	3.45103
ENSG00000076864.19	chr1	21596215	21669363	protein_coding	RAP1GAP	87.7747	0.43713	0.302147	1.44675	0.147968	0.343947	0.242445	0.401295	0.195059	0.419123	0.539171	0.306657
ENSG00000076924.11	chr19	7619525	7629565	protein_coding	XAB2	3304.8	-0.123422	0.055072	-2.24109	0.02502	0.0860578	10.8103	10.4692	10.9109	10.9625	11.3609	10.5155
ENSG00000076928.17	chr19	41883161	41930150	protein_coding	ARHGEF1	4088.05	0.0631038	0.0572116	1.10299	0.270032	0.513003	18.4007	20.5748	20.6175	24.7818	21.9289	22.4416
ENSG00000076944.15	chr19	7636881	7647873	protein_coding	STXBP2	4760.83	-0.0961042	0.0480926	-1.99832	0.0456822	0.141758	34.8739	35.6769	37.8806	37.1894	37.6172	37.8426
ENSG00000076984.17	chr19	7903843	7914478	protein_coding	MAP2K7	3647.26	-0.302015	0.0669152	-4.5134	6.37958e-06	4.12349e-05	12.9431	14.4556	12.2763	11.3993	12.3124	12.078
ENSG00000077009.13	chr19	3933103	3942416	protein_coding	NMRK2	0.685941	2.77226	2.8101	0.986534	0.323871	NA	0	0	0	0.00884496	0.0293194	0.0309671
ENSG00000077044.10	chr2	233354507	233472104	protein_coding	DGKD	2171.2	-0.533229	0.0749583	-7.11367	1.12999e-12	1.20796e-11	6.07021	5.80627	6.84992	4.83893	4.37199	5.15207
ENSG00000077063.10	chr7	117710651	117874139	protein_coding	CTTNBP2	70.2527	-0.659036	0.326133	-2.02076	0.0433047	0.13564	0.266819	0.339924	0.183039	0.174671	0.132678	0.248867
ENSG00000077080.9	chr7	100643097	100656461	protein_coding	ACTL6B	0.450346	0.873286	3.65144	0.239162	0.81098	NA	0.0118791	0	0	0.0740801	0	0
ENSG00000077092.18	chr3	25174332	25597932	protein_coding	RARB	135.937	0.892184	0.210674	4.2349	2.28654e-05	0.000139671	0.264698	0.345537	0.24941	0.53173	0.607798	0.633448
ENSG00000077097.14	chr3	25597905	25664939	protein_coding	TOP2B	9992.45	-0.0293009	0.0413876	-0.707963	0.478968	0.712355	16.1703	16.7438	16.9896	18.7129	18.2035	17.4219
ENSG00000077147.14	chr10	96518109	96587452	protein_coding	TM9SF3	22924.6	-0.570665	0.0373909	-15.2621	1.36724e-52	6.05591e-51	58.8586	61.252	61.0426	44.7117	45.3071	45.4865
ENSG00000077150.18	chr10	102394110	102402529	protein_coding	NFKB2	3118.76	-1.61013	0.0648032	-24.8465	2.82393e-136	3.97423e-134	27.6288	26.355	25.7146	9.27992	9.42955	10.33
ENSG00000077152.9	chr1	202331657	202341980	protein_coding	UBE2T	372.386	-0.709371	0.121809	-5.82365	5.75772e-09	4.82665e-08	4.63268	4.80094	5.24593	3.25365	3.41784	3.29734
ENSG00000077157.21	chr1	202348699	202592706	protein_coding	PPP1R12B	1603.31	-0.18953	0.0790144	-2.39868	0.0164543	0.0603391	3.46721	3.74492	3.14284	3.28477	3.52689	3.29469
ENSG00000077232.16	chr2	182716041	182794464	protein_coding	DNAJC10	11037.2	-1.48675	0.0535759	-27.7504	1.72294e-169	3.29248e-167	26.0402	26.6135	26.2578	9.64409	10.8286	10.8158
ENSG00000077235.17	chr16	27459555	27549913	protein_coding	GTF3C1	9750.01	-0.143238	0.0446649	-3.20695	0.00134149	0.00640619	14.0076	15.3634	15.1842	14.6966	15.0552	15.0607
ENSG00000077238.13	chr16	27313668	27364778	protein_coding	IL4R	4434.65	-0.704636	0.0612659	-11.5013	1.29986e-30	3.05142e-29	18.9199	20.0665	21.2568	13.1904	14.8979	12.9774
ENSG00000077254.14	chr1	77695987	77759852	protein_coding	USP33	6556.41	-0.237475	0.0483248	-4.91415	8.9169e-07	6.26915e-06	17.7985	17.8835	18.9203	16.8097	16.7467	17.8781
ENSG00000077264.14	chrX	110944285	111227361	protein_coding	PAK3	124.296	-1.56607	0.239329	-6.54358	6.00635e-11	5.76985e-10	0.267231	0.434079	0.427201	0.13947	0.163727	0.11607
ENSG00000077274.8	chrX	111245103	111270523	protein_coding	CAPN6	33.4836	1.62108	0.42322	3.83034	0.000127966	0.000713828	0.0426016	0.0231237	0.0382227	0.138677	0.113412	0.0983177
ENSG00000077279.17	chrX	111293779	111412429	protein_coding	DCX	7.74643	-0.932821	1.00502	-0.928164	0.353322	0.601244	0.0336571	0.00395724	0.00285241	0.00770765	0.0067621	0.00559111
ENSG00000077312.8	chr19	40750637	40765389	protein_coding	SNRPA	2117.25	-0.427002	0.0627054	-6.80965	9.78344e-12	9.89742e-11	15.691	15.2782	16.6375	12.9233	12.7931	13.598
ENSG00000077327.15	chr10	22345445	22454224	protein_coding	SPAG6	2.02901	2.46007	1.91399	1.28531	0.198685	NA	0	0	0.0161937	0.0295936	0.00378254	0.0172864
ENSG00000077348.8	chr19	41386374	41397479	protein_coding	EXOSC5	675.881	0.0349522	0.112273	0.311314	0.755562	0.889323	6.86705	6.14068	6.21191	6.35027	8.14142	7.4079
ENSG00000077380.15	chr2	171687409	171748420	protein_coding	DYNC1I2	9499.02	-0.375145	0.048519	-7.73193	1.05925e-14	1.2638e-13	36.5472	37.4027	36.537	30.0903	31.9427	32.6293
ENSG00000077420.15	chr10	26438203	26567803	protein_coding	APBB1IP	0.903856	-2.09463	2.43639	-0.85973	0.389938	NA	0.00729766	0.00274053	0.00391978	0	0.00371779	0
ENSG00000077454.15	chr7	100574011	100586153	protein_coding	LRCH4	2012.37	-0.0150708	0.0652696	-0.2309	0.817392	0.920025	10.9976	10.2869	11.497	11.7404	12.1	12.159
ENSG00000077458.12	chr11	95768942	95790409	protein_coding	FAM76B	1293.77	-0.0852527	0.0752368	-1.13313	0.257162	0.497653	6.80261	7.07035	7.76779	7.74181	7.10821	7.78791
ENSG00000077463.14	chr19	4174109	4182604	protein_coding	SIRT6	1247.03	-0.241054	0.0799539	-3.01491	0.00257058	0.0116412	11.8029	11.3058	12.4531	11.2915	11.9244	10.2029
ENSG00000077498.8	chr11	89177452	89295759	protein_coding	TYR	6.5804	-0.58782	0.933355	-0.629793	0.52883	0.749598	0.0396026	0.0760697	0.035549	0.0737718	0.0288447	0.01506
ENSG00000077514.8	chr11	74493851	74669117	protein_coding	POLD3	1267.67	-0.13815	0.0965106	-1.43145	0.152302	0.351119	3.30043	4.13657	3.95381	3.8725	3.34692	4.28115
ENSG00000077522.12	chr1	236686454	236764631	protein_coding	ACTN2	41.5352	-3.24372	0.488524	-6.63985	3.1401e-11	3.0649e-10	0.306353	0.452093	0.441458	0.0265281	0.0478399	0.0850827
ENSG00000077549.17	chr1	19338776	19485539	protein_coding	CAPZB	9849.87	-0.24116	0.0435367	-5.53925	3.03772e-08	2.4201e-07	75.4261	77.8442	76.6461	70.2505	73.3496	72.5543
ENSG00000077585.13	chr1	236142505	236221865	protein_coding	GPR137B	715.661	-0.474484	0.0957375	-4.95609	7.19244e-07	5.08994e-06	4.11757	3.77338	3.69188	3.03789	3.19506	3.03734
ENSG00000077616.10	chr11	90131515	90192894	protein_coding	NAALAD2	29.0261	0.0787514	0.456826	0.172388	0.863132	0.941854	0.125235	0.14127	0.126239	0.235871	0.161816	0.0868269
ENSG00000077684.15	chr4	128809623	128875224	protein_coding	JADE1	1669.95	0.313306	0.0688432	4.55101	5.33887e-06	3.48432e-05	2.42378	2.51159	2.58169	3.35257	3.35203	3.67325
ENSG00000077713.18	chrX	119399060	119454478	protein_coding	SLC25A43	1408.54	-0.225485	0.0751254	-3.00145	0.00268698	0.0121175	5.01794	4.71208	5.38158	4.66899	4.6766	4.99788
ENSG00000077721.15	chrX	119574467	119591083	protein_coding	UBE2A	4274.98	-0.453823	0.0491644	-9.23071	2.68846e-20	4.20053e-19	24.7422	24.7415	24.1715	20.0973	19.931	19.7499
ENSG00000077782.19	chr8	38411138	38468834	protein_coding	FGFR1	575.401	-1.47967	0.126784	-11.6708	1.79703e-31	4.34711e-30	3.95621	4.26005	3.67973	1.92074	1.54289	1.30282
ENSG00000077800.11	chr7	73328164	73358637	protein_coding	FKBP6	24.3319	0.839009	0.532376	1.57597	0.115033	0.287874	0.0829008	0.0505202	0.108794	0.141277	0.2686	0.0815129
ENSG00000077935.16	chr22	45344063	45413619	protein_coding	SMC1B	27.7028	0.4058	0.437258	0.928057	0.353378	0.601244	0.036951	0.0435985	0.0422071	0.0634359	0.0756688	0.0421042
ENSG00000077942.18	chr22	45502238	45601135	protein_coding	FBLN1	977.308	0.625115	0.085682	7.29575	2.96992e-13	3.27218e-12	2.80745	2.75037	3.06472	4.68847	5.23405	4.8404
ENSG00000077943.7	chr10	15513949	15720125	protein_coding	ITGA8	8.14302	0.362774	0.87251	0.415782	0.677569	0.846988	0.0136102	0.00574006	0.00618642	0.0193643	0.013124	0.00262453
ENSG00000077984.5	chr20	24949230	24959928	protein_coding	CST7	9.42134	0.649223	0.768582	0.844703	0.398277	0.644015	0.100198	0.0753634	0.0681934	0.147431	0.220514	0.0590173
ENSG00000078018.19	chr2	209424058	209734118	protein_coding	MAP2	2475.41	1.30461	0.0621214	21.001	6.41748e-98	5.9047e-96	2.82898	2.75876	2.83271	7.49811	7.52396	8.07656
ENSG00000078043.15	chr18	46803224	46920160	protein_coding	PIAS2	3064.12	-0.448271	0.0578805	-7.74476	9.57601e-15	1.14443e-13	8.47342	8.97664	8.89071	6.90699	7.00283	7.54353
ENSG00000078053.16	chr7	38383704	38631567	protein_coding	AMPH	17.5233	0.0238112	0.753316	0.0316085	0.974784	0.990013	0.0382256	0.0625054	0.124524	0.0391988	0.0222452	0.234599
ENSG00000078061.12	chrX	47561100	47571920	protein_coding	ARAF	3890.29	-0.33596	0.0492767	-6.81783	9.24238e-12	9.36e-11	18.9356	19.9666	19.8225	17.7612	17.2301	16.7089
ENSG00000078070.12	chr3	183015218	183116075	protein_coding	MCCC1	1269.47	-0.316267	0.0911184	-3.47094	0.000518634	0.00265155	5.68632	5.73924	5.67539	4.89639	4.50572	5.87547
ENSG00000078081.7	chr3	183122213	183163839	protein_coding	LAMP3	6542.71	-1.95912	0.0531847	-36.8361	4.88322e-297	2.40532e-294	26.7558	26.9591	26.1946	7.19956	7.8664	7.78485
ENSG00000078098.13	chr2	162170684	162245151	protein_coding	FAP	874.715	-2.58117	0.0986858	-26.1555	8.53719e-151	1.40172e-148	6.05215	6.71903	7.07928	1.32117	1.1169	1.24158
ENSG00000078114.18	chr10	20779973	21174187	protein_coding	NEBL	76.9942	0.117083	0.359639	0.325556	0.744761	0.883249	0.0853482	0.160997	0.288199	0.282738	0.159269	0.17763
ENSG00000078124.11	chr11	76860867	77026797	protein_coding	ACER3	1954.63	-1.17389	0.221625	-5.29675	1.1788e-07	8.94121e-07	5.55527	5.0088	5.31142	1.90614	2.8823	3.02662
ENSG00000078140.13	chr4	39698044	39782792	protein_coding	UBE2K	9813.39	-0.54367	0.0561815	-9.67702	3.77574e-22	6.35647e-21	35.3994	35.3223	32.7518	24.8153	27.2917	26.802
ENSG00000078142.11	chr18	41955206	42087830	protein_coding	PIK3C3	5039.92	-0.634141	0.0646015	-9.8162	9.58873e-23	1.65623e-21	22.7838	25.2798	22.7297	15.7187	16.7738	18.2057
ENSG00000078177.13	chr4	40056826	40158252	protein_coding	N4BP2	1910.6	-0.750564	0.0635104	-11.818	3.15214e-32	7.83756e-31	2.06368	2.07604	2.24252	1.47038	1.34918	1.39163
ENSG00000078237.6	chr12	4307763	4354593	protein_coding	TIGAR	5110.72	-0.84056	0.0704732	-11.9274	8.52248e-33	2.15754e-31	19.148	23.2558	20.6868	11.9262	13.5433	13.6621
ENSG00000078246.16	chr12	2877223	2941140	protein_coding	TULP3	2092.54	-0.636029	0.0605338	-10.507	8.01996e-26	1.56025e-24	7.01399	6.98679	6.90844	4.91761	5.00959	5.03144
ENSG00000078269.13	chr6	157981887	158099176	protein_coding	SYNJ2	1347.69	-0.981447	0.0968075	-10.1381	3.74194e-24	6.79399e-23	3.09716	2.81575	2.69373	1.8709	1.60108	1.38512
ENSG00000078295.16	chr5	7396208	7830081	protein_coding	ADCY2	42.5654	-0.26813	0.357796	-0.749394	0.45362	0.692725	0.193449	0.175051	0.115532	0.149852	0.164238	0.138798
ENSG00000078304.19	chr14	101761798	101927989	protein_coding	PPP2R5C	7640.22	-0.0317185	0.0472099	-0.671861	0.501672	0.729411	29.5403	29.2815	30.7966	31.3822	33.4324	32.5579
ENSG00000078319.8	chr7	100320992	100341908	unprocessed_pseudogene	PMS2P1	279.957	-0.342139	0.151206	-2.26273	0.0236521	0.0822589	2.98511	3.19829	2.783	2.37108	2.46264	3.04086
ENSG00000078328.19	chr16	6019094	7713338	protein_coding	RBFOX1	0.173289	0.788942	4.08047	0.193346	0.846688	NA	0	0	0	0	0.0300509	0
ENSG00000078369.17	chr1	1785285	1891117	protein_coding	GNB1	24833.2	-0.565478	0.0432599	-13.0717	4.78153e-39	1.4768e-37	82.8707	84.1425	84.781	60.3429	64.402	64.2663
ENSG00000078399.16	chr7	27162435	27175180	protein_coding	HOXA9	0	NA	NA	NA	NA	NA	0	0	0	0	0	0
ENSG00000078401.6	chr6	12290363	12297194	protein_coding	EDN1	1764.7	0.0116718	0.0626149	0.186406	0.852127	0.936401	6.95076	7.38967	7.21985	8.30078	7.96435	7.8949
ENSG00000078403.16	chr10	21524675	21743630	protein_coding	MLLT10	2897.93	-0.19508	0.0703588	-2.77265	0.00556024	0.0232919	8.57217	9.53879	9.1754	10.0087	8.15667	8.34716
ENSG00000078487.17	chr7	100400826	100428992	protein_coding	ZCWPW1	302.906	-0.186937	0.148684	-1.25728	0.208652	0.434754	1.59944	1.43495	1.87324	1.52868	1.79785	1.44948
ENSG00000078549.14	chr7	31052461	31111479	protein_coding	ADCYAP1R1	4.05296	-3.10737	1.58011	-1.96655	0.0492352	0.150696	0	0.00198729	0.0278281	0.00213319	0.00197941	0
ENSG00000078579.8	chr8	16992169	17002181	protein_coding	FGF20	3.28119	-2.69706	1.55141	-1.73846	0.0821304	0.223588	0.0128581	0.0145098	0.117103	0.0107808	0.00650968	0
ENSG00000078589.12	chrX	78945332	78961954	protein_coding	P2RY10	0	NA	NA	NA	NA	NA	0	0	0	0	0	0
ENSG00000078596.10	chrX	79360384	79367667	protein_coding	ITM2A	16.4814	0.623337	0.579217	1.07617	0.281851	0.52615	0.072868	0.0609255	0.14945	0.135242	0.171967	0.153547
ENSG00000078618.20	chr1	51789191	51878937	protein_coding	NRDC	12443.2	-0.276916	0.0403596	-6.86123	6.82723e-12	6.96597e-11	37.4014	39.4788	40.6457	37.0921	35.0302	35.6285
ENSG00000078668.13	chr8	42391624	42405897	protein_coding	VDAC3	4948.46	0.0206786	0.0458271	0.451231	0.651823	0.832339	33.6315	33.8353	33.7819	38.2725	37.8708	38.0016
ENSG00000078674.17	chr8	17922840	18029944	protein_coding	PCM1	12201.1	-0.216468	0.0532119	-4.06804	4.74097e-05	0.000279239	23.412	26.3974	24.1984	23.2946	22.5372	24.9363
ENSG00000078687.17	chr17	77959240	78108835	protein_coding	TNRC6C	588.857	-0.649707	0.101064	-6.42864	1.28749e-10	1.20875e-09	0.995576	1.12056	1.02678	0.73309	0.756472	0.740452
ENSG00000078699.21	chr20	33490075	33650036	protein_coding	CBFA2T2	3519.5	-0.412899	0.0501363	-8.23553	1.78768e-16	2.33687e-15	6.36543	6.29678	6.54783	5.41772	5.34731	5.26179
ENSG00000078725.12	chr9	119153458	119369467	protein_coding	BRINP1	0.348047	1.71073	3.96626	0.431321	0.666235	NA	0	0	0	0.00227005	0.0060371	0
ENSG00000078747.13	chr20	34363235	34511393	protein_coding	ITCH	17454.7	-0.657503	0.0400987	-16.3971	2.00519e-60	1.06086e-58	38.0385	38.3433	39.2073	27.2388	27.9349	26.2516
ENSG00000078795.16	chr5	137887968	137942747	protein_coding	PKD2L2	74.1509	0.00726305	0.262907	0.027626	0.97796	0.991161	0.297916	0.382268	0.338346	0.409646	0.343956	0.382187
ENSG00000078804.12	chr20	34704290	34713439	protein_coding	TP53INP2	1173.65	-1.24472	0.0965516	-12.8918	5.00549e-38	1.49819e-36	4.09694	4.0979	3.3397	1.80905	1.92114	1.6879
ENSG00000078808.16	chr1	1216908	1232031	protein_coding	SDF4	6773.8	-0.4396	0.0452888	-9.70659	2.82628e-22	4.79477e-21	39.6502	40.833	41.418	32.4424	33.7416	33.6818
ENSG00000078814.15	chr20	34975403	35002437	protein_coding	MYH7B	214.462	0.663549	0.181448	3.65696	0.000255222	0.00136595	0.368575	0.449688	0.520553	0.954743	0.719602	0.676123
ENSG00000078898.6	chr20	33007600	33023709	protein_coding	BPIFB2	0	NA	NA	NA	NA	NA	0	0	0	0	0	0
ENSG00000078900.14	chr1	3652520	3736201	protein_coding	TP73	333.414	0.319214	0.13911	2.29469	0.0217512	0.0766131	0.786829	0.949164	0.923082	1.35132	1.28023	1.05559
ENSG00000078902.15	chr11	1274371	1309654	protein_coding	TOLLIP	4077.31	-0.0846581	0.0518034	-1.63422	0.102213	0.26368	14.0358	13.66	14.6304	15.0062	15.1491	14.1737
ENSG00000078967.12	chr7	43926438	43956136	protein_coding	UBE2D4	762.515	0.127068	0.107266	1.1846	0.236174	0.471357	3.30454	3.35299	2.73855	3.68816	3.56144	4.16977
ENSG00000079101.16	chr18	596988	650334	protein_coding	CLUL1	68.5371	1.55397	0.3045	5.10333	3.33723e-07	2.43777e-06	0.33118	0.243615	0.271414	1.14046	0.889729	0.705852
ENSG00000079102.16	chr8	91954967	92103286	protein_coding	RUNX1T1	11.5103	-1.05719	0.701623	-1.50678	0.131867	0.316793	0.0578377	0.0500479	0.143704	0.0392567	0.0486169	0.0353922
ENSG00000079112.9	chr8	94127171	94217303	protein_coding	CDH17	5.1472	-0.470254	1.10509	-0.425535	0.670447	0.843075	0.0130155	0.0394043	0.0162295	0.00419484	0.045631	0.0149535
ENSG00000079134.11	chr18	214520	268050	protein_coding	THOC1	2096.7	-0.093068	0.060827	-1.53004	0.126006	0.306907	11.961	12.6596	12.0621	12.955	12.9817	12.3061
ENSG00000079150.17	chr2	178463664	178478600	protein_coding	FKBP7	252.007	0.530826	0.170826	3.1074	0.00188742	0.0087642	1.06393	1.58394	1.52422	2.59397	2.08695	2.01752
ENSG00000079156.16	chr2	178194481	178402891	protein_coding	OSBPL6	2125.76	-0.647681	0.0711961	-9.09715	9.27363e-20	1.41565e-18	4.55756	4.83137	5.23012	3.27144	3.34075	3.74489
ENSG00000079215.13	chr5	36606355	36688334	protein_coding	SLC1A3	1537.4	0.0763673	0.0791914	0.964339	0.334876	0.582226	4.11883	4.40451	4.58177	5.54994	5.29124	4.51993
ENSG00000079246.15	chr2	216107464	216206303	protein_coding	XRCC5	23336.2	-0.187832	0.0414381	-4.53283	5.81986e-06	3.7758e-05	56.7034	59.7602	58.2721	55.1966	57.6324	57.5948
ENSG00000079257.7	chr3	158645822	158672693	protein_coding	LXN	389.943	-0.17905	0.126851	-1.4115	0.158097	0.360065	2.86576	3.62959	3.56789	3.26721	3.13895	3.46836
ENSG00000079263.18	chr2	230203110	230313215	protein_coding	SP140	125.235	-0.0820316	0.245494	-0.33415	0.738267	0.879694	3.4592	3.24317	2.94584	4.86168	2.80266	2.49188
ENSG00000079277.19	chr1	46557408	46616843	protein_coding	MKNK1	1738.25	-0.20102	0.0713351	-2.81797	0.0048328	0.0205321	10.897	13.0008	12.3964	11.8674	11.2939	11.9185
ENSG00000079308.16	chr2	217799789	218002995	protein_coding	TNS1	131.677	-0.424818	0.537934	-0.789722	0.42969	0.672519	0.541494	0.582699	0.527196	0.831196	0.341529	0.223401
ENSG00000079313.12	chr19	1815246	1848463	protein_coding	REXO1	2953.63	-0.544711	0.0571224	-9.53587	1.48639e-21	2.44542e-20	10.0692	10.9881	10.3093	8.14407	7.64398	8.11511
ENSG00000079332.14	chr10	70147289	70170523	protein_coding	SAR1A	9872.06	-0.503948	0.0461518	-10.9194	9.31401e-28	1.9645e-26	29.7011	31.0992	31.5835	23.2046	24.9747	24.1868
ENSG00000079335.18	chr1	100345025	100520277	protein_coding	CDC14A	378.995	-1.57669	0.132978	-11.8567	1.98557e-32	4.96941e-31	1.36252	1.36193	1.37997	0.458544	0.593299	0.480944
ENSG00000079337.15	chr12	47734367	47771040	protein_coding	RAPGEF3	443.821	-1.84742	0.161028	-11.4727	1.80976e-30	4.22928e-29	1.80426	2.02848	2.05693	0.701923	0.405328	0.723309
ENSG00000079385.21	chr19	42507304	42561234	protein_coding	CEACAM1	701.334	-2.24897	0.115339	-19.4987	1.12524e-84	8.88035e-83	4.18002	4.08346	3.6179	0.831766	1.05399	0.914642
ENSG00000079387.13	chr12	48042898	48106308	protein_coding	SENP1	2784.14	-0.491048	0.0552586	-8.88635	6.31472e-19	9.24444e-18	7.33584	7.48575	8.00509	6.00946	5.93955	6.08387
ENSG00000079393.20	chr10	75094432	75109221	protein_coding	DUSP13	75.955	2.44063	0.300867	8.11202	4.97865e-16	6.35404e-15	0.26335	0.238123	0.170002	1.54175	1.22775	1.28579
ENSG00000079432.7	chr19	42268537	42295797	protein_coding	CIC	10168.7	-0.79177	0.0512446	-15.4508	7.45171e-54	3.39805e-52	41.1316	44.7029	45.8039	26.6311	28.9254	28.8784
ENSG00000079435.9	chr19	42401507	42427426	protein_coding	LIPE	546.026	-0.426751	0.11693	-3.64963	0.000262618	0.00140356	5.06177	4.92901	4.11711	4.21825	3.83873	3.61556
ENSG00000079459.12	chr8	11795573	11839309	protein_coding	FDFT1	16599.1	-0.415176	0.0369659	-11.2313	2.86096e-29	6.37059e-28	78.1858	80.3009	81.7135	67.0275	67.1893	65.9108
ENSG00000079462.7	chr19	42297033	42303546	protein_coding	PAFAH1B3	863.926	-0.222295	0.0877879	-2.53218	0.0113355	0.0436831	10.1345	9.58862	11.1	9.86555	9.36155	10.0611
ENSG00000079482.12	chrX	68042344	68433913	protein_coding	OPHN1	1112.46	-0.346175	0.10075	-3.43597	0.000590431	0.00299264	1.32683	1.32226	1.44838	1.3395	0.971481	1.27108
ENSG00000079557.4	chr4	73481683	73504001	protein_coding	AFM	1.38754	2.71745	2.205	1.2324	0.2178	NA	0	0.00313925	0	0.00359174	0.00437807	0.0404514
ENSG00000079616.12	chr16	29790719	29805385	protein_coding	KIF22	1149.25	-0.0741402	0.0792792	-0.935179	0.349696	0.598124	5.55656	5.13556	5.26541	5.981	5.52838	5.32851
ENSG00000079689.13	chr6	25652201	25701783	protein_coding	SCGN	0.886163	3.18374	2.55484	1.24616	0.212706	NA	0	0	0	0.0305232	0.00678971	0.0160067
ENSG00000079691.17	chr6	25279078	25620530	protein_coding	LRRC16A	3813.37	-0.0306528	0.0524972	-0.583894	0.559292	0.770882	5.34021	5.51643	5.5661	5.75635	5.96554	6.14154
ENSG00000079739.15	chr1	63593276	63660245	protein_coding	PGM1	6892.84	-0.461352	0.0429965	-10.73	7.36141e-27	1.49792e-25	26.4508	27.1399	27.0369	21.5624	21.7112	21.8013
ENSG00000079785.14	chr2	15591178	15631111	protein_coding	DDX1	10501.3	-0.374289	0.0432292	-8.65825	4.79082e-18	6.75229e-17	34.3954	36.7017	35.6857	30.045	30.2893	31.1978
ENSG00000079805.16	chr19	10718079	10833488	protein_coding	DNM2	8502.07	-0.270898	0.047859	-5.66035	1.51068e-08	1.2317e-07	33.6324	35.1637	35.4286	31.0114	33.642	31.3221
ENSG00000079819.17	chr6	130839347	131063322	protein_coding	EPB41L2	3602.16	-1.29851	0.0583369	-22.2588	9.26516e-110	1.00837e-107	13.7128	12.7361	13.7579	5.98626	5.85548	6.31184
ENSG00000079841.18	chr6	71886703	72403143	protein_coding	RIMS1	20.109	-0.491287	0.546388	-0.899154	0.368571	0.615646	0.0825954	0.0535989	0.0444296	0.0727791	0.0404456	0.0298393
ENSG00000079931.14	chr6	132296055	132401545	protein_coding	MOXD1	30.9347	-1.39001	0.44119	-3.15059	0.00162942	0.00766018	0.0964758	0.129386	0.1966	0.0435831	0.0609656	0.071982
ENSG00000079950.13	chr6	132445867	132513198	protein_coding	STX7	5324.36	-0.300462	0.0560538	-5.36025	8.31061e-08	6.40739e-07	13.1471	13.255	12.7846	11.7729	11.0332	12.5615
ENSG00000079974.17	chr22	50767501	50783663	protein_coding	RABL2B	1557.19	0.0485816	0.0728284	0.667069	0.504728	0.731661	8.19999	9.03796	9.32955	11.0038	9.51711	9.99236
ENSG00000079999.13	chr19	10486120	10503741	protein_coding	KEAP1	4121.65	0.229489	0.0575295	3.98907	6.63327e-05	0.00038315	13.9436	15.6878	15.28	18.5959	19.7657	20.1319
ENSG00000080007.7	chr6	73394748	73417569	protein_coding	DDX43	2.19353	0.0550048	1.61134	0.0341361	0.972769	NA	0.0104406	0.0130205	0	0.005841	0.0300119	0.0065646
ENSG00000080031.9	chr19	55181248	55209506	protein_coding	PTPRH	60.8442	0.130597	0.32104	0.406794	0.684159	0.850666	0.206054	0.190022	0.213735	0.236631	0.340538	0.173199
ENSG00000080166.15	chr13	94436808	94479682	protein_coding	DCT	10.6991	-0.328905	0.693314	-0.474396	0.635218	0.822477	0.0137407	0.0337327	0.0270957	0.0243514	0.0201346	0.0204989
ENSG00000080189.14	chr20	46345980	46364458	protein_coding	SLC35C2	3936.17	-0.0813016	0.0519084	-1.56625	0.11729	0.29183	16.614	15.9497	16.2627	17.218	16.6368	17.4263
ENSG00000080200.9	chr3	97822040	97944963	protein_coding	CRYBG3	5388.3	0.227688	0.054143	4.20531	2.60727e-05	0.000158096	3.3736	3.39878	3.37619	4.14787	4.50259	4.55559
ENSG00000080224.17	chr3	96814581	97752460	protein_coding	EPHA6	41.5163	-1.06841	0.421381	-2.5355	0.0112286	0.0433237	0.311119	0.261889	0.129942	0.177481	0.108909	0.0872683
ENSG00000080293.9	chr2	119439843	119525301	protein_coding	SCTR	2.19653	-0.0717149	1.86315	-0.0384913	0.969296	NA	0	0.0239396	0.106788	0.118531	0	0
ENSG00000080298.15	chr9	3218297	3526004	protein_coding	RFX3	1078.73	-0.380147	0.082421	-4.61225	3.9833e-06	2.63027e-05	2.29915	2.19916	2.23667	2.01544	1.74395	1.99327
ENSG00000080345.17	chr2	151409883	151508013	protein_coding	RIF1	10979.5	-0.477171	0.0443764	-10.7528	5.74882e-27	1.17776e-25	10.3323	10.2558	10.3394	7.99789	8.23877	8.45139
ENSG00000080371.5	chr12	71754874	71800285	protein_coding	RAB21	9119.56	-0.579891	0.0435503	-13.3154	1.88274e-40	6.10535e-39	34.6121	34.5253	35.4265	25.5832	25.4452	26.6869
ENSG00000080493.14	chr4	71186757	71572087	protein_coding	SLC4A4	19.4037	-1.45175	0.566639	-2.56204	0.0104058	0.0405045	0.0393056	0.0313973	0.0594148	0.0254776	0.0125047	0.01335
ENSG00000080503.21	chr9	1980290	2193624	protein_coding	SMARCA2	3486.49	0.056249	0.207185	0.271491	0.786013	0.905085	15.4314	11.5054	12.46	15.7122	17.6404	12.2506
ENSG00000080511.3	chr19	10013249	10022279	protein_coding	RDH8	1.6907	-0.605033	1.74149	-0.347422	0.728274	NA	0.0936715	0.112726	0	0.0379765	0.0434355	0.0738777
ENSG00000080546.13	chr6	108986437	109094819	protein_coding	SESN1	5448.79	0.437638	0.050635	8.643	5.47576e-18	7.68921e-17	15.1045	15.3848	16.7613	23.0852	23.831	24.1208
ENSG00000080561.13	chrX	107825755	107927193	protein_coding	MID2	1531.4	-1.06723	0.06728	-15.8625	1.15161e-56	5.53414e-55	6.83018	7.20829	7.29166	3.71076	3.77282	3.83228
ENSG00000080572.12	chrX	107206632	107244243	protein_coding	PIH1D3	2.22128	-0.8062	1.5719	-0.512881	0.608035	NA	0.0208831	0.0204897	0	0.00901839	0.016924	0.00676145
ENSG00000080573.6	chr19	9959561	10010471	protein_coding	COL5A3	38.1276	0.399034	0.442699	0.901367	0.367393	0.614451	0.0332537	0.0374508	0.11089	0.0940111	0.066158	0.082864
ENSG00000080603.16	chr16	30698209	30741409	protein_coding	SRCAP	8624.21	-0.361781	0.0630638	-5.73675	9.65095e-09	7.96528e-08	16.0532	14.0785	14.43	12.5817	13.7409	12.2328
ENSG00000080608.9	chr9	2720469	2844241	protein_coding	PUM3	3310.35	-0.433014	0.0601517	-7.1987	6.07877e-13	6.59443e-12	16.5743	15.5692	15.9237	13.3117	12.4047	13.8504
ENSG00000080618.13	chr13	46053186	46105076	protein_coding	CPB2	11.9113	1.10153	0.658664	1.67236	0.0944525	0.248805	0.0271928	0.0445656	0.0349348	0.0758465	0.0923161	0.0886647
ENSG00000080644.15	chr15	78593052	78621295	protein_coding	CHRNA3	30.8241	-0.226449	0.555832	-0.407406	0.68371	0.850387	0.324512	0.0794241	0.245207	0.203935	0.0788931	0.320801
ENSG00000080709.14	chr5	114360945	114496500	protein_coding	KCNN2	1.11341	-2.37069	2.39258	-0.990852	0.321758	NA	0.0275262	0.0241205	0	0.0110711	0	0
ENSG00000080802.18	chr7	135361795	135510127	protein_coding	CNOT4	2964.31	-0.601393	0.0559012	-10.7581	5.42562e-27	1.11234e-25	8.44806	8.75275	8.61618	6.08705	6.40706	6.4192
ENSG00000080815.18	chr14	73136418	73223691	protein_coding	PSEN1	6190.61	-0.291947	0.0451537	-6.46563	1.00877e-10	9.5382e-10	18.2648	18.3967	18.7628	16.8751	17.1857	16.2453
ENSG00000080819.6	chr3	98521132	98593723	protein_coding	CPOX	2557.73	0.228107	0.0576893	3.95406	7.68352e-05	0.000440519	8.84713	9.04384	9.6816	11.9149	12.2974	11.6458
ENSG00000080822.16	chr3	98497912	98523066	protein_coding	CLDND1	8059.08	0.689593	0.0413925	16.6599	2.5664e-62	1.40594e-60	35.335	37.3416	37.6543	67.073	65.618	65.0081
ENSG00000080823.21	chr14	102224500	102305200	protein_coding	MOK	1314.49	-1.70828	0.0782032	-21.8441	8.83546e-106	9.01501e-104	13.6876	14.2189	13.5816	4.44774	4.64066	5.03296
ENSG00000080824.18	chr14	102080738	102139699	protein_coding	HSP90AA1	59551.3	-0.635824	0.0430015	-14.7861	1.80067e-49	7.45016e-48	182.2	186.756	184.839	128.759	128.392	138.8
ENSG00000080839.11	chr20	36996349	37095995	protein_coding	RBL1	1803.4	-0.259061	0.082369	-3.14513	0.00166011	0.00779101	3.70623	3.37961	3.01519	3.23375	3.20435	2.95157
ENSG00000080845.17	chr20	36306336	36528637	protein_coding	DLGAP4	8572.14	-0.51213	0.0455719	-11.2378	2.65788e-29	5.92301e-28	33.2464	33.1562	34.5736	25.5824	25.91	27.1602
ENSG00000080854.14	chr11	133908564	133956985	protein_coding	IGSF9B	0.769284	0.314418	2.60205	0.120835	0.903822	NA	0.034552	0	0.0139581	0	0.0300119	0.0317639
ENSG00000080910.11	chr1	196943772	196959226	protein_coding	CFHR2	0	NA	NA	NA	NA	NA	0	0	0	0	0	0
ENSG00000080947.14	chr1	16467436	16499257	transcribed_unprocessed_pseudogene	CROCCP3	389.155	0.573593	0.120551	4.75808	1.95443e-06	1.33117e-05	1.26138	1.26161	1.29951	1.97826	2.18445	2.15998
ENSG00000080986.12	chr18	2571511	2616635	protein_coding	NDC80	333.504	-0.567668	0.162537	-3.49253	0.000478463	0.00245805	2.15651	1.51324	1.94966	1.24733	1.30334	1.65971
ENSG00000081014.10	chr15	50908672	51005900	protein_coding	AP4E1	5041.85	-0.998485	0.0531257	-18.7948	8.33354e-79	6.01974e-77	7.87059	8.20256	7.84856	4.27278	4.64694	4.39333
ENSG00000081019.13	chr1	113761832	113812476	protein_coding	RSBN1	2665.12	-0.389498	0.0577445	-6.7452	1.52816e-11	1.52356e-10	5.24117	5.23939	5.24669	4.74102	4.31394	4.28851
ENSG00000081026.18	chr1	113390749	113685923	protein_coding	MAGI3	1294.89	-0.209638	0.0766404	-2.73535	0.00623139	0.0257988	2.00585	1.98335	2.26384	1.97283	2.09205	1.93518
ENSG00000081041.8	chr4	74097035	74099293	protein_coding	CXCL2	3373.44	-3.73358	0.0668675	-55.8354	0	0	55.2422	57.8261	56.3795	4.48263	4.49916	5.17969
ENSG00000081051.7	chr4	73431138	73456174	protein_coding	AFP	4.06213	0.88685	1.18598	0.747777	0.454595	0.693523	0.0159372	0.0137289	0.0946756	0.0686832	0.0747244	0.0728031
ENSG00000081052.11	chr2	227002711	227164113	protein_coding	COL4A4	3975.39	0.240906	0.0482152	4.99649	5.83846e-07	4.16321e-06	2.69905	2.70495	2.81329	3.63369	3.60705	3.54591
ENSG00000081059.19	chr5	134114711	134151865	protein_coding	TCF7	253.935	0.355342	0.155745	2.28156	0.0225154	0.0789158	1.12752	0.893336	1.01591	1.539	1.28813	1.48035
ENSG00000081087.14	chr6	108041409	108165854	protein_coding	OSTM1	5700.93	-1.03974	0.0468724	-22.1824	5.07627e-109	5.45203e-107	22.4832	24.1384	23.5839	12.4904	12.7162	12.7399
ENSG00000081138.13	chr18	65750252	65890341	protein_coding	CDH7	11.1953	2.29103	0.945454	2.4232	0.0153843	0.0569432	0.00452631	0.00235258	0.00596992	0.00557757	0.0106102	0.0745859
ENSG00000081148.11	chr3	101222546	101320560	protein_coding	IMPG2	57.7692	0.441366	0.296786	1.48715	0.136974	0.325424	0.0419125	0.038237	0.0487038	0.0675856	0.0674995	0.0587397
ENSG00000081154.11	chr3	101574095	101594437	protein_coding	PCNP	12959.5	-0.389156	0.044283	-8.78794	1.5233e-18	2.19628e-17	70.468	70.3043	71.0696	57.7852	61.3248	60.6113
ENSG00000081177.18	chr14	69191511	69244020	protein_coding	EXD2	2858.63	-0.353516	0.0588505	-6.00702	1.88961e-09	1.64086e-08	7.58473	7.96486	8.31108	6.65307	7.23715	6.8553
ENSG00000081181.7	chr14	67619798	67651720	protein_coding	ARG2	1635.7	-2.81452	0.0798846	-35.2323	6.40688e-272	2.59629e-269	14.3959	15.3656	14.5052	2.30975	2.15896	2.54918
ENSG00000081189.14	chr5	88717117	88904257	protein_coding	MEF2C	401.268	-1.01292	0.339941	-2.97969	0.00288537	0.0129255	4.87545	3.18633	2.78423	1.81676	1.58636	2.59221
ENSG00000081237.18	chr1	198638671	198757283	protein_coding	PTPRC	14.3765	1.30228	0.729299	1.78566	0.0741548	0.207049	0.0341708	0.0423525	0.0101274	0.14576	0.0294692	0.0634442
ENSG00000081248.10	chr1	201039512	201112566	protein_coding	CACNA1S	2.69125	-1.0821	1.4712	-0.735522	0.462022	NA	0.00574027	0.00650692	0.00154791	0.0057825	0.00143859	0
ENSG00000081277.12	chr1	201283452	201332993	protein_coding	PKP1	54912.2	1.56278	0.0388103	40.2671	0	0	44.4588	43.9262	44.8736	144.319	149.817	143.272
ENSG00000081307.12	chr3	132654446	132678097	protein_coding	UBA5	2905.66	-0.319556	0.0611178	-5.22853	1.70863e-07	1.27652e-06	15.2466	16.8125	14.8793	14.3191	13.6995	13.8073
ENSG00000081320.10	chr2	196133566	196176503	protein_coding	STK17B	2674.5	-0.503259	0.0793696	-6.3407	2.28724e-10	2.11435e-09	7.09591	8.87798	8.20234	6.75422	6.61068	5.59842
ENSG00000081377.16	chr9	96490241	96619830	protein_coding	CDC14B	1455.3	-0.458097	0.0767869	-5.96582	2.43405e-09	2.09927e-08	3.9625	3.94108	3.82018	3.41108	3.23197	2.85217
ENSG00000081386.12	chr9	96755865	96778129	protein_coding	ZNF510	1614.68	-0.226377	0.0773985	-2.92482	0.00344654	0.01516	3.15772	3.21533	3.80646	3.10166	3.19229	3.35415
ENSG00000081479.12	chr2	169127109	169362685	protein_coding	LRP2	50.7467	-1.71864	0.373878	-4.5968	4.29022e-06	2.82674e-05	0.0567234	0.0538927	0.0263435	0.0134502	0.0180529	0.0152981
ENSG00000081665.13	chr19	19785839	19821751	protein_coding	ZNF506	304.23	-0.0291877	0.154389	-0.189053	0.850051	0.9355	0.946308	1.24566	1.26921	1.17497	1.13337	1.46534
ENSG00000081692.12	chr1	227730425	227735411	protein_coding	JMJD4	1148.83	-0.280865	0.0784864	-3.57852	0.000345548	0.0018147	4.75474	4.37066	4.82751	4.25307	4.4007	4.0968
ENSG00000081721.11	chr1	161749758	161757238	protein_coding	DUSP12	1159.12	-0.859177	0.0775375	-11.0808	1.55492e-28	3.37301e-27	12.7709	12.228	13.5795	7.69494	8.07731	7.84551
ENSG00000081760.16	chr12	125065379	125143333	protein_coding	AACS	2069.05	-0.763379	0.0616423	-12.384	3.19037e-35	8.71792e-34	6.6902	7.36348	7.13437	4.58096	4.63567	4.65597
ENSG00000081791.8	chr5	141923808	141942047	protein_coding	KIAA0141	4790.48	0.0722228	0.0467076	1.54627	0.122038	0.299997	23.8092	24.763	25.7546	29.7477	28.289	28.75
ENSG00000081800.8	chr7	123113531	123199986	protein_coding	SLC13A1	1.3035	0.976113	2.23628	0.43649	0.662481	NA	0	0	0.00829284	0.00532418	0	0.0110164
ENSG00000081803.15	chr7	122318425	122886759	protein_coding	CADPS2	673.143	-0.455656	0.0942978	-4.8321	1.35104e-06	9.34684e-06	1.50139	1.40019	1.50936	1.17997	1.22615	1.16521
ENSG00000081818.3	chr5	141121799	141125623	protein_coding	PCDHB4	0.762039	-1.78231	2.76344	-0.644958	0.518955	NA	0.00533994	0	0.0028622	0	0.00266042	0
ENSG00000081842.17	chr5	140827958	141012344	protein_coding	PCDHA6	44.9856	1.0959	0.349226	3.13807	0.00170064	0.0079655	0.0533154	0.0547857	0.0512739	0.106897	0.152507	0.118931
ENSG00000081853.14	chr5	141338760	141512979	protein_coding	PCDHGA2	25.369	0.675273	0.501186	1.34735	0.177868	0.390242	0.0295747	0.047684	0.0240103	0.0715315	0.0769534	0.0317626
ENSG00000081870.11	chr1	53916574	53945929	protein_coding	HSPB11	1277.46	0.104697	0.075363	1.38923	0.164762	0.3702	16.0764	15.5029	15.7966	18.1457	18.6065	19.8485
ENSG00000081913.13	chr18	62715450	62980433	protein_coding	PHLPP1	1264.57	-0.256632	0.0819605	-3.13117	0.0017411	0.008143	2.44206	2.17405	2.21258	2.19191	2.1949	1.96524
ENSG00000081923.11	chr18	57646426	57803101	protein_coding	ATP8B1	1748.21	0.943994	0.071667	13.1719	1.27275e-39	4.00235e-38	1.84528	1.85627	2.14739	4.36315	3.93002	4.17336
ENSG00000081985.10	chr1	67307364	67396900	protein_coding	IL12RB2	211.953	-1.09164	0.195702	-5.57807	2.43203e-08	1.955e-07	1.03294	1.66592	1.55456	0.850042	0.659857	0.695008
ENSG00000082014.16	chr7	151238764	151277896	protein_coding	SMARCD3	494.106	-0.0878436	0.124096	-0.707868	0.479027	0.712407	4.02179	4.75916	5.50863	4.56052	4.96177	5.36473
ENSG00000082068.8	chr5	37379212	37753435	protein_coding	WDR70	1978.95	-0.312213	0.065471	-4.76872	1.85397e-06	1.26576e-05	8.92863	9.00866	9.03152	7.6493	8.04627	8.4458
ENSG00000082074.15	chr5	39105236	39274528	protein_coding	FYB	1205.25	1.02241	0.0905389	11.2925	1.42968e-29	3.22371e-28	3.07981	2.78889	2.43062	6.25611	6.0784	6.37006
ENSG00000082126.17	chr2	201644870	201698694	protein_coding	MPP4	35.5916	-0.138286	0.39989	-0.34581	0.729486	0.874997	0.223293	0.152932	0.133638	0.190833	0.200205	0.124065
ENSG00000082146.12	chr2	201387858	201480846	protein_coding	STRADB	1666.55	-0.387037	0.0760732	-5.08769	3.62459e-07	2.63622e-06	7.70652	9.27857	9.27625	7.20854	7.64834	7.4457
ENSG00000082153.17	chr2	200810594	200827338	protein_coding	BZW1	29681.6	-0.663485	0.0506853	-13.0903	3.74253e-39	1.16029e-37	132.387	141.835	137.21	90.3681	95.7585	102.359
ENSG00000082175.14	chr11	101029624	101130524	protein_coding	PGR	6.65242	-2.10717	1.35067	-1.5601	0.118737	0.294284	0.00127741	0.0538845	0.00583728	0.00789127	0.00127806	0.000600083
ENSG00000082196.20	chr5	34019448	34043832	protein_coding	C1QTNF3	48.0948	0.983826	0.339467	2.89814	0.00375377	0.0163678	0.146178	0.164116	0.223243	0.342068	0.443295	0.367187
ENSG00000082212.11	chr18	50879049	50954257	protein_coding	ME2	3679.96	-0.653823	0.0581511	-11.2435	2.49264e-29	5.56999e-28	14.7222	13.9039	14.8293	9.73722	10.5779	10.3703
ENSG00000082213.17	chr5	31532266	31555058	protein_coding	C5orf22	3239.56	-0.452408	0.053243	-8.49704	1.94482e-17	2.66546e-16	11.728	11.3497	11.6799	9.46718	9.55457	9.20324
ENSG00000082258.12	chr2	134918235	134959342	protein_coding	CCNT2	4461.4	-0.31541	0.0571583	-5.51819	3.42512e-08	2.72001e-07	11.8705	13.0186	13.8463	11.9296	11.795	10.8387
ENSG00000082269.16	chr6	70412941	70561174	protein_coding	FAM135A	2487.88	-0.424775	0.0638421	-6.65353	2.86147e-11	2.8006e-10	5.89799	5.4099	6.25135	4.88275	4.86898	4.76215
ENSG00000082293.12	chr6	69866571	70209976	protein_coding	COL19A1	10.9946	-0.919823	0.714695	-1.28701	0.198089	0.41985	0.0334155	0.0480675	0.0766965	0.0164306	0.0404946	0.0390308
ENSG00000082397.17	chr18	5392381	5630700	protein_coding	EPB41L3	12.8361	1.48789	0.929969	1.59993	0.109614	0.277633	0.0730376	0.00620336	0.00295646	0.0276555	0.0974156	0.0494903
ENSG00000082438.15	chr2	164653624	164843679	protein_coding	COBLL1	6274.63	-0.130649	0.0555483	-2.35199	0.0186731	0.06726	13.4031	14.7743	13.6366	14.4414	13.1801	14.8262
ENSG00000082458.11	chrX	70444861	70505490	protein_coding	DLG3	1724.58	-0.168767	0.0734643	-2.29726	0.0216037	0.0761924	5.85139	6.19072	5.39179	5.93677	5.88356	5.44219
ENSG00000082482.13	chr1	215005775	215237093	protein_coding	KCNK2	17.0754	-1.37717	0.591057	-2.33001	0.0198055	0.0706748	0.0468355	0.121374	0.0863705	0.042479	0.0262574	0.0396389
ENSG00000082497.11	chr1	210232799	210246631	protein_coding	SERTAD4	12.3742	-1.31575	0.719299	-1.82921	0.0673688	0.192372	0.0342272	0.0761761	0.0396912	0.00951031	0.0289368	0.0347549
ENSG00000082512.14	chr1	211326615	211374946	protein_coding	TRAF5	156.392	-1.6948	0.190871	-8.87931	6.72772e-19	9.83393e-18	0.544331	0.535446	0.569838	0.177827	0.205895	0.182521
ENSG00000082515.17	chr5	154941070	154969411	protein_coding	MRPL22	3128.4	-0.504438	0.0589334	-8.55947	1.13392e-17	1.57411e-16	39.2703	43.3493	39.8095	31.9747	30.8453	33.1219
ENSG00000082516.8	chr5	154887416	154938209	protein_coding	GEMIN5	3820.23	-0.568909	0.0547361	-10.3937	2.64956e-25	5.05309e-24	6.45708	6.45379	6.61028	4.7249	5.14309	4.75698
ENSG00000082556.10	chr8	53225716	53251697	protein_coding	OPRK1	2.21979	-1.13635	1.56242	-0.727297	0.467044	NA	0.0142093	0.012491	0	0.00417438	0.00482781	0.00446733
ENSG00000082641.15	chr17	48048329	48061487	protein_coding	NFE2L1	24100.4	0.370876	0.0468572	7.91503	2.47195e-15	3.03812e-14	51.1837	51.2396	52.0651	69.8523	75.7298	76.3221
ENSG00000082684.14	chr3	122909193	123028605	protein_coding	SEMA5B	43.0132	2.52987	0.432708	5.84659	5.01758e-09	4.22604e-08	0.0117184	0.0482478	0.0379253	0.23189	0.243214	0.154098
ENSG00000082701.14	chr3	119821323	120094417	protein_coding	GSK3B	17305	-0.177729	0.0464961	-3.82245	0.000132133	0.00073585	21.8483	22.4925	21.5365	20.6908	21.7631	22.2626
ENSG00000082781.11	chr3	124761948	124901418	protein_coding	ITGB5	3491.89	-1.82908	0.0741518	-24.6667	2.43799e-134	3.37293e-132	15.4493	16.3285	15.4303	4.41561	4.80435	5.57693
ENSG00000082805.19	chr12	990509	1495933	protein_coding	ERC1	8564.17	-0.141349	0.0450363	-3.13856	0.00169782	0.00795295	12.2742	13.2384	12.706	12.93	13.143	12.4387
ENSG00000082898.16	chr2	61477849	61538626	protein_coding	XPO1	21803.8	-0.166734	0.0380347	-4.38372	1.16669e-05	7.3465e-05	47.1958	47.9112	49.7003	47.1495	48.0101	48.1363
ENSG00000082929.8	chr4	5524569	5527801	processed_transcript	LINC01587	1.46858	-2.85033	2.41752	-1.17903	0.238386	NA	0	0	0.177282	0.0255041	0	0
ENSG00000082996.19	chr3	149812708	149962139	protein_coding	RNF13	4098.63	-0.383657	0.0515618	-7.44073	1.00127e-13	1.13177e-12	20.6084	21.5375	21.2038	19.0957	17.6647	17.214
ENSG00000083067.22	chr9	70529063	71446904	protein_coding	TRPM3	28.734	1.21267	0.579797	2.09154	0.0364801	0.117829	0.0287165	0.0283599	0.0342954	0.0503101	0.179972	0.0258982
ENSG00000083093.9	chr16	23603160	23641310	protein_coding	PALB2	2741.24	-0.451143	0.0592773	-7.61073	2.7256e-14	3.18542e-13	7.87138	7.52344	7.6589	6.10087	6.48541	6.15793
ENSG00000083097.14	chr6	83067666	83171350	protein_coding	DOPEY1	5013.48	-0.1545	0.0517569	-2.9851	0.00283482	0.012719	8.82518	8.70064	8.42733	8.44839	8.62622	8.84878
ENSG00000083099.10	chr6	89568144	89638753	protein_coding	LYRM2	4013.24	-0.53433	0.0553401	-9.65537	4.66464e-22	7.81608e-21	17.994	17.3995	16.9338	13.3022	13.8369	13.0378
ENSG00000083123.14	chr6	80106647	80346270	protein_coding	BCKDHB	1434.26	-0.264374	0.0728956	-3.62675	0.000287014	0.00152595	6.63782	6.55216	6.7649	6.68276	6.03934	5.74227
ENSG00000083168.9	chr8	41929479	42051990	protein_coding	KAT6A	9882.21	-0.606773	0.056279	-10.7815	4.20879e-27	8.67226e-26	15.113	14.2808	14.9495	10.051	10.8301	11.469
ENSG00000083223.17	chr9	86287733	86354454	protein_coding	ZCCHC6	7035.3	0.172947	0.0483786	3.57486	0.00035042	0.00183775	11.813	11.6283	11.184	14.6785	14.0505	14.6664
ENSG00000083290.19	chr17	19770829	19867936	protein_coding	ULK2	1738.86	-0.690985	0.0803448	-8.60025	7.95402e-18	1.10983e-16	4.2579	5.31062	4.79689	3.20292	3.18119	3.50803
ENSG00000083307.10	chr8	101492432	101669726	protein_coding	GRHL2	4655.77	1.01199	0.0507247	19.9507	1.47742e-88	1.2199e-86	5.6306	5.51198	5.62933	12.3338	12.3125	12.9291
ENSG00000083312.17	chr5	72816312	72916733	protein_coding	TNPO1	27317.5	-0.430354	0.044145	-9.74864	1.86956e-22	3.18779e-21	48.2273	51.7406	48.6043	40.5857	39.5881	42.3343
ENSG00000083444.16	chr1	11934205	11975538	protein_coding	PLOD1	4558.38	-0.530388	0.0511714	-10.3649	3.58048e-25	6.79447e-24	17.5253	18.7013	18.011	13.5119	14.2418	13.9895
ENSG00000083454.21	chr17	3672199	3696404	protein_coding	P2RX5	21.5254	-1.42078	0.49504	-2.87003	0.00410429	0.0177324	0.166454	0.198476	0.158768	0.0765227	0.0582008	0.0834151
ENSG00000083457.11	chr17	3714628	3801243	protein_coding	ITGAE	373.678	-0.455251	0.13855	-3.28583	0.00101683	0.00496028	6.73767	6.24268	5.54896	4.76786	5.77257	4.53825
ENSG00000083520.14	chr13	72752169	72782096	protein_coding	DIS3	7524.89	-0.439567	0.0453425	-9.69438	3.18578e-22	5.38389e-21	13.174	14.0435	13.5122	11.0115	10.9881	11.3756
ENSG00000083535.15	chr13	72782059	73016461	protein_coding	PIBF1	1914.51	-0.63827	0.0793706	-8.04164	8.86451e-16	1.11466e-14	6.68073	7.36819	6.96347	4.4931	4.99526	5.52111
ENSG00000083544.13	chr13	60396457	60573878	protein_coding	TDRD3	1400.37	0.0973914	0.0751511	1.29594	0.194996	0.415516	4.10904	4.22152	4.3934	4.7242	5.36824	5.03634
ENSG00000083622.8	chr7	117604791	117647415	antisense	AC000111.6	0.199584	-1.13461	4.08047	-0.278059	0.780967	NA	0	0	0.0495477	0	0	0
ENSG00000083635.7	chr13	44939249	44989483	protein_coding	NUFIP1	1425.69	-0.78615	0.0686932	-11.4444	2.50942e-30	5.82386e-29	3.93402	3.92651	4.10055	2.5242	2.56731	2.61385
ENSG00000083642.18	chr13	32586427	32778019	protein_coding	PDS5B	3723.32	-0.143359	0.0717118	-1.99911	0.045597	0.141563	8.00632	8.53799	8.23468	7.3784	8.42685	9.12292
ENSG00000083720.12	chr5	41730065	41870519	protein_coding	OXCT1	2524.34	-0.486332	0.0590108	-8.2414	1.70203e-16	2.22848e-15	7.59509	8.10608	8.16959	6.70009	5.98014	6.25077
ENSG00000083750.12	chrX	55717739	55758774	protein_coding	RRAGB	865.746	0.0936852	0.100822	0.929214	0.352778	0.600806	4.56097	5.08338	5.04603	5.51897	5.22708	6.68033
ENSG00000083782.7	chr12	90963679	91005026	protein_coding	EPYC	0	NA	NA	NA	NA	NA	0	0	0	0	0	0
ENSG00000083799.17	chr16	50742050	50801935	protein_coding	CYLD	9191.19	-1.66249	0.0437977	-37.9584	0	0	29.7478	30.5096	29.6978	10.5154	10.3024	10.7631
ENSG00000083807.9	chr19	58479512	58512413	protein_coding	SLC27A5	442.276	0.278746	0.11766	2.36909	0.0178318	0.0646289	5.63801	4.75454	5.08844	6.95155	7.08944	6.8182
ENSG00000083812.11	chr19	58467045	58475436	protein_coding	ZNF324	1112.11	0.0497969	0.0876501	0.568133	0.569945	0.778576	3.23636	2.74106	3.17075	3.41417	3.68809	3.40011
ENSG00000083814.13	chr19	57719751	57727624	protein_coding	ZNF671	507.239	-0.605484	0.119512	-5.06628	4.05655e-07	2.93582e-06	2.23015	2.16883	1.94464	1.41402	1.73818	1.50362
ENSG00000083817.8	chr19	57571566	57578927	protein_coding	ZNF416	854.358	-0.473338	0.0855565	-5.53246	3.15777e-08	2.51294e-07	3.02626	2.92427	3.15776	2.50647	2.28614	2.48691
ENSG00000083828.15	chr19	57769655	57819939	protein_coding	ZNF586	771.378	0.115228	0.0930224	1.23871	0.215454	0.443987	4.41754	4.04568	4.12649	5.03384	4.76899	5.33653
ENSG00000083838.15	chr19	58474017	58481230	protein_coding	ZNF446	634.972	0.114361	0.0966767	1.18292	0.236839	0.472241	2.5562	2.4	2.43571	3.10395	2.95927	2.82495
ENSG00000083844.10	chr19	57191500	57222846	protein_coding	ZNF264	4318.49	-0.0967948	0.0642829	-1.50576	0.132128	0.317207	8.50659	7.97594	7.80651	9.30057	7.99153	7.97426
ENSG00000083845.8	chr19	58386400	58394806	protein_coding	RPS5	33623.2	0.519908	0.0388928	13.3677	9.33663e-41	3.05018e-39	411.354	406.916	436.463	670.89	676.883	650.711
ENSG00000083857.13	chr4	186587783	186726722	protein_coding	FAT1	38253.1	0.47438	0.0401663	11.8104	3.44885e-32	8.55668e-31	26.6744	25.5046	26.8539	41.0003	41.3546	39.6593
ENSG00000083896.12	chr4	68310387	68350089	protein_coding	YTHDC1	9334.91	-0.461134	0.0506693	-9.10085	8.96254e-20	1.36999e-18	42.1278	40.4474	42.8367	33.4549	32.0321	35.7166
ENSG00000083937.8	chr3	87227271	87255548	protein_coding	CHMP2B	4117.41	-0.665829	0.0493187	-13.5005	1.55264e-41	5.16986e-40	18.7628	19.0144	19.7734	13.2265	13.4294	13.6432
ENSG00000084070.11	chr1	40344850	40423326	protein_coding	SMAP2	2463.65	0.357109	0.0582589	6.12969	8.80501e-10	7.83402e-09	6.84845	6.78294	6.81798	9.48727	9.66973	9.95022
ENSG00000084072.16	chr1	39692182	39763914	protein_coding	PPIE	2588.99	-0.49293	0.059152	-8.33328	7.863e-17	1.048e-15	19.5289	18.7328	18.398	15.2508	14.5673	14.9365
ENSG00000084073.8	chr1	40258107	40294184	protein_coding	ZMPSTE24	8367.29	-0.718402	0.042371	-16.9551	1.76603e-64	1.00506e-62	26.5115	26.6266	27.1138	17.9371	18.3987	17.8606
ENSG00000084090.13	chr2	96184859	96208825	protein_coding	STARD7	10108.1	-0.266974	0.0437905	-6.09661	1.08341e-09	9.57967e-09	27.6755	27.6588	28.3144	25.1879	25.4725	26.5689
ENSG00000084092.6	chr4	56963370	56978823	protein_coding	NOA1	2175.01	0.0510304	0.0589637	0.865454	0.38679	0.633196	5.18241	5.49095	5.40482	6.10627	6.12827	6.28231
ENSG00000084093.15	chr4	56907876	56935844	protein_coding	REST	10458.9	-0.444057	0.0440425	-10.0825	6.60436e-24	1.19191e-22	14.1886	13.6154	14.7002	11.4975	11.6632	11.5436
ENSG00000084110.10	chr12	95972662	95996365	protein_coding	HAL	65.285	0.853697	0.293881	2.9049	0.00367365	0.0160527	0.358199	0.299966	0.270208	0.618445	0.507764	0.735139
ENSG00000084112.14	chr12	108778192	108857590	protein_coding	SSH1	9860.63	-1.51748	0.0453248	-33.48	9.42202e-246	3.2045e-243	18.5079	18.5077	19.0564	7.15364	7.57771	7.03387
ENSG00000084207.15	chr11	67583595	67586660	protein_coding	GSTP1	30780.4	0.665223	0.0411102	16.1815	6.8155e-59	3.4708e-57	289.227	280.283	295.236	519.009	518.493	486.331
ENSG00000084234.16	chr11	130069837	130144811	protein_coding	APLP2	31127	-0.865034	0.0385568	-22.4353	1.78053e-111	1.97546e-109	98.2031	98.9375	99.3092	59.1196	60.9859	60.7381
ENSG00000084444.13	chr12	13044284	13142521	protein_coding	FAM234B	1296.07	-0.170363	0.0763541	-2.23122	0.0256663	0.0879843	2.37546	2.27781	2.22929	2.17195	2.26973	2.36193
ENSG00000084453.16	chr12	21264600	21419594	protein_coding	SLCO1A2	26.215	0.373876	0.461506	0.810122	0.41787	0.662732	0.0547393	0.0406995	0.0443411	0.0546108	0.0527491	0.0933412
ENSG00000084463.7	chr12	14784579	14803540	protein_coding	WBP11	5433.52	-0.258257	0.0503278	-5.13149	2.87452e-07	2.10949e-06	17.9482	18.0322	17.4415	16.0727	16.7505	16.824
ENSG00000084623.11	chr1	32221928	32231604	protein_coding	EIF3I	10577	-0.44544	0.0423215	-10.5251	6.61709e-26	1.29438e-24	74.5728	74.0592	74.9454	59.7418	61.4128	61.2934
ENSG00000084628.9	chr1	31179745	31239554	protein_coding	NKAIN1	2.59909	-0.468247	1.41465	-0.330999	0.740645	NA	0.0108519	0.0136593	0.0117292	0.023452	0.0108855	0.00340391
ENSG00000084636.17	chr1	31652247	31704319	protein_coding	COL16A1	2255.95	-1.14058	0.0659115	-17.3047	4.33442e-67	2.60969e-65	11.4075	10.9619	10.5802	5.79558	5.21187	5.60731
ENSG00000084652.15	chr1	32179686	32198285	protein_coding	TXLNA	9485.25	-0.334063	0.0445927	-7.49141	6.81379e-14	7.77842e-13	16.1472	16.4306	16.5985	13.9845	14.8237	14.5365
ENSG00000084674.14	chr2	21001429	21044073	protein_coding	APOB	13.4866	0.0923714	0.692952	0.133301	0.893955	0.955801	0.00701203	0.0119377	0.0153468	0.0115244	0.0232184	0.00533255
ENSG00000084676.15	chr2	24491914	24770702	protein_coding	NCOA1	2979.2	-0.453346	0.0613108	-7.39422	1.4224e-13	1.59609e-12	4.78184	5.08638	4.80251	3.89493	3.78041	4.23663
ENSG00000084693.15	chr2	27042364	27070622	protein_coding	AGBL5	3340.04	-0.325929	0.0568953	-5.72858	1.01275e-08	8.3465e-08	15.5286	16.5459	17.1529	15.3613	14.6618	13.6039
ENSG00000084710.13	chr2	25042130	25159137	protein_coding	EFR3B	67.4432	-1.61692	0.309236	-5.22875	1.70658e-07	1.27515e-06	0.110588	0.120559	0.107788	0.0262369	0.051623	0.0463304
ENSG00000084731.14	chr2	25926596	25982749	protein_coding	KIF3C	1213.26	-1.32803	0.0846662	-15.6854	1.90257e-55	8.89601e-54	3.94616	3.68117	3.48749	1.60895	1.74453	1.572
ENSG00000084733.10	chr2	26034107	26137454	protein_coding	RAB10	15326.5	-0.251634	0.046849	-5.37117	7.82284e-08	6.04519e-07	51.9607	49.7731	51.149	47.0604	45.8354	49.802
ENSG00000084734.8	chr2	27496842	27523684	protein_coding	GCKR	23.1685	-2.36659	0.60442	-3.91547	9.02283e-05	0.000513697	0.290814	0.420246	0.32884	0.0234339	0.173251	0.0689381
ENSG00000084754.10	chr2	26190635	26244726	protein_coding	HADHA	16543.6	0.287874	0.0440688	6.53237	6.47361e-11	6.20099e-10	39.2001	38.3133	38.072	50.9565	52.8112	53.0489
ENSG00000084764.10	chr2	26970612	27027196	protein_coding	MAPRE3	1636.96	-0.375568	0.0649484	-5.78255	7.35776e-09	6.12482e-08	9.01389	9.38603	9.29102	7.93743	8.12801	7.66259
ENSG00000084774.13	chr2	27217390	27243943	protein_coding	CAD	7344.12	-0.0739984	0.055742	-1.32752	0.184338	0.400209	12.49	12.1442	12.8671	13.0942	14.2271	12.267
ENSG00000085063.14	chr11	33698261	33736445	protein_coding	CD59	28347.2	-1.04836	0.0363295	-28.857	4.13358e-183	8.74758e-181	170.099	172.803	178.357	92.7617	93.8526	93.3696
ENSG00000085117.11	chr11	44564427	44620363	protein_coding	CD82	4338.29	-0.532112	0.058196	-9.14345	6.0492e-20	9.31893e-19	24.8785	24.1709	25.0556	18.7791	17.7695	20.3996
ENSG00000085185.15	chrX	129981107	130058083	protein_coding	BCORL1	1343.98	0.099579	0.0910171	1.09407	0.273925	0.517355	2.42874	2.3689	2.86396	2.98616	3.38897	2.73367
ENSG00000085224.21	chrX	77504878	77786269	protein_coding	ATRX	11920	-0.00361894	0.0719119	-0.0503247	0.959864	0.983814	21.744	26.3452	21.19	23.7599	25.7879	27.2164
ENSG00000085231.13	chr5	69350984	69370013	protein_coding	AK6	1643.77	-0.856464	0.0741522	-11.5501	7.37527e-31	1.74641e-29	21.3131	25.0229	23.4712	14.3073	13.5352	14.988
ENSG00000085265.10	chr9	134905890	134917963	protein_coding	FCN1	2.76706	-0.577011	1.40677	-0.410169	0.681682	NA	0.00824506	0.00315861	0.00576889	0.00509571	0.00858063	0
ENSG00000085274.15	chr3	169772831	169789716	protein_coding	MYNN	2409.37	-0.453888	0.0639514	-7.09739	1.27135e-12	1.35375e-11	6.4461	7.00436	6.82199	5.26406	5.8471	5.34337
ENSG00000085276.17	chr3	169083499	169663618	protein_coding	MECOM	1511.06	0.115281	0.0796095	1.44808	0.147594	0.343316	3.7588	3.97958	3.846	4.21051	4.9986	4.7539
ENSG00000085365.17	chr5	78360583	78479071	protein_coding	SCAMP1	10009.8	-0.35975	0.0421821	-8.5285	1.48254e-17	2.04464e-16	22.9905	23.0551	23.892	19.856	20.1025	20.585
ENSG00000085377.13	chr6	105277565	105403084	protein_coding	PREP	5386.92	-0.354467	0.0473204	-7.49079	6.84578e-14	7.81214e-13	19.6862	19.6927	19.4144	17.1237	16.6085	17.3782
ENSG00000085382.11	chr6	104728093	104859919	protein_coding	HACE1	1523.44	-0.155893	0.0665719	-2.34172	0.019195	0.0688448	3.63127	3.73072	3.82203	3.6845	3.6439	3.82982
ENSG00000085415.15	chr18	12947133	12987536	protein_coding	SEH1L	4552.22	-0.362285	0.0532647	-6.80159	1.0347e-11	1.04398e-10	12.7138	14.1712	14.5965	11.8052	11.9878	12.0384
ENSG00000085433.15	chr1	108970214	109042113	protein_coding	WDR47	2449.2	-0.31073	0.0618555	-5.02348	5.0743e-07	3.63692e-06	5.14968	5.18648	5.33444	4.61852	4.98572	4.43814
ENSG00000085449.14	chr2	223855716	223945387	protein_coding	WDFY1	8232.74	-0.0434961	0.0502022	-0.866418	0.386261	0.632801	19.4138	18.129	17.9437	20.1371	19.8819	19.8331
ENSG00000085465.12	chr1	111414314	111427777	protein_coding	OVGP1	199.37	-0.322729	0.176935	-1.824	0.0681521	0.194063	0.851416	1.02945	1.22741	1.00905	0.92216	0.811789
ENSG00000085491.15	chr1	108134036	108200849	protein_coding	SLC25A24	5366.86	-0.499156	0.046999	-10.6206	2.39138e-26	4.76259e-25	14.649	15.1743	15.8683	11.7866	12.0882	12.0279
ENSG00000085511.19	chr6	160991727	161117385	protein_coding	MAP3K4	3161.49	0.0128839	0.0707019	0.182228	0.855403	0.937667	6.83951	7.03572	8.37606	8.85461	8.38451	7.66473
ENSG00000085514.15	chr7	100367530	100400099	protein_coding	PILRA	34.6844	0.68545	0.424705	1.61394	0.106539	0.272053	0.308328	0.419049	0.233505	0.652499	0.730956	0.351621
ENSG00000085552.16	chr1	159927039	159945604	protein_coding	IGSF9	664.378	2.30902	0.104432	22.1103	2.51335e-108	2.66929e-106	0.536318	0.586372	0.536945	3.2228	2.99061	2.9581
ENSG00000085563.14	chr7	87503633	87713323	protein_coding	ABCB1	7.42192	-1.51793	1.17717	-1.28947	0.197235	0.418571	0.00550256	0.0311644	0.172322	0.0320821	0.0407264	0
ENSG00000085644.13	chr16	3129777	3142805	protein_coding	ZNF213	1469.92	-0.533499	0.082662	-6.45398	1.0895e-10	1.02777e-09	6.18461	5.58656	6.26935	5.13712	4.15752	4.54796
ENSG00000085662.13	chr7	134442350	134459284	protein_coding	AKR1B1	3929.25	-0.398497	0.0523057	-7.6186	2.56434e-14	3.00248e-13	29.5383	29.5561	28.7498	24.655	25.4131	24.03
ENSG00000085719.12	chr8	86514427	86561498	protein_coding	CPNE3	11746	0.105497	0.0432938	2.43677	0.0148191	0.0551117	23.4177	22.2713	23.8415	27.6868	27.6029	27.8062
ENSG00000085721.12	chr16	15060022	15094317	protein_coding	RRN3	6253.04	-0.522038	0.0433384	-12.0456	2.04511e-33	5.30187e-32	15.7245	16.2787	16.6978	12.6069	12.6375	12.4337
ENSG00000085733.15	chr11	70398404	70436584	protein_coding	CTTN	23714.5	-0.183931	0.0375439	-4.89909	9.62823e-07	6.7485e-06	87.4223	90.8398	93.6443	87.9312	89.5017	88.4287
ENSG00000085741.12	chr11	76186325	76210736	protein_coding	WNT11	1.62447	0.155689	1.92697	0.0807947	0.935605	NA	0.0166359	0	0.00598765	0.0220889	0	0.00520727
ENSG00000085760.14	chr2	55236595	55269347	protein_coding	MTIF2	4912.94	-0.339283	0.0510802	-6.64215	3.09137e-11	3.01888e-10	19.1291	19.0413	20.3054	16.9653	16.5001	17.8612
ENSG00000085788.13	chr8	38225218	38275558	protein_coding	DDHD2	3879.93	-0.293939	0.0547905	-5.36479	8.10453e-08	6.25611e-07	13.7971	15.3262	14.2529	12.8629	13.2149	13.2486
ENSG00000085831.15	chr1	51287258	51345116	protein_coding	TTC39A	78.0473	0.429468	0.275692	1.55778	0.119284	0.295268	0.343805	0.311629	0.411029	0.684889	0.492177	0.410323
ENSG00000085832.16	chr1	51354263	51519328	protein_coding	EPS15	6200.71	-0.61109	0.0538765	-11.3424	8.08791e-30	1.83457e-28	12.3759	11.5066	11.8356	8.45727	8.49635	9.03276
ENSG00000085840.12	chr1	52372829	52404459	protein_coding	ORC1	270.132	-0.219761	0.150173	-1.46339	0.143362	0.336347	0.662904	0.768671	0.683455	0.750796	0.574501	0.695143
ENSG00000085871.8	chr4	139665768	139740745	protein_coding	MGST2	1925.41	0.183211	0.0665192	2.75425	0.00588261	0.0244897	22.6052	22.4531	24.8383	28.1501	30.0915	29.8301
ENSG00000085872.14	chr19	16517889	16542530	protein_coding	CHERP	4020.88	-0.261422	0.0608295	-4.29762	1.72641e-05	0.000106711	13.402	12.2036	12.6497	12.2207	11.0127	12.2418
ENSG00000085978.21	chr2	233210051	233295674	protein_coding	ATG16L1	2073.12	-0.39029	0.0658789	-5.92435	3.13538e-09	2.68349e-08	7.91431	8.70636	7.77026	6.9032	7.00947	6.78598
ENSG00000085982.13	chr2	233475520	233566782	protein_coding	USP40	4493.25	-0.118486	0.0702075	-1.68765	0.0914776	0.242737	12.8978	14.2958	11.4908	12.9807	13.4067	13.242
ENSG00000085998.13	chr1	46188682	46220305	protein_coding	POMGNT1	6237.94	-0.392908	0.0438026	-8.96997	2.96593e-19	4.43052e-18	22.91	23.6454	23.1484	20.1314	19.3652	19.504
ENSG00000085999.11	chr1	46247688	46278473	protein_coding	RAD54L	329.307	-0.0376788	0.147688	-0.255124	0.798627	0.911276	1.4203	1.34148	1.92759	1.7622	1.69711	1.57909
ENSG00000086015.20	chr1	45786987	46036124	protein_coding	MAST2	3941.66	-0.51469	0.0496924	-10.3575	3.86924e-25	7.33269e-24	9.20414	9.96793	9.80875	7.64912	7.49522	7.39496
ENSG00000086061.15	chr9	33025211	33039907	protein_coding	DNAJA1	12200.8	-0.479282	0.0512895	-9.34464	9.22046e-21	1.47079e-19	46.2179	48.7828	46.8129	35.5253	37.7648	39.7244
ENSG00000086062.12	chr9	33104082	33167356	protein_coding	B4GALT1	16403.7	0.184717	0.0407739	4.53028	5.8905e-06	3.81773e-05	28.9276	29.0975	29.6287	36.0058	37.4093	37.2662
ENSG00000086065.13	chr9	33264879	33282069	protein_coding	CHMP5	4793.9	-0.768347	0.0482853	-15.9127	5.17747e-57	2.50703e-55	35.9949	36.5079	37.219	23.2936	23.9823	24.2944
ENSG00000086102.18	chr9	33290511	33371157	protein_coding	NFX1	5303.87	-0.409185	0.0488722	-8.37255	5.63854e-17	7.56279e-16	12.3211	12.3181	12.1661	10.0094	10.3916	10.4058
ENSG00000086159.12	chr12	49967194	49977139	protein_coding	AQP6	6.82306	-0.171277	1.13964	-0.150291	0.880535	0.949311	0	0.00650651	0.0620946	0.0139157	0.0303475	0.00662173
ENSG00000086189.9	chr5	62387254	62403939	protein_coding	DIMT1	3483.97	-0.650072	0.0505678	-12.8555	8.01576e-38	2.38048e-36	17.3022	17.3054	18.1344	12.5599	12.5346	12.2423
ENSG00000086200.16	chr5	62403972	62628582	protein_coding	IPO11	3136.04	-0.402628	0.0618675	-6.50791	7.62035e-11	7.26413e-10	7.99011	7.64413	7.57894	6.83045	6.69346	6.00793
ENSG00000086205.16	chr11	49146635	49208670	protein_coding	FOLH1	40.9221	1.0546	0.366647	2.87634	0.0040232	0.0174176	0.226045	0.28235	0.222039	0.659207	0.412358	0.614662
ENSG00000086232.12	chr7	6022244	6059230	protein_coding	EIF2AK1	8010.36	-0.438736	0.0592049	-7.41046	1.2586e-13	1.41563e-12	19.988	22.4529	23.0248	16.7001	17.8559	19.0517
ENSG00000086288.11	chr7	37848597	37900401	protein_coding	NME8	1.54546	-1.65226	2.07328	-0.796931	0.425491	NA	0.0690967	0.00694601	0.0371842	0	0	0.0372378
ENSG00000086289.11	chr7	37683843	37951941	protein_coding	EPDR1	936.194	-1.16262	0.0807911	-14.3905	5.93669e-47	2.29507e-45	4.26755	4.27319	4.46298	2.19712	2.11475	2.13898
ENSG00000086300.15	chr7	26291895	26374329	protein_coding	SNX10	432.45	-1.3804	0.11599	-11.9011	1.16858e-32	2.94014e-31	2.57019	2.52212	2.49349	1.11808	1.0891	1.03135
ENSG00000086475.14	chr10	13317424	13348298	protein_coding	SEPHS1	2454.49	-0.485452	0.0633597	-7.66184	1.83282e-14	2.16192e-13	13.0891	12.8888	13.4107	9.8446	10.4118	11.0092
ENSG00000086504.15	chr16	367384	370527	protein_coding	MRPL28	2331.29	-0.52595	0.0642191	-8.18993	2.61375e-16	3.38957e-15	27.0638	26.2162	25.0605	19.5538	20.4154	20.5423
ENSG00000086506.2	chr16	180453	181181	protein_coding	HBQ1	2.76319	-0.507891	1.55243	-0.327159	0.743548	NA	0.184176	0	0.114059	0	0.129282	0.100993
ENSG00000086544.2	chr19	40717103	40740860	protein_coding	ITPKC	6979.72	-0.0135413	0.0479261	-0.282546	0.777525	0.900661	18.3915	18.529	18.1904	19.8483	21.0347	19.8016
ENSG00000086548.8	chr19	41750977	41772208	protein_coding	CEACAM6	8.6973	-0.581921	1.09677	-0.530577	0.595712	0.796429	0.00641133	0.0822758	0.10796	0.140341	0.00984839	0.00907895
ENSG00000086570.12	chr5	151504093	151568944	protein_coding	FAT2	17792.6	1.90551	0.0510682	37.3131	1.00658e-304	5.04507e-302	3.858	3.68842	3.78031	15.0001	16.6559	15.4898
ENSG00000086589.11	chr5	150690794	150701107	protein_coding	RBM22	7520.41	-0.448576	0.0428173	-10.4765	1.10746e-25	2.14574e-24	31.6156	33.0237	32.402	26.2304	26.219	26.5731
ENSG00000086598.10	chr12	123584531	123598577	protein_coding	TMED2	20059.7	-0.607765	0.0410215	-14.8157	1.15897e-49	4.83015e-48	73.5146	74.1891	77.3457	53.6023	54.0173	56.4129
ENSG00000086619.13	chr1	236215555	236281985	protein_coding	ERO1B	808.501	-2.02848	0.0996224	-20.3617	3.65942e-92	3.17769e-90	2.36327	2.70434	2.30694	0.667009	0.646955	0.69569
ENSG00000086666.18	chr15	80059568	80138393	protein_coding	ZFAND6	3424.95	-0.412232	0.0561245	-7.34496	2.05814e-13	2.28701e-12	26.0455	24.2973	26.302	21.2546	20.8472	21.8544
ENSG00000086696.10	chr16	82035004	82098534	protein_coding	HSD17B2	408.085	-1.55432	0.122191	-12.7204	4.5535e-37	1.31936e-35	3.09646	2.92867	3.35958	1.21387	1.12673	1.20094
ENSG00000086712.12	chrX	16786427	16844519	protein_coding	TXLNG	4196.13	-0.710944	0.053129	-13.3815	7.75972e-41	2.5452e-39	8.47678	8.50766	8.82049	5.63887	5.75748	6.11466
ENSG00000086717.18	chrX	18675909	18827921	protein_coding	PPEF1	8.13994	-0.516187	0.931594	-0.55409	0.579517	0.785028	0.167631	0.0540333	0.0451239	0.14716	0.0433958	0.0150372
ENSG00000086730.16	chr7	74199652	74229834	protein_coding	LAT2	93.1875	-0.204111	0.242047	-0.84327	0.399077	0.644607	0.656656	0.62888	0.621294	0.670779	0.483985	0.681839
ENSG00000086758.15	chrX	53532096	53686729	protein_coding	HUWE1	26986.2	-0.263693	0.0513858	-5.13163	2.8725e-07	2.10827e-06	28.8688	26.4774	27.3689	24.3787	26.3451	25.8447
ENSG00000086827.8	chr11	113733187	113773811	protein_coding	ZW10	2076.19	-0.543789	0.0603963	-9.00368	2.18272e-19	3.2846e-18	5.90501	6.45297	6.29033	4.75244	4.7123	4.75402
ENSG00000086848.14	chr11	111782195	111871581	protein_coding	ALG9	2522.83	0.0439561	0.059366	0.740426	0.459042	0.697386	9.24997	9.12992	8.72637	10.6864	10.0546	10.3273
ENSG00000086967.9	chr19	50432903	50466321	protein_coding	MYBPC2	1.9149	-4.40184	2.0534	-2.14368	0.0320584	NA	0.00255541	0.029703	0.0431623	0	0	0
ENSG00000086991.12	chr11	89324356	89498187	protein_coding	NOX4	11.7597	-0.398143	0.765506	-0.520104	0.602991	0.801305	0.0767935	0.0242039	0.0219698	0.0309177	0.0135487	0.0622859
ENSG00000087008.15	chr4	8366282	8440723	protein_coding	ACOX3	1119.09	-0.544966	0.0745252	-7.3125	2.62208e-13	2.8962e-12	5.33066	5.30523	5.46666	4.16835	3.94689	4.1442
ENSG00000087053.18	chr11	95832882	95925315	protein_coding	MTMR2	4180.2	-0.485833	0.0546398	-8.89155	6.02602e-19	8.82632e-18	11.4298	12.6997	12.2279	9.40342	10.0166	9.43525
ENSG00000087074.7	chr19	48872392	48876057	protein_coding	PPP1R15A	19403.4	-1.75097	0.0399936	-43.7814	0	0	114.604	118.213	115.501	37.7474	38.6258	38.6306
ENSG00000087076.8	chr19	48813017	48836678	protein_coding	HSD17B14	37.7814	-0.476688	0.405596	-1.17528	0.239883	0.476018	0.473002	0.419321	0.326888	0.187234	0.359638	0.429984
ENSG00000087077.12	chr7	100867138	100873454	protein_coding	TRIP6	9280.13	0.0263543	0.0472352	0.557938	0.576887	0.783289	64.3127	63.6097	62.0435	72.2037	74.1054	68.762
ENSG00000087085.13	chr7	100889994	100896974	protein_coding	ACHE	48.9322	-1.20635	0.327065	-3.68842	0.000225652	0.0012175	0.303592	0.301866	0.30796	0.131137	0.168539	0.141389
ENSG00000087086.14	chr19	48965301	48966878	protein_coding	FTL	18952.4	-0.432089	0.0403327	-10.7131	8.8329e-27	1.79351e-25	251.249	247.037	256.371	208.392	212.321	200.808
ENSG00000087087.18	chr7	100875111	100888664	protein_coding	SRRT	6189.8	0.15583	0.0452548	3.44339	0.000574462	0.00291714	31.9532	32.6824	31.6655	39.7095	40.0019	39.5465
ENSG00000087088.19	chr19	48954815	48961798	protein_coding	BAX	6070.57	-0.79397	0.0458464	-17.3181	3.43779e-67	2.07641e-65	81.4831	81.6174	83.7774	52.1048	51.9748	54.1074
ENSG00000087095.12	chr17	28041737	28196381	protein_coding	NLK	3048.38	-0.864155	0.0584617	-14.7816	1.92657e-49	7.95953e-48	9.42876	8.80497	9.30501	5.84995	5.33682	5.61932
ENSG00000087111.20	chr17	28553383	28571872	protein_coding	PIGS	3115.28	-0.092273	0.0526363	-1.75303	0.079597	0.218381	10.6883	11.4295	11.0392	11.6507	11.5613	11.3639
ENSG00000087116.14	chr5	179110851	179345430	protein_coding	ADAMTS2	6.29421	1.61533	1.05332	1.53356	0.125139	0.305446	0.00277802	0.0115643	0.0274786	0.0161503	0.021402	0.07546
ENSG00000087128.9	chr4	68447449	68497604	protein_coding	TMPRSS11E	31.8699	1.6369	0.438576	3.7323	0.00018974	0.00103606	0.0416039	0.0805419	0.048686	0.168286	0.191853	0.242423
ENSG00000087152.15	chr17	44191805	44200113	protein_coding	ATXN7L3	5007.87	-0.316451	0.0496806	-6.36971	1.89386e-10	1.75811e-09	19.8017	20.839	21.8212	18.1112	18.8509	18.747
ENSG00000087157.18	chr17	78378640	78425114	protein_coding	PGS1	1614.39	-0.630417	0.0698542	-9.02475	1.80107e-19	2.72104e-18	9.34549	10.0224	10.7221	7.35587	7.41527	6.80576
ENSG00000087191.12	chr17	63827152	63832026	protein_coding	PSMC5	5845.31	-0.221528	0.0485615	-4.5618	5.07171e-06	3.3183e-05	39.0755	42.7484	41.383	38.3863	39.152	39.8829
ENSG00000087206.16	chr5	176905005	177022633	protein_coding	UIMC1	4636.93	-0.74795	0.0568622	-13.1537	1.62e-39	5.08592e-38	26.1087	27.6253	28.1323	16.9426	19.1157	18.1096
ENSG00000087237.10	chr16	56961850	56983845	protein_coding	CETP	0.298813	1.62335	4.0436	0.401462	0.68808	NA	0	0	0	0.0052921	0	0.00518687
ENSG00000087245.12	chr16	55389700	55506691	protein_coding	MMP2	1.74313	0.590587	1.85993	0.317531	0.750841	NA	0.0690954	0	0	0.0280559	0.0300119	0.0635278
ENSG00000087250.8	chr16	56589074	56591088	protein_coding	MT3	1.21238	-0.617873	2.1471	-0.287771	0.773522	NA	0.0592985	0.0222405	0.0329445	0	0	0.0824149
ENSG00000087253.12	chr16	55508998	55586670	protein_coding	LPCAT2	1605.96	-0.612885	0.102112	-6.00211	1.94771e-09	1.69028e-08	4.09738	4.33115	5.39111	3.82654	3.40416	2.79751
ENSG00000087258.13	chr16	56191390	56357444	protein_coding	GNAO1	27.9204	1.29843	0.534832	2.42772	0.0151939	0.0563294	0.04048	0.128769	0.0516638	0.279248	0.197549	0.114772
ENSG00000087263.16	chr16	56451490	56479100	protein_coding	OGFOD1	4866.89	-0.9292	0.0488047	-19.0391	8.08324e-81	6.02165e-79	29.6071	29.9865	29.1628	17.4682	17.5874	16.7612
ENSG00000087266.15	chr4	2793023	2841098	protein_coding	SH3BP2	3040.75	0.764164	0.0679682	11.243	2.50829e-29	5.60276e-28	5.71976	5.40848	5.47698	10.8357	11.1205	9.39227
ENSG00000087269.15	chr4	2937933	2963385	protein_coding	NOP14	7027.33	-0.522332	0.0491245	-10.6328	2.09674e-26	4.19187e-25	19.2555	19.5202	18.9215	14.4181	14.7883	15.4398
ENSG00000087274.16	chr4	2843857	2930076	protein_coding	ADD1	13268.5	-0.0398228	0.0520648	-0.764869	0.444349	0.684797	33.02	34.4301	36.5326	36.1579	40.1967	35.965
ENSG00000087299.11	chr14	50237563	50312548	protein_coding	L2HGDH	1000.56	-0.121757	0.091035	-1.33748	0.181067	0.395473	2.81113	3.31562	2.9786	2.87809	3.09281	3.33782
ENSG00000087301.8	chr14	52430590	52552522	protein_coding	TXNDC16	557.617	-0.267979	0.112983	-2.37186	0.0176986	0.0642234	1.01302	1.26479	1.3474	1.12031	1.15356	1.06482
ENSG00000087302.8	chr14	51989475	52010691	protein_coding	C14orf166	5517.3	-0.380038	0.0571282	-6.65237	2.88415e-11	2.82231e-10	56.6947	56.6223	57.5487	45.1613	49.2766	51.4303
ENSG00000087303.17	chr14	52004803	52069228	protein_coding	NID2	58.9033	-0.179098	0.305768	-0.585731	0.558056	0.770192	0.649575	0.427009	0.562377	0.505564	0.545955	0.547153
ENSG00000087338.4	chr2	69829642	69881396	protein_coding	GMCL1	1766.25	-0.577737	0.0715319	-8.07664	6.65769e-16	8.43287e-15	4.16223	4.77919	4.58176	3.1798	3.46816	3.42417
ENSG00000087365.15	chr11	66050729	66069308	protein_coding	SF3B2	14323.5	-0.345333	0.0409015	-8.44304	3.09178e-17	4.19815e-16	50.0727	50.0434	50.0004	43.0634	44.0977	44.1452
ENSG00000087448.9	chr12	27780020	27803040	protein_coding	KLHL42	4367.02	-0.538747	0.0499825	-10.7787	4.33906e-27	8.93103e-26	8.67176	8.35434	8.72049	6.72671	6.6156	6.34919
ENSG00000087460.23	chr20	58839718	58911192	protein_coding	GNAS	41801	-0.135165	0.0355688	-3.80009	0.000144642	0.000802148	236.421	235.619	241.528	240.18	241.411	240.324
ENSG00000087470.17	chr12	32679200	32745650	protein_coding	DNM1L	8108.13	-0.525813	0.0432925	-12.1456	6.05452e-34	1.59863e-32	28.8946	31.2313	31.607	23.7795	23.4207	23.5701
ENSG00000087494.15	chr12	27958084	27972705	protein_coding	PTHLH	5386.86	-1.1726	0.0468162	-25.0469	1.88486e-138	2.71277e-136	47.0388	48.4565	48.0866	23.309	23.3437	24.1297
ENSG00000087495.16	chr20	59577509	59847711	protein_coding	PHACTR3	862.369	0.409421	0.0907004	4.51399	6.36192e-06	4.11254e-05	3.27981	3.72161	3.46354	4.91616	5.02557	5.52223
ENSG00000087502.17	chr12	29337352	29381189	protein_coding	ERGIC2	4902.09	-0.465511	0.0669505	-6.95306	3.57442e-12	3.71269e-11	30.145	31.943	33.5832	25.3075	23.1032	28.5334
ENSG00000087510.6	chr20	56629302	56639283	protein_coding	TFAP2C	490.152	1.56105	0.114847	13.5924	4.44103e-42	1.50238e-40	0.723351	0.864617	0.794373	2.53627	2.56757	2.71515
ENSG00000087586.17	chr20	56369389	56392337	protein_coding	AURKA	871.126	-0.752215	0.0985869	-7.62996	2.34818e-14	2.75447e-13	4.38861	4.79459	4.46232	2.66067	3.0076	3.3475
ENSG00000087589.16	chr20	56412112	56460387	protein_coding	CASS4	76.7977	-0.972567	0.271194	-3.58624	0.000335486	0.0017664	0.277862	0.305282	0.295132	0.130195	0.164755	0.203328
ENSG00000087842.10	chrX	15384799	15493564	protein_coding	PIR	813.837	2.05309	0.0957075	21.4517	4.4028e-102	4.3299e-100	2.19732	2.4857	2.69198	11.1996	11.6728	11.0225
ENSG00000087884.14	chr11	77821109	77918432	protein_coding	AAMDC	312.275	0.0944268	0.136697	0.690775	0.489707	0.720526	7.38135	6.79051	6.5495	7.97945	7.71944	8.89762
ENSG00000087903.12	chr19	5993164	6199572	protein_coding	RFX2	797.595	0.768378	0.133194	5.76885	7.98137e-09	6.63041e-08	3.21097	3.08194	2.34999	5.23844	4.60619	6.54086
ENSG00000087995.15	chr17	62423867	62450822	protein_coding	METTL2A	1826.57	-0.280834	0.0654317	-4.29201	1.77062e-05	0.000109314	8.14798	8.1847	7.91125	7.22602	7.67348	7.28967
ENSG00000088002.11	chr19	48552075	48599425	protein_coding	SULT2B1	10.3125	1.21211	0.763509	1.58755	0.112389	0.282918	0.0398012	0.0164845	0.074829	0.0812605	0.150737	0.0864701
ENSG00000088035.15	chr1	63367590	63438562	protein_coding	ALG6	1026.9	0.157384	0.0893672	1.7611	0.078222	0.215551	4.29178	3.71306	4.15579	5.34647	5.11948	4.59662
ENSG00000088038.17	chr19	54137728	54155681	protein_coding	CNOT3	3358.36	-0.343628	0.0548847	-6.2609	3.82753e-10	3.488e-09	13.9062	13.7954	13.1516	12.1791	11.6684	11.9483
ENSG00000088053.11	chr19	55013705	55038264	protein_coding	GP6	53.6413	0.255189	0.346057	0.73742	0.460867	0.698869	0.272998	0.278059	0.273105	0.460628	0.426772	0.213609
ENSG00000088179.8	chr2	119759631	119983818	protein_coding	PTPN4	3096.73	-0.249151	0.0716829	-3.47574	0.000509454	0.00260788	6.7044	8.24311	7.91317	6.81207	7.61631	6.92765
ENSG00000088205.12	chr2	117814650	117832379	protein_coding	DDX18	8882.23	-0.416437	0.0430803	-9.66654	4.18293e-22	7.0254e-21	22.9922	24.8044	23.8582	19.9005	19.9195	19.8419
ENSG00000088247.16	chr19	6413348	6424794	protein_coding	KHSRP	13819.2	-0.350223	0.0421085	-8.31717	9.0089e-17	1.19737e-15	79.3736	79.6765	84.8674	71.2735	72.7074	68.556
ENSG00000088256.8	chr19	3094410	3124004	protein_coding	GNA11	7163.12	-0.435488	0.049697	-8.76286	1.90363e-18	2.73291e-17	21.6697	21.4513	22.3828	18.3483	18.6999	16.7765
ENSG00000088280.18	chr1	23428563	23484568	protein_coding	ASAP3	1626.9	0.437028	0.065203	6.70257	2.04784e-11	2.02194e-10	4.06081	4.06455	4.13649	6.18915	5.96041	6.29539
ENSG00000088298.12	chr20	35115357	35147364	protein_coding	EDEM2	2637.65	-0.487099	0.0561299	-8.67807	4.0255e-18	5.69893e-17	13.2143	13.3422	13.8202	10.6234	10.3679	11.0067
ENSG00000088305.18	chr20	32762385	32809356	protein_coding	DNMT3B	134.848	0.279815	0.210619	1.32853	0.184002	0.399783	0.282344	0.237125	0.200906	0.307388	0.363952	0.304401
ENSG00000088320.3	chr20	31475293	31484905	protein_coding	REM1	1.08659	-2.48313	2.45856	-1.00999	0.312498	NA	0	0.00486754	0.0279273	0.00519952	0	0
ENSG00000088325.15	chr20	31739271	31801805	protein_coding	TPX2	3177.38	-1.02934	0.0550888	-18.6852	6.53674e-78	4.66288e-76	8.97719	9.23089	9.01674	4.90633	4.78256	5.13502
ENSG00000088340.15	chr20	35558737	35607562	transcribed_unitary_pseudogene	FER1L4	385.382	0.530175	0.139941	3.78857	0.000151519	0.000838416	1.67202	1.34795	1.38176	2.31587	2.665	2.08229
ENSG00000088356.5	chr20	31944342	31952092	protein_coding	PDRG1	1656.19	-0.354275	0.0635601	-5.57385	2.49164e-08	1.99986e-07	7.36239	7.51212	7.71647	6.63989	6.61128	6.38244
ENSG00000088367.21	chr20	36091504	36232799	protein_coding	EPB41L1	1385.56	0.589366	0.0741246	7.95102	1.84977e-15	2.2887e-14	3.47701	3.75131	3.49659	5.97073	6.28786	5.6947
ENSG00000088386.16	chr13	98683801	98752654	protein_coding	SLC15A1	3.49548	0.313256	1.27914	0.244896	0.806537	0.915144	0	0.00516243	0.0169418	0.0158444	0.00795813	0.00738701
ENSG00000088387.18	chr13	98793429	99086625	protein_coding	DOCK9	4207.57	-0.372985	0.058494	-6.37647	1.81211e-10	1.68413e-09	11.0889	10.5296	10.1504	9.63529	8.67001	8.97086
ENSG00000088448.14	chr13	110878540	110915069	protein_coding	ANKRD10	2064.53	0.150644	0.0801226	1.88016	0.0600857	0.176368	30.685	39.7712	38.0337	43.041	46.0431	44.5735
ENSG00000088451.10	chr13	94574051	94596257	protein_coding	TGDS	998.521	-0.636852	0.0824995	-7.71947	1.16817e-14	1.39172e-13	6.0565	5.50946	6.17412	4.3131	4.18816	4.15787
ENSG00000088538.12	chr3	50675241	51384198	protein_coding	DOCK3	90.277	0.307656	0.280932	1.09513	0.273462	0.51679	0.0684543	0.0477207	0.0871088	0.0783012	0.0806435	0.118378
ENSG00000088543.14	chr3	50558025	50571027	protein_coding	C3orf18	246.977	-0.316604	0.156258	-2.02616	0.0427479	0.134227	1.5074	1.32706	1.16601	1.2223	1.15043	1.20268
ENSG00000088682.13	chr16	57447425	57461275	protein_coding	COQ9	2537.39	0.0748265	0.0580199	1.28967	0.197166	0.41844	16.0854	15.6678	16.3224	18.2558	19.0098	18.9841
ENSG00000088726.15	chr3	12733525	12769457	protein_coding	TMEM40	6419.64	-0.793152	0.0477412	-16.6136	5.55972e-62	3.02544e-60	62.4565	63.0658	65.1788	40.8557	42.5158	38.935
ENSG00000088727.12	chr3	47228026	47283451	protein_coding	KIF9	297.577	-0.403863	0.144147	-2.80175	0.0050827	0.0215106	3.88042	3.53284	4.33044	2.95426	3.34077	3.53783
ENSG00000088756.12	chr18	6729718	6915716	protein_coding	ARHGAP28	229.042	-0.0439432	0.16256	-0.27032	0.786914	0.905586	0.396053	0.554352	0.464965	0.522013	0.519989	0.487464
ENSG00000088766.11	chr20	6006090	6040053	protein_coding	CRLS1	4353.86	0.104854	0.0490454	2.13789	0.0325256	0.10706	23.2121	23.8198	25.4222	29.3999	28.1001	29.0117
ENSG00000088782.4	chr20	157470	159163	protein_coding	DEFB127	0	NA	NA	NA	NA	NA	0	0	0	0	0	0
ENSG00000088808.16	chr14	103733752	103847590	protein_coding	PPP1R13B	1927.8	-0.211073	0.0756061	-2.79174	0.00524249	0.0221168	6.22541	5.75985	6.41166	5.42647	5.87316	6.35124
ENSG00000088812.17	chr20	3471040	3651122	protein_coding	ATRN	14718.7	0.295664	0.0446132	6.62727	3.41946e-11	3.32938e-10	14.5323	14.2588	14.8864	19.1918	20.5007	19.8626
ENSG00000088826.17	chr20	4120980	4187747	protein_coding	SMOX	440.551	-0.649877	0.127417	-5.10041	3.38912e-07	2.47409e-06	2.56073	2.39348	2.2164	1.57165	1.94514	1.58183
ENSG00000088827.12	chr20	3686970	3707128	protein_coding	SIGLEC1	1.33727	-0.99243	2.18715	-0.453755	0.650005	NA	0.00425962	0.00323313	0	0	0.00416792	0
ENSG00000088832.15	chr20	1368978	1393172	protein_coding	FKBP1A	31590.8	-0.478758	0.0374895	-12.7705	2.3971e-37	7.00234e-36	199.184	199.55	202.954	157.688	161.528	160.493
ENSG00000088833.17	chr20	1442162	1473842	protein_coding	NSFL1C	7035.31	-0.409524	0.0480969	-8.51456	1.67224e-17	2.30015e-16	43.9724	44.6394	43.2539	35.6278	37.412	37.3105
ENSG00000088836.12	chr20	3227417	3239190	protein_coding	SLC4A11	462.59	0.0937105	0.141187	0.663733	0.506861	0.733135	2.05216	2.32837	1.79227	2.51599	2.8478	1.99571
ENSG00000088854.12	chr20	3249305	3407625	protein_coding	C20orf194	3296.12	-0.0454894	0.0529339	-0.859363	0.39014	0.636348	3.72983	3.68093	3.67813	3.98479	4.06449	3.89268
ENSG00000088876.11	chr20	2481817	2524702	protein_coding	ZNF343	2113.83	-0.122582	0.0672825	-1.8219	0.0684702	0.194756	6.46878	6.67003	5.91213	6.71311	6.33054	6.42506
ENSG00000088881.20	chr20	2692878	2760108	protein_coding	EBF4	6.94463	-3.3045	1.09663	-3.01331	0.00258415	0.0116934	0.17089	0.0532549	0.0859026	0.0234169	0	0.00621057
ENSG00000088882.7	chr20	2794069	2800637	protein_coding	CPXM1	0.912231	-2.24202	2.58189	-0.868363	0.385196	NA	0	0.0122619	0.00437408	0.00322606	0	0
ENSG00000088888.17	chr20	3846799	3876123	protein_coding	MAVS	17609.5	0.172018	0.0462096	3.72255	0.000197219	0.00107362	10.4197	10.1636	10.3707	12.3575	13.3161	13.0722
ENSG00000088899.14	chr20	3162617	3173592	protein_coding	RP5-1187M17.10	825.697	-1.88569	0.0941249	-20.0339	2.78728e-89	2.31482e-87	2.7924	2.71949	2.78017	0.762437	0.85268	0.882333
ENSG00000088926.13	chr4	186265945	186288806	protein_coding	F11	1.06066	1.04432	2.40571	0.434102	0.664214	NA	0	0.0239156	0	0.0207053	0.035548	0
ENSG00000088930.7	chr20	21303304	21389827	protein_coding	XRN2	12995.1	-0.629351	0.0414739	-15.1746	5.20856e-52	2.28051e-50	33.9057	34.0525	34.272	24.1142	24.2149	25.1029
ENSG00000088970.15	chr20	21125983	21246622	protein_coding	KIZ	2247.66	0.0356896	0.0638549	0.558918	0.576218	0.782745	9.05263	10.3452	9.53172	11.219	10.5889	11.1669
ENSG00000088986.10	chr12	120469850	120498493	protein_coding	DYNLL1	7498.61	-0.0143068	0.0426988	-0.335064	0.737577	0.87938	110.754	110.667	116.236	123.599	124.713	123.022
ENSG00000088992.17	chr12	117038923	117099479	protein_coding	TESC	0	NA	NA	NA	NA	NA	0	0	0	0	0	0
ENSG00000089006.16	chr20	17941597	17968980	protein_coding	SNX5	10286.2	-0.251889	0.0421781	-5.97204	2.34301e-09	2.02228e-08	53.2255	55.7183	56.8392	54.1321	50.2598	50.2926
ENSG00000089009.15	chr12	112405190	112418838	protein_coding	RPL6	61973.9	0.320685	0.0359234	8.92691	4.38084e-19	6.46969e-18	537.888	540.887	557.273	747.979	763.101	758.813
ENSG00000089012.14	chr20	1629152	1657779	protein_coding	SIRPG	0.412217	2.0966	4.00599	0.523367	0.600719	NA	0	0	0	0.0261849	0	0
ENSG00000089022.13	chr12	111841978	111902238	protein_coding	MAPKAPK5	3118.81	-0.443219	0.0655624	-6.76027	1.37739e-11	1.37734e-10	13.3418	12.4616	11.8769	9.95038	10.7405	10.1299
ENSG00000089041.16	chr12	121132819	121188032	protein_coding	P2RX7	25.2789	-0.874567	0.478131	-1.82914	0.0673791	0.19239	0.0800203	0.051844	0.0840766	0.0348565	0.035362	0.0661904
ENSG00000089048.14	chr20	13714322	13784886	protein_coding	ESF1	5738.49	-0.628139	0.0582718	-10.7795	4.30395e-27	8.86514e-26	17.1667	17.6738	16.8108	11.5856	12.3292	13.2243
ENSG00000089050.15	chr20	18486540	18497243	protein_coding	RBBP9	2616.37	-0.342854	0.0556423	-6.16174	7.19497e-10	6.43661e-09	7.17035	7.3282	7.19853	6.58567	6.29062	6.13994
ENSG00000089053.12	chr12	121308245	121399896	protein_coding	ANAPC5	6302.13	-0.116064	0.047379	-2.44969	0.0142979	0.0534324	24.9812	27.1067	26.6794	26.4206	26.7633	27.5608
ENSG00000089057.14	chr20	4852356	5010293	protein_coding	SLC23A2	5138.28	-0.162403	0.0529917	-3.06469	0.00217896	0.0100081	6.86497	6.7968	6.7604	6.69116	7.13979	6.4552
ENSG00000089060.11	chr12	113298759	113359493	protein_coding	SLC8B1	753.992	0.147432	0.0964684	1.5283	0.126439	0.307555	2.46647	2.90622	2.65496	3.12794	3.25528	3.50898
ENSG00000089063.14	chr20	5068232	5113103	protein_coding	TMEM230	8284.19	-0.35165	0.0431201	-8.15512	3.48821e-16	4.49098e-15	51.1516	50.5569	53.8269	44.9017	45.3488	45.1317
ENSG00000089091.16	chr20	18383367	18467281	protein_coding	DZANK1	497.947	-0.499984	0.109248	-4.57657	4.72657e-06	3.10421e-05	1.34091	1.46252	1.28729	1.07862	1.0343	1.10687
ENSG00000089094.17	chr12	121429097	121581015	protein_coding	KDM2B	1942.99	-0.233324	0.182239	-1.28032	0.200433	0.423173	4.87596	5.06626	5.3802	4.36727	4.11486	5.99563
ENSG00000089101.17	chr20	20052514	20360702	protein_coding	CFAP61	10.5588	0.28783	0.7138	0.403236	0.686774	0.851934	0.0582477	0.155462	0.108623	0.154277	0.185277	0.0932319
ENSG00000089116.3	chr12	113462034	113472280	protein_coding	LHX5	2.17648	-2.60856	1.7263	-1.51107	0.130771	NA	0.00395583	0.0180423	0.0171604	0.00316754	0.00394978	0
ENSG00000089123.15	chr20	13389392	13638940	protein_coding	TASP1	1877.13	-0.388914	0.074895	-5.19279	2.07162e-07	1.53825e-06	11.4421	9.86311	10.9134	8.98407	9.59122	8.75953
ENSG00000089127.12	chr12	112906777	112933222	protein_coding	OAS1	13972.7	-1.30692	0.0418961	-31.1943	1.27424e-213	3.40221e-211	113.806	116.253	114.843	50.9332	53.2059	50.7817
ENSG00000089154.10	chr12	120127203	120194710	protein_coding	GCN1	12807.4	-0.0846943	0.0508527	-1.66548	0.0958163	0.251506	20.513	21.1386	21.342	24.0486	21.6103	20.3786
ENSG00000089157.15	chr12	120196686	120201235	protein_coding	RPLP0	107679	0.803978	0.0376345	21.3628	2.96415e-101	2.87547e-99	607.081	605.265	619.9	1201.03	1214.03	1139.63
ENSG00000089159.16	chr12	120210439	120265771	protein_coding	PXN	39305.3	-0.739434	0.0363049	-20.3674	3.25759e-92	2.83306e-90	134.429	132.854	134.509	89.4907	89.0667	88.8876
ENSG00000089163.4	chr12	120302316	120313249	protein_coding	SIRT4	66.9027	-0.466598	0.29682	-1.57199	0.115953	0.289466	0.558025	0.842393	0.506331	0.551578	0.463793	0.528783
ENSG00000089169.14	chr12	112570380	112898881	protein_coding	RPH3A	15.402	1.14101	0.598493	1.90648	0.0565882	0.168526	0.0922363	0.0906907	0.114594	0.136662	0.295071	0.309034
ENSG00000089177.18	chr20	16272104	16573434	protein_coding	KIF16B	2459.44	0.19215	0.0778875	2.46702	0.0136243	0.0512723	3.89272	3.55136	3.33339	4.24704	4.52454	4.91707
ENSG00000089195.14	chr20	5937235	5950558	protein_coding	TRMT6	4577.93	-0.533353	0.0510635	-10.4449	1.5462e-25	2.97864e-24	17.9268	18.4988	18.5344	13.8908	13.5664	14.7354
ENSG00000089199.9	chr20	5911430	5925361	protein_coding	CHGB	48.045	-1.61007	0.401511	-4.01004	6.07093e-05	0.000352092	0.201434	0.317062	0.193172	0.0807517	0.13791	0.0434662
ENSG00000089220.4	chr12	118135858	118145584	protein_coding	PEBP1	7294.13	-0.240853	0.0434915	-5.53793	3.0606e-08	2.4373e-07	41.3181	42.8221	43.9527	39.5586	40.3202	40.5363
ENSG00000089225.19	chr12	114353931	114408442	protein_coding	TBX5	0.610788	2.64943	2.90822	0.911014	0.362288	NA	0	0	0	0.00398501	0.002457	0.00229055
ENSG00000089234.15	chr12	111642146	111685986	protein_coding	BRAP	2625.92	-0.738189	0.0551789	-13.3781	8.11877e-41	2.65992e-39	7.8588	7.99378	8.32367	5.5756	5.2674	5.25444
ENSG00000089248.6	chr12	112013316	112023451	protein_coding	ERP29	5299.04	-0.229007	0.055157	-4.15191	3.29717e-05	0.000197955	31.4471	33.9577	32.0657	29.2981	30.8364	32.2906
ENSG00000089250.18	chr12	117208142	117452170	protein_coding	NOS1	26.9458	-0.753956	0.464182	-1.62427	0.104318	0.267733	0.0137564	0.0269422	0.0355961	0.0175171	0.0148778	0.0154245
ENSG00000089280.18	chr16	31180110	31194871	protein_coding	FUS	18607.2	-0.857366	0.0646694	-13.2577	4.07329e-40	1.30386e-38	110.243	114.746	107.561	61.3149	66.9281	75.6474
ENSG00000089289.15	chrX	70133449	70166324	protein_coding	IGBP1	4668.78	0.449726	0.051411	8.74767	2.1781e-18	3.11833e-17	19.6586	19.1252	19.4795	28.584	30.1268	29.7078
ENSG00000089327.14	chr19	35154730	35169883	protein_coding	FXYD5	2626.33	-1.37639	0.059311	-23.2063	3.93746e-119	4.7364e-117	45.435	44.7477	44.9343	18.6347	19.8438	19.3839
ENSG00000089335.20	chr19	34677639	34686397	protein_coding	ZNF302	2076.79	0.143401	0.0752307	1.90615	0.0566302	0.168625	5.94018	6.52223	7.44994	7.81452	7.98837	8.57649
ENSG00000089351.14	chr19	34994784	35026471	protein_coding	GRAMD1A	2211.7	-0.30465	0.0653474	-4.66201	3.13143e-06	2.08828e-05	14.472	13.2441	14.398	13.4279	12.2834	12.1484
ENSG00000089356.17	chr19	35115879	35124324	protein_coding	FXYD3	13094	1.28899	0.0427841	30.1279	2.0894e-199	4.93322e-197	102.036	100.689	101.366	270.803	273.156	281.661
ENSG00000089472.16	chrX	66162549	66268867	protein_coding	HEPH	16.4277	-0.798013	0.705712	-1.13079	0.258143	0.498921	0.079845	0.0471546	0.0682259	0.108206	0.0183897	0.0128264
ENSG00000089486.16	chr16	4510675	4538828	protein_coding	CDIP1	3849.57	-0.00253582	0.0510879	-0.0496365	0.960412	0.983982	15.1811	15.1345	15.2286	16.4754	17.0412	17.0111
ENSG00000089505.17	chr16	66566393	66579137	protein_coding	CMTM1	43.0928	-0.193648	0.344657	-0.561857	0.574213	0.781423	0.611874	0.548567	0.477667	0.565742	0.445263	0.576918
ENSG00000089558.8	chr17	42156891	42181278	protein_coding	KCNH4	1.48606	-1.07497	2.05132	-0.52404	0.600251	NA	0	0	0.0139537	0.00202231	0.00259022	0.002456
ENSG00000089597.16	chr11	62624826	62646726	protein_coding	GANAB	25506.7	-0.205501	0.0372389	-5.51846	3.4198e-08	2.71616e-07	63.6353	62.5192	64.9305	61.4632	61.3013	61.363
ENSG00000089639.10	chr19	19629476	19643667	protein_coding	GMIP	1003.63	-0.343519	0.0892494	-3.84898	0.000118611	0.000664822	4.24201	4.05433	4.66817	3.99236	3.96561	3.3788
ENSG00000089682.16	chrX	107064420	107118823	protein_coding	RBM41	2867.11	-0.286094	0.0563128	-5.08044	3.76559e-07	2.73529e-06	10.102	10.3167	10.2191	9.02715	9.28447	9.61502
ENSG00000089685.14	chr17	78214186	78225636	protein_coding	BIRC5	565.524	-0.913335	0.109514	-8.33986	7.43783e-17	9.92719e-16	2.72569	2.54525	2.38338	1.4379	1.61236	1.47459
ENSG00000089692.8	chr12	6772512	6778455	protein_coding	LAG3	32.4817	1.1257	0.412328	2.7301	0.00633149	0.0261715	0.119069	0.110817	0.0691876	0.256865	0.20307	0.278072
ENSG00000089693.10	chr12	6747996	6767475	protein_coding	MLF2	12785.9	-0.199294	0.0407463	-4.89108	1.00284e-06	7.0212e-06	77.196	77.8284	78.5026	76.0758	77.102	72.8477
ENSG00000089723.9	chr14	94026329	94048930	protein_coding	OTUB2	529.734	-0.0541756	0.104885	-0.516524	0.605489	0.803074	1.01705	1.17331	1.17942	1.19469	1.18281	1.22967
ENSG00000089737.15	chr14	94048291	94081245	protein_coding	DDX24	10095.8	-0.481346	0.0460275	-10.4578	1.3494e-25	2.60833e-24	47.5171	49.3369	51.3516	37.8052	39.9943	40.0959
ENSG00000089775.11	chr14	64449106	64505213	protein_coding	ZBTB25	2102.28	-0.389275	0.0657984	-5.91618	3.29507e-09	2.813e-08	4.34762	4.24456	4.60672	4.01188	3.46828	3.70934
ENSG00000089818.16	chr12	8082211	8097771	protein_coding	NECAP1	2552.55	-0.550611	0.0634563	-8.67702	4.06281e-18	5.75032e-17	10.3414	10.5905	9.97651	7.66623	7.48916	8.30496
ENSG00000089820.15	chrX	153907367	153934999	protein_coding	ARHGAP4	25.0268	-0.377221	0.508847	-0.741325	0.458496	0.697059	0.294677	0.326361	0.265328	0.120991	0.265762	0.383166
ENSG00000089847.12	chr19	4183354	4224814	protein_coding	ANKRD24	91.6128	0.0988795	0.251617	0.392977	0.694337	0.856092	0.269768	0.295507	0.215254	0.285466	0.373333	0.276813
ENSG00000089876.11	chr10	125836337	125896436	protein_coding	DHX32	3835.4	-0.47799	0.0521478	-9.16606	4.90625e-20	7.59711e-19	13.8302	14.3356	14.278	11.362	11.733	10.7755
ENSG00000089902.9	chr14	102592661	102730576	protein_coding	RCOR1	6845.07	-0.116716	0.0496772	-2.3495	0.0187988	0.0676529	11.0738	10.8485	10.6275	11.0483	10.7747	11.5435
ENSG00000089916.17	chr14	76151916	76254342	protein_coding	GPATCH2L	6178.74	-0.307028	0.0633246	-4.84848	1.24408e-06	8.63722e-06	13.2768	12.1616	12.3892	10.5153	12.1384	11.3287
ENSG00000090006.17	chr19	40592883	40629818	protein_coding	LTBP4	3317.76	-0.0709101	0.0630091	-1.12539	0.260422	0.50205	16.9156	17.616	15.8109	17.1481	17.4974	18.6672
ENSG00000090013.9	chr19	40447789	40465840	protein_coding	BLVRB	2012.81	0.21677	0.064124	3.38049	0.000723579	0.00361967	24.7781	24.4896	23.8635	31.918	32.651	29.9467
ENSG00000090020.10	chr1	27098815	27166981	protein_coding	SLC9A1	8338.09	-1.40262	0.0457721	-30.6434	3.23122e-206	8.06224e-204	24.3965	23.6559	24.5244	10.2216	10.4631	9.82434
ENSG00000090054.13	chr9	92031999	92115384	protein_coding	SPTLC1	4939.9	-0.532265	0.0468965	-11.3498	7.4347e-30	1.69043e-28	28.6116	28.454	29.4287	22.3516	21.5535	22.5262
ENSG00000090060.17	chr14	96501433	96567111	protein_coding	PAPOLA	18385.8	-0.514255	0.0396758	-12.9614	2.02412e-38	6.10957e-37	56.2476	60.5576	60.8746	47.7854	45.1913	45.228
ENSG00000090061.17	chr14	99481169	99535044	protein_coding	CCNK	9015.59	-0.473928	0.0485051	-9.77068	1.50443e-22	2.57675e-21	34.637	35.7926	34.6857	26.8625	28.1143	29.1206
ENSG00000090097.20	chr3	51957454	51974016	protein_coding	PCBP4	1489.72	0.392599	0.0917993	4.27672	1.89671e-05	0.000116795	6.41715	6.63884	7.68659	9.25088	9.45636	11.5019
ENSG00000090104.11	chr1	192575727	192580031	protein_coding	RGS1	0	NA	NA	NA	NA	NA	0	0	0	0	0	0
ENSG00000090238.11	chr16	30092314	30096915	protein_coding	YPEL3	860.987	-0.129756	0.0902074	-1.43842	0.150314	0.347732	8.49041	10.0454	10.2022	9.44385	9.97254	9.77117
ENSG00000090263.15	chr7	141002610	141015228	protein_coding	MRPS33	2353.94	-0.256965	0.0645822	-3.97888	6.92414e-05	0.000398742	34.272	36.5642	34.6096	30.9934	32.6987	34.4173
ENSG00000090266.12	chr7	140690777	140722790	protein_coding	NDUFB2	2802.05	-0.222555	0.0544815	-4.08496	4.4084e-05	0.000260861	80.907	79.741	83.2255	77.5632	75.7957	78.7726
ENSG00000090273.13	chr1	26900238	26946862	protein_coding	NUDC	6204.27	-0.810203	0.0570089	-14.2119	7.73399e-46	2.89394e-44	39.5665	40.1451	39.2714	23.2878	25.6342	26.486
ENSG00000090316.15	chr4	1289851	1340147	protein_coding	MAEA	4631.15	-0.175755	0.0502744	-3.49591	0.000472444	0.00242887	18.7966	20.4998	20.7814	19.616	20.1575	19.3014
ENSG00000090339.8	chr19	10270835	10286615	protein_coding	ICAM1	266.971	-1.89812	0.162126	-11.7076	1.16484e-31	2.8298e-30	1.15535	1.4281	1.21819	0.435323	0.369362	0.32937
ENSG00000090372.14	chr19	46719507	46746994	protein_coding	STRN4	5994.46	-0.123626	0.046542	-2.65623	0.00790196	0.0318161	23.494	23.5479	23.6383	24.5637	24.5423	23.0028
ENSG00000090376.9	chr12	66188879	66254622	protein_coding	IRAK3	13.4	-1.23196	0.652326	-1.88856	0.0589503	0.173857	0.0168181	0.0180591	0.0282914	0.00820176	0.00807061	0.0161701
ENSG00000090382.6	chr12	69348341	69354234	protein_coding	LYZ	3.57301	-1.01677	1.22849	-0.827664	0.407861	0.652816	0.0255202	0.0266487	0.039215	0.0109046	0.0396478	0.00637639
ENSG00000090402.7	chr3	164978898	165078495	protein_coding	SI	8.45254	-4.69227	1.27559	-3.67852	0.000234593	0.00126252	0.0176136	0.00911002	0.03168	0.00113221	0	0.00127696
ENSG00000090432.6	chr1	20499448	20508161	protein_coding	MUL1	2923.73	-0.49299	0.0571491	-8.62639	6.33203e-18	8.86763e-17	10.6783	11.6203	11.9623	8.93187	9.29955	8.81137
ENSG00000090447.11	chr16	4257186	4273075	protein_coding	TFAP4	1305.87	-0.00863061	0.0875224	-0.0986103	0.921448	0.967932	5.82364	4.88421	4.96728	5.58174	5.67606	6.06476
ENSG00000090470.14	chr15	65117379	65133836	protein_coding	PDCD7	2172.26	-0.448425	0.0585769	-7.65532	1.9283e-14	2.27174e-13	8.81314	8.79552	8.77395	7.14729	7.176	7.16337
ENSG00000090487.10	chr15	64963021	64990310	protein_coding	SPG21	4393.38	-0.40573	0.0510613	-7.94595	1.9271e-15	2.38335e-14	24.6242	26.2959	27.3847	21.5235	21.7466	22.375
ENSG00000090512.11	chr3	186635969	186653141	protein_coding	FETUB	35.4105	-0.639591	0.379638	-1.68474	0.0920385	0.243874	0.207755	0.230975	0.230723	0.188247	0.125221	0.162829
ENSG00000090520.11	chr3	186567403	186585800	protein_coding	DNAJB11	6631.05	-1.79374	0.0516484	-34.7299	2.78794e-264	1.09108e-261	50.4373	50.2812	49.289	15.5282	16.8677	15.7112
ENSG00000090530.9	chr3	189956728	190122437	protein_coding	P3H2	2788.48	0.342392	0.0820942	4.17072	3.03643e-05	0.000182954	7.99433	8.49139	7.48449	10.5657	12.917	10.3393
ENSG00000090534.17	chr3	184371935	184378144	protein_coding	THPO	6.82611	0.146978	0.878799	0.167249	0.867174	0.943531	0.03041	0.0198296	0.0506377	0.0216398	0.059206	0.0383628
ENSG00000090539.15	chr3	184380073	184390736	protein_coding	CHRD	11.5024	-0.0424244	0.696399	-0.0609197	0.951423	0.980649	0.034552	0.0538845	0.039021	0.0468337	0.023551	0.0827606
ENSG00000090554.12	chr19	49474207	49486231	protein_coding	FLT3LG	137.334	-1.07795	0.200862	-5.36661	8.02295e-08	6.19564e-07	2.08834	2.07897	2.25059	1.29475	0.969478	1.1083
ENSG00000090565.15	chr16	425619	523011	protein_coding	RAB11FIP3	2271.02	-0.234657	0.0637236	-3.68242	0.000231029	0.00124463	9.2057	9.33481	8.93435	8.91881	8.98724	8.06068
ENSG00000090581.9	chr16	1351923	1364113	protein_coding	GNPTG	2082.57	-0.128679	0.0610722	-2.107	0.0351176	0.114177	13.8118	14.8802	14.1326	15.0142	14.5119	14.0186
ENSG00000090612.20	chr12	133181409	133214831	protein_coding	ZNF268	2971.69	-0.212694	0.0623384	-3.41192	0.000645072	0.0032539	6.98556	7.332	7.81043	7.42311	7.31901	6.47281
ENSG00000090615.13	chr12	132768909	132828858	protein_coding	GOLGA3	9040.6	-0.33989	0.0719047	-4.72695	2.2792e-06	1.54373e-05	16.5398	16.1113	15.8094	13.8195	16.2533	12.5034
ENSG00000090621.13	chr1	39560816	39576790	protein_coding	PABPC4	16418.3	0.0953966	0.0468614	2.03572	0.0417787	0.131727	76.8943	78.5147	74.1258	89.0593	88.9896	94.5099
ENSG00000090659.17	chr19	7739994	7747564	protein_coding	CD209	17.7053	0.00388552	0.562122	0.00691224	0.994485	0.998001	0.038734	0.0274159	0.0245664	0.0236449	0.0261661	0.0521736
ENSG00000090661.11	chr19	8206736	8262421	protein_coding	CERS4	13.2758	0.134387	0.649072	0.207045	0.835975	0.92945	0.0630596	0.0753177	0.104399	0.062814	0.079323	0.161241
ENSG00000090674.15	chr19	7522626	7534009	protein_coding	MCOLN1	890.113	-0.205545	0.090788	-2.26401	0.0235732	0.0820441	5.20577	5.19976	5.50771	4.78128	4.9133	5.64512
ENSG00000090686.15	chr1	21678298	21783606	protein_coding	USP48	4953.22	-0.223608	0.0503537	-4.44074	8.96491e-06	5.70738e-05	15.4289	16.5584	16.6538	14.9268	15.7412	15.6168
ENSG00000090776.5	chrX	68828997	68842147	protein_coding	EFNB1	7105.96	-0.30319	0.0469179	-6.46214	1.03235e-10	9.75788e-10	21.1255	21.6436	22.6644	19.943	20.2958	18.6704
ENSG00000090857.13	chr16	70113626	70162537	protein_coding	PDPR	5413.59	-0.321101	0.0640281	-5.015	5.30341e-07	3.79494e-06	5.94202	6.57221	6.6293	5.90945	6.08053	5.03781
ENSG00000090861.15	chr16	70252295	70289543	protein_coding	AARS	16469.7	-1.31818	0.0414134	-31.8298	2.50262e-222	7.18566e-220	58.5835	57.6565	57.5725	25.5374	25.807	26.1257
ENSG00000090863.11	chr16	74447427	74607144	protein_coding	GLG1	16879	-0.460138	0.0413519	-11.1274	9.23146e-29	2.01863e-27	30.4226	29.3469	30.9787	24.1732	24.7031	24.4096
ENSG00000090889.11	chrX	70290090	70420832	protein_coding	KIF4A	411.348	-0.928958	0.119588	-7.76797	7.97542e-15	9.56348e-14	0.895343	0.967308	0.946489	0.508958	0.587542	0.545803
ENSG00000090905.18	chr16	24610209	24827632	protein_coding	TNRC6A	9202.41	-0.0842682	0.0415281	-2.02919	0.0424393	0.133441	14.9024	15.3837	16.2376	16.4034	16.193	16.1395
ENSG00000090924.14	chr19	39412585	39428415	protein_coding	PLEKHG2	1898.69	-0.534011	0.0806737	-6.6194	3.60665e-11	3.5059e-10	7.35701	8.5224	8.0262	6.01334	5.51139	6.83417
ENSG00000090932.10	chr19	39498895	39508481	protein_coding	DLL3	18.1582	-0.298134	0.538453	-0.553685	0.579794	0.785222	0.147345	0.117704	0.136187	0.143652	0.147113	0.0714776
ENSG00000090971.4	chr19	55485004	55487568	protein_coding	NAT14	503.699	-0.385294	0.110725	-3.47973	0.000501924	0.00257049	5.57508	4.93351	5.48635	4.30793	4.65502	4.63664
ENSG00000090975.12	chr12	122983480	123150015	protein_coding	PITPNM2	973.134	-0.0792187	0.0875646	-0.904689	0.36563	0.612866	1.7745	1.63655	1.97215	1.93049	1.92574	1.78987
ENSG00000090989.17	chr4	55853616	55905034	protein_coding	EXOC1	4578.96	-0.454092	0.0581114	-7.81417	5.5325e-15	6.68463e-14	13.5373	13.7159	12.3274	10.5513	10.7617	10.8175
ENSG00000091009.7	chr5	146203600	146289132	protein_coding	RBM27	8909.21	-0.460804	0.0517391	-8.90629	5.27675e-19	7.74873e-18	12.5928	12.5126	12.6205	9.5452	10.282	10.6271
ENSG00000091010.4	chr5	146339024	146340520	protein_coding	POU4F3	3.55784	-0.183765	1.16312	-0.157993	0.874462	0.94657	0.0405466	0.0384422	0.0220896	0.0495612	0.0307958	0.019
ENSG00000091039.16	chr12	76351797	76559809	protein_coding	OSBPL8	13152	-0.302131	0.0453688	-6.65943	2.74885e-11	2.69452e-10	23.8387	23.2422	25.447	21.8181	21.055	22.4577
ENSG00000091073.19	chr7	76461676	76505995	protein_coding	DTX2	1723.45	0.19428	0.0678649	2.86275	0.00419981	0.0180927	11.9341	11.4232	11.7394	15.19	15.4507	13.9875
ENSG00000091106.18	chr2	32224453	32265854	protein_coding	NLRC4	102.593	-1.08229	0.23068	-4.69174	2.70895e-06	1.82056e-05	0.299638	0.288204	0.334892	0.184919	0.158616	0.139069
ENSG00000091127.13	chr7	105439661	105522267	protein_coding	PUS7	2127.91	-0.339947	0.0831521	-4.08826	4.34626e-05	0.000257397	6.80841	7.54976	8.08771	5.74688	7.1284	6.82055
ENSG00000091128.12	chr7	108023548	108130356	protein_coding	LAMB4	13.5556	0.0467493	0.623839	0.0749381	0.940264	0.975986	0.0441385	0.0718982	0.0509295	0.0749552	0.0412483	0.0682964
ENSG00000091129.19	chr7	108147623	108456717	protein_coding	NRCAM	3783.36	-1.56984	0.0579227	-27.1023	9.24254e-162	1.64517e-159	7.93645	8.00773	7.4568	2.99863	2.77969	2.98517
ENSG00000091136.13	chr7	107923799	108003255	protein_coding	LAMB1	30891.7	0.53034	0.0375733	14.1148	3.07923e-45	1.13657e-43	46.7501	45.5168	46.7574	75.7881	74.2628	73.0877
ENSG00000091137.11	chr7	107660635	107717809	protein_coding	SLC26A4	36.6557	0.872095	0.449508	1.94011	0.0523665	0.158336	0.0492111	0.0546883	0.10625	0.197813	0.148649	0.0722771
ENSG00000091138.12	chr7	107765467	107803225	protein_coding	SLC26A3	9.0249	0.353926	0.797899	0.443573	0.657352	0.83559	0.0422352	0.012576	0.019351	0.029736	0.0515009	0.0199206
ENSG00000091140.12	chr7	107890970	107931730	protein_coding	DLD	6351.39	-0.34854	0.0501532	-6.94951	3.66547e-12	3.80589e-11	24.6265	25.3352	26.7603	21.5752	22.0126	23.3291
ENSG00000091157.13	chr18	56651343	57036606	protein_coding	WDR7	2611.72	-0.368133	0.0727762	-5.05843	4.22729e-07	3.0532e-06	4.61078	4.40776	4.00694	3.69218	4.00557	3.52835
ENSG00000091164.12	chr18	56597208	56651600	protein_coding	TXNL1	4382.7	-0.306163	0.0486103	-6.29832	3.00888e-10	2.76268e-09	24.3868	24.1443	24.5684	21.896	21.4513	22.3331
ENSG00000091181.19	chr3	3066326	3126613	protein_coding	IL5RA	15.4007	-0.270619	0.644548	-0.419858	0.674589	0.845189	0.0201885	0.0270156	0.0668258	0.0541683	0.0216737	0.0275063
ENSG00000091262.14	chr16	16148928	16223522	protein_coding	ABCC6	28.8046	0.654261	0.491134	1.33214	0.182813	0.398123	0.0894055	0.126551	0.0945126	0.202537	0.27063	0.0771131
ENSG00000091317.7	chr3	32481312	32503408	protein_coding	CMTM6	9204.87	-0.499587	0.0413387	-12.0852	1.26435e-33	3.29875e-32	22.4072	22.4455	22.8899	17.649	17.6074	17.9804
ENSG00000091409.14	chr2	172427354	172506282	protein_coding	ITGA6	76648.1	-0.442877	0.0355116	-12.4713	1.07025e-35	2.98448e-34	135.993	136.477	138.554	110.959	112.618	112.379
ENSG00000091428.17	chr2	172735274	173052893	protein_coding	RAPGEF4	148.099	0.622782	0.217924	2.8578	0.00426595	0.0183421	0.523046	0.387136	0.494924	0.664495	0.7274	1.00766
ENSG00000091436.16	chr2	173075435	173268010	protein_coding	AC013461.1	12113.7	-1.16638	0.046254	-25.2169	2.6174e-140	3.8347e-138	24.4273	25.3048	24.6413	11.7651	12.6349	12.4227
ENSG00000091482.5	chrX	21705972	21758163	protein_coding	SMPX	0.946363	0.175598	2.33831	0.075096	0.940138	NA	0.0111107	0.0164898	0	0.0246193	0.0118477	0
ENSG00000091483.6	chr1	241497603	241519761	protein_coding	FH	3654.57	-0.0809618	0.0522194	-1.55042	0.121041	0.298402	19.0313	18.2809	19.2263	19.6437	19.6091	20.1191
ENSG00000091490.10	chr4	25747427	25863760	protein_coding	SEL1L3	6332.91	-0.559985	0.0474334	-11.8057	3.64779e-32	9.03847e-31	14.2033	15.5153	15.3322	11.1585	11.5687	11.2251
ENSG00000091513.14	chr3	133745956	133779006	protein_coding	TF	59.4031	0.661412	0.311164	2.12561	0.0335361	0.109867	0.104297	0.0951838	0.072816	0.20136	0.146425	0.132303
ENSG00000091527.15	chr3	133573730	133590261	protein_coding	CDV3	17650.8	-0.967672	0.0490521	-19.7274	1.25416e-86	1.00788e-84	70.1932	73.563	75.7707	39.2297	41.6228	43.7901
ENSG00000091536.16	chr17	18108706	18179802	protein_coding	MYO15A	70.9774	0.00790072	0.268787	0.0293939	0.97655	0.990558	0.31154	0.269531	0.344273	0.364083	0.311501	0.359626
ENSG00000091542.8	chr17	18183078	18209954	protein_coding	ALKBH5	6658.19	-0.606477	0.0446212	-13.5917	4.48554e-42	1.51654e-40	24.244	24.4262	24.5382	17.5644	17.7536	18.1147
ENSG00000091583.10	chr17	66212033	66256525	protein_coding	APOH	0.599345	2.61782	3.18214	0.822659	0.410702	NA	0	0	0	0	0.0261864	0.0159114
ENSG00000091592.15	chr17	5499427	5619424	protein_coding	NLRP1	2997.84	-1.16964	0.0751567	-15.5627	1.30505e-54	6.02328e-53	7.5719	7.54855	8.33311	3.43238	3.87694	4.27707
ENSG00000091622.15	chr17	6451264	6556494	protein_coding	PITPNM3	2680.47	1.6533	0.0615982	26.8401	1.09983e-158	1.90431e-156	1.62782	1.51115	1.66254	5.61866	5.39602	5.73536
ENSG00000091640.7	chr17	4959226	4967872	protein_coding	SPAG7	2035.3	-0.319126	0.0600102	-5.31786	1.04992e-07	8.0062e-07	20.2997	21.3682	21.8874	19.5419	18.2526	18.7936
ENSG00000091651.8	chr16	46689643	46698394	protein_coding	ORC6	663.666	-0.699867	0.101307	-6.90838	4.90232e-12	5.04519e-11	3.89935	4.39993	4.62367	2.73851	2.98934	3.11622
ENSG00000091656.15	chr8	76681219	76867285	protein_coding	ZFHX4	1728.81	-0.136794	0.0910641	-1.50217	0.133054	0.318839	1.9365	2.1091	1.76462	1.85587	2.23733	1.78901
ENSG00000091664.7	chr11	22338097	22379503	protein_coding	SLC17A6	4.00777	-1.74885	1.40825	-1.24186	0.214287	0.442463	0	0.0510494	0.00244277	0.00381174	0.00462239	0.00646995
ENSG00000091704.9	chr7	130380339	130388114	protein_coding	CPA1	1.89782	-0.565564	1.68818	-0.335014	0.737614	NA	0.0434727	0.0178566	0.00853588	0.0221386	0.0249885	0
ENSG00000091732.15	chr7	130018286	130051451	protein_coding	ZC3HC1	1532.66	-0.608528	0.0748453	-8.13047	4.27632e-16	5.47971e-15	11.4368	11.811	11.3638	7.79825	8.945	8.51605
ENSG00000091831.21	chr6	151656691	152129619	protein_coding	ESR1	154.68	0.528739	0.253513	2.08565	0.0370106	0.119192	0.263226	0.122157	0.258688	0.29694	0.330509	0.382549
ENSG00000091844.7	chr6	153004459	153131249	protein_coding	RGS17	235.36	-2.62625	0.190791	-13.7651	4.13418e-43	1.44565e-41	0.881442	1.10197	1.16957	0.231412	0.195411	0.160691
ENSG00000091879.13	chr8	6499651	6563409	protein_coding	ANGPT2	129.739	0.211618	0.218981	0.966376	0.333856	0.58128	0.204598	0.19861	0.25475	0.324844	0.302624	0.216316
ENSG00000091947.9	chr17	44011188	44023946	protein_coding	TMEM101	1733.7	0.335873	0.0703894	4.77164	1.82734e-06	1.24863e-05	9.15518	9.19242	8.70919	12.401	13.452	12.1412
ENSG00000091972.18	chr3	112332347	112362812	protein_coding	CD200	12.9784	-0.363446	0.660555	-0.550214	0.582173	0.786914	0.0740942	0.0748751	0.0988977	0.110915	0.0855163	0.0333013
ENSG00000091986.15	chr3	112596794	112649530	protein_coding	CCDC80	2986.49	0.812406	0.0760427	10.6835	1.21535e-26	2.45294e-25	5.65549	6.17469	5.71987	10.2384	11.3579	12.6564
ENSG00000092009.10	chr14	24505353	24508265	protein_coding	CMA1	12.5568	0.109022	0.639619	0.170448	0.864658	0.942434	0.173465	0.112206	0.088219	0.139881	0.122216	0.186707
ENSG00000092010.14	chr14	24136158	24138967	protein_coding	PSME1	7016.87	-0.258853	0.0456924	-5.66514	1.46908e-08	1.19846e-07	72.4899	71.1138	73.3161	66.0563	66.5891	68.7666
ENSG00000092020.10	chr14	35085467	35122517	protein_coding	PPP2R3C	840.083	-1.01409	0.0890697	-11.3853	4.94725e-30	1.13433e-28	6.95853	6.44541	6.67061	3.74786	3.48155	3.8124
ENSG00000092036.17	chr14	22946228	22957161	protein_coding	HAUS4	938.695	0.5406	0.0872518	6.19586	5.79669e-10	5.22169e-09	5.11056	6.23302	5.82542	9.27274	9.38214	9.11993
ENSG00000092051.16	chr14	23568035	23578800	protein_coding	JPH4	13.9226	0.930222	0.616228	1.50954	0.13116	0.315662	0.0200683	0.0404679	0.0252388	0.0545666	0.0608428	0.0692748
ENSG00000092054.12	chr14	23412738	23435718	protein_coding	MYH7	0.937855	-3.4226	2.51537	-1.36068	0.173616	NA	0.00144272	0.00109317	0.00466912	0	0	0
ENSG00000092067.5	chr14	23117304	23119616	protein_coding	CEBPE	0.799671	-0.718307	2.52322	-0.284678	0.775891	NA	0	0.0118518	0.00844862	0.00612242	0.00768249	0
ENSG00000092068.19	chr14	23125295	23183674	protein_coding	SLC7A8	866.514	0.62111	0.13026	4.76822	1.8586e-06	1.26838e-05	2.21507	1.80385	1.50854	2.7641	3.05677	3.61935
ENSG00000092094.10	chr14	20446411	20455105	protein_coding	OSGEP	1027.61	-0.0450367	0.0840131	-0.536068	0.591912	0.793562	4.79045	5.77602	5.25345	5.68705	5.64843	5.71939
ENSG00000092096.15	chr14	23346306	23352912	protein_coding	SLC22A17	145.155	-0.125452	0.226973	-0.552719	0.580456	0.785578	0.946576	0.908333	0.586337	0.74238	1.00653	0.752757
ENSG00000092098.16	chr14	24146683	24160661	protein_coding	RNF31	2768.1	0.0498882	0.0582592	0.856313	0.391825	0.637946	11.6967	12.8254	11.9837	13.7555	13.9875	14.2718
ENSG00000092108.20	chr14	30622112	30735812	protein_coding	SCFD1	4824.2	-0.63852	0.0498379	-12.812	1.40554e-37	4.14181e-36	29.3417	29.732	29.1253	20.4881	20.958	21.5263
ENSG00000092140.14	chr14	30559123	30620063	protein_coding	G2E3	2390.24	-0.15723	0.0697453	-2.25434	0.0241748	0.0836795	6.46031	7.50172	7.13387	6.74226	6.7338	7.54506
ENSG00000092148.12	chr14	31100112	31207804	protein_coding	HECTD1	14973.3	-0.0724721	0.0407881	-1.7768	0.075602	0.210166	20.9736	20.5767	21.1815	22.397	21.383	22.5117
ENSG00000092199.17	chr14	21209136	21269494	protein_coding	HNRNPC	32625.2	-0.542379	0.0379175	-14.3042	2.06006e-46	7.83673e-45	194.313	197.816	198.85	147.661	150.221	152.938
ENSG00000092200.12	chr14	21287939	21351301	protein_coding	RPGRIP1	7.61415	0.828619	0.843699	0.982126	0.326038	0.573946	0.0692793	0.0862522	0.0654434	0.0745288	0.222022	0.131984
ENSG00000092201.9	chr14	21351472	21384266	protein_coding	SUPT16H	12874.7	-0.25844	0.0423907	-6.09662	1.08334e-09	9.57967e-09	24.9068	25.5152	25.3645	23.6372	24.2448	22.5302
ENSG00000092203.13	chr14	21476597	21499175	protein_coding	TOX4	7205.21	-0.473334	0.0459943	-10.2912	7.72437e-25	1.4447e-23	23.5973	24.1973	24.8374	18.9494	19.0965	20.0716
ENSG00000092208.16	chr14	39114223	39136973	protein_coding	GEMIN2	673.673	-0.270135	0.0980407	-2.75534	0.00586311	0.0244138	6.54018	7.53344	6.71605	6.60252	6.59229	6.00473
ENSG00000092295.11	chr14	24249114	24264432	protein_coding	TGM1	410.76	1.81051	0.126084	14.3596	9.27798e-47	3.56987e-45	1.7264	1.52743	1.47559	6.36647	6.16543	5.89717
ENSG00000092330.15	chr14	24239643	24242674	protein_coding	TINF2	2236.01	-0.371937	0.0618005	-6.01835	1.76202e-09	1.53333e-08	14.2579	14.2541	14.2784	11.7906	12.186	12.7717
ENSG00000092345.13	chr3	16586792	16670306	protein_coding	DAZL	1.35428	3.78009	2.36382	1.59914	0.109789	NA	0	0	0	0	0.0349093	0.0456006
ENSG00000092377.13	chrY	6910686	7091683	protein_coding	TBL1Y	0	NA	NA	NA	NA	NA	0	0	0	0	0	0
ENSG00000092421.16	chr5	116443616	116574934	protein_coding	SEMA6A	108.004	0.929445	0.254692	3.64929	0.000262964	0.00140514	0.314967	0.305724	0.201102	0.457188	0.598202	0.690845
ENSG00000092439.13	chr15	50552473	50686815	protein_coding	TRPM7	8554.58	-0.590368	0.0459121	-12.8587	7.68924e-38	2.28708e-36	12.0401	12.9995	13.387	9.91418	9.22382	9.21013
ENSG00000092445.11	chr15	41557675	41583586	protein_coding	TYRO3	463.06	-0.24512	0.119938	-2.04372	0.0409813	0.129618	1.52365	1.26959	1.48205	1.24905	1.3894	1.36483
ENSG00000092470.11	chr15	43826963	43868419	protein_coding	WDR76	562.132	0.215176	0.109267	1.96926	0.0489227	0.149909	1.4837	1.31986	1.23597	1.7534	1.79166	1.66438
ENSG00000092529.23	chr15	42359500	42412318	protein_coding	CAPN3	1379.72	0.643595	0.0823172	7.81848	5.34666e-15	6.46966e-14	4.95105	5.64112	5.95716	10.1076	9.96468	8.63493
ENSG00000092531.9	chr15	42491233	42545356	protein_coding	SNAP23	3327.03	-0.934879	0.0535985	-17.4423	3.94234e-68	2.42473e-66	18.2388	18.9626	19.4098	10.7073	11.3209	10.8735
ENSG00000092607.13	chr1	118883046	118989556	protein_coding	TBX15	5.41724	-1.84027	1.06457	-1.72866	0.0838705	0.227193	0.026911	0.0275969	0.00526168	0.00605542	0.00666981	0.00616553
ENSG00000092621.11	chr1	119659798	119744215	protein_coding	PHGDH	4130.8	-1.30098	0.0561104	-23.186	6.30013e-119	7.54668e-117	27.8371	26.6049	27.0429	12.1612	11.7168	12.8809
ENSG00000092758.15	chr20	62816244	62841159	protein_coding	COL9A3	15.988	0.866681	0.589104	1.47119	0.141241	0.332834	0.144052	0.165451	0.0622018	0.279344	0.223364	0.251126
ENSG00000092820.17	chr6	158765741	158819412	protein_coding	EZR	15703.5	-0.455446	0.0400409	-11.3745	5.60164e-30	1.27873e-28	45.8517	46.924	47.0082	37.1681	37.469	38.6249
ENSG00000092841.18	chr12	56158161	56163496	protein_coding	MYL6	29051	0.27082	0.0366967	7.37996	1.58341e-13	1.7712e-12	389.819	394.533	398.432	523.607	532.584	529.295
ENSG00000092847.11	chr1	35869808	35930528	protein_coding	AGO1	3982.68	-0.219419	0.0501872	-4.37202	1.23103e-05	7.73884e-05	3.96642	3.97733	3.87944	3.77455	3.71583	3.79837
ENSG00000092850.11	chr1	36084075	36088275	protein_coding	TEKT2	12.4942	-0.988073	0.6581	-1.5014	0.133251	0.319153	0.12927	0.0833862	0.131867	0.0412548	0.0895054	0.0652891
ENSG00000092853.13	chr1	35720218	35769967	protein_coding	CLSPN	700.199	-0.865353	0.0949309	-9.11561	7.82268e-20	1.20057e-18	2.16199	2.03544	2.23511	1.28116	1.26183	1.37401
ENSG00000092871.16	chr17	35005990	35089319	protein_coding	RFFL	2758.13	-0.607957	0.0590125	-10.3022	6.88966e-25	1.29112e-23	8.26494	8.13873	7.75834	5.88601	5.76118	5.97657
ENSG00000092929.11	chr17	75827225	75844717	protein_coding	UNC13D	191.008	-0.306106	0.217872	-1.40498	0.160027	0.363275	1.10903	1.47386	0.973766	1.08187	0.763436	1.3761
ENSG00000092931.11	chr17	76735865	76781449	protein_coding	MFSD11	1277.47	-0.218869	0.0748081	-2.92574	0.00343633	0.0151174	6.47005	6.51116	6.04572	5.94986	6.12315	6.10374
ENSG00000092964.17	chr8	26514022	26658178	protein_coding	DPYSL2	5915.32	-0.634623	0.053021	-11.9693	5.1473e-33	1.31122e-31	12.3582	12.0678	12.1978	8.45745	8.49977	9.25779
ENSG00000092969.11	chr1	218346235	218444619	protein_coding	TGFB2	233.523	-1.49783	0.158958	-9.4228	4.39234e-21	7.09554e-20	0.856671	0.849929	0.882277	0.359927	0.316384	0.339095
ENSG00000092978.10	chr1	217426992	217631082	protein_coding	GPATCH2	2552.34	-0.341024	0.0646153	-5.27776	1.30776e-07	9.88265e-07	6.59111	7.81249	7.29691	6.29787	6.28051	6.4608
ENSG00000093000.18	chr22	45163841	45188015	protein_coding	NUP50	8262.22	-0.208873	0.050731	-4.11727	3.83382e-05	0.000228303	19.1302	19.0531	18.0205	18.4658	17.0989	18.5075
ENSG00000093009.9	chr22	19479459	19520612	protein_coding	CDC45	379.956	-0.8652	0.141381	-6.11962	9.37981e-10	8.33375e-09	2.74843	2.91297	2.43109	1.4005	1.66017	1.88966
ENSG00000093010.12	chr22	19941607	19969975	protein_coding	COMT	5068.59	0.192504	0.0513492	3.74893	0.000177594	0.000973228	46.2039	46.4331	49.712	57.9859	61.5335	61.1323
ENSG00000093072.15	chr22	17178790	17221989	protein_coding	CECR1	42.6708	0.221829	0.386294	0.574248	0.5658	0.775604	0.118268	0.101962	0.117241	0.22216	0.135643	0.0904769
ENSG00000093100.13	chr22	17787652	17811497	processed_transcript	XXbac-B461K10.4	114.461	0.815143	0.2908	2.8031	0.00506134	0.0214314	0.197348	0.093094	0.163698	0.328866	0.361555	0.188659
ENSG00000093134.14	chr6	132722787	132734765	protein_coding	VNN3	15.6202	-0.530271	0.582908	-0.909699	0.362981	0.610485	0.299927	0.227777	0.185285	0.215343	0.109341	0.210035
[truncated: 120,331 more rows]
