# Supplementary material for: A genome–wide CRISPR activation screen identifies SCREEM a novel SNAI1 super-enhancer demarcated by eRNAs
Source: Front Mol Biosci. 2023 Feb 27;10:1110445. doi: 10.3389/fmolb.2023.1110445 (PMC10009272; doi:10.3389/fmolb.2023.1110445)
Supplement: Supplementary file 7 [file Table11.XLSX]

## Sheet: SCREEM2
>NONHSAT243440.1 AGACCAGAAACCACCCCTGACCTGTTCGGCTGGGCAGGAACAGGGACAGAGCAGGCGGAAAAGCTCTCAGCCCAGGATAGCCGGGGGAGAGGGGCGTGGGAAGACCCCTGTCCAGATGCAGTTCGTGGCCACCCACCCTGATGGTGTCTGCTGAGGTCCAGATCGTAGTTTTAGGAGGGGGTTCGTGGCTGTTCTGCCCAATTCTGTTGAAGCCCTGAGCATCAGCCTGGCTTTGATGGGTTATACTGGGCTGTTGTGGTGTAGCTTGTCTATTCCATTGCATTGTttctgttctattgtgtgttctggtctgttctAGAACCTACCAATCCTTTCTATTCTATTGTGtttattcattcagcagatacttactgaccacccc…

## Sheet: SCREEM3
>NONHSAT243910.1 attggaatcatctgacccttgCTTAAAGCAAGGAAAAGAAGAAGAAATGGAATTTTAGGCAGAGGTTAGAGTAGGAAGAATCTAGGCTCCCGAAAGCTATCACTGGAGGTTCTGGAATTTGCAAGCCCTGGCTGGGAGGGAACATTCCCACTGACCATTCCAGCCTCTGCTGACCCCAGGGCCTTTCTGTGGCCACGGTCCTGGCTGTAAGTGCATGCACAGTCCTGGGTATCCTTCCAAGTGGATGTGTGGGCCCTGTGTGTGTATTTctgggcacagaagactttcagggtacttgaatcttgaatctgccattttctggctgtgcggtcccaggcaaggaccttactctttctgggcccagttttgtttgtttgtttgt…
