# Supplementary material for: A genome–wide CRISPR activation screen identifies SCREEM a novel SNAI1 super-enhancer demarcated by eRNAs
Source: Front Mol Biosci. 2023 Feb 27;10:1110445. doi: 10.3389/fmolb.2023.1110445 (PMC10009272; doi:10.3389/fmolb.2023.1110445)
Supplement: Supplementary file 8 [file Table4.XLSX]

## Sheet: CD44 LOW mageck_gene_summary
GeneID	num	neg.score	neg.p.value	neg.fdr	neg.rank	neg.goodsgrna	neg.lfc	pos.score	pos.p.value	pos.fdr	pos.rank	pos.goodsgrna	pos.lfc
NR_102763	10	5.98e-06	4.62e-05	0.294554	1	3	-0.24776	0.66391	0.66365	0.999305	6832	0	-0.24776
TCONS_00009086	8	6.84e-06	5.66e-05	0.294554	2	3	0.043148	0.94424	0.94427	0.999305	9790	0	0.043148
TCONS_00019356	10	1.25e-05	9.09e-05	0.315182	3	4	0.19647	0.39565	0.39522	0.999305	4050	0	0.19647
NR_046005	10	3.22e-05	0.00020512	0.355611	6	3	-0.17897	0.92562	0.92566	0.999305	9584	0	-0.17897
TCONS_00015128	10	2.38e-05	0.00015087	0.355611	4	4	-0.31609	0.66105	0.66075	0.999305	6803	0	-0.31609
TCONS_00022689	10	3.14e-05	0.00019893	0.355611	5	6	-0.76897	0.97831	0.97833	0.999305	10170	0	-0.76897
TCONS_00022689	10	3.14e-05	0.00019893	0.355611	5	6	-0.76897	0.97831	0.97833	0.999305	10170	0	-0.76897
TCONS_00005626	10	5.28e-05	0.00032981	0.454827	7	3	-0.12561	0.18204	0.20072	0.999305	2006	1	-0.12561
TCONS_00013876	10	5.65e-05	0.0003498	0.454827	8	4	-0.32957	0.37872	0.37826	0.999305	3892	0	-0.32957
TCONS_00022586	10	8.95e-05	0.00054683	0.632013	9	4	-0.096768	0.89151	0.89175	0.999305	9189	0	-0.096768
NR_026651	10	0.00010195	0.00062012	0.64505	10	4	0.27212	0.53665	0.53701	0.999305	5521	0	0.27212
TCONS_00018798	10	0.00012624	0.00075718	0.716022	11	6	-0.72013	0.95127	0.95121	0.999305	9863	0	-0.72013
NR_104646	10	0.0001696	0.00099895	0.742221	13	4	-0.45906	0.38557	0.3851	0.999305	3952	0	-0.45906
NR_126487	10	0.00014469	0.00086379	0.742221	12	2	0.34532	0.061548	0.10461	0.999305	1001	2	0.34532
TCONS_00028857	8	0.00017462	0.00095993	0.742221	14	3	-0.17956	0.4899	0.48996	0.999305	5039	0	-0.17956
NR_037713	10	0.00019581	0.0011455	0.794389	15	5	-0.27603	0.83125	0.83162	0.999305	8557	0	-0.27603
NR_045004	10	0.00021527	0.0012388	0.805384	16	5	-0.41493	0.44062	0.44037	0.999305	4522	0	-0.41493
NR_026827	10	0.00023915	0.001394	0.852941	17	2	0.064504	0.36873	0.36819	0.999305	3779	0	0.064504
NR_002830	10	0.00065092	0.0034414	0.874874	36	3	0.083327	0.81002	0.81015	0.999305	8323	0	0.083327
NR_003578	10	0.0011731	0.0058371	0.874874	64	5	-0.56949	0.94841	0.94841	0.999305	9840	0	-0.56949
NR_015436	9	0.00055977	0.002895	0.874874	31	4	-0.039044	0.35258	0.3527	0.999305	3606	0	-0.039044
NR_015454	10	0.00093847	0.0047539	0.874874	51	3	0.2255	0.0091035	0.022373	0.849037	265	1	0.2255
NR_021485	10	0.0015373	0.0074486	0.874874	79	5	-0.49926	0.49055	0.49043	0.999305	5047	0	-0.49926
NR_026661	10	0.0014606	0.007124	0.874874	76	2	0.22649	0.5968	0.59688	0.999305	6124	0	0.22649
NR_026867	10	0.0013271	0.0065053	0.874874	72	3	-0.20476	0.37082	0.37032	0.999305	3802	0	-0.20476
NR_026951	9	0.00090318	0.0045312	0.874874	49	2	-0.11483	0.53815	0.53829	0.999305	5536	0	-0.11483
NR_027086	10	0.00051554	0.0028255	0.874874	29	6	-0.63339	0.89909	0.8993	0.999305	9277	0	-0.63339
NR_027237	10	0.00034613	0.0019908	0.874874	20	3	-0.13737	0.91756	0.91767	0.999305	9489	0	-0.13737
NR_033383	10	0.0012146	0.0060018	0.874874	65	1	0.34963	0.41635	0.41587	0.999305	4274	0	0.34963
NR_033868	10	0.0002982	0.0017062	0.874874	19	7	-0.60094	0.35155	0.35127	0.999305	3594	1	-0.60094
NR_033944	10	0.00050637	0.0027846	0.874874	27	3	-0.19432	0.14827	0.17425	0.999305	1723	1	-0.19432
NR_034007	10	0.00067558	0.003567	0.874874	37	4	-0.15158	0.64308	0.64292	0.999305	6611	0	-0.15158
NR_036595	10	0.00076044	0.0039449	0.874874	41	4	-0.33336	0.4032	0.40275	0.999305	4129	0	-0.33336
NR_037168	10	0.00063779	0.0033814	0.874874	35	3	-0.04247	0.4077	0.40718	0.999305	4182	0	-0.04247
NR_037631	10	0.0014494	0.0070831	0.874874	75	4	-0.16344	0.97066	0.97072	0.999305	10072	0	-0.16344
NR_037843	10	0.0011667	0.0058105	0.874874	63	2	0.083389	0.0017864	0.0053032	0.69407	71	2	0.083389
NR_040073	10	0.0013219	0.0064853	0.874874	71	4	-0.40924	0.61468	0.61477	0.999305	6306	0	-0.40924
NR_046873	10	0.0010451	0.0052565	0.874874	57	4	-0.28311	0.019327	0.038723	0.899101	423	1	-0.28311
NR_046876	10	0.00045823	0.0025257	0.874874	25	5	-0.57426	0.95136	0.95131	0.999305	9864	0	-0.57426
NR_103539	10	0.00072556	0.0037888	0.874874	40	4	-0.20291	0.96478	0.96475	0.999305	10004	0	-0.20291
NR_103545	10	0.0016872	0.0080654	0.874874	84	5	-0.49717	0.8295	0.82988	0.999305	8542	0	-0.49717
NR_103546	10	0.00095122	0.0048139	0.874874	52	3	-0.29105	0.20614	0.22043	0.999305	2215	1	-0.29105
NR_104154	10	0.001693	0.0080977	0.874874	86	3	-0.22448	0.98667	0.98675	0.999546	10266	0	-0.22448
NR_104396	10	0.00059823	0.0032044	0.874874	32	6	-0.60905	0.9995	0.99948	0.999842	10396	0	-0.60905
NR_108043	10	0.0007844	0.0040496	0.874874	42	4	-0.38675	0.20331	0.21801	0.999305	2186	1	-0.38675
NR_109846	10	0.0011578	0.0057686	0.874874	62	4	-0.12866	0.92244	0.92254	0.999305	9544	0	-0.12866
NR_110257	10	0.00089789	0.0045817	0.874874	48	2	0.10374	0.582	0.58205	0.999305	5976	0	0.10374
NR_110301	6	0.0021685	0.0080578	0.874874	106	3	0.038692	0.016789	0.031135	0.880818	383	2	0.038692
NR_110498	10	0.00079562	0.0041029	0.874874	43	3	-0.40521	0.30129	0.30297	0.999305	3097	1	-0.40521
NR_110676	3	0.0026219	0.0071707	0.874874	127	3	-0.65139	0.99738	0.99741	0.999842	10371	0	-0.65139
NR_110786	10	0.0005068	0.0027874	0.874874	28	4	0.03006	0.68683	0.68661	0.999305	7082	0	0.03006
NR_110801	5	0.0021241	0.0073268	0.874874	102	3	-0.86099	0.55023	0.54994	0.999305	5663	0	-0.86099
NR_120327	9	0.0017856	0.0082196	0.874874	89	4	-0.25142	0.046607	0.080949	0.9945	806	1	-0.25142
NR_120353	10	0.0014817	0.0072049	0.874874	77	5	-0.46118	0.70099	0.70079	0.999305	7232	0	-0.46118
NR_120677	10	0.0010647	0.0053288	0.874874	58	4	-0.1905	0.67	0.66971	0.999305	6906	0	-0.1905
NR_125772	10	0.00068669	0.0036079	0.874874	38	2	0.1987	0.16306	0.18568	0.999305	1853	1	0.1987
NR_126376	10	0.00081838	0.0042171	0.874874	44	4	-0.060779	0.18591	0.20376	0.999305	2033	1	-0.060779
TCONS_00000512	7	0.001811	0.0075752	0.874874	90	2	-0.37716	0.38558	0.38645	0.999305	3953	0	-0.37716
TCONS_00000745	10	0.0015017	0.0072887	0.874874	78	5	-0.50852	0.97886	0.9789	0.999305	10178	0	-0.50852
TCONS_00000746	3	0.0024866	0.0067842	0.874874	122	1	0.25811	0.24577	0.24537	0.999305	2553	0	0.25811
TCONS_00001603	5	0.0010136	0.0036165	0.874874	55	3	-0.93389	0.99793	0.99795	0.999842	10376	0	-0.93389
TCONS_00001757	10	0.00026416	0.0015167	0.874874	18	3	-0.04186	0.43495	0.43472	0.999305	4469	0	-0.04186
TCONS_00002573	10	0.0013202	0.0064825	0.874874	70	2	-0.0033142	0.19682	0.2126	0.999305	2129	1	-0.0033142
TCONS_00003569	5	0.00055378	0.0020517	0.874874	30	2	-0.29859	0.33283	0.3319	0.999305	3420	0	-0.29859
TCONS_00003580	10	0.0013071	0.0064082	0.874874	68	3	0.1557	0.30769	0.30899	0.999305	3160	1	0.1557
TCONS_00003671	9	0.00060538	0.003152	0.874874	33	5	-0.55062	0.94531	0.94516	0.999305	9801	0	-0.55062
TCONS_00004837	5	0.00043561	0.0016767	0.874874	24	3	-1.0089	0.76244	0.76215	0.999305	7864	0	-1.0089
TCONS_00005570	10	0.00088006	0.0044789	0.874874	46	2	-0.22514	0.98334	0.98343	0.999305	10236	0	-0.22514
TCONS_00006603	10	0.0012232	0.006037	0.874874	67	4	-0.3562	0.15483	0.17937	0.999305	1775	1	-0.3562
TCONS_00007039	10	0.0013504	0.0066024	0.874874	73	5	-0.47445	0.72589	0.72581	0.999305	7479	0	-0.47445
TCONS_00007129	3	0.0026132	0.007145	0.874874	126	1	0.39359	0.014434	0.018813	0.812498	340	1	0.39359
TCONS_00008305	10	0.00036981	0.002105	0.874874	21	3	-0.12957	0.68205	0.68176	0.999305	7029	0	-0.12957
TCONS_00009338	10	0.0016735	0.0080187	0.874874	83	6	-0.53763	0.88655	0.8869	0.999305	9135	0	-0.53763
TCONS_00009380	10	0.0016895	0.0080758	0.874874	85	3	-0.13882	0.65841	0.65805	0.999305	6767	0	-0.13882
TCONS_00009605	10	0.0017232	0.0082424	0.874874	88	6	-0.53403	0.02719	0.051064	0.945423	535	1	-0.53403
TCONS_00009790	7	0.00099822	0.0043447	0.874874	54	1	0.094357	0.60926	0.61043	0.999305	6244	0	0.094357
TCONS_00009835	1	0.0027423	0.002777	0.874874	136	1	-2.0694	0.99726	0.99729	0.999842	10369	0	-2.0694
TCONS_00011234	10	0.00089051	0.0045455	0.874874	47	3	-0.24111	0.8663	0.86667	0.999305	8913	0	-0.24111
TCONS_00012236	10	0.0012186	0.0060218	0.874874	66	5	-0.56426	0.20722	0.22134	0.999305	2226	1	-0.56426
TCONS_00013659	10	0.00038802	0.0021916	0.874874	22	5	-0.38495	0.41485	0.41435	0.999305	4255	0	-0.38495
TCONS_00014513	10	0.00060969	0.0032558	0.874874	34	6	-0.60928	0.10925	0.14461	0.999305	1389	1	-0.60928
TCONS_00017071	8	0.0011436	0.005325	0.874874	61	4	-0.42275	0.92518	0.92537	0.999305	9581	0	-0.42275
TCONS_00018375	6	0.00091904	0.004022	0.874874	50	2	0.18886	0.092735	0.10234	0.999305	1271	1	0.18886
TCONS_00020381	10	0.00098085	0.0049633	0.874874	53	3	-0.013239	0.5293	0.52947	0.999305	5439	0	-0.013239
TCONS_00020713	10	0.0010698	0.0053526	0.874874	59	6	-0.52364	0.65155	0.6512	0.999305	6701	0	-0.52364
TCONS_00021280	10	0.0016949	0.0081092	0.874874	87	4	-0.11055	0.24254	0.25084	0.999305	2530	1	-0.11055
TCONS_00021896	2	0.0019229	0.0037878	0.874874	97	2	-0.96412	0.99808	0.998	0.999842	10380	0	-0.96412
TCONS_00021987	10	0.0011091	0.0055421	0.874874	60	4	-0.24644	0.92546	0.9255	0.999305	9583	0	-0.24644
TCONS_00022349	4	0.002344	0.007262	0.874874	115	1	0.14636	0.38145	0.38124	0.999305	3921	0	0.14636
TCONS_00023448	10	0.0016624	0.0079797	0.874874	81	4	-0.27831	0.17059	0.19167	0.999305	1908	1	-0.27831
TCONS_00024800	10	0.0015458	0.0074905	0.874874	80	2	-0.20509	0.23792	0.24678	0.999305	2484	1	-0.20509
TCONS_00025586	10	0.00083145	0.0042809	0.874874	45	4	-0.085588	0.85001	0.8505	0.999305	8750	0	-0.085588
TCONS_00025609	10	0.00069061	0.0036279	0.874874	39	6	-0.63508	0.51213	0.51206	0.999305	5264	0	-0.63508
TCONS_00025623	9	0.0013119	0.006413	0.874874	69	6	-0.60722	0.99975	0.99975	0.999842	10400	0	-0.60722
TCONS_00026524	10	0.0013645	0.0066757	0.874874	74	6	-0.58067	0.826	0.82636	0.999305	8500	0	-0.58067
TCONS_00027514	10	0.00047544	0.0026152	0.874874	26	1	-0.20992	0.22458	0.23564	0.999305	2368	1	-0.20992
TCONS_00029031	10	0.001035	0.0052042	0.874874	56	6	-0.58726	0.50364	0.50359	0.999305	5178	0	-0.58726
TCONS_00029141	10	0.00040112	0.0022373	0.874874	23	6	-0.61292	0.57643	0.57648	0.999305	5921	0	-0.61292
NR_033977	10	0.0016699	0.0080083	0.874874	82	6	-0.55011	0.74156	0.74136	0.999305	7655	0	-0.55011
NR_027263	10	0.0018478	0.0087964	0.876008	91	5	-0.26653	0.021843	0.042736	0.91641	456	2	-0.26653
NR_033962	10	0.0018908	0.0089891	0.876008	94	5	-0.40581	0.68459	0.68435	0.999305	7055	0	-0.40581
NR_046273	10	0.0018743	0.0089135	0.876008	93	5	-0.4293	0.49463	0.49461	0.999305	5083	0	-0.4293
NR_110416	3	0.0031425	0.0085603	0.876008	154	3	-0.67198	0.99686	0.99687	0.999842	10358	0	-0.67198
TCONS_00002886	3	0.0031523	0.0085917	0.876008	155	2	-1.0453	0.73178	0.73206	0.999305	7535	0	-1.0453
TCONS_00002886	3	0.0031523	0.0085917	0.876008	155	2	-1.0453	0.73178	0.73206	0.999305	7535	0	-1.0453
TCONS_00004150	10	0.0018498	0.0088107	0.876008	92	4	-0.39788	0.68188	0.68162	0.999305	7025	0	-0.39788
TCONS_00005171	1	0.0089456	0.0088678	0.876008	331	1	-1.5458	0.99105	0.99115	0.999842	10311	0	-1.5458
TCONS_00007473	2	0.0045009	0.0086574	0.876008	195	2	-1.1356	0.9955	0.99546	0.999842	10339	0	-1.1356
TCONS_00028427	10	0.001916	0.0090953	0.876008	96	2	0.23773	0.68608	0.68588	0.999305	7071	0	0.23773
TCONS_00029595	10	0.0018981	0.0090296	0.876008	95	3	0.3576	0.029404	0.054521	0.947509	569	1	0.3576
NR_026589	10	0.0019533	0.009258	0.876463	98	3	-0.17723	0.88386	0.88412	0.999305	9102	0	-0.17723
TCONS_00026483	1	0.0093366	0.0092685	0.876463	342	1	-1.5173	0.99066	0.99075	0.999842	10305	0	-1.5173
TCONS_00023788	10	0.001991	0.0094141	0.882214	99	5	-0.46059	0.089442	0.13001	0.999305	1249	1	-0.46059
NR_003655	10	0.0021218	0.010022	0.892054	101	4	-0.3755	0.18248	0.20107	0.999305	2009	1	-0.3755
NR_015362	10	0.002471	0.011538	0.892054	120	3	0.13408	0.70961	0.70953	0.999305	7311	0	0.13408
NR_015399	10	0.0023129	0.01084	0.892054	113	6	-0.5706	0.90464	0.9048	0.999305	9344	0	-0.5706
NR_024455	10	0.0023374	0.010952	0.892054	114	5	-0.42228	0.43013	0.42989	0.999305	4415	0	-0.42228
NR_026676	10	0.0026992	0.012496	0.892054	132	3	-0.058648	0.11552	0.14935	0.999305	1440	1	-0.058648
NR_026742	10	0.0027172	0.012576	0.892054	134	4	-0.14011	0.66557	0.66531	0.999305	6851	0	-0.14011
NR_026773	9	0.0031319	0.013137	0.892054	153	3	-0.31463	0.89771	0.89748	0.999305	9258	0	-0.31463
NR_033988	7	0.0033791	0.013046	0.892054	165	4	-0.52313	0.89917	0.89976	0.999305	9278	0	-0.52313
NR_034034	10	0.0028988	0.013367	0.892054	142	4	-0.40271	0.87302	0.87339	0.999305	8996	0	-0.40271
NR_036501	9	0.0030786	0.012949	0.892054	151	5	-0.48271	0.96226	0.96212	0.999305	9976	0	-0.48271
NR_036619	10	0.0024795	0.011568	0.892054	121	5	-0.52008	0.1996	0.21494	0.999305	2155	1	-0.52008
NR_040005	10	0.0026774	0.012402	0.892054	130	6	-0.51785	0.8475	0.84805	0.999305	8732	0	-0.51785
NR_045375	10	0.0028281	0.013056	0.892054	138	3	0.32129	0.62934	0.62937	0.999305	6474	0	0.32129
NR_073453	10	0.0029652	0.013636	0.892054	148	6	-0.50422	0.28972	0.29238	0.999305	2983	1	-0.50422
NR_103862	10	0.0024279	0.01137	0.892054	118	2	0.033985	0.64349	0.64336	0.999305	6617	0	0.033985
NR_104618	10	0.0022351	0.010517	0.892054	108	5	-0.50279	0.50779	0.50774	0.999305	5221	0	-0.50279
NR_110085	10	0.0022231	0.010455	0.892054	107	5	-0.46269	0.43261	0.4324	0.999305	4435	0	-0.46269
NR_110283	10	0.0028732	0.013256	0.892054	141	4	-0.31536	0.31727	0.31812	0.999305	3257	1	-0.31536
NR_121584	10	0.0023034	0.01081	0.892054	111	6	-0.54855	0.99845	0.99843	0.999842	10386	0	-0.54855
NR_126008	10	0.0028566	0.013181	0.892054	139	2	-0.011727	0.52032	0.52029	0.999305	5354	0	-0.011727
NR_126507	10	0.0029296	0.013489	0.892054	145	3	-0.2886	0.97388	0.97393	0.999305	10109	0	-0.2886
TCONS_00001034	10	0.0026707	0.012369	0.892054	129	4	-0.2164	0.77405	0.774	0.999305	7971	0	-0.2164
TCONS_00001504	10	0.002955	0.013595	0.892054	147	1	0.19849	0.0044822	0.012021	0.735556	163	2	0.19849
TCONS_00001780	10	0.0023056	0.010816	0.892054	112	5	-0.41257	0.72982	0.72964	0.999305	7515	0	-0.41257
TCONS_00004435	10	0.0023509	0.011013	0.892054	116	3	-0.16072	0.99146	0.99147	0.999842	10313	0	-0.16072
TCONS_00004538	1	0.013257	0.013184	0.892054	464	1	-1.3827	0.98674	0.98682	0.999546	10267	0	-1.3827
TCONS_00006898	10	0.0029158	0.013438	0.892054	143	4	-0.1777	0.58647	0.58645	0.999305	6017	0	-0.1777
TCONS_00008670	10	0.0024279	0.01137	0.892054	119	5	-0.4324	0.99104	0.99108	0.999842	10310	0	-0.4324
TCONS_00008952	10	0.0027009	0.012503	0.892054	133	4	-0.21656	0.46409	0.46394	0.999305	4755	0	-0.21656
TCONS_00009167	10	0.0021327	0.010064	0.892054	103	4	-0.1738	0.86975	0.87015	0.999305	8952	0	-0.1738
TCONS_00009262	3	0.0039532	0.010706	0.892054	181	3	-0.78559	0.99605	0.99607	0.999842	10347	0	-0.78559
TCONS_00010003	10	0.0021437	0.01012	0.892054	104	6	-0.53325	0.071905	0.1173	0.999305	1127	1	-0.53325
TCONS_00011702	10	0.0027393	0.012668	0.892054	135	6	-0.56196	0.67047	0.67015	0.999305	6910	0	-0.56196
TCONS_00012350	10	0.002569	0.011962	0.892054	125	5	-0.49282	0.23219	0.24209	0.999305	2438	1	-0.49282
TCONS_00012765	10	0.0029279	0.013483	0.892054	144	6	-0.56026	0.051751	0.089352	0.999305	877	2	-0.56026
TCONS_00014923	10	0.0023572	0.011041	0.892054	117	5	-0.38907	0.89755	0.8978	0.999305	9256	0	-0.38907
TCONS_00015162	10	0.0021643	0.010211	0.892054	105	3	0.038481	0.77625	0.77625	0.999305	7994	0	0.038481
TCONS_00016946	10	0.0026915	0.012464	0.892054	131	1	0.085418	0.11835	0.15149	0.999305	1468	1	0.085418
TCONS_00018451	10	0.0022697	0.010658	0.892054	110	3	-0.2844	0.035105	0.063361	0.963642	656	2	-0.2844
TCONS_00019434	10	0.0027969	0.012904	0.892054	137	2	0.097285	0.83415	0.83446	0.999305	8585	0	0.097285
TCONS_00022301	10	0.0025186	0.011741	0.892054	124	4	-0.19849	0.83592	0.83625	0.999305	8605	0	-0.19849
TCONS_00022301	10	0.0025186	0.011741	0.892054	124	4	-0.19849	0.83592	0.83625	0.999305	8605	0	-0.19849
TCONS_00022791	1	0.0099072	0.0098672	0.892054	356	1	-1.4932	0.99009	0.99017	0.999779	10301	0	-1.4932
TCONS_00024657	10	0.0029422	0.013553	0.892054	146	6	-0.50768	0.31457	0.31555	0.999305	3232	1	-0.50768
TCONS_00026362	10	0.0020588	0.0097121	0.892054	100	1	0.1189	0.27751	0.28142	0.999305	2859	1	0.1189
TCONS_00027260	10	0.0028619	0.013206	0.892054	140	3	0.092107	0.27665	0.28064	0.999305	2851	1	0.092107
TCONS_00027727	10	0.0025118	0.011713	0.892054	123	3	0.094544	0.58989	0.58996	0.999305	6053	0	0.094544
TCONS_00029662	9	0.0026599	0.011454	0.892054	128	2	0.043263	0.045513	0.079218	0.9945	787	1	0.043263
NR_123729	10	0.0022378	0.010534	0.892054	109	5	-0.45895	0.50879	0.50872	0.999305	5235	0	-0.45895
NR_033929	9	0.0033334	0.013861	0.89662	161	3	-0.026575	0.48507	0.48537	0.999305	4991	0	-0.026575
TCONS_00005438	10	0.0030435	0.013964	0.89662	150	4	-0.27466	0.97878	0.97882	0.999305	10176	0	-0.27466
TCONS_00018386	10	0.0030258	0.013884	0.89662	149	2	-0.022945	0.7387	0.73855	0.999305	7614	0	-0.022945
TCONS_00018386	10	0.0030258	0.013884	0.89662	149	2	-0.022945	0.7387	0.73855	0.999305	7614	0	-0.022945
NR_024129	10	0.0033623	0.015111	0.898404	163	3	0.022168	0.58176	0.58179	0.999305	5974	0	0.022168
NR_026899	10	0.0032528	0.014719	0.898404	158	5	-0.51226	0.61598	0.61602	0.999305	6320	0	-0.51226
NR_028090	10	0.0032188	0.014593	0.898404	157	4	-0.1612	0.45419	0.45394	0.999305	4658	0	-0.1612
NR_033870	10	0.0034415	0.015374	0.898404	169	5	-0.48538	0.81306	0.81332	0.999305	8359	0	-0.48538
NR_033876	10	0.0032185	0.01459	0.898404	156	3	-0.29334	0.69225	0.69212	0.999305	7131	0	-0.29334
NR_038135	10	0.0033182	0.014952	0.898404	159	4	-0.113	0.60877	0.60896	0.999305	6237	0	-0.113
NR_104661	10	0.0034048	0.015256	0.898404	167	4	-0.20326	0.92325	0.92334	0.999305	9554	0	-0.20326
NR_111003	10	0.0033238	0.014968	0.898404	160	2	0.12079	0.38133	0.38085	0.999305	3920	0	0.12079
NR_126401	10	0.0033462	0.01506	0.898404	162	5	-0.51913	0.83673	0.83706	0.999305	8614	0	-0.51913
TCONS_00001803	2	0.008089	0.015332	0.898404	300	1	-0.68789	0.30683	0.30683	0.999305	3149	0	-0.68789
TCONS_00002990	10	0.0033937	0.015217	0.898404	166	4	-0.13611	0.766	0.76598	0.999305	7893	0	-0.13611
TCONS_00014631	9	0.0035908	0.01477	0.898404	173	5	-0.57522	0.80053	0.79995	0.999305	8233	0	-0.57522
TCONS_00023955	10	0.0034223	0.015307	0.898404	168	5	-0.53184	0.97539	0.97541	0.999305	10124	0	-0.53184
TCONS_00025355	10	0.0033681	0.015133	0.898404	164	3	-0.082974	0.98779	0.9878	0.999546	10278	0	-0.082974
TCONS_00027312	10	0.0031131	0.014225	0.898404	152	2	-0.057291	0.29344	0.29578	0.999305	3018	1	-0.057291
TCONS_00029664	3	0.0054272	0.014466	0.898404	218	1	-0.16866	0.79031	0.79014	0.999305	8141	0	-0.16866
NR_026817	10	0.0034719	0.015472	0.899082	170	5	-0.38067	0.42949	0.42925	0.999305	4409	0	-0.38067
NR_038358	10	0.0035345	0.015694	0.903588	171	2	0.0020643	0.5324	0.5327	0.999305	5470	0	0.0020643
TCONS_00024173	10	0.0035449	0.015723	0.903588	172	2	0.038618	0.30152	0.3032	0.999305	3099	1	0.038618
TCONS_00029023	8	0.0039244	0.015896	0.908525	180	3	-0.17898	0.26026	0.26153	0.999305	2695	1	-0.17898
NR_040045	10	0.0036399	0.016038	0.910541	174	1	-0.088775	0.69353	0.69342	0.999305	7140	0	-0.088775
NR_105044	10	0.0036583	0.016106	0.910541	175	4	-0.3041	0.50734	0.50728	0.999305	5216	0	-0.3041
TCONS_00009960	2	0.008663	0.016371	0.920498	321	2	-0.74078	0.99134	0.99135	0.999842	10312	0	-0.74078
NR_003503	10	0.0039558	0.017134	0.920716	182	1	0.2468	0.78892	0.78908	0.999305	8120	0	0.2468
NR_104183	10	0.0037979	0.016601	0.920716	176	1	0.17093	0.01817	0.03695	0.890668	407	2	0.17093
NR_120369	8	0.0040929	0.01651	0.920716	185	3	-0.34568	0.70672	0.70675	0.999305	7285	0	-0.34568
NR_120587	5	0.0053779	0.016936	0.920716	215	2	0.13213	0.54964	0.54938	0.999305	5658	0	0.13213
NR_130777	7	0.0047277	0.017116	0.920716	200	4	-0.63321	0.60807	0.60925	0.999305	6228	0	-0.63321
TCONS_00014296	10	0.0038986	0.016941	0.920716	179	4	-0.15338	0.2046	0.21912	0.999305	2201	1	-0.15338
TCONS_00014296	10	0.0038986	0.016941	0.920716	179	4	-0.15338	0.2046	0.21912	0.999305	2201	1	-0.15338
TCONS_00016047	10	0.0039683	0.017172	0.920716	183	4	-0.2209	0.41882	0.41842	0.999305	4302	0	-0.2209
TCONS_00018109	10	0.0038402	0.016736	0.920716	177	5	-0.39334	0.58326	0.58333	0.999305	5987	0	-0.39334
TCONS_00020940	10	0.0038432	0.016753	0.920716	178	5	-0.46442	0.64703	0.64675	0.999305	6652	0	-0.46442
TCONS_00001956	9	0.0043185	0.017311	0.922585	190	3	-0.077825	0.86737	0.86708	0.999305	8926	0	-0.077825
TCONS_00026909	10	0.0040342	0.017384	0.922585	184	2	-0.14198	0.414	0.41352	0.999305	4250	0	-0.14198
NR_029408	10	0.0041547	0.017791	0.934668	186	4	-0.23009	0.15737	0.1813	0.999305	1806	1	-0.23009
NR_110033	3	0.0072582	0.017702	0.934668	272	1	0.47823	0.32421	0.32395	0.999305	3331	0	0.47823
NR_102424	8	0.0044705	0.017938	0.937634	193	5	-0.58643	0.90751	0.90795	0.999305	9373	0	-0.58643
NR_109783	10	0.0042919	0.018211	0.937776	189	5	-0.34314	0.043457	0.076523	0.9945	760	1	-0.34314
TCONS_00004369	10	0.0042642	0.018113	0.937776	187	5	-0.54048	0.72904	0.72887	0.999305	7509	0	-0.54048
TCONS_00010376	10	0.0042901	0.018205	0.937776	188	5	-0.5034	0.96024	0.96025	0.999305	9957	0	-0.5034
TCONS_00021716	10	0.0043649	0.018435	0.94188	191	5	-0.47453	0.84388	0.84433	0.999305	8690	0	-0.47453
TCONS_00026297	10	0.0043769	0.018472	0.94188	192	2	-0.11456	0.98423	0.98435	0.999369	10245	0	-0.11456
NR_037195	10	0.0044822	0.01885	0.955114	194	1	0.13565	0.48301	0.48283	0.999305	4972	0	0.13565
TCONS_00014875	10	0.0045853	0.019183	0.955114	197	4	-0.42034	0.74624	0.74612	0.999305	7692	0	-0.42034
TCONS_00014955	6	0.0055983	0.018922	0.955114	225	3	-0.27419	0.016029	0.029888	0.880818	368	1	-0.27419
NR_029448	10	0.0045875	0.01919	0.955114	198	5	-0.38516	0.77157	0.7715	0.999305	7950	0	-0.38516
NR_108066	10	0.0045353	0.019021	0.955114	196	4	-0.19234	0.79099	0.79108	0.999305	8148	0	-0.19234
TCONS_00005618	1	0.019651	0.01974	0.965904	643	1	-1.2375	0.98035	0.98048	0.999305	10202	0	-1.2375
TCONS_00013455	10	0.0047424	0.019704	0.965904	201	3	-0.05451	0.92114	0.9213	0.999305	9532	0	-0.05451
TCONS_00021823	10	0.0047657	0.019779	0.965904	202	4	-0.32753	0.90622	0.90641	0.999305	9363	0	-0.32753
NR_024349	10	0.0046927	0.019539	0.965904	199	3	0.026908	0.53026	0.53048	0.999305	5447	0	0.026908
NR_110880	10	0.0047979	0.01989	0.966222	203	2	0.10233	0.13862	0.16677	0.999305	1638	1	0.10233
TCONS_00021866	7	0.0056682	0.019971	0.966222	228	4	-0.55962	0.9178	0.91848	0.999305	9492	0	-0.55962
NR_024102	10	0.0054512	0.022097	0.979366	220	4	0.25102	0.23767	0.24658	0.999305	2481	1	0.25102
NR_024457	10	0.0053336	0.021679	0.979366	213	3	-0.038646	0.0053765	0.014194	0.763159	188	1	-0.038646
NR_033407	10	0.0049881	0.020482	0.979366	204	3	-0.18548	0.98141	0.98149	0.999305	10208	0	-0.18548
NR_034136	10	0.0051681	0.021139	0.979366	207	3	-0.051515	0.19587	0.21183	0.999305	2118	1	-0.051515
NR_040015	10	0.0054816	0.022179	0.979366	221	5	-0.48451	0.67361	0.67328	0.999305	6945	0	-0.48451
NR_110057	10	0.00544	0.022065	0.979366	219	5	-0.34478	0.63326	0.63325	0.999305	6511	0	-0.34478
NR_110101	10	0.0054816	0.022179	0.979366	222	3	-0.054935	0.2535	0.26034	0.999305	2636	1	-0.054935
NR_121647	10	0.0052187	0.021287	0.979366	208	1	0.021984	0.072103	0.11744	0.999305	1130	1	0.021984
NR_121679	10	0.0055275	0.022354	0.979366	223	5	-0.2851	0.53341	0.5338	0.999305	5484	0	-0.2851
TCONS_00000744	6	0.0066077	0.022002	0.979366	257	1	-0.044051	0.29987	0.29995	0.999305	3084	0	-0.044051
TCONS_00001869	8	0.0056051	0.022147	0.979366	226	3	-0.22147	0.69174	0.69178	0.999305	7130	0	-0.22147
TCONS_00002599	10	0.0053433	0.021714	0.979366	214	2	-0.19938	0.84899	0.84949	0.999305	8742	0	-0.19938
TCONS_00003986	10	0.005244	0.021363	0.979366	209	3	-0.039842	0.59545	0.59546	0.999305	6108	0	-0.039842
TCONS_00004042	9	0.0057648	0.022357	0.979366	232	4	-0.30297	0.77199	0.77158	0.999305	7956	0	-0.30297
TCONS_00005041	3	0.009339	0.021332	0.979366	343	2	-0.8505	0.35159	0.35147	0.999305	3595	0	-0.8505
TCONS_00008500	10	0.0053239	0.021643	0.979366	212	3	-0.14155	0.4466	0.44637	0.999305	4585	0	-0.14155
TCONS_00012982	10	0.0054083	0.021949	0.979366	216	3	-0.1028	0.57477	0.57486	0.999305	5902	0	-0.1028
TCONS_00013820	10	0.0054245	0.022001	0.979366	217	5	-0.45034	0.89649	0.89673	0.999305	9246	0	-0.45034
TCONS_00014171	10	0.0055416	0.022408	0.979366	224	5	-0.4705	0.099397	0.1374	0.999305	1315	1	-0.4705
TCONS_00023185	10	0.005099	0.020876	0.979366	206	4	-0.043161	0.75487	0.75464	0.999305	7779	0	-0.043161
TCONS_00026468	10	0.0050432	0.020668	0.979366	205	5	-0.42812	0.37824	0.37778	0.999305	3885	0	-0.42812
TCONS_00027511	10	0.0052462	0.021367	0.979366	210	4	-0.17651	0.48026	0.48005	0.999305	4939	0	-0.17651
TCONS_00029699	10	0.0053044	0.021574	0.979366	211	4	-0.28881	0.5411	0.54134	0.999305	5569	0	-0.28881
NR_110545	10	0.0056394	0.022755	0.986069	227	3	-0.12768	0.053361	0.091922	0.999305	893	1	-0.12768
TCONS_00008906	10	0.005698	0.022931	0.986069	230	4	-0.25694	0.90305	0.90324	0.999305	9324	0	-0.25694
TCONS_00010065	10	0.0056952	0.022924	0.986069	229	5	-0.54903	0.99392	0.99396	0.999842	10330	0	-0.54903
TCONS_00018816	10	0.0057	0.022941	0.986069	231	4	-0.24627	0.80465	0.80476	0.999305	8273	0	-0.24627
NR_027066	10	0.0057908	0.02324	0.988636	233	2	0.049632	0.51135	0.51128	0.999305	5258	0	0.049632
NR_120394	10	0.0058496	0.023439	0.988636	235	3	-0.17323	0.73453	0.73433	0.999305	7572	0	-0.17323
NR_125854	10	0.0058619	0.023476	0.988636	236	2	-0.21705	0.47762	0.47748	0.999305	4909	0	-0.21705
TCONS_00020420	10	0.0058496	0.023439	0.988636	234	3	0.028303	0.61984	0.61987	0.999305	6365	0	0.028303
TCONS_00028642	9	0.0060255	0.023278	0.988636	240	2	0.099007	0.81021	0.80977	0.999305	8327	0	0.099007
TCONS_00000432	10	0.0059951	0.023925	0.990197	238	2	0.17439	0.51063	0.51056	0.999305	5254	0	0.17439
TCONS_00000460	7	0.0070095	0.024009	0.990197	267	3	0.16766	0.37155	0.3725	0.999305	3812	0	0.16766
TCONS_00000838	10	0.0060467	0.024084	0.990197	241	4	-0.39292	0.84564	0.84617	0.999305	8712	0	-0.39292
TCONS_00001137	10	0.0059807	0.023884	0.990197	237	5	-0.25184	0.6987	0.69847	0.999305	7203	0	-0.25184
TCONS_00027491	3	0.010693	0.023639	0.990197	376	1	0.56964	0.25542	0.25507	0.999305	2655	0	0.56964
NR_073199	10	0.0060157	0.02399	0.990197	239	3	-0.10945	0.042704	0.075311	0.9945	748	2	-0.10945
NR_125853	10	0.0061516	0.024456	0.991659	243	4	-0.17406	0.87049	0.87093	0.999305	8963	0	-0.17406
TCONS_00001417	10	0.0061164	0.024327	0.991659	242	4	-0.32547	0.055957	0.095998	0.999305	921	2	-0.32547
TCONS_00004339	10	0.0061649	0.024501	0.991659	244	3	0.1218	0.059579	0.10155	0.999305	976	1	0.1218
TCONS_00023044	6	0.0073684	0.024367	0.991659	279	2	-0.28487	0.89521	0.89578	0.999305	9235	0	-0.28487
NR_040063	10	0.0062521	0.024789	0.995526	246	4	-0.36737	0.75163	0.75138	0.999305	7755	0	-0.36737
TCONS_00004770	10	0.0062397	0.024746	0.995526	245	5	-0.53389	0.29468	0.29695	0.999305	3032	1	-0.53389
TCONS_00012437	10	0.0062826	0.024883	0.995526	247	5	-0.52563	0.92339	0.92348	0.999305	9555	0	-0.52563
TCONS_00011736	4	0.0093043	0.025038	0.99712	341	2	-0.57476	0.89316	0.89295	0.999305	9210	0	-0.57476
TCONS_00027946	10	0.0063711	0.025197	0.99712	248	2	-0.25045	0.99713	0.99708	0.999842	10365	0	-0.25045
NR_026984	10	0.0063751	0.025211	0.99712	249	5	-0.43909	0.99566	0.99567	0.999842	10342	0	-0.43909
NR_001434	10	0.0083369	0.031725	0.998115	314	4	-0.31531	0.10295	0.13993	0.999305	1340	1	-0.31531
NR_002314	10	0.0069252	0.026997	0.998115	265	4	-0.18935	0.9854	0.98549	0.999466	10255	0	-0.18935
NR_002790	10	0.0075303	0.029081	0.998115	282	3	0.049996	0.7002	0.70002	0.999305	7221	0	0.049996
NR_003260	10	0.0086842	0.032827	0.998115	322	3	-0.067071	0.17789	0.19747	0.999305	1967	1	-0.067071
NR_003928	10	0.0072121	0.028023	0.998115	271	3	-0.042379	0.93595	0.93602	0.999305	9692	0	-0.042379
NR_015424	10	0.0085053	0.032231	0.998115	317	5	-0.33604	0.069135	0.11525	0.999305	1106	1	-0.33604
NR_024472	10	0.0073348	0.028418	0.998115	277	2	0.14363	0.10151	0.13889	0.999305	1330	1	0.14363
NR_024510	6	0.0087182	0.028486	0.998115	326	3	-0.39309	0.46887	0.46895	0.999305	4806	0	-0.39309
NR_026679	10	0.00766	0.029505	0.998115	285	4	-0.18901	0.09805	0.13645	0.999305	1306	1	-0.18901
NR_026784	10	0.0066336	0.026052	0.998115	258	5	-0.33929	0.17974	0.1989	0.999305	1984	1	-0.33929
NR_026887	10	0.0065852	0.025883	0.998115	255	2	-0.028659	0.76688	0.76682	0.999305	7899	0	-0.028659
NR_026964	10	0.0078762	0.030243	0.998115	290	3	-0.30421	0.73128	0.73105	0.999305	7529	0	-0.30421
NR_027078	10	0.0080709	0.03092	0.998115	299	5	-0.43929	0.69465	0.69447	0.999305	7155	0	-0.43929
NR_028062	10	0.0070053	0.027283	0.998115	266	3	0.17228	0.54332	0.54352	0.999305	5597	0	0.17228
NR_033374	10	0.0073735	0.028541	0.998115	280	5	-0.36042	0.63037	0.6304	0.999305	6486	0	-0.36042
NR_033887	10	0.006547	0.025766	0.998115	252	5	-0.39226	0.89141	0.89166	0.999305	9188	0	-0.39226
NR_040050	10	0.0069003	0.026916	0.998115	264	2	0.053335	0.56622	0.56642	0.999305	5824	0	0.053335
NR_045262	10	0.0072724	0.028221	0.998115	275	4	-0.41331	0.76591	0.7659	0.999305	7892	0	-0.41331
NR_045529	9	0.0068743	0.026292	0.998115	263	5	-0.49556	0.085888	0.11825	0.999305	1226	1	-0.49556
NR_047005	10	0.0081697	0.031223	0.998115	308	2	0.033326	0.91003	0.91019	0.999305	9400	0	0.033326
NR_103715	10	0.0081331	0.031108	0.998115	304	5	-0.38176	0.12268	0.15482	0.999305	1504	1	-0.38176
NR_104626	10	0.0085299	0.032315	0.998115	318	4	-0.12416	0.056074	0.096208	0.999305	925	1	-0.12416
NR_104662	10	0.0076769	0.029562	0.998115	286	3	0.064286	0.83764	0.838	0.999305	8625	0	0.064286
NR_110207	10	0.0082374	0.031428	0.998115	310	5	-0.4571	0.13972	0.16764	0.999305	1653	1	-0.4571
NR_110754	10	0.0082951	0.03161	0.998115	312	3	-0.27761	0.79836	0.79845	0.999305	8214	0	-0.27761
NR_120336	10	0.0081216	0.031077	0.998115	302	4	0.21903	0.44312	0.44291	0.999305	4546	0	0.21903
NR_125410	10	0.0080025	0.030691	0.998115	298	1	0.21549	0.66451	0.66422	0.999305	6839	0	0.21549
NR_125755	10	0.0080025	0.030691	0.998115	297	1	0.26	1.82e-05	7.76e-05	0.161386	5	3	0.26
NR_125998	10	0.0071103	0.02765	0.998115	269	1	-0.069504	0.96503	0.96504	0.999305	10010	0	-0.069504
TCONS_00001283	10	0.0086865	0.032835	0.998115	323	5	-0.37256	0.55493	0.55516	0.999305	5706	0	-0.37256
TCONS_00001306	10	0.0081097	0.031036	0.998115	301	5	-0.47653	0.61714	0.61718	0.999305	6335	0	-0.47653
TCONS_00001580	10	0.0077926	0.029946	0.998115	288	1	0.0070672	0.12578	0.15716	0.999305	1531	1	0.0070672
TCONS_00003307	10	0.0081332	0.031109	0.998115	305	4	-0.25262	0.6636	0.66334	0.999305	6828	0	-0.25262
TCONS_00003355	8	0.0071861	0.026634	0.998115	270	4	-0.37216	0.0064492	0.015133	0.769994	215	2	-0.37216
TCONS_00003355	8	0.0071861	0.026634	0.998115	270	4	-0.37216	0.0064492	0.015133	0.769994	215	2	-0.37216
TCONS_00004256	10	0.006836	0.026707	0.998115	260	5	-0.47102	0.71532	0.71532	0.999305	7374	0	-0.47102
TCONS_00004293	10	0.0068471	0.026741	0.998115	261	3	-0.046255	0.84707	0.84761	0.999305	8725	0	-0.046255
TCONS_00004466	6	0.010071	0.032652	0.998115	360	2	-0.0099286	0.29793	0.29804	0.999305	3064	0	-0.0099286
TCONS_00005194	10	0.0083137	0.031655	0.998115	313	5	-0.50338	0.29182	0.29431	0.999305	3003	1	-0.50338
TCONS_00007542	10	0.0086403	0.03269	0.998115	320	3	0.15693	0.28856	0.29135	0.999305	2975	1	0.15693
TCONS_00007924	10	0.0078903	0.030298	0.998115	292	5	-0.30734	0.47098	0.47094	0.999305	4835	0	-0.30734
TCONS_00008077	10	0.0087002	0.032884	0.998115	324	5	-0.51621	0.42629	0.42587	0.999305	4381	0	-0.51621
TCONS_00008794	10	0.0081223	0.031077	0.998115	303	4	-0.030055	0.44957	0.44932	0.999305	4618	0	-0.030055
TCONS_00008982	7	0.010106	0.033008	0.998115	363	4	-0.53973	0.68907	0.69034	0.999305	7105	0	-0.53973
TCONS_00010919	10	0.0074253	0.028723	0.998115	281	3	0.031105	0.29861	0.30049	0.999305	3072	1	0.031105
TCONS_00011091	10	0.0081436	0.031144	0.998115	306	4	-0.29662	0.38788	0.38745	0.999305	3971	0	-0.29662
TCONS_00011408	10	0.0073204	0.028372	0.998115	276	5	-0.40265	0.095929	0.13481	0.999305	1295	1	-0.40265
TCONS_00013296	1	0.031539	0.031611	0.998115	910	1	-1.0454	0.96846	0.96871	0.999305	10044	0	-1.0454
TCONS_00014854	10	0.0077926	0.029946	0.998115	289	2	0.169	0.56061	0.56088	0.999305	5762	0	0.169
TCONS_00016119	9	0.0076237	0.028941	0.998115	283	4	-0.42704	0.12516	0.14878	0.999305	1529	1	-0.42704
TCONS_00016390	10	0.0079129	0.030381	0.998115	295	4	-0.26458	0.026262	0.049658	0.944567	525	1	-0.26458
TCONS_00016500	9	0.0076349	0.028979	0.998115	284	3	0.3643	0.13875	0.15948	0.999305	1640	1	0.3643
TCONS_00017097	10	0.0084745	0.032131	0.998115	316	2	0.15152	0.26351	0.26911	0.999305	2732	1	0.15152
TCONS_00017291	3	0.013094	0.027654	0.998115	459	2	-0.82866	0.71458	0.71489	0.999305	7363	0	-0.82866
TCONS_00017938	10	0.0079557	0.030534	0.998115	296	3	-0.19531	0.12203	0.15431	0.999305	1497	1	-0.19531
TCONS_00018027	10	0.0081598	0.031195	0.998115	307	2	-0.11325	0.050642	0.087757	0.999305	863	1	-0.11325
TCONS_00018685	7	0.0093838	0.030959	0.998115	344	4	-0.58094	0.73286	0.73381	0.999305	7546	0	-0.58094
TCONS_00019506	10	0.0064468	0.025442	0.998115	250	4	-0.15871	0.64106	0.64091	0.999305	6593	0	-0.15871
TCONS_00021897	10	0.0068738	0.026823	0.998115	262	5	-0.44038	0.82492	0.82531	0.999305	8490	0	-0.44038
TCONS_00022271	9	0.0081901	0.030914	0.998115	309	5	-0.49687	0.965	0.96487	0.999305	10009	0	-0.49687
TCONS_00022641	10	0.0082558	0.031494	0.998115	311	5	-0.33945	0.76932	0.7693	0.999305	7930	0	-0.33945
TCONS_00023247	10	0.0072678	0.028198	0.998115	273	3	-0.094785	0.96866	0.96869	0.999305	10046	0	-0.094785
TCONS_00023759	10	0.00705	0.027434	0.998115	268	5	-0.52041	0.81146	0.81162	0.999305	8339	0	-0.52041
TCONS_00024143	9	0.0085581	0.032157	0.998115	319	5	-0.53036	0.56295	0.56311	0.999305	5788	0	-0.53036
TCONS_00024503	10	0.006547	0.025766	0.998115	251	4	-0.18804	0.49159	0.49147	0.999305	5054	0	-0.18804
TCONS_00024848	10	0.0078985	0.030318	0.998115	293	2	-0.13353	0.38645	0.38599	0.999305	3961	0	-0.13353
TCONS_00025513	9	0.0087099	0.032668	0.998115	325	4	-0.40413	0.31439	0.31477	0.999305	3231	1	-0.40413
TCONS_00025536	10	0.0077102	0.02966	0.998115	287	5	-0.47115	0.83924	0.83962	0.999305	8637	0	-0.47115
TCONS_00025539	1	0.031803	0.031896	0.998115	921	1	-1.0591	0.9682	0.96848	0.999305	10041	0	-1.0591
TCONS_00026378	10	0.0084708	0.032115	0.998115	315	4	-0.028083	0.14662	0.17302	0.999305	1707	1	-0.028083
TCONS_00026912	10	0.0079095	0.030368	0.998115	294	4	-0.37475	0.8061	0.80625	0.999305	8291	0	-0.37475
TCONS_00027279	4	0.010631	0.028235	0.998115	373	1	0.24378	0.23454	0.23405	0.999305	2458	0	0.24378
TCONS_00027504	10	0.0066068	0.025955	0.998115	256	5	-0.41615	0.55483	0.55506	0.999305	5705	0	-0.41615
TCONS_00027937	10	0.0065722	0.025845	0.998115	253	5	-0.52921	0.99689	0.99684	0.999842	10360	0	-0.52921
TCONS_00027984	10	0.0072701	0.02821	0.998115	274	5	-0.44027	0.47003	0.46993	0.999305	4823	0	-0.44027
TCONS_00028662	4	0.012351	0.032413	0.998115	431	2	-0.33779	0.63072	0.63049	0.999305	6491	0	-0.33779
TCONS_00029003	1	0.032184	0.032291	0.998115	926	1	-1.0523	0.96782	0.96811	0.999305	10034	0	-1.0523
TCONS_00029143	9	0.008799	0.032944	0.998115	327	3	-0.42476	0.98601	0.98605	0.999498	10262	0	-0.42476
TCONS_00029924	10	0.0067953	0.026566	0.998115	259	2	0.038968	0.73616	0.73594	0.999305	7588	0	0.038968
NR_024555	8	0.0073361	0.027044	0.998115	278	3	-0.2015	0.10399	0.12488	0.999305	1350	1	-0.2015
NR_033296	10	0.0078857	0.03028	0.998115	291	4	-0.1814	0.23402	0.2436	0.999305	2453	1	-0.1814
NR_038353	10	0.0065852	0.025883	0.998115	254	1	0.053605	0.48062	0.4804	0.999305	4945	0	0.053605
NR_000029	10	0.2891	0.45998	0.999594	4530	1	0.14252	0.1376	0.16598	0.999305	1628	1	0.14252
NR_000039	10	0.12665	0.26458	0.999594	2616	3	-0.23853	0.8909	0.89114	0.999305	9182	0	-0.23853
NR_001275	10	0.91036	0.91049	0.999594	9440	0	0.39017	0.38605	0.38557	0.999305	3956	0	0.39017
NR_001278	10	0.88668	0.88704	0.999594	9193	0	0.083197	0.80089	0.80101	0.999305	8238	0	0.083197
NR_001279	6	0.04796	0.11106	0.999594	1295	2	-0.43935	0.21902	0.21924	0.999305	2325	1	-0.43935
NR_001280	10	0.044222	0.12268	0.999594	1202	4	-0.008609	0.8996	0.89984	0.999305	9283	0	-0.008609
NR_001281	6	0.78545	0.78631	0.999594	8231	0	0.017498	0.45722	0.45725	0.999305	4683	0	0.017498
NR_001282	10	0.61221	0.70233	0.999594	7098	1	0.065559	0.50645	0.50637	0.999305	5206	0	0.065559
NR_001283	10	0.86913	0.86945	0.999594	8996	0	-0.0065176	0.33189	0.33211	0.999305	3413	1	-0.0065176
NR_001288	10	0.081345	0.20044	0.999594	1964	3	0.36207	0.12952	0.15998	0.999305	1569	1	0.36207
NR_001298	10	0.74408	0.76871	0.999594	7908	1	0.06108	0.9108	0.91093	0.999305	9415	0	0.06108
NR_001317	10	0.31875	0.48365	0.999594	4768	2	0.028728	0.50477	0.50474	0.999305	5188	0	0.028728
NR_001435	10	0.51035	0.6469	0.999594	6458	2	-0.11659	0.6817	0.68145	0.999305	7022	0	-0.11659
NR_001443	10	0.66045	0.72367	0.999594	7378	1	-0.19849	0.32784	0.3282	0.999305	3374	1	-0.19849
NR_001446	10	0.76967	0.7852	0.999594	8103	1	0.01138	0.77787	0.77786	0.999305	8016	0	0.01138
NR_001447	10	0.81743	0.82098	0.999594	8515	1	0.11931	0.69625	0.69604	0.999305	7174	0	0.11931
NR_001448	10	0.37575	0.52987	0.999594	5278	2	-0.081093	0.92443	0.92451	0.999305	9568	0	-0.081093
NR_001458	10	0.41667	0.56443	0.999594	5631	1	-0.04889	0.67307	0.67275	0.999305	6936	0	-0.04889
NR_001459	10	0.17007	0.32441	0.999594	3210	2	-0.12312	0.23527	0.2446	0.999305	2464	1	-0.12312
NR_001527	10	0.79975	0.80676	0.999594	8359	1	-0.0024696	0.97594	0.97596	0.999305	10131	0	-0.0024696
NR_001530	10	0.1041	0.23279	0.999594	2300	1	-0.25124	0.94939	0.94938	0.999305	9848	0	-0.25124
NR_001533	12	0.90636	0.90663	0.999594	9395	0	0.16979	0.6871	0.68731	0.999305	7087	0	0.16979
NR_001534	10	0.44005	0.58444	0.999594	5836	1	0.11997	0.80583	0.806	0.999305	8286	0	0.11997
NR_001535	12	0.22647	0.41167	0.999594	3965	3	0.19087	0.31056	0.31737	0.999305	3190	1	0.19087
NR_001536	11	0.74574	0.78584	0.999594	7921	1	0.15008	0.79605	0.79682	0.999305	8193	0	0.15008
NR_001537	10	0.88082	0.88115	0.999594	9137	0	0.066989	0.60572	0.60587	0.999305	6207	0	0.066989
NR_001539	10	0.27578	0.4496	0.999594	4419	2	-0.046901	0.74826	0.74811	0.999305	7715	0	-0.046901
NR_001540	11	0.88387	0.88419	0.999594	9162	0	-0.069869	0.47601	0.47662	0.999305	4892	0	-0.069869
NR_001541	10	0.33717	0.49845	0.999594	4927	2	0.059416	0.88453	0.8848	0.999305	9110	0	0.059416
NR_001542	10	0.050647	0.13686	0.999594	1355	2	0.047093	0.34045	0.3404	0.999305	3486	1	0.047093
NR_001545	10	0.66903	0.72785	0.999594	7432	1	0.15841	0.50785	0.5078	0.999305	5222	0	0.15841
NR_001546	10	0.45513	0.59743	0.999594	5954	1	0.19776	0.16008	0.18334	0.999305	1829	1	0.19776
NR_001547	10	0.89201	0.89224	0.999594	9244	0	0.20345	0.51528	0.51521	0.999305	5295	0	0.20345
NR_001548	10	0.27619	0.44996	0.999594	4423	2	-0.09217	0.059779	0.10186	0.999305	978	1	-0.09217
NR_001549	10	0.16099	0.31185	0.999594	3090	1	0.24669	0.44908	0.44881	0.999305	4612	0	0.24669
NR_001550	10	0.34161	0.50209	0.999594	4967	2	-0.11349	0.73746	0.73734	0.999305	7601	0	-0.11349
NR_001551	10	0.011511	0.041963	0.999594	406	5	-0.29131	0.89339	0.89367	0.999305	9215	0	-0.29131
NR_001552	10	0.33397	0.49584	0.999594	4898	2	-0.14215	0.91739	0.9175	0.999305	9487	0	-0.14215
NR_001553	10	0.11403	0.24666	0.999594	2443	2	-0.26147	0.95767	0.95768	0.999305	9932	0	-0.26147
NR_001558	2	0.41235	0.41228	0.999594	5593	0	-0.37746	0.94373	0.94383	0.999305	9786	0	-0.37746
NR_001559	10	0.078799	0.19654	0.999594	1920	1	0.34779	0.00043075	0.0015539	0.621668	24	3	0.34779
NR_001564	1	0.4835	0.48307	0.999594	6213	0	-0.00755	0.5165	0.51595	0.999305	5310	0	-0.00755
NR_001566	10	0.3815	0.53458	0.999594	5332	2	-0.18882	0.2963	0.29832	0.999305	3043	1	-0.18882
NR_001568	10	0.89335	0.89363	0.999594	9258	0	0.3766	0.11277	0.14726	0.999305	1420	1	0.3766
NR_001569	6	0.034278	0.083559	0.999594	980	3	-0.47748	0.63744	0.63783	0.999305	6562	0	-0.47748
NR_001571	10	0.015849	0.055975	0.999594	534	4	-0.17609	0.81364	0.81392	0.999305	8371	0	-0.17609
NR_001573	3	0.83246	0.83212	0.999594	8657	0	0.53934	0.11784	0.11773	0.999305	1461	1	0.53934
NR_001574	10	0.80055	0.80739	0.999594	8366	1	0.12451	0.015983	0.033477	0.880818	366	2	0.12451
NR_001578	10	0.077099	0.19291	0.999594	1881	4	-0.35001	0.60218	0.60234	0.999305	6174	0	-0.35001
NR_001580	10	0.026984	0.08374	0.999594	786	2	-0.060342	0.027797	0.052013	0.946349	548	2	-0.060342
NR_001588	10	0.87832	0.87867	0.999594	9104	0	0.10298	0.42379	0.42337	0.999305	4347	0	0.10298
NR_001589	10	0.51387	0.65004	0.999594	6496	2	-0.035749	0.016312	0.033989	0.880818	372	1	-0.035749
NR_001590	10	0.49437	0.63228	0.999594	6310	2	0.20421	0.64163	0.64147	0.999305	6597	0	0.20421
NR_001591	10	0.28737	0.45867	0.999594	4516	2	-0.08801	0.22735	0.238	0.999305	2399	1	-0.08801
NR_002140	10	0.077424	0.19359	0.999594	1890	3	-0.39025	0.92516	0.92521	0.999305	9580	0	-0.39025
NR_002141	10	0.22599	0.40011	0.999594	3955	3	-0.17161	0.86069	0.86109	0.999305	8858	0	-0.17161
NR_002144	10	0.37961	0.53306	0.999594	5312	2	-0.05637	0.91405	0.91421	0.999305	9459	0	-0.05637
NR_002147	10	0.86142	0.86183	0.999594	8924	0	-0.004256	0.48009	0.47987	0.999305	4938	0	-0.004256
NR_002157	10	0.79887	0.8061	0.999594	8351	1	-0.022108	0.72389	0.72383	0.999305	7462	0	-0.022108
NR_002158	10	0.79887	0.8061	0.999594	8352	1	-0.0096977	0.64098	0.64083	0.999305	6591	0	-0.0096977
NR_002163	10	0.50909	0.64573	0.999594	6436	2	0.24998	0.12896	0.15957	0.999305	1564	1	0.24998
NR_002165	10	0.44542	0.58911	0.999594	5873	1	-0.10855	0.69945	0.69926	0.999305	7211	0	-0.10855
NR_002169	10	0.2465	0.4269	0.999594	4190	2	0.079232	0.086426	0.12786	0.999305	1231	1	0.079232
NR_002171	10	0.89509	0.89535	0.999594	9282	0	-0.20543	0.14387	0.17091	0.999305	1689	1	-0.20543
NR_002174	10	0.29899	0.46781	0.999594	4629	2	0.10978	0.19448	0.21069	0.999305	2104	1	0.10978
NR_002181	10	0.16054	0.31122	0.999594	3081	3	0.29894	0.35319	0.35289	0.999305	3615	1	0.29894
NR_002182	10	0.041748	0.11719	0.999594	1140	4	-0.22185	0.62595	0.62596	0.999305	6429	0	-0.22185
NR_002183	10	0.40799	0.5571	0.999594	5565	2	-0.029235	0.97234	0.97239	0.999305	10089	0	-0.029235
NR_002184	10	0.010256	0.037847	0.999594	366	2	-0.12882	0.21333	0.22635	0.999305	2275	1	-0.12882
NR_002185	10	0.035393	0.1029	0.999594	1005	4	-0.37869	0.13185	0.16172	0.999305	1585	1	-0.37869
NR_002186	9	0.92822	0.92807	0.999594	9619	0	-0.029252	0.70872	0.7081	0.999305	7301	0	-0.029252
NR_002187	10	0.96572	0.96572	0.999594	10020	0	-0.013767	0.79258	0.79267	0.999305	8161	0	-0.013767
NR_002188	10	0.018459	0.063995	0.999594	613	4	-0.37973	0.59839	0.59848	0.999305	6143	0	-0.37973
NR_002189	10	0.050673	0.13692	0.999594	1356	2	0.083127	0.70489	0.70467	0.999305	7269	0	0.083127
NR_002196	10	0.045993	0.12665	0.999594	1246	3	-0.045392	0.86759	0.86793	0.999305	8929	0	-0.045392
NR_002206	10	0.93436	0.9344	0.999594	9687	0	-0.0024621	0.36157	0.36109	0.999305	3697	0	-0.0024621
NR_002211	10	0.60741	0.70036	0.999594	7070	1	-0.10006	0.80552	0.80567	0.999305	8283	0	-0.10006
NR_002216	10	0.074543	0.18758	0.999594	1830	4	-0.23225	0.48505	0.48485	0.999305	4990	0	-0.23225
NR_002217	10	0.43626	0.58119	0.999594	5798	2	-0.1119	0.061378	0.10435	0.999305	998	1	-0.1119
NR_002223	10	0.12023	0.2555	0.999594	2521	2	-0.0022945	0.37879	0.37832	0.999305	3893	0	-0.0022945
NR_002224	10	0.47385	0.61391	0.999594	6110	2	0.0015907	0.5093	0.50924	0.999305	5240	0	0.0015907
NR_002226	10	0.89019	0.89048	0.999594	9225	0	-0.023276	0.22634	0.23712	0.999305	2387	1	-0.023276
NR_002305	10	0.85755	0.85795	0.999594	8883	0	-0.01374	0.57915	0.5792	0.999305	5949	0	-0.01374
NR_002307	10	0.090024	0.21286	0.999594	2095	3	-0.25114	0.3302	0.3305	0.999305	3394	1	-0.25114
NR_002308	10	0.021402	0.070805	0.999594	679	1	0.1333	0.058824	0.1004	0.999305	969	2	0.1333
NR_002311	10	0.53389	0.66843	0.999594	6676	2	-0.044056	0.42681	0.42639	0.999305	4385	0	-0.044056
NR_002312	10	0.23784	0.41596	0.999594	4090	2	0.11908	0.045588	0.079868	0.9945	788	1	0.11908
NR_002318	10	0.15855	0.3085	0.999594	3051	2	0.18756	0.60904	0.60922	0.999305	6241	0	0.18756
NR_002319	10	0.23323	0.40993	0.999594	4040	3	-0.16706	0.17023	0.19134	0.999305	1904	1	-0.16706
NR_002323	10	0.078757	0.19646	0.999594	1918	4	-0.24806	0.37263	0.37214	0.999305	3820	0	-0.24806
NR_002453	10	0.51761	0.65345	0.999594	6527	2	-0.12523	0.56995	0.57005	0.999305	5854	0	-0.12523
NR_002454	10	0.8132	0.81743	0.999594	8477	1	0.087707	0.34926	0.34906	0.999305	3572	1	0.087707
NR_002556	10	0.65668	0.72186	0.999594	7354	1	-0.10027	0.6956	0.69541	0.999305	7167	0	-0.10027
NR_002578	10	0.20903	0.37727	0.999594	3730	2	-0.13434	0.51091	0.51083	0.999305	5255	0	-0.13434
NR_002594	10	0.4527	0.59537	0.999594	5932	2	-0.052798	0.86751	0.86785	0.999305	8928	0	-0.052798
NR_002595	10	0.89465	0.89489	0.999594	9275	0	-0.024016	0.73193	0.73168	0.999305	7536	0	-0.024016
NR_002599	10	0.96004	0.96004	0.999594	9950	0	0.28259	0.00036981	0.0013483	0.613243	21	2	0.28259
NR_002601	10	0.10374	0.23228	0.999594	2294	3	-0.092188	0.80144	0.80156	0.999305	8245	0	-0.092188
NR_002605	10	0.012498	0.04517	0.999594	437	4	0.18612	0.15274	0.17776	0.999305	1761	1	0.18612
NR_002710	10	0.23002	0.40558	0.999594	4006	1	-0.072328	0.94607	0.94612	0.999305	9810	0	-0.072328
NR_002711	10	0.39085	0.54248	0.999594	5407	2	0.23967	0.42102	0.42061	0.999305	4323	0	0.23967
NR_002712	10	0.52229	0.65774	0.999594	6571	2	-0.15072	0.030401	0.056018	0.947509	587	2	-0.15072
NR_002713	7	0.48252	0.55171	0.999594	6203	1	-0.23636	0.67299	0.67413	0.999305	6935	0	-0.23636
NR_002714	10	0.068243	0.17432	0.999594	1702	3	0.021755	0.36206	0.36157	0.999305	3703	0	0.021755
NR_002718	10	0.10068	0.22797	0.999594	2243	2	-0.23112	0.43057	0.43034	0.999305	4417	0	-0.23112
NR_002720	10	0.1442	0.28881	0.999594	2849	2	0.00054648	0.33826	0.33822	0.999305	3467	1	0.00054648
NR_002722	10	0.32957	0.49231	0.999594	4862	2	-0.26466	0.70727	0.70713	0.999305	7290	0	-0.26466
NR_002724	10	0.080059	0.19865	0.999594	1939	3	0.15609	0.40724	0.40674	0.999305	4177	0	0.15609
NR_002726	10	0.9487	0.94872	0.999594	9829	0	0.1208	0.57847	0.57851	0.999305	5944	0	0.1208
NR_002727	10	0.23679	0.41463	0.999594	4078	2	-0.15862	0.41498	0.41447	0.999305	4257	0	-0.15862
NR_002731	10	0.23213	0.40844	0.999594	4024	3	-0.20019	0.97365	0.9737	0.999305	10106	0	-0.20019
NR_002733	10	0.33424	0.49606	0.999594	4901	1	0.35162	0.054611	0.093909	0.999305	907	2	0.35162
NR_002766	10	0.9179	0.91802	0.999594	9520	0	0.067431	0.36698	0.36644	0.999305	3755	0	0.067431
NR_002769	8	0.77882	0.77893	0.999594	8181	1	-0.12118	0.7407	0.74069	0.999305	7645	0	-0.12118
NR_002773	10	0.308	0.47507	0.999594	4696	1	0.08212	0.69733	0.6971	0.999305	7190	0	0.08212
NR_002774	10	0.98806	0.98808	0.999594	10268	0	0.26849	0.14964	0.17532	0.999305	1734	1	0.26849
NR_002775	10	0.85445	0.85483	0.999594	8856	0	-0.16248	0.85074	0.8512	0.999305	8757	0	-0.16248
NR_002779	10	0.93813	0.93818	0.999594	9731	0	0.10516	0.80586	0.80602	0.999305	8287	0	0.10516
NR_002781	10	0.4112	0.55977	0.999594	5585	2	0.040977	0.030295	0.055845	0.947509	584	2	0.040977
NR_002786	10	0.17214	0.32726	0.999594	3245	2	0.013961	0.90799	0.90819	0.999305	9380	0	0.013961
NR_002787	10	0.38748	0.5396	0.999594	5382	2	-0.071579	0.31555	0.31648	0.999305	3242	1	-0.071579
NR_002788	10	0.12774	0.26605	0.999594	2630	1	-0.031242	0.8782	0.87855	0.999305	9047	0	-0.031242
NR_002793	10	0.15684	0.3062	0.999594	3028	2	0.067706	0.29313	0.29547	0.999305	3014	1	0.067706
NR_002794	10	0.039694	0.11261	0.999594	1105	4	-0.34998	0.55834	0.55856	0.999305	5742	0	-0.34998
NR_002795	2	0.34799	0.34794	0.999594	5026	0	0.62155	0.01712	0.018288	0.809501	388	1	0.62155
NR_002798	10	0.062532	0.16232	0.999594	1600	3	0.091131	0.30913	0.3104	0.999305	3178	1	0.091131
NR_002803	10	0.58623	0.69165	0.999594	6977	1	0.28414	0.09177	0.13171	0.999305	1263	1	0.28414
NR_002807	10	0.20812	0.37604	0.999594	3721	2	0.12418	0.31944	0.32018	0.999305	3281	1	0.12418
NR_002809	10	0.063323	0.16397	0.999594	1614	2	-0.18999	0.90996	0.91012	0.999305	9399	0	-0.18999
NR_002812	10	0.80374	0.80983	0.999594	8394	1	0.042071	0.6753	0.67503	0.999305	6960	0	0.042071
NR_002814	4	0.68056	0.6804	0.999594	7503	0	-0.19881	0.96705	0.96714	0.999305	10027	0	-0.19881
NR_002815	10	0.67794	0.73229	0.999594	7487	1	0.18781	0.40618	0.40565	0.999305	4161	0	0.18781
NR_002816	10	0.10378	0.23234	0.999594	2295	2	0.07848	0.77446	0.77439	0.999305	7976	0	0.07848
NR_002817	10	0.2913	0.46177	0.999594	4555	2	-0.11561	0.84907	0.84958	0.999305	8744	0	-0.11561
NR_002818	10	0.16153	0.31263	0.999594	3102	1	0.19599	0.4505	0.45031	0.999305	4630	0	0.19599
NR_002819	10	0.9211	0.92126	0.999594	9552	0	0.17221	0.0073583	0.019116	0.812498	234	3	0.17221
NR_002822	10	0.69298	0.73996	0.999594	7576	1	-0.016373	0.94735	0.94733	0.999305	9825	0	-0.016373
NR_002824	10	0.98063	0.98078	0.999594	10185	0	0.34391	0.0011779	0.003764	0.69407	46	3	0.34391
NR_002826	10	0.12287	0.25923	0.999594	2555	2	0.14988	0.55027	0.55053	0.999305	5664	0	0.14988
NR_002829	10	0.072992	0.18434	0.999594	1795	3	0.24276	0.81355	0.81381	0.999305	8367	0	0.24276
NR_002834	10	0.087629	0.20937	0.999594	2058	2	0.21688	0.14212	0.16953	0.999305	1673	1	0.21688
NR_002836	10	0.68761	0.73721	0.999594	7542	1	0.062906	0.52882	0.52897	0.999305	5435	0	0.062906
NR_002837	10	0.92959	0.9296	0.999594	9641	0	-0.057963	0.3906	0.39018	0.999305	4003	0	-0.057963
NR_002838	10	0.84009	0.84088	0.999594	8732	1	-0.069004	0.20503	0.21949	0.999305	2203	1	-0.069004
NR_002923	10	0.50343	0.64043	0.999594	6392	2	0.20212	0.5906	0.59068	0.999305	6059	0	0.20212
NR_002924	10	0.33322	0.49518	0.999594	4891	1	-0.0060652	0.17824	0.19776	0.999305	1970	1	-0.0060652
NR_002925	10	0.78935	0.79903	0.999594	8273	1	0.011301	0.14249	0.16981	0.999305	1674	1	0.011301
NR_002929	10	0.97852	0.97853	0.999594	10154	0	0.46994	0.092642	0.13235	0.999305	1270	1	0.46994
NR_002930	10	0.46029	0.60196	0.999594	6001	2	0.13011	0.17238	0.19308	0.999305	1922	1	0.13011
NR_002931	10	0.23654	0.41433	0.999594	4076	3	-0.4223	0.061078	0.10387	0.999305	995	1	-0.4223
NR_002932	10	0.28941	0.46022	0.999594	4534	1	-0.011472	0.2437	0.25181	0.999305	2539	1	-0.011472
NR_002935	10	0.98521	0.9853	0.999594	10241	0	0.16585	0.59032	0.59039	0.999305	6057	0	0.16585
NR_002936	10	0.36963	0.52481	0.999594	5222	2	-0.17086	0.44124	0.441	0.999305	4529	0	-0.17086
NR_002937	10	0.97641	0.97645	0.999594	10127	0	0.48243	0.44499	0.44476	0.999305	4570	0	0.48243
NR_002938	10	0.96827	0.96831	0.999594	10048	0	0.14094	0.81317	0.81343	0.999305	8362	0	0.14094
NR_002939	10	0.14175	0.28544	0.999594	2816	2	-0.31276	0.57418	0.57426	0.999305	5897	0	-0.31276
NR_002940	10	0.15977	0.31018	0.999594	3070	3	-0.23507	0.46198	0.46182	0.999305	4729	0	-0.23507
NR_002941	10	0.014119	0.050487	0.999594	484	2	-0.30924	0.66181	0.66151	0.999305	6812	0	-0.30924
NR_002942	10	0.98761	0.98764	0.999594	10263	0	0.11953	0.65989	0.65956	0.999305	6788	0	0.11953
NR_002947	10	0.94102	0.94112	0.999594	9760	0	0.18153	0.011152	0.025599	0.880818	289	2	0.18153
NR_002948	10	0.51246	0.64879	0.999594	6482	2	-0.21622	0.48563	0.48546	0.999305	5001	0	-0.21622
NR_002949	10	0.38754	0.53966	0.999594	5384	1	0.06604	0.30312	0.30475	0.999305	3118	1	0.06604
NR_003002	10	0.04615	0.12701	0.999594	1250	4	-0.42621	0.43659	0.43638	0.999305	4493	0	-0.42621
NR_003003	10	0.45333	0.5959	0.999594	5937	1	-0.17728	0.89772	0.89796	0.999305	9259	0	-0.17728
NR_003023	10	0.36677	0.52245	0.999594	5196	2	-0.22677	0.47425	0.47417	0.999305	4872	0	-0.22677
NR_003024	10	0.092836	0.21685	0.999594	2134	2	-0.082236	0.89291	0.89316	0.999305	9206	0	-0.082236
NR_003034	10	0.1244	0.26131	0.999594	2576	3	-0.20157	0.063273	0.10729	0.999305	1025	1	-0.20157
NR_003038	10	0.1795	0.33719	0.999594	3351	2	0.045148	0.031409	0.057567	0.950628	605	1	0.045148
NR_003039	10	0.35768	0.5151	0.999594	5122	2	-0.28867	0.66057	0.66024	0.999305	6795	0	-0.28867
NR_003051	10	0.37154	0.52637	0.999594	5238	2	0.02965	0.61825	0.61831	0.999305	6352	0	0.02965
NR_003061	10	0.41073	0.55937	0.999594	5582	2	-0.14972	0.99659	0.99654	0.999842	10354	0	-0.14972
NR_003062	10	0.63989	0.71427	0.999594	7262	1	0.095025	0.44642	0.44619	0.999305	4583	0	0.095025
NR_003064	10	0.92909	0.92912	0.999594	9631	0	0.2957	0.19604	0.21197	0.999305	2120	1	0.2957
NR_003081	10	0.79379	0.8023	0.999594	8303	1	0.28049	0.0033937	0.009338	0.729187	124	3	0.28049
NR_003083	10	0.23894	0.41751	0.999594	4105	2	0.46604	0.11769	0.15098	0.999305	1459	1	0.46604
NR_003086	10	0.28825	0.45934	0.999594	4519	2	0.23789	0.35169	0.35142	0.999305	3597	1	0.23789
NR_003087	10	0.17806	0.33533	0.999594	3324	2	-0.012151	0.56277	0.56297	0.999305	5786	0	-0.012151
NR_003098	10	0.98304	0.98313	0.999594	10212	0	0.18825	0.83986	0.84026	0.999305	8643	0	0.18825
NR_003108	10	0.1663	0.3192	0.999594	3157	1	-0.021063	0.4479	0.44768	0.999305	4599	0	-0.021063
NR_003110	5	0.79277	0.79274	0.999594	8297	0	0.0054677	0.67437	0.67388	0.999305	6950	0	0.0054677
NR_003111	10	0.13519	0.27641	0.999594	2739	1	0.16036	0.31795	0.31875	0.999305	3265	1	0.16036
NR_003127	10	0.1489	0.29521	0.999594	2913	3	-0.13883	0.9992	0.99917	0.999842	10393	0	-0.13883
NR_003129	10	0.98126	0.98136	0.999594	10189	0	0.16847	0.7765	0.7765	0.999305	7997	0	0.16847
NR_003133	10	0.49561	0.63336	0.999594	6320	2	-0.16756	0.42713	0.42677	0.999305	4388	0	-0.16756
NR_003135	10	0.95133	0.95128	0.999594	9857	0	0.036216	0.85313	0.85355	0.999305	8785	0	0.036216
NR_003142	10	0.105	0.23409	0.999594	2312	3	-0.054772	0.50578	0.50568	0.999305	5201	0	-0.054772
NR_003143	10	0.99794	0.99791	0.999594	10383	0	0.3628	0.33351	0.3336	0.999305	3428	1	0.3628
NR_003144	10	0.73095	0.76092	0.999594	7818	1	0.22014	0.022024	0.043013	0.91641	460	2	0.22014
NR_003186	10	0.4838	0.62276	0.999594	6217	1	0.17562	0.039927	0.070942	0.983914	720	2	0.17562
NR_003187	10	0.4838	0.62276	0.999594	6216	2	-0.064611	0.28125	0.28475	0.999305	2898	1	-0.064611
NR_003190	10	0.28427	0.45626	0.999594	4491	1	0.18537	0.16423	0.1866	0.999305	1860	1	0.18537
NR_003191	10	0.14936	0.29586	0.999594	2920	2	0.3941	0.15828	0.18198	0.999305	1813	1	0.3941
NR_003238	10	0.84483	0.84549	0.999594	8773	1	0.15559	0.51682	0.51675	0.999305	5314	0	0.15559
NR_003239	10	0.18839	0.34916	0.999594	3491	3	-0.12451	0.78281	0.78285	0.999305	8059	0	-0.12451
NR_003244	10	0.066754	0.17121	0.999594	1675	1	-0.16102	0.06526	0.11038	0.999305	1058	2	-0.16102
NR_003245	10	0.039094	0.11127	0.999594	1093	3	0.091526	0.56831	0.56847	0.999305	5836	0	0.091526
NR_003246	10	0.094723	0.21954	0.999594	2161	3	0.19285	0.77244	0.77238	0.999305	7959	0	0.19285
NR_003254	10	0.67195	0.72927	0.999594	7450	1	0.21518	0.49907	0.49895	0.999305	5131	0	0.21518
NR_003255	10	0.82962	0.83137	0.999594	8628	1	-0.010868	0.53908	0.53935	0.999305	5549	0	-0.010868
NR_003261	10	0.46296	0.60433	0.999594	6020	2	-0.0010154	0.17442	0.19474	0.999305	1937	1	-0.0010154
NR_003263	10	0.25082	0.43022	0.999594	4215	2	0.15699	0.089636	0.13015	0.999305	1251	1	0.15699
NR_003264	10	0.94438	0.94444	0.999594	9782	0	0.047641	0.95494	0.95494	0.999305	9900	0	0.047641
NR_003265	10	0.11953	0.25446	0.999594	2509	2	0.092204	0.95494	0.95494	0.999305	9899	0	0.092204
NR_003266	10	0.34448	0.50452	0.999594	4995	2	-0.13808	0.5332	0.53357	0.999305	5481	0	-0.13808
NR_003267	10	0.78289	0.7943	0.999594	8214	1	0.024178	0.44399	0.44376	0.999305	4560	0	0.024178
NR_003268	10	0.80812	0.81332	0.999594	8428	1	-0.1617	0.91216	0.91233	0.999305	9435	0	-0.1617
NR_003275	10	0.41292	0.56122	0.999594	5598	2	0.027459	0.29104	0.29362	0.999305	2997	1	0.027459
NR_003276	10	0.78883	0.79866	0.999594	8267	1	-0.089819	0.85157	0.85204	0.999305	8769	0	-0.089819
NR_003277	10	0.68968	0.73819	0.999594	7557	1	0.34194	0.85254	0.853	0.999305	8781	0	0.34194
NR_003284	10	0.90301	0.90321	0.999594	9366	0	0.034354	0.57842	0.57847	0.999305	5943	0	0.034354
NR_003290	10	0.65997	0.72343	0.999594	7374	1	0.10033	0.050339	0.087313	0.999305	857	1	0.10033
NR_003291	10	0.85679	0.85722	0.999594	8876	0	0.30949	0.019554	0.03909	0.90561	424	2	0.30949
NR_003307	10	0.11125	0.24283	0.999594	2406	1	0.35682	0.44834	0.4481	0.999305	4604	0	0.35682
NR_003365	10	0.65102	0.71921	0.999594	7319	1	0.080015	0.62704	0.62705	0.999305	6444	0	0.080015
NR_003366	10	0.19613	0.3597	0.999594	3587	1	0.11642	0.59003	0.59011	0.999305	6054	0	0.11642
NR_003367	10	0.19886	0.36352	0.999594	3617	3	-0.017039	0.40823	0.40773	0.999305	4189	0	-0.017039
NR_003369	10	0.93919	0.93923	0.999594	9742	0	0.088516	0.06152	0.10456	0.999305	1000	2	0.088516
NR_003370	10	0.97683	0.97684	0.999594	10132	0	0.15104	0.68136	0.68109	0.999305	7020	0	0.15104
NR_003500	10	0.19708	0.36103	0.999594	3602	2	-0.073974	0.92132	0.92146	0.999305	9536	0	-0.073974
NR_003502	10	0.50485	0.64178	0.999594	6405	2	-0.20515	0.38768	0.38725	0.999305	3968	0	-0.20515
NR_003504	10	0.10007	0.22713	0.999594	2238	3	-0.039811	0.75725	0.75715	0.999305	7807	0	-0.039811
NR_003505	10	0.84619	0.84682	0.999594	8783	1	0.069211	0.90026	0.90052	0.999305	9292	0	0.069211
NR_003506	10	0.1923	0.35442	0.999594	3541	1	0.032162	0.64578	0.64555	0.999305	6642	0	0.032162
NR_003521	10	0.060824	0.1587	0.999594	1560	3	-0.15223	0.69323	0.69311	0.999305	7137	0	-0.15223
NR_003525	10	0.25852	0.43614	0.999594	4281	2	0.19941	0.096411	0.13517	0.999305	1300	1	0.19941
NR_003528	10	0.69603	0.74146	0.999594	7595	1	-0.040652	0.37679	0.37637	0.999305	3870	0	-0.040652
NR_003539	10	0.79831	0.80566	0.999594	8344	1	0.40545	0.30121	0.30288	0.999305	3096	1	0.40545
NR_003551	10	0.03745	0.10754	0.999594	1051	1	0.40069	0.039796	0.070739	0.982862	717	2	0.40069
NR_003554	10	0.10422	0.23296	0.999594	2302	2	0.13414	0.84876	0.84926	0.999305	8740	0	0.13414
NR_003558	10	0.075259	0.18911	0.999594	1851	2	0.18839	0.021195	0.04168	0.91641	448	1	0.18839
NR_003561	10	0.38023	0.53355	0.999594	5316	1	0.026561	0.71382	0.7138	0.999305	7354	0	0.026561
NR_003563	10	0.44093	0.58521	0.999594	5845	1	0.091377	0.00012428	0.00047354	0.381188	12	4	0.091377
NR_003569	10	0.99592	0.99592	0.999594	10356	0	0.031773	0.30841	0.30971	0.999305	3169	1	0.031773
NR_003570	10	0.44951	0.59263	0.999594	5907	1	0.19591	0.44018	0.43994	0.999305	4517	0	0.19591
NR_003573	10	0.039443	0.11205	0.999594	1101	3	-0.26412	0.82661	0.827	0.999305	8506	0	-0.26412
NR_003574	10	0.32274	0.48688	0.999594	4800	2	0.23641	0.38924	0.3888	0.999305	3986	0	0.23641
NR_003579	10	0.02629	0.082116	0.999594	775	4	-0.071361	0.26379	0.26935	0.999305	2735	1	-0.071361
NR_003580	11	0.95001	0.94996	0.999594	9839	0	-0.09527	0.97699	0.97697	0.999305	10145	0	-0.09527
NR_003581	10	0.9773	0.97732	0.999594	10139	0	-0.011107	0.9777	0.97772	0.999305	10163	0	-0.011107
NR_003584	10	0.8409	0.84165	0.999594	8741	1	0.085356	0.059017	0.1007	0.999305	971	2	0.085356
NR_003589	11	0.32855	0.51413	0.999594	4852	2	-0.18341	0.28123	0.28981	0.999305	2897	1	-0.18341
NR_003594	17	0.56027	0.7537	0.999594	6832	2	0.070195	0.89607	0.8964	0.999305	9243	0	0.070195
NR_003599	10	0.87256	0.87296	0.999594	9035	0	-0.060164	0.058082	0.09925	0.999305	955	2	-0.060164
NR_003602	10	0.78956	0.79919	0.999594	8274	1	0.0125	0.85516	0.85556	0.999305	8808	0	0.0125
NR_003603	10	0.85937	0.85975	0.999594	8900	0	-0.077113	0.056363	0.096648	0.999305	931	2	-0.077113
NR_003607	10	0.84997	0.85047	0.999594	8814	1	0.35396	0.47069	0.47065	0.999305	4829	0	0.35396
NR_003608	10	0.16917	0.32312	0.999594	3194	3	0.047783	0.96199	0.96198	0.999305	9969	0	0.047783
NR_003610	10	0.94568	0.94572	0.999594	9794	0	-0.13319	0.64917	0.64883	0.999305	6672	0	-0.13319
NR_003611	10	0.9975	0.99743	0.999594	10379	0	0.11702	0.75978	0.75976	0.999305	7838	0	0.11702
NR_003612	10	0.91727	0.91738	0.999594	9510	0	0.011455	0.90111	0.90134	0.999305	9302	0	0.011455
NR_003613	10	0.18741	0.34789	0.999594	3469	3	-0.062634	0.48639	0.48621	0.999305	5007	0	-0.062634
NR_003615	10	0.15791	0.30767	0.999594	3039	1	-0.095525	0.90284	0.90304	0.999305	9322	0	-0.095525
NR_003654	10	0.19335	0.35584	0.999594	3553	2	-0.157	0.68032	0.68003	0.999305	7010	0	-0.157
NR_003658	3	0.34267	0.34721	0.999594	4977	1	-0.45121	0.57792	0.57785	0.999305	5935	0	-0.45121
NR_003659	10	0.42925	0.57515	0.999594	5735	2	-0.057428	0.77142	0.77135	0.999305	7946	0	-0.057428
NR_003660	10	0.020054	0.067685	0.999594	651	4	-0.37928	0.51758	0.5175	0.999305	5322	0	-0.37928
NR_003661	10	0.97854	0.97857	0.999594	10155	0	0.22588	0.025333	0.048181	0.938105	512	1	0.22588
NR_003663	10	0.1867	0.34689	0.999594	3458	2	-0.24314	0.54306	0.54326	0.999305	5593	0	-0.24314
NR_003664	13	0.084379	0.21675	0.999594	2008	1	-0.13537	0.46979	0.46903	0.999305	4822	0	-0.13537
NR_003665	10	0.18345	0.34255	0.999594	3409	2	0.028303	0.72043	0.72042	0.999305	7424	0	0.028303
NR_003666	10	0.86629	0.86666	0.999594	8966	0	0.10836	0.017977	0.036672	0.890668	403	1	0.10836
NR_003667	10	0.234	0.41093	0.999594	4046	3	-0.20315	0.40067	0.4002	0.999305	4105	0	-0.20315
NR_003669	10	0.13926	0.28195	0.999594	2786	3	-0.022889	0.3622	0.36173	0.999305	3705	0	-0.022889
NR_003670	10	0.86316	0.86354	0.999594	8936	0	-0.071745	0.82997	0.83034	0.999305	8549	0	-0.071745
NR_003672	10	0.13317	0.27362	0.999594	2702	2	0.12225	0.4668	0.4667	0.999305	4784	0	0.12225
NR_003673	10	0.80675	0.81222	0.999594	8412	1	0.1982	0.23991	0.24853	0.999305	2505	1	0.1982
NR_003674	10	0.9813	0.98139	0.999594	10190	0	0.10712	0.94948	0.94947	0.999305	9852	0	0.10712
NR_003675	10	0.064602	0.16669	0.999594	1632	3	-0.38421	0.86119	0.86163	0.999305	8862	0	-0.38421
NR_003676	10	0.03706	0.10672	0.999594	1043	3	-0.065328	0.48772	0.48762	0.999305	5016	0	-0.065328
NR_003678	10	0.097635	0.22374	0.999594	2201	3	0.044192	0.4471	0.44688	0.999305	4591	0	0.044192
NR_003679	10	0.71361	0.75107	0.999594	7698	1	0.22471	0.13259	0.16227	0.999305	1591	1	0.22471
NR_003683	10	0.91227	0.91242	0.999594	9461	0	0.074569	0.01912	0.038404	0.897708	420	1	0.074569
NR_003697	10	0.088232	0.21022	0.999594	2068	2	-0.15067	0.62765	0.62764	0.999305	6453	0	-0.15067
NR_003700	10	0.95358	0.95357	0.999594	9876	0	-0.15987	0.30868	0.30995	0.999305	3171	1	-0.15987
NR_003713	10	0.17248	0.32775	0.999594	3253	3	-0.022764	0.89095	0.89118	0.999305	9183	0	-0.022764
NR_003714	10	0.42816	0.57414	0.999594	5729	2	0.020764	0.37433	0.3738	0.999305	3840	0	0.020764
NR_003716	10	0.24032	0.41933	0.999594	4123	3	-0.14047	0.040407	0.071677	0.985397	724	1	-0.14047
NR_003719	10	0.89841	0.89861	0.999594	9320	0	-0.16706	0.69494	0.69476	0.999305	7158	0	-0.16706
NR_003720	10	0.065446	0.16845	0.999594	1650	3	-0.18483	0.43565	0.43541	0.999305	4477	0	-0.18483
NR_003920	10	0.35685	0.51449	0.999594	5112	2	0.15034	0.30083	0.30252	0.999305	3093	1	0.15034
NR_003922	10	0.26115	0.43819	0.999594	4296	2	-0.043523	0.91962	0.91979	0.999305	9514	0	-0.043523
NR_003923	10	0.49331	0.6313	0.999594	6302	1	-0.26689	0.89893	0.89914	0.999305	9275	0	-0.26689
NR_003927	10	0.041661	0.11699	0.999594	1137	2	0.036788	0.67322	0.67287	0.999305	6939	0	0.036788
NR_003929	10	0.87809	0.87843	0.999594	9100	0	0.080143	0.03147	0.057666	0.950628	606	2	0.080143
NR_003930	10	0.25293	0.43187	0.999594	4231	2	-0.020729	0.55793	0.55814	0.999305	5739	0	-0.020729
NR_003932	10	0.84402	0.84465	0.999594	8766	1	0.37227	0.056119	0.096286	0.999305	927	2	0.37227
NR_003934	10	0.54867	0.67731	0.999594	6770	1	-0.021505	0.14836	0.17433	0.999305	1724	1	-0.021505
NR_003945	10	0.14545	0.29054	0.999594	2868	2	-0.22765	0.74581	0.74568	0.999305	7689	0	-0.22765
NR_003948	10	0.89762	0.89786	0.999594	9311	0	0.25517	0.49245	0.49236	0.999305	5063	0	0.25517
NR_003949	10	0.3528	0.51116	0.999594	5070	2	0.15022	0.9356	0.93568	0.999305	9690	0	0.15022
NR_003950	10	0.39592	0.54685	0.999594	5456	1	0.17714	0.65772	0.65733	0.999305	6761	0	0.17714
NR_003951	8	0.033269	0.09512	0.999594	953	2	0.20496	0.22541	0.22937	0.999305	2375	1	0.20496
NR_003952	10	0.054289	0.14479	0.999594	1424	2	-0.19465	0.97703	0.97704	0.999305	10146	0	-0.19465
NR_003955	10	0.5108	0.6473	0.999594	6465	1	-0.0096759	0.95342	0.95342	0.999305	9881	0	-0.0096759
NR_004405	10	0.47336	0.61349	0.999594	6105	2	-0.0034579	0.14818	0.17418	0.999305	1721	1	-0.0034579
NR_004422	9	0.16519	0.31448	0.999594	3143	2	-0.19442	0.37284	0.37332	0.999305	3824	0	-0.19442
NR_004844	10	0.96111	0.96112	0.999594	9964	0	-0.011995	0.02997	0.055395	0.947509	579	1	-0.011995
NR_004845	10	0.19479	0.35791	0.999594	3571	2	0.021327	0.20906	0.22291	0.999305	2242	1	0.021327
NR_004846	10	0.4941	0.63204	0.999594	6309	2	0.060043	0.92105	0.92122	0.999305	9529	0	0.060043
NR_004855	10	0.071806	0.18186	0.999594	1770	2	-0.16947	0.93272	0.93275	0.999305	9655	0	-0.16947
NR_015340	10	0.46022	0.60191	0.999594	5999	1	-0.16893	0.080172	0.1233	0.999305	1185	1	-0.16893
NR_015341	10	0.19287	0.35518	0.999594	3546	1	-0.070627	0.46913	0.46904	0.999305	4809	0	-0.070627
NR_015352	10	0.51229	0.64865	0.999594	6480	1	0.068222	0.33534	0.33534	0.999305	3441	1	0.068222
NR_015353	10	0.98196	0.98206	0.999594	10197	0	0.0511	0.60338	0.60355	0.999305	6181	0	0.0511
NR_015358	10	0.44623	0.58983	0.999594	5884	1	0.14852	0.83178	0.83213	0.999305	8562	0	0.14852
NR_015359	10	0.022046	0.072329	0.999594	697	3	-0.41434	0.85117	0.85165	0.999305	8762	0	-0.41434
NR_015360	10	0.61454	0.70333	0.999594	7108	1	0.21489	0.8847	0.88496	0.999305	9113	0	0.21489
NR_015361	10	0.49193	0.63008	0.999594	6290	1	0.057449	0.35312	0.35283	0.999305	3614	1	0.057449
NR_015363	3	0.075144	0.12822	0.999594	1848	2	-0.4724	0.27351	0.27305	0.999305	2818	0	-0.4724
NR_015366	2	0.72309	0.72294	0.999594	7765	0	-0.035425	0.75419	0.75416	0.999305	7773	0	-0.035425
NR_015370	10	0.34667	0.50628	0.999594	5014	1	-0.033605	0.39833	0.39782	0.999305	4082	0	-0.033605
NR_015374	10	0.60232	0.69827	0.999594	7049	1	-0.040809	0.81078	0.81094	0.999305	8334	0	-0.040809
NR_015376	10	0.46959	0.61021	0.999594	6069	2	0.14401	0.58975	0.5898	0.999305	6050	0	0.14401
NR_015378	10	0.038525	0.10999	0.999594	1078	3	0.070926	0.87294	0.87331	0.999305	8995	0	0.070926
NR_015379	10	0.87334	0.87368	0.999594	9044	0	0.078165	0.60636	0.60651	0.999305	6211	0	0.078165
NR_015381	10	0.99097	0.99101	0.999594	10301	0	0.21223	0.074865	0.1195	0.999305	1153	1	0.21223
NR_015383	10	0.017636	0.061467	0.999594	592	5	-0.44086	0.42898	0.42868	0.999305	4403	0	-0.44086
NR_015389	7	0.11003	0.22349	0.999594	2391	2	0.10275	0.08625	0.10331	0.999305	1230	1	0.10275
NR_015390	2	0.40472	0.40473	0.999594	5530	0	-0.33484	0.91521	0.91535	0.999305	9468	0	-0.33484
NR_015391	10	0.54091	0.67448	0.999594	6742	1	0.12943	0.62165	0.62171	0.999305	6386	0	0.12943
NR_015392	10	0.072719	0.18375	0.999594	1789	3	-0.12211	0.099108	0.1372	0.999305	1312	1	-0.12211
NR_015394	10	0.90957	0.90974	0.999594	9429	0	0.25506	0.02397	0.046049	0.91641	495	2	0.25506
NR_015395	10	0.24636	0.42678	0.999594	4187	2	0.10086	0.85166	0.85213	0.999305	8772	0	0.10086
NR_015396	4	0.39878	0.41151	0.999594	5480	1	0.060328	0.072686	0.076278	0.9945	1133	1	0.060328
NR_015400	10	0.12822	0.2668	0.999594	2639	3	-0.17295	0.15864	0.18224	0.999305	1816	1	-0.17295
NR_015401	10	0.16639	0.31931	0.999594	3159	3	-0.0616	0.26568	0.271	0.999305	2752	1	-0.0616
NR_015405	9	0.57336	0.65762	0.999594	6907	1	0.063369	0.32887	0.32896	0.999305	3384	1	0.063369
NR_015406	10	0.90165	0.90189	0.999594	9356	0	0.22903	0.35548	0.35511	0.999305	3637	1	0.22903
NR_015407	10	0.03312	0.097795	0.999594	948	4	-0.32232	0.73341	0.73316	0.999305	7554	0	-0.32232
NR_015410	10	0.083499	0.20351	0.999594	1997	2	-0.39974	0.70404	0.70386	0.999305	7258	0	-0.39974
NR_015413	10	0.2661	0.44205	0.999594	4336	2	-0.24417	0.7639	0.76392	0.999305	7878	0	-0.24417
NR_015414	2	0.62265	0.62263	0.999594	7155	0	0.01519	0.57517	0.57516	0.999305	5908	0	0.01519
NR_015417	7	0.5111	0.56809	0.999594	6470	1	0.123	0.59229	0.59348	0.999305	6079	0	0.123
NR_015419	10	0.055282	0.14692	0.999594	1449	4	-0.33276	0.63428	0.63431	0.999305	6523	0	-0.33276
NR_015421	10	0.051449	0.1385	0.999594	1370	3	-0.32603	0.010518	0.024596	0.874886	281	1	-0.32603
NR_015422	3	0.70873	0.7091	0.999594	7667	0	-0.16303	0.66447	0.66475	0.999305	6837	0	-0.16303
NR_015425	10	0.27941	0.45248	0.999594	4450	1	0.044562	0.80099	0.80109	0.999305	8240	0	0.044562
NR_015429	10	0.72167	0.75557	0.999594	7757	1	0.42907	0.27427	0.27855	0.999305	2823	1	0.42907
NR_015430	10	0.17528	0.33162	0.999594	3290	3	-0.19177	0.80119	0.80127	0.999305	8243	0	-0.19177
NR_015431	10	0.89694	0.89721	0.999594	9303	0	0.29609	0.41276	0.41227	0.999305	4236	0	0.29609
NR_015433	3	0.19104	0.21947	0.999594	3526	1	-0.46753	0.91296	0.91276	0.999305	9443	0	-0.46753
NR_015439	10	0.10823	0.23862	0.999594	2354	2	-0.21978	0.83702	0.83738	0.999305	8615	0	-0.21978
NR_015440	10	0.87439	0.87476	0.999594	9057	0	0.0045081	0.23153	0.24155	0.999305	2431	1	0.0045081
NR_015441	10	0.15	0.29671	0.999594	2929	2	-0.23921	0.60033	0.60049	0.999305	6161	0	-0.23921
NR_015444	10	0.054266	0.14475	0.999594	1423	2	0.22606	0.472	0.47188	0.999305	4849	0	0.22606
NR_015445	10	0.92871	0.92873	0.999594	9626	0	0.32569	0.091383	0.13143	0.999305	1262	1	0.32569
NR_015446	10	0.81306	0.81733	0.999594	8474	1	-0.16725	0.37402	0.3735	0.999305	3836	0	-0.16725
NR_015447	10	0.083911	0.2041	0.999594	2002	2	-0.16276	0.75922	0.75919	0.999305	7833	0	-0.16276
NR_015448	10	0.92053	0.92069	0.999594	9546	0	0.20502	0.40829	0.40779	0.999305	4190	0	0.20502
NR_015449	10	0.32056	0.48515	0.999594	4778	2	-0.12782	0.16576	0.18778	0.999305	1870	1	-0.12782
NR_015450	10	0.028091	0.086277	0.999594	819	4	-0.17523	0.023913	0.045952	0.91641	494	2	-0.17523
NR_015451	10	0.89978	0.90001	0.999594	9337	0	-0.081235	0.93675	0.9368	0.999305	9700	0	-0.081235
NR_021487	10	0.1628	0.31436	0.999594	3115	2	0.049808	0.23817	0.24698	0.999305	2486	1	0.049808
NR_021490	10	0.029756	0.090124	0.999594	863	4	-0.13992	0.41615	0.41567	0.999305	4271	0	-0.13992
NR_021492	10	0.17343	0.32901	0.999594	3268	3	-0.17186	0.8502	0.85068	0.999305	8751	0	-0.17186
NR_021493	10	0.65909	0.72301	0.999594	7369	1	0.011325	0.24771	0.25534	0.999305	2568	1	0.011325
NR_022006	10	0.66561	0.72617	0.999594	7413	1	0.2801	0.27126	0.27593	0.999305	2802	1	0.2801
NR_022007	10	0.39012	0.54184	0.999594	5401	1	0.11644	0.12643	0.15768	0.999305	1539	1	0.11644
NR_022008	10	0.84235	0.84305	0.999594	8754	1	-0.10645	0.87387	0.87422	0.999305	9006	0	-0.10645
NR_022009	10	0.42653	0.57266	0.999594	5716	2	-0.12922	0.71993	0.71995	0.999305	7414	0	-0.12922
NR_022010	10	0.77064	0.78581	0.999594	8118	1	0.067934	0.32064	0.32132	0.999305	3292	1	0.067934
NR_022011	10	0.091964	0.2156	0.999594	2123	2	0.17352	0.28043	0.284	0.999305	2889	1	0.17352
NR_023311	10	0.49245	0.63053	0.999594	6294	1	0.032028	0.74829	0.74815	0.999305	7716	0	0.032028
NR_023351	10	0.045517	0.12556	0.999594	1237	4	-0.30729	0.7886	0.78879	0.999305	8114	0	-0.30729
NR_023362	10	0.7249	0.75743	0.999594	7777	1	0.11235	0.62267	0.62271	0.999305	6395	0	0.11235
NR_023380	10	0.81214	0.8165	0.999594	8468	1	-0.023167	0.024713	0.047199	0.928101	504	1	-0.023167
NR_023382	10	0.53818	0.67235	0.999594	6712	1	0.10705	0.036033	0.064847	0.965479	671	2	0.10705
NR_023383	10	0.23331	0.41002	0.999594	4041	2	0.072758	0.035917	0.064654	0.965479	669	1	0.072758
NR_023386	10	0.025208	0.079597	0.999594	754	4	-0.12595	0.21299	0.22607	0.999305	2272	1	-0.12595
NR_023387	10	0.99568	0.99569	0.999594	10352	0	0.0096163	0.30841	0.30971	0.999305	3170	1	0.0096163
NR_023391	10	0.21406	0.38409	0.999594	3796	3	-0.096389	0.14781	0.17392	0.999305	1714	1	-0.096389
NR_023392	10	0.14891	0.29521	0.999594	2914	1	-0.17286	0.97986	0.97993	0.999305	10197	0	-0.17286
NR_023915	7	0.088575	0.18832	0.999594	2077	2	-0.10251	0.91071	0.9114	0.999305	9412	0	-0.10251
NR_023917	10	0.044574	0.12349	0.999594	1211	3	-0.19958	0.44387	0.44365	0.999305	4557	0	-0.19958
NR_023918	3	0.73311	0.73334	0.999594	7839	0	0.37458	0.54587	0.54577	0.999305	5623	0	0.37458
NR_023919	3	0.72513	0.72545	0.999594	7779	0	0.387	0.07045	0.071439	0.984493	1115	1	0.387
NR_023925	10	0.37803	0.53178	0.999594	5296	1	-0.10021	0.43678	0.43655	0.999305	4495	0	-0.10021
NR_024004	9	0.936	0.93588	0.999594	9713	0	-0.097341	0.55394	0.55398	0.999305	5699	0	-0.097341
NR_024005	10	0.98378	0.98389	0.999594	10225	0	0.011183	0.24098	0.2495	0.999305	2513	1	0.011183
NR_024006	10	0.37081	0.5258	0.999594	5232	2	0.025786	0.50077	0.5007	0.999305	5145	0	0.025786
NR_024008	10	0.035968	0.10426	0.999594	1016	3	0.00020169	0.45627	0.456	0.999305	4672	0	0.00020169
NR_024021	10	0.84146	0.84219	0.999594	8746	1	-0.037221	0.79995	0.80005	0.999305	8222	0	-0.037221
NR_024027	10	0.3936	0.5448	0.999594	5432	2	0.15371	0.64819	0.64787	0.999305	6665	0	0.15371
NR_024028	3	0.94392	0.9439	0.999594	9779	0	0.46335	0.36234	0.36228	0.999305	3706	0	0.46335
NR_024031	10	0.81135	0.81586	0.999594	8462	1	0.089757	0.27435	0.27861	0.999305	2824	1	0.089757
NR_024032	10	0.21618	0.38701	0.999594	3820	2	0.095417	0.049971	0.086773	0.999305	853	2	0.095417
NR_024034	10	0.049759	0.135	0.999594	1336	4	-0.33944	0.98763	0.98765	0.999546	10275	0	-0.33944
NR_024035	10	0.8195	0.82277	0.999594	8539	1	0.11324	0.45136	0.45116	0.999305	4637	0	0.11324
NR_024037	10	0.79496	0.80318	0.999594	8315	1	0.3441	0.43159	0.43139	0.999305	4428	0	0.3441
NR_024040	10	0.10773	0.2379	0.999594	2348	2	0.15455	0.37651	0.37606	0.999305	3867	0	0.15455
NR_024041	10	0.66316	0.725	0.999594	7394	1	0.36177	0.022418	0.043608	0.91641	467	2	0.36177
NR_024042	10	0.33672	0.49804	0.999594	4920	2	-0.24482	0.78574	0.78589	0.999305	8084	0	-0.24482
NR_024044	10	0.66893	0.72779	0.999594	7431	1	0.074626	0.05507	0.094605	0.999305	913	1	0.074626
NR_024045	10	0.40406	0.55377	0.999594	5526	2	-0.20733	0.9142	0.91434	0.999305	9460	0	-0.20733
NR_024046	10	0.13862	0.28106	0.999594	2778	3	-0.24898	0.41013	0.40959	0.999305	4209	0	-0.24898
NR_024049	10	0.083006	0.20279	0.999594	1989	3	-0.14623	0.046094	0.080684	0.9945	795	1	-0.14623
NR_024054	10	0.080428	0.19918	0.999594	1947	3	-0.29667	0.8721	0.87252	0.999305	8983	0	-0.29667
NR_024061	10	0.56162	0.68216	0.999594	6841	1	0.16247	0.27142	0.27604	0.999305	2803	1	0.16247
NR_024062	10	0.77213	0.78678	0.999594	8131	1	0.12152	0.54254	0.54275	0.999305	5588	0	0.12152
NR_024063	8	0.34601	0.48148	0.999594	5010	2	0.35911	0.4731	0.4732	0.999305	4859	0	0.35911
NR_024065	10	0.034632	0.10121	0.999594	990	4	0.035493	0.0054906	0.01447	0.76406	192	2	0.035493
NR_024074	10	0.6745	0.73058	0.999594	7467	1	0.11498	0.62686	0.62688	0.999305	6442	0	0.11498
NR_024075	10	0.53136	0.66615	0.999594	6655	2	-0.13602	0.4898	0.48969	0.999305	5038	0	-0.13602
NR_024076	9	0.36772	0.51076	0.999594	5207	2	-0.033273	0.18697	0.199	0.999305	2042	1	-0.033273
NR_024077	10	0.5992	0.69695	0.999594	7035	1	0.034083	0.32094	0.3216	0.999305	3296	1	0.034083
NR_024079	10	0.018208	0.063217	0.999594	608	4	-0.30623	0.54898	0.54924	0.999305	5651	0	-0.30623
NR_024087	10	0.17647	0.3332	0.999594	3305	2	-0.023103	0.40558	0.40508	0.999305	4155	0	-0.023103
NR_024089	10	0.057707	0.15203	0.999594	1497	4	-0.22609	0.8232	0.82362	0.999305	8473	0	-0.22609
NR_024090	6	0.83685	0.83724	0.999594	8698	0	-0.14502	0.97834	0.97863	0.999305	10171	0	-0.14502
NR_024092	10	0.17159	0.32651	0.999594	3239	3	-0.17324	0.071708	0.11716	0.999305	1124	1	-0.17324
NR_024096	10	0.22641	0.40068	0.999594	3964	2	-0.034186	0.087595	0.12869	0.999305	1235	1	-0.034186
NR_024100	10	0.3718	0.52659	0.999594	5240	2	0.12622	0.087497	0.12861	0.999305	1234	1	0.12622
NR_024116	10	0.8954	0.89564	0.999594	9285	0	-0.00059843	0.20236	0.21722	0.999305	2177	1	-0.00059843
NR_024119	10	0.077078	0.19286	0.999594	1880	3	-0.013519	0.037664	0.067352	0.969017	689	2	-0.013519
NR_024120	10	0.68612	0.73644	0.999594	7532	1	-0.1075	0.55732	0.55749	0.999305	5730	0	-0.1075
NR_024121	10	0.35269	0.51107	0.999594	5068	2	-0.12714	0.41687	0.41646	0.999305	4281	0	-0.12714
NR_024127	10	0.98523	0.98532	0.999594	10242	0	0.56311	0.0042518	0.011441	0.729187	152	3	0.56311
NR_024128	10	0.1058	0.23519	0.999594	2326	2	0.095973	0.011358	0.025927	0.880818	293	2	0.095973
NR_024151	10	0.15483	0.30344	0.999594	3000	2	0.20817	0.12362	0.15555	0.999305	1516	1	0.20817
NR_024153	10	0.010727	0.039401	0.999594	379	2	-0.21481	0.73961	0.73944	0.999305	7627	0	-0.21481
NR_024157	10	0.36796	0.52342	0.999594	5213	2	0.33623	0.49319	0.49311	0.999305	5069	0	0.33623
NR_024158	10	0.26648	0.44234	0.999594	4341	1	0.3706	0.001161	0.0037222	0.69407	45	3	0.3706
NR_024159	10	0.37208	0.52683	0.999594	5245	1	0.24412	0.18363	0.20197	0.999305	2018	1	0.24412
NR_024160	10	0.25723	0.43515	0.999594	4269	2	-0.024599	0.24287	0.25112	0.999305	2532	1	-0.024599
NR_024162	10	0.87718	0.87752	0.999594	9089	0	-0.077001	0.91569	0.9158	0.999305	9474	0	-0.077001
NR_024172	10	0.85337	0.8538	0.999594	8847	0	0.013796	0.19309	0.2095	0.999305	2092	1	0.013796
NR_024178	9	0.92068	0.92053	0.999594	9549	0	-0.04657	0.14786	0.16685	0.999305	1715	1	-0.04657
NR_024182	10	0.19172	0.35363	0.999594	3532	3	-0.2219	0.97631	0.97634	0.999305	10134	0	-0.2219
NR_024187	10	0.93446	0.93452	0.999594	9688	0	-0.051539	0.01285	0.028338	0.880818	311	2	-0.051539
NR_024204	10	0.24636	0.42678	0.999594	4186	2	-0.064411	0.85166	0.85213	0.999305	8771	0	-0.064411
NR_024236	10	0.35519	0.51313	0.999594	5095	1	-0.056136	0.40611	0.4056	0.999305	4160	0	-0.056136
NR_024240	10	0.53922	0.67333	0.999594	6729	2	-0.30369	0.91318	0.91335	0.999305	9448	0	-0.30369
NR_024241	10	0.6296	0.70984	0.999594	7199	1	0.33308	0.35881	0.35842	0.999305	3671	1	0.33308
NR_024246	10	0.69236	0.73965	0.999594	7572	1	0.14065	0.013914	0.030166	0.880818	334	1	0.14065
NR_024248	10	0.87108	0.87152	0.999594	9025	0	-0.165	0.69041	0.69022	0.999305	7120	0	-0.165
NR_024249	10	0.93923	0.93926	0.999594	9744	0	-0.057689	0.001928	0.0056487	0.69407	77	2	-0.057689
NR_024252	10	0.67028	0.72844	0.999594	7440	1	0.12669	0.76282	0.76282	0.999305	7868	0	0.12669
NR_024254	10	0.45345	0.59599	0.999594	5940	1	-0.003408	0.24878	0.25623	0.999305	2579	1	-0.003408
NR_024256	10	0.99408	0.9941	0.999594	10334	0	0.41523	0.37575	0.37525	0.999305	3855	0	0.41523
NR_024259	10	0.36712	0.52273	0.999594	5200	2	-0.27517	0.91847	0.91861	0.999305	9501	0	-0.27517
NR_024261	10	0.84337	0.84401	0.999594	8761	1	0.024441	0.029704	0.054995	0.947509	572	2	0.024441
NR_024264	10	0.17045	0.32491	0.999594	3217	2	0.0063418	0.8972	0.89746	0.999305	9253	0	0.0063418
NR_024267	10	0.48179	0.62098	0.999594	6192	1	-0.13604	0.84491	0.84542	0.999305	8701	0	-0.13604
NR_024270	10	0.12738	0.26557	0.999594	2627	3	-0.26043	0.87246	0.87286	0.999305	8986	0	-0.26043
NR_024271	10	0.13259	0.27281	0.999594	2695	2	0.091688	0.74492	0.74475	0.999305	7679	0	0.091688
NR_024278	10	0.75398	0.77486	0.999594	7985	1	-0.14194	0.34342	0.34339	0.999305	3510	1	-0.14194
NR_024280	10	0.23598	0.41362	0.999594	4063	2	0.14326	0.73556	0.73536	0.999305	7580	0	0.14326
NR_024281	10	0.032707	0.096843	0.999594	936	2	0.10812	0.28411	0.28731	0.999305	2925	1	0.10812
NR_024284	10	0.012139	0.044011	0.999594	425	2	0.060874	0.84666	0.84719	0.999305	8721	0	0.060874
NR_024320	10	0.1853	0.34501	0.999594	3439	2	0.080876	0.39046	0.39005	0.999305	4001	0	0.080876
NR_024321	10	0.99322	0.99327	0.999594	10325	0	0.22072	0.33175	0.33196	0.999305	3412	1	0.22072
NR_024322	5	0.9576	0.95752	0.999594	9923	0	0.25287	0.47272	0.47237	0.999305	4856	0	0.25287
NR_024330	10	0.040065	0.11347	0.999594	1116	3	-0.0090729	0.51301	0.51298	0.999305	5272	0	-0.0090729
NR_024333	10	0.059479	0.15586	0.999594	1540	2	0.23071	0.011721	0.026521	0.880818	297	1	0.23071
NR_024335	7	0.71538	0.71724	0.999594	7708	1	0.055905	0.66371	0.66498	0.999305	6829	0	0.055905
NR_024338	10	0.47786	0.61747	0.999594	6152	2	-0.25648	0.93312	0.93319	0.999305	9661	0	-0.25648
NR_024340	10	0.23427	0.41128	0.999594	4050	2	-0.34528	0.99793	0.99791	0.999842	10375	0	-0.34528
NR_024344	10	0.057377	0.15136	0.999594	1490	2	0.54996	0.11807	0.15129	0.999305	1464	1	0.54996
NR_024345	10	0.076461	0.19155	0.999594	1871	3	0.066017	0.35119	0.35091	0.999305	3591	1	0.066017
NR_024346	10	0.45296	0.59561	0.999594	5933	2	-0.017299	0.10916	0.14455	0.999305	1388	1	-0.017299
NR_024347	10	0.11786	0.25206	0.999594	2493	2	0.097366	0.6707	0.67039	0.999305	6914	0	0.097366
NR_024351	10	0.18442	0.34384	0.999594	3422	2	-0.15586	0.39511	0.39471	0.999305	4044	0	-0.15586
NR_024354	10	0.87945	0.87982	0.999594	9124	0	0.11592	0.051247	0.088596	0.999305	872	1	0.11592
NR_024355	10	0.062176	0.16154	0.999594	1590	1	0.23397	0.87466	0.87504	0.999305	9016	0	0.23397
NR_024357	10	0.067855	0.17348	0.999594	1696	2	0.3645	0.0046348	0.012388	0.743911	167	3	0.3645
NR_024358	10	0.18946	0.35066	0.999594	3504	2	0.29063	0.35205	0.35177	0.999305	3603	1	0.29063
NR_024361	2	0.74862	0.7486	0.999594	7943	0	0.11137	0.53116	0.53143	0.999305	5457	0	0.11137
NR_024366	9	0.58777	0.66441	0.999594	6984	1	0.22926	0.064057	0.102	0.999305	1040	1	0.22926
NR_024367	10	0.60227	0.69825	0.999594	7048	1	0.04726	0.44511	0.44488	0.999305	4571	0	0.04726
NR_024368	10	0.85602	0.85642	0.999594	8866	0	0.05784	0.90146	0.90169	0.999305	9305	0	0.05784
NR_024370	10	0.63896	0.71386	0.999594	7255	1	0.28955	0.5264	0.52649	0.999305	5417	0	0.28955
NR_024372	10	0.29058	0.46117	0.999594	4550	2	0.057282	0.82908	0.82949	0.999305	8536	0	0.057282
NR_024374	7	0.37789	0.4973	0.999594	5295	1	-0.072782	0.67773	0.67892	0.999305	6983	0	-0.072782
NR_024376	10	0.038642	0.11023	0.999594	1082	2	-0.12636	0.682	0.68171	0.999305	7028	0	-0.12636
NR_024378	10	0.17797	0.33522	0.999594	3321	3	-0.051799	0.81167	0.81185	0.999305	8342	0	-0.051799
NR_024380	10	0.4752	0.61519	0.999594	6128	2	-0.36157	0.85533	0.85571	0.999305	8809	0	-0.36157
NR_024381	10	0.090685	0.21383	0.999594	2107	3	-0.0091456	0.023886	0.045915	0.91641	493	1	-0.0091456
NR_024383	10	0.16922	0.3232	0.999594	3195	3	-0.1275	0.47573	0.47566	0.999305	4888	0	-0.1275
NR_024384	10	0.52871	0.66368	0.999594	6631	1	-0.076792	0.56423	0.56439	0.999305	5800	0	-0.076792
NR_024386	10	0.30594	0.47338	0.999594	4680	1	0.0067151	0.66703	0.66674	0.999305	6874	0	0.0067151
NR_024387	6	0.24628	0.36298	0.999594	4185	2	0.35858	0.28619	0.2863	0.999305	2949	0	0.35858
NR_024391	10	0.48997	0.62832	0.999594	6275	1	-0.0090916	0.75109	0.75087	0.999305	7749	0	-0.0090916
NR_024393	10	0.011407	0.0416	0.999594	402	2	0.13509	0.89156	0.89178	0.999305	9190	0	0.13509
NR_024394	10	0.068324	0.1745	0.999594	1707	3	-0.016706	0.73999	0.73982	0.999305	7633	0	-0.016706
NR_024396	10	0.16128	0.31231	0.999594	3096	2	-0.11334	0.52375	0.52378	0.999305	5391	0	-0.11334
NR_024397	10	0.47688	0.61665	0.999594	6141	2	0.033599	0.8345	0.83485	0.999305	8589	0	0.033599
NR_024403	10	0.88511	0.88539	0.999594	9176	0	0.16501	0.64291	0.64275	0.999305	6609	0	0.16501
NR_024406	5	0.78185	0.78158	0.999594	8205	0	-0.2313	0.42395	0.42313	0.999305	4349	0	-0.2313
NR_024408	10	0.01631	0.057402	0.999594	555	4	-0.07057	0.096315	0.13509	0.999305	1299	1	-0.07057
NR_024409	10	0.49176	0.62991	0.999594	6288	1	0.059507	0.23982	0.24846	0.999305	2504	1	0.059507
NR_024417	10	0.72773	0.75909	0.999594	7797	1	-0.12374	0.26951	0.27436	0.999305	2788	1	-0.12374
NR_024420	10	0.71248	0.75047	0.999594	7691	1	0.14628	0.34248	0.34241	0.999305	3502	1	0.14628
NR_024422	9	0.11941	0.24651	0.999594	2508	2	0.11509	0.13933	0.15995	0.999305	1648	1	0.11509
NR_024423	10	0.80632	0.81188	0.999594	8410	1	0.16149	0.51241	0.51233	0.999305	5268	0	0.16149
NR_024424	10	0.10496	0.23405	0.999594	2310	1	0.31981	0.0036399	0.0099386	0.729187	130	2	0.31981
NR_024425	10	0.25338	0.43221	0.999594	4236	2	-0.0051353	0.15237	0.17748	0.999305	1758	1	-0.0051353
NR_024430	10	0.060079	0.15713	0.999594	1552	3	-0.12982	0.96287	0.96285	0.999305	9982	0	-0.12982
NR_024433	2	0.34909	0.34897	0.999594	5036	0	-0.15655	0.66795	0.66791	0.999305	6887	0	-0.15655
NR_024439	9	0.15891	0.30523	0.999594	3055	3	-0.30971	0.0042359	0.011318	0.729187	150	2	-0.30971
NR_024440	10	0.93013	0.93014	0.999594	9646	0	0.0031005	0.78473	0.78483	0.999305	8073	0	0.0031005
NR_024441	10	0.33224	0.49447	0.999594	4886	2	0.25641	0.042899	0.075603	0.9945	751	2	0.25641
NR_024442	10	0.4805	0.61981	0.999594	6177	2	-0.014858	0.92008	0.92026	0.999305	9520	0	-0.014858
NR_024443	10	0.84523	0.84587	0.999594	8777	1	-0.14428	0.81493	0.81523	0.999305	8386	0	-0.14428
NR_024444	10	0.49969	0.637	0.999594	6355	1	0.26227	0.52228	0.52231	0.999305	5375	0	0.26227
NR_024447	10	0.021736	0.071588	0.999594	689	4	-0.050434	0.44673	0.44649	0.999305	4587	0	-0.050434
NR_024448	10	0.10922	0.23996	0.999594	2369	3	-0.17334	0.35134	0.35105	0.999305	3592	1	-0.17334
NR_024451	10	0.034911	0.10184	0.999594	995	4	-0.14804	0.88193	0.88221	0.999305	9083	0	-0.14804
NR_024452	10	0.41028	0.55899	0.999594	5581	2	-0.0087963	0.25739	0.26371	0.999305	2669	1	-0.0087963
NR_024453	4	0.69775	0.69765	0.999594	7603	0	-0.054635	0.0018797	0.0039506	0.69407	76	1	-0.054635
NR_024456	10	0.46758	0.60842	0.999594	6057	1	0.19208	0.25025	0.25749	0.999305	2596	1	0.19208
NR_024458	10	0.94901	0.94899	0.999594	9831	0	-0.071034	0.38263	0.38214	0.999305	3931	0	-0.071034
NR_024464	10	0.7393	0.76585	0.999594	7878	1	-0.14842	0.10477	0.1413	0.999305	1354	1	-0.14842
NR_024467	10	0.32714	0.4904	0.999594	4839	2	-0.14134	0.97978	0.97986	0.999305	10190	0	-0.14134
NR_024471	10	0.97642	0.97645	0.999594	10128	0	0.52547	0.13213	0.16192	0.999305	1587	1	0.52547
NR_024473	10	0.009046	0.034003	0.999594	336	2	-0.11604	0.97653	0.97656	0.999305	10139	0	-0.11604
NR_024475	10	0.99699	0.99693	0.999594	10367	0	0.38798	0.031341	0.057468	0.950628	603	2	0.38798
NR_024478	10	0.40743	0.55663	0.999594	5554	1	0.0073619	0.22104	0.23273	0.999305	2338	1	0.0073619
NR_024480	3	0.38652	0.38789	0.999594	5372	1	0.21793	0.37945	0.37933	0.999305	3902	0	0.21793
NR_024481	10	0.18597	0.34592	0.999594	3448	3	-0.043547	0.043658	0.076832	0.9945	762	2	-0.043547
NR_024482	10	0.11909	0.25382	0.999594	2504	3	0.19254	0.39612	0.39569	0.999305	4054	0	0.19254
NR_024484	10	0.16333	0.31512	0.999594	3121	1	0.25892	0.38632	0.38585	0.999305	3960	0	0.25892
NR_024491	10	0.018912	0.065065	0.999594	623	3	0.021747	0.9574	0.95741	0.999305	9927	0	0.021747
NR_024492	10	0.33556	0.4971	0.999594	4912	1	0.10944	0.41927	0.41886	0.999305	4305	0	0.10944
NR_024494	10	0.034694	0.10133	0.999594	991	4	-0.4115	0.32108	0.32176	0.999305	3298	1	-0.4115
NR_024495	11	0.7403	0.78301	0.999594	7882	1	0.1555	0.97192	0.97185	0.999305	10083	0	0.1555
NR_024496	10	0.01809	0.062869	0.999594	604	3	-0.21688	0.25601	0.26252	0.999305	2661	1	-0.21688
NR_024497	7	0.83468	0.8352	0.999594	8679	0	-0.0065881	0.18838	0.19237	0.999305	2058	1	-0.0065881
NR_024504	7	0.7445	0.74535	0.999594	7913	0	-0.12307	0.66199	0.66324	0.999305	6815	0	-0.12307
NR_024505	10	0.6847	0.73566	0.999594	7521	1	0.31668	0.34088	0.34082	0.999305	3489	1	0.31668
NR_024524	10	0.070224	0.17847	0.999594	1745	1	0.091074	0.49291	0.49279	0.999305	5066	0	0.091074
NR_024553	10	0.27073	0.44575	0.999594	4374	2	-0.073312	0.88584	0.88614	0.999305	9128	0	-0.073312
NR_024562	10	0.62416	0.7075	0.999594	7167	1	-0.17556	0.76089	0.76085	0.999305	7851	0	-0.17556
NR_024565	10	0.51057	0.64709	0.999594	6460	2	-0.14862	0.53596	0.53635	0.999305	5517	0	-0.14862
NR_024582	10	0.46107	0.60263	0.999594	6006	2	-0.20024	0.24665	0.2544	0.999305	2563	1	-0.20024
NR_024583	10	0.66249	0.72465	0.999594	7390	1	0.1534	0.0061192	0.016047	0.774581	210	2	0.1534
NR_024584	10	0.068441	0.17474	0.999594	1713	2	-0.16133	0.96792	0.96795	0.999305	10035	0	-0.16133
NR_024585	10	0.16633	0.31925	0.999594	3158	3	-0.071274	0.29668	0.29869	0.999305	3049	1	-0.071274
NR_024586	9	0.035377	0.10065	0.999594	1003	3	-0.26629	0.55908	0.55916	0.999305	5749	0	-0.26629
NR_024591	10	0.97776	0.97777	0.999594	10147	0	0.085428	0.21787	0.23014	0.999305	2314	1	0.085428
NR_024592	10	0.95833	0.95834	0.999594	9934	0	-0.020388	0.21787	0.23014	0.999305	2313	1	-0.020388
NR_024593	10	0.95833	0.95834	0.999594	9935	0	0.020764	0.48415	0.48394	0.999305	4983	0	0.020764
NR_024595	10	0.44388	0.58775	0.999594	5865	2	0.29922	0.0060521	0.015878	0.774581	206	3	0.29922
NR_024604	10	0.62878	0.70948	0.999594	7194	1	-0.039356	0.70138	0.70117	0.999305	7236	0	-0.039356
NR_024607	10	0.12193	0.2579	0.999594	2542	1	0.012515	0.42879	0.4285	0.999305	4402	0	0.012515
NR_024608	9	0.17388	0.32716	0.999594	3276	2	0.29148	0.59405	0.59404	0.999305	6096	0	0.29148
NR_024618	10	0.47286	0.61306	0.999594	6103	2	-0.028441	0.034382	0.062233	0.963642	645	2	-0.028441
NR_024627	9	0.3278	0.47428	0.999594	4843	2	-0.18354	0.21379	0.222	0.999305	2278	1	-0.18354
NR_026052	10	0.80603	0.81166	0.999594	8407	1	0.17496	0.20675	0.22097	0.999305	2220	1	0.17496
NR_026540	10	0.028376	0.086914	0.999594	827	4	-0.32721	0.16997	0.19113	0.999305	1900	1	-0.32721
NR_026541	10	0.71845	0.75382	0.999594	7735	1	0.12543	0.35483	0.35448	0.999305	3633	1	0.12543
NR_026542	10	0.22013	0.3923	0.999594	3873	3	-0.096687	0.5694	0.56951	0.999305	5849	0	-0.096687
NR_026551	10	0.94238	0.94243	0.999594	9771	0	0.2414	0.64946	0.64913	0.999305	6676	0	0.2414
NR_026552	10	0.06951	0.17698	0.999594	1733	4	-0.0418	0.69433	0.69414	0.999305	7150	0	-0.0418
NR_026555	10	0.17248	0.32775	0.999594	3252	2	0.19646	0.40419	0.40372	0.999305	4140	0	0.19646
NR_026556	10	0.19196	0.35397	0.999594	3536	3	-0.18555	0.3569	0.35656	0.999305	3652	1	-0.18555
NR_026558	10	0.19937	0.36421	0.999594	3619	3	-0.26692	0.5278	0.5279	0.999305	5428	0	-0.26692
NR_026563	6	0.31823	0.42318	0.999594	4764	1	-0.14737	0.98459	0.98468	0.999466	10247	0	-0.14737
NR_026567	10	0.088264	0.21027	0.999594	2069	2	0.078269	0.70149	0.70128	0.999305	7237	0	0.078269
NR_026576	10	0.69531	0.74112	0.999594	7591	1	0.11917	0.63488	0.6349	0.999305	6529	0	0.11917
NR_026578	10	0.2256	0.3996	0.999594	3952	3	-0.11649	0.17913	0.19841	0.999305	1978	1	-0.11649
NR_026581	10	0.22436	0.39792	0.999594	3927	2	0.076128	0.10074	0.13838	0.999305	1326	1	0.076128
NR_026583	10	0.98817	0.98818	0.999594	10270	0	-0.020918	0.88258	0.88286	0.999305	9091	0	-0.020918
NR_026592	10	0.13778	0.2799	0.999594	2766	1	0.37914	0.54548	0.54571	0.999305	5618	0	0.37914
NR_026594	7	0.98562	0.98588	0.999594	10251	0	0.32551	0.11102	0.124	0.999305	1404	1	0.32551
NR_026597	10	0.23245	0.40891	0.999594	4030	3	0.089772	0.052087	0.089866	0.999305	881	2	0.089772
NR_026640	10	0.76737	0.7836	0.999594	8090	1	0.25888	0.57212	0.57221	0.999305	5873	0	0.25888
NR_026642	10	0.10122	0.22871	0.999594	2251	2	-0.092344	0.22053	0.2323	0.999305	2336	1	-0.092344
NR_026643	10	0.17753	0.33461	0.999594	3316	2	-0.027642	0.94095	0.94103	0.999305	9749	0	-0.027642
NR_026646	10	0.98744	0.98749	0.999594	10262	0	0.057468	0.83408	0.8344	0.999305	8584	0	0.057468
NR_026655	10	0.83335	0.83463	0.999594	8669	1	0.015118	0.16144	0.18443	0.999305	1840	1	0.015118
NR_026656	10	0.4521	0.59487	0.999594	5929	1	-0.095352	0.57325	0.57331	0.999305	5887	0	-0.095352
NR_026657	10	0.035618	0.10342	0.999594	1009	3	0.10388	0.29853	0.30042	0.999305	3071	1	0.10388
NR_026658	10	0.056274	0.14904	0.999594	1469	2	-0.28256	0.29414	0.29645	0.999305	3026	1	-0.28256
NR_026667	10	0.2326	0.4091	0.999594	4032	3	0.039596	0.49377	0.49371	0.999305	5074	0	0.039596
NR_026670	8	0.39179	0.52824	0.999594	5417	2	0.3005	0.019737	0.037165	0.890668	427	1	0.3005
NR_026673	10	0.84005	0.84085	0.999594	8731	1	0.10327	0.38863	0.3882	0.999305	3978	0	0.10327
NR_026674	10	0.22014	0.39231	0.999594	3874	2	0.15284	0.5954	0.59541	0.999305	6107	0	0.15284
NR_026677	10	0.45859	0.60042	0.999594	5979	2	-0.070942	0.30465	0.30616	0.999305	3132	1	-0.070942
NR_026681	7	0.46469	0.54176	0.999594	6038	1	0.0024458	0.58646	0.58769	0.999305	6016	0	0.0024458
NR_026682	10	0.40723	0.55646	0.999594	5549	2	0.28331	0.71227	0.71229	0.999305	7334	0	0.28331
NR_026683	9	0.54998	0.64706	0.999594	6777	1	-0.21946	0.47454	0.47504	0.999305	4875	0	-0.21946
NR_026684	10	0.29561	0.46514	0.999594	4601	1	-0.082996	0.44074	0.44049	0.999305	4523	0	-0.082996
NR_026690	10	0.75642	0.77648	0.999594	8007	1	-0.032109	0.83991	0.8403	0.999305	8645	0	-0.032109
NR_026706	9	0.2905	0.441	0.999594	4547	1	0.14479	0.0023278	0.0064825	0.701592	94	2	0.14479
NR_026713	10	0.39592	0.54685	0.999594	5454	2	-0.23963	0.50255	0.50248	0.999305	5166	0	-0.23963
NR_026714	10	0.39592	0.54685	0.999594	5455	2	-0.23963	0.50255	0.50248	0.999305	5167	0	-0.23963
NR_026716	8	0.26615	0.40227	0.999594	4337	2	0.022468	0.19634	0.20321	0.999305	2124	1	0.022468
NR_026719	10	0.020689	0.069099	0.999594	663	4	0.057587	0.54442	0.54465	0.999305	5609	0	0.057587
NR_026730	10	0.059155	0.15519	0.999594	1533	2	0.067535	0.86518	0.86555	0.999305	8901	0	0.067535
NR_026731	7	0.59465	0.62104	0.999594	7013	1	-0.23174	0.94825	0.94876	0.999305	9833	0	-0.23174
NR_026740	10	0.14038	0.28357	0.999594	2799	2	0.052365	0.070719	0.11644	0.999305	1117	1	0.052365
NR_026743	10	0.55808	0.6808	0.999594	6814	1	0.18665	0.14258	0.16989	0.999305	1676	1	0.18665
NR_026744	10	0.84909	0.84962	0.999594	8806	1	-0.071065	0.44337	0.44318	0.999305	4550	0	-0.071065
NR_026749	10	0.91768	0.9178	0.999594	9515	0	-0.0009652	0.13017	0.16047	0.999305	1571	1	-0.0009652
NR_026751	10	0.81247	0.81679	0.999594	8472	1	0.12372	0.84924	0.84973	0.999305	8746	0	0.12372
NR_026752	10	0.23747	0.41552	0.999594	4085	3	0.33744	0.36775	0.3672	0.999305	3765	0	0.33744
NR_026755	10	0.40081	0.55098	0.999594	5504	2	-0.11247	0.63934	0.63921	0.999305	6578	0	-0.11247
NR_026756	10	0.055588	0.14755	0.999594	1457	4	-0.2621	0.039694	0.070571	0.982862	715	1	-0.2621
NR_026757	10	0.15616	0.30529	0.999594	3016	3	-0.096959	0.4157	0.41516	0.999305	4267	0	-0.096959
NR_026758	10	0.82578	0.82801	0.999594	8598	1	0.16354	0.075259	0.11978	0.999305	1157	1	0.16354
NR_026759	15	0.75536	0.85212	0.999594	7995	2	0.068284	0.84715	0.84716	0.999305	8726	0	0.068284
NR_026760	10	0.15955	0.30988	0.999594	3064	3	0.11358	0.42089	0.4205	0.999305	4321	0	0.11358
NR_026761	10	0.95418	0.95416	0.999594	9888	0	0.086876	0.14616	0.17267	0.999305	1704	1	0.086876
NR_026762	10	0.88838	0.88871	0.999594	9212	0	-0.10023	0.50105	0.50099	0.999305	5151	0	-0.10023
NR_026764	10	0.18154	0.34	0.999594	3383	3	-0.17734	0.94348	0.94356	0.999305	9781	0	-0.17734
NR_026765	10	0.14129	0.28483	0.999594	2807	1	-0.04717	0.17762	0.19726	0.999305	1965	1	-0.04717
NR_026767	10	0.81466	0.81861	0.999594	8490	1	0.35856	0.6716	0.67127	0.999305	6923	0	0.35856
NR_026769	10	0.88562	0.8859	0.999594	9182	0	-0.13942	0.099878	0.13775	0.999305	1317	1	-0.13942
NR_026770	10	0.80964	0.81449	0.999594	8443	1	0.2837	0.35026	0.35004	0.999305	3583	1	0.2837
NR_026771	10	0.78359	0.79483	0.999594	8220	1	0.27687	0.67241	0.67207	0.999305	6930	0	0.27687
NR_026772	10	0.80163	0.80822	0.999594	8377	1	-0.32458	0.92506	0.92511	0.999305	9578	0	-0.32458
NR_026774	10	0.42621	0.57238	0.999594	5713	2	0.17798	0.65583	0.65548	0.999305	6740	0	0.17798
NR_026775	2	0.51913	0.5194	0.999594	6547	0	0.026896	0.47402	0.47423	0.999305	4868	0	0.026896
NR_026776	10	0.75686	0.77678	0.999594	8011	1	0.060999	0.14863	0.17452	0.999305	1727	1	0.060999
NR_026777	10	0.98226	0.98237	0.999594	10201	0	0.25772	0.38958	0.38915	0.999305	3990	0	0.25772
NR_026780	10	0.88991	0.89022	0.999594	9224	0	0.35212	0.28341	0.28667	0.999305	2915	1	0.35212
NR_026781	10	0.016373	0.057602	0.999594	560	5	-0.47173	0.72493	0.72486	0.999305	7469	0	-0.47173
NR_026783	10	0.90743	0.90763	0.999594	9404	0	0.11003	0.046521	0.081346	0.9945	803	2	0.11003
NR_026785	10	0.06735	0.17244	0.999594	1686	2	0.059079	0.77664	0.77663	0.999305	8000	0	0.059079
NR_026788	10	0.15078	0.29779	0.999594	2945	3	0.10667	0.83458	0.83493	0.999305	8590	0	0.10667
NR_026789	10	0.069023	0.17593	0.999594	1727	4	-0.21269	0.70255	0.70239	0.999305	7246	0	-0.21269
NR_026790	10	0.93862	0.93867	0.999594	9738	0	-0.010908	0.64316	0.643	0.999305	6612	0	-0.010908
NR_026791	10	0.22454	0.39816	0.999594	3930	3	-0.1519	0.57049	0.5706	0.999305	5859	0	-0.1519
NR_026792	10	0.069664	0.17729	0.999594	1738	2	0.13733	0.36789	0.36733	0.999305	3766	0	0.13733
NR_026793	10	0.92387	0.92395	0.999594	9578	0	0.41571	0.21077	0.22435	0.999305	2256	1	0.41571
NR_026794	10	0.013115	0.047186	0.999594	460	3	-0.0040998	0.3072	0.30847	0.999305	3154	1	-0.0040998
NR_026795	10	0.17015	0.3245	0.999594	3213	1	0.25861	0.075555	0.11997	0.999305	1159	1	0.25861
NR_026796	10	0.72174	0.75561	0.999594	7759	1	0.024148	0.24951	0.25684	0.999305	2586	1	0.024148
NR_026800	10	0.16086	0.31169	0.999594	3088	3	0.0068176	0.34775	0.3476	0.999305	3553	1	0.0068176
NR_026801	10	0.79728	0.80486	0.999594	8334	1	-0.033593	0.7316	0.73135	0.999305	7532	0	-0.033593
NR_026802	10	0.96704	0.96702	0.999594	10032	0	-0.068364	0.7316	0.73135	0.999305	7533	0	-0.068364
NR_026803	10	0.96704	0.96702	0.999594	10033	0	-0.088384	0.93056	0.93059	0.999305	9629	0	-0.088384
NR_026805	10	0.074668	0.18781	0.999594	1834	3	0.12837	0.085744	0.12734	0.999305	1224	1	0.12837
NR_026807	10	0.043511	0.12114	0.999594	1186	2	0.021404	0.26062	0.26654	0.999305	2698	1	0.021404
NR_026811	10	0.10534	0.23459	0.999594	2317	1	-0.13588	0.15981	0.18311	0.999305	1825	1	-0.13588
NR_026815	10	0.6914	0.73913	0.999594	7569	1	0.61932	0.047208	0.08242	0.9945	817	1	0.61932
NR_026816	10	0.048551	0.13234	0.999594	1306	4	-0.46184	0.017327	0.035622	0.885737	390	2	-0.46184
NR_026818	10	0.97182	0.97188	0.999594	10081	0	-0.076095	0.95938	0.95939	0.999305	9952	0	-0.076095
NR_026819	10	0.97474	0.97477	0.999594	10109	0	-0.048405	0.74522	0.74509	0.999305	7682	0	-0.048405
NR_026821	10	0.97474	0.97477	0.999594	10108	0	-0.048405	0.95467	0.95464	0.999305	9894	0	-0.048405
NR_026822	10	0.97474	0.97477	0.999594	10110	0	-0.017691	0.95938	0.95939	0.999305	9951	0	-0.017691
NR_026823	10	0.97474	0.97477	0.999594	10111	0	-0.048405	0.031306	0.057406	0.950628	602	1	-0.048405
NR_026824	10	0.014805	0.052703	0.999594	508	4	-0.26856	0.997	0.99695	0.999842	10362	0	-0.26856
NR_026828	7	0.86511	0.86576	0.999594	8955	0	0.028023	0.54316	0.54445	0.999305	5594	0	0.028023
NR_026829	10	0.87046	0.8709	0.999594	9016	0	0.034222	0.80682	0.80696	0.999305	8298	0	0.034222
NR_026832	10	0.068524	0.17491	0.999594	1716	3	-0.1933	0.6493	0.64897	0.999305	6675	0	-0.1933
NR_026833	10	0.64483	0.71647	0.999594	7285	1	0.3445	0.12033	0.15303	0.999305	1484	1	0.3445
NR_026834	10	0.034319	0.1005	0.999594	982	3	-0.13895	0.93738	0.93744	0.999305	9709	0	-0.13895
NR_026835	10	0.062307	0.1618	0.999594	1591	2	-0.28763	0.9466	0.94661	0.999305	9815	0	-0.28763
NR_026838	10	0.044067	0.12235	0.999594	1197	1	0.075502	0.47938	0.47919	0.999305	4933	0	0.075502
NR_026844	10	0.5847	0.69105	0.999594	6969	1	-0.0016161	0.73632	0.73612	0.999305	7589	0	-0.0016161
NR_026845	10	0.4683	0.60907	0.999594	6061	1	0.15538	0.30518	0.30663	0.999305	3136	1	0.15538
NR_026846	10	0.74624	0.77012	0.999594	7925	1	0.11859	0.0073939	0.019209	0.812498	236	3	0.11859
NR_026847	10	0.88238	0.88266	0.999594	9150	0	0.1779	0.0021643	0.0062721	0.69407	91	1	0.1779
NR_026849	10	0.38089	0.53408	0.999594	5324	2	-0.31937	0.95342	0.95342	0.999305	9880	0	-0.31937
NR_026850	10	0.47102	0.61149	0.999594	6086	2	0.10114	0.0060881	0.015969	0.774581	209	2	0.10114
NR_026851	10	0.09673	0.22243	0.999594	2186	3	-0.36572	0.12043	0.1531	0.999305	1485	1	-0.36572
NR_026852	10	0.36726	0.52285	0.999594	5201	1	0.043268	0.83494	0.83526	0.999305	8594	0	0.043268
NR_026854	10	0.78613	0.79667	0.999594	8236	1	0.21208	0.938	0.93806	0.999305	9717	0	0.21208
NR_026857	10	0.32799	0.49107	0.999594	4846	1	0.7896	1.1e-05	5.09e-05	0.161386	3	3	0.7896
NR_026858	10	0.88699	0.88737	0.999594	9197	0	0.031965	0.94528	0.94531	0.999305	9800	0	0.031965
NR_026859	13	0.91286	0.9134	0.999594	9466	1	0.10819	0.91259	0.91306	0.999305	9441	0	0.10819
NR_026860	10	0.12587	0.26342	0.999594	2600	3	-0.016213	0.13324	0.16274	0.999305	1598	1	-0.016213
NR_026863	10	0.3494	0.50844	0.999594	5038	2	-0.047733	0.60107	0.60121	0.999305	6168	0	-0.047733
NR_026864	10	0.94793	0.94791	0.999594	9819	0	-0.045341	0.78679	0.78696	0.999305	8098	0	-0.045341
NR_026865	10	0.49296	0.63098	0.999594	6297	1	0.52649	0.35789	0.35748	0.999305	3660	1	0.52649
NR_026868	10	0.98842	0.98843	0.999594	10274	0	0.14236	0.83292	0.83325	0.999305	8572	0	0.14236
NR_026869	10	0.87458	0.87496	0.999594	9060	0	-0.056205	0.77694	0.77693	0.999305	8003	0	-0.056205
NR_026870	10	0.083095	0.20293	0.999594	1992	3	-0.31966	0.40691	0.40644	0.999305	4171	0	-0.31966
NR_026873	10	0.38839	0.54037	0.999594	5390	2	-0.22444	0.67078	0.67046	0.999305	6916	0	-0.22444
NR_026874	10	0.74284	0.76797	0.999594	7900	1	-0.0077411	0.86765	0.86799	0.999305	8930	0	-0.0077411
NR_026878	10	0.39469	0.54575	0.999594	5441	2	0.17397	0.1778	0.19741	0.999305	1966	1	0.17397
NR_026881	10	0.14258	0.2866	0.999594	2830	2	-0.00040222	0.42018	0.41977	0.999305	4311	0	-0.00040222
NR_026883	10	0.39497	0.54603	0.999594	5444	2	0.27904	0.38236	0.3819	0.999305	3929	0	0.27904
NR_026884	9	0.73229	0.74658	0.999594	7829	1	0.021038	0.1961	0.20672	0.999305	2121	1	0.021038
NR_026885	7	0.77747	0.77808	0.999594	8170	0	-0.025099	0.7252	0.72624	0.999305	7473	0	-0.025099
NR_026890	10	0.50043	0.63768	0.999594	6362	1	0.010973	0.58847	0.58852	0.999305	6036	0	0.010973
NR_026893	10	0.35951	0.51663	0.999594	5141	2	0.29916	0.00014468	0.00054683	0.381188	13	3	0.29916
NR_026897	10	0.86387	0.86428	0.999594	8944	0	0.24451	0.7218	0.72175	0.999305	7440	0	0.24451
NR_026901	10	0.018255	0.063371	0.999594	609	2	-0.18687	0.49856	0.49842	0.999305	5127	0	-0.18687
NR_026903	9	0.8761	0.87582	0.999594	9079	0	0.049266	0.022736	0.042774	0.91641	475	1	0.049266
NR_026904	9	0.3522	0.49627	0.999594	5057	2	0.38206	0.47706	0.4775	0.999305	4904	0	0.38206
NR_026912	10	0.060014	0.15698	0.999594	1550	3	0.11568	0.46457	0.46441	0.999305	4758	0	0.11568
NR_026913	10	0.89426	0.89451	0.999594	9268	0	0.079591	0.16261	0.18533	0.999305	1850	1	0.079591
NR_026914	10	0.049229	0.13383	0.999594	1321	2	-0.079841	0.35198	0.3517	0.999305	3602	1	-0.079841
NR_026915	10	0.039067	0.11121	0.999594	1091	3	-0.082306	0.48813	0.48803	0.999305	5019	0	-0.082306
NR_026916	9	0.10267	0.22096	0.999594	2275	3	-0.062519	0.84552	0.84511	0.999305	8711	0	-0.062519
NR_026919	9	0.46643	0.60443	0.999594	6047	1	0.1645	0.23825	0.24363	0.999305	2487	1	0.1645
NR_026920	10	0.096412	0.222	0.999594	2181	3	-0.10066	0.07151	0.11703	0.999305	1122	1	-0.10066
NR_026921	10	0.60135	0.69785	0.999594	7045	1	-0.12251	0.55773	0.55793	0.999305	5735	0	-0.12251
NR_026922	10	0.045299	0.1251	0.999594	1229	4	-0.024366	0.93299	0.93304	0.999305	9660	0	-0.024366
NR_026923	9	0.023947	0.072831	0.999594	727	3	-0.086293	0.85194	0.85143	0.999305	8776	0	-0.086293
NR_026925	10	0.039898	0.11307	0.999594	1109	2	0.086487	0.44579	0.44555	0.999305	4577	0	0.086487
NR_026929	10	0.050703	0.13698	0.999594	1358	3	-0.22735	0.89669	0.89696	0.999305	9247	0	-0.22735
NR_026932	10	0.62363	0.70727	0.999594	7164	1	0.070783	0.62205	0.6221	0.999305	6391	0	0.070783
NR_026934	10	0.81222	0.81657	0.999594	8469	1	0.079374	0.46065	0.4605	0.999305	4715	0	0.079374
NR_026935	10	0.89302	0.89329	0.999594	9252	0	0.35014	0.36747	0.3669	0.999305	3762	0	0.35014
NR_026936	10	0.58162	0.68985	0.999594	6957	1	0.015923	0.85322	0.85365	0.999305	8786	0	0.015923
NR_026939	10	0.77803	0.79082	0.999594	8173	1	-0.14996	0.28388	0.28712	0.999305	2921	1	-0.14996
NR_026943	10	0.14927	0.29572	0.999594	2918	1	0.051395	0.29035	0.29295	0.999305	2988	1	0.051395
NR_026945	10	0.11543	0.24859	0.999594	2459	2	0.32565	0.64657	0.64633	0.999305	6647	0	0.32565
NR_026946	10	0.98056	0.9807	0.999594	10182	0	0.3627	0.12334	0.15532	0.999305	1513	1	0.3627
NR_026948	10	0.76997	0.78539	0.999594	8109	1	0.18948	0.70898	0.70888	0.999305	7307	0	0.18948
NR_026949	10	0.054617	0.14548	0.999594	1432	4	-0.279	0.62752	0.62753	0.999305	6451	0	-0.279
NR_026950	10	0.042645	0.11918	0.999594	1165	4	0.19155	0.3996	0.39908	0.999305	4093	0	0.19155
NR_026954	10	0.87601	0.87632	0.999594	9077	0	0.11967	0.094383	0.13365	0.999305	1282	1	0.11967
NR_026955	2	0.27627	0.27692	0.999594	4424	1	-0.27607	0.76977	0.76971	0.999305	7935	0	-0.27607
NR_026956	10	0.33076	0.49327	0.999594	4870	2	0.10045	0.88324	0.88352	0.999305	9097	0	0.10045
NR_026957	10	0.50482	0.64176	0.999594	6404	1	0.39197	0.27562	0.27973	0.999305	2839	1	0.39197
NR_026958	10	0.73395	0.76271	0.999594	7847	1	-0.056885	0.79029	0.79042	0.999305	8140	0	-0.056885
NR_026961	3	0.58011	0.58008	0.999594	6948	0	-0.027723	0.13246	0.13233	0.999305	1589	0	-0.027723
NR_026965	10	0.56821	0.68463	0.999594	6883	1	0.075109	0.53876	0.53903	0.999305	5543	0	0.075109
NR_026966	10	0.3702	0.52529	0.999594	5226	2	0.07244	0.91021	0.91035	0.999305	9402	0	0.07244
NR_026967	10	0.95161	0.95158	0.999594	9859	0	0.17255	0.0016368	0.0049348	0.69407	65	1	0.17255
NR_026968	10	0.89304	0.8933	0.999594	9253	0	0.3231	0.47656	0.47644	0.999305	4898	0	0.3231
NR_026969	10	0.063058	0.16342	0.999594	1609	4	-0.48803	0.97527	0.9753	0.999305	10122	0	-0.48803
NR_026972	10	0.35554	0.51341	0.999594	5101	2	-0.40934	0.78862	0.78882	0.999305	8115	0	-0.40934
NR_026974	10	0.21307	0.38273	0.999594	3785	1	0.11361	0.51698	0.51695	0.999305	5317	0	0.11361
NR_026975	10	0.061324	0.15971	0.999594	1571	3	-0.1635	0.46907	0.46898	0.999305	4808	0	-0.1635
NR_026979	10	0.050642	0.13686	0.999594	1354	3	0.4917	0.65752	0.65714	0.999305	6757	0	0.4917
NR_026980	5	0.93761	0.93751	0.999594	9727	0	0.17239	0.6723	0.6718	0.999305	6928	0	0.17239
NR_026982	10	0.1468	0.2924	0.999594	2888	1	0.092274	0.27419	0.27848	0.999305	2822	1	0.092274
NR_026983	10	0.16041	0.31105	0.999594	3078	2	-0.17886	0.17291	0.19351	0.999305	1925	1	-0.17886
NR_026985	10	0.90881	0.909	0.999594	9418	0	-0.05987	0.36733	0.36676	0.999305	3760	0	-0.05987
NR_026988	10	0.010798	0.03963	0.999594	382	2	0.077363	0.46806	0.46798	0.999305	4799	0	0.077363
NR_026992	10	0.026022	0.081512	0.999594	771	3	-0.23733	0.64449	0.64432	0.999305	6625	0	-0.23733
NR_026994	7	0.59212	0.61929	0.999594	7004	1	-0.11898	0.98263	0.9829	0.999305	10229	0	-0.11898
NR_026998	10	0.17059	0.32514	0.999594	3220	2	0.087137	0.022139	0.043196	0.91641	463	2	0.087137
NR_026999	10	0.52743	0.66247	0.999594	6617	2	-0.070242	0.064517	0.10925	0.999305	1050	2	-0.070242
NR_027000	13	0.92099	0.9215	0.999594	9551	0	-0.0085253	0.91496	0.91544	0.999305	9463	0	-0.0085253
NR_027001	10	0.90896	0.90916	0.999594	9422	0	0.03859	0.77987	0.77988	0.999305	8032	0	0.03859
NR_027003	10	0.16144	0.31252	0.999594	3099	2	-0.12479	0.6516	0.65124	0.999305	6702	0	-0.12479
NR_027005	10	0.10583	0.23525	0.999594	2327	2	-0.13325	0.23875	0.24754	0.999305	2492	1	-0.13325
NR_027006	10	0.92271	0.92279	0.999594	9574	0	-0.080006	0.20494	0.21941	0.999305	2202	1	-0.080006
NR_027007	9	0.87342	0.87317	0.999594	9047	0	0.2448	0.0021379	0.0060008	0.69407	86	2	0.2448
NR_027011	10	0.045841	0.1263	0.999594	1241	2	-0.17158	0.67844	0.67817	0.999305	6992	0	-0.17158
NR_027012	10	0.89561	0.89587	0.999594	9288	0	-0.039293	0.92257	0.92266	0.999305	9546	0	-0.039293
NR_027019	10	0.0088939	0.03353	0.999594	330	5	-0.37115	0.88083	0.88116	0.999305	9069	0	-0.37115
NR_027020	10	0.62578	0.70822	0.999594	7179	1	0.14443	0.53149	0.5318	0.999305	5462	0	0.14443
NR_027022	10	0.66679	0.72672	0.999594	7418	1	0.10661	0.010518	0.024596	0.874886	282	1	0.10661
NR_027024	10	0.17023	0.32462	0.999594	3214	1	0.14868	0.34393	0.34389	0.999305	3512	1	0.14868
NR_027025	10	0.7215	0.75548	0.999594	7754	1	-0.23343	0.42057	0.42017	0.999305	4318	0	-0.23343
NR_027026	10	0.36451	0.52066	0.999594	5181	2	-0.31538	0.56955	0.56967	0.999305	5851	0	-0.31538
NR_027030	10	0.11505	0.24811	0.999594	2451	2	-0.10481	0.23244	0.24229	0.999305	2441	1	-0.10481
NR_027034	10	0.043904	0.12202	0.999594	1195	3	0.17152	0.90854	0.90873	0.999305	9388	0	0.17152
NR_027035	10	0.10963	0.24057	0.999594	2381	1	0.0081548	0.29228	0.29474	0.999305	3007	1	0.0081548
NR_027036	3	0.15849	0.19412	0.999594	3049	1	-0.47549	0.97526	0.97523	0.999305	10121	0	-0.47549
NR_027039	10	0.48961	0.62799	0.999594	6272	2	-0.18116	0.79026	0.79039	0.999305	8139	0	-0.18116
NR_027044	10	0.65732	0.72217	0.999594	7356	1	-0.10601	0.97608	0.9761	0.999305	10133	0	-0.10601
NR_027046	10	0.32381	0.48776	0.999594	4811	2	-0.024089	0.46674	0.46665	0.999305	4783	0	-0.024089
NR_027051	10	0.2914	0.46186	0.999594	4557	2	-0.071466	0.15301	0.17795	0.999305	1762	1	-0.071466
NR_027053	10	0.097568	0.22363	0.999594	2197	2	-0.022294	0.47674	0.47661	0.999305	4900	0	-0.022294
NR_027054	10	0.15343	0.30152	0.999594	2979	3	0.34318	0.33753	0.33753	0.999305	3460	1	0.34318
NR_027055	10	0.83129	0.83283	0.999594	8646	1	-0.026353	0.89946	0.89968	0.999305	9281	0	-0.026353
NR_027060	10	0.86964	0.87003	0.999594	9002	0	0.022045	0.26887	0.27379	0.999305	2782	1	0.022045
NR_027062	10	0.89416	0.89442	0.999594	9265	0	0.13163	0.51928	0.5192	0.999305	5341	0	0.13163
NR_027064	10	0.94172	0.94179	0.999594	9766	0	0.58274	0.054852	0.09428	0.999305	910	2	0.58274
NR_027065	10	0.98648	0.98658	0.999594	10253	0	0.30554	0.0016013	0.0048482	0.69407	64	3	0.30554
NR_027069	10	0.42681	0.57292	0.999594	5719	1	0.26539	0.032992	0.060038	0.953668	626	2	0.26539
NR_027070	10	0.20436	0.37104	0.999594	3679	3	-0.3964	0.59126	0.59134	0.999305	6069	0	-0.3964
NR_027072	10	0.11779	0.25196	0.999594	2491	1	-0.24062	0.42662	0.42619	0.999305	4383	0	-0.24062
NR_027073	10	0.41535	0.56333	0.999594	5615	2	0.11762	0.63188	0.63192	0.999305	6500	0	0.11762
NR_027074	10	0.10187	0.22958	0.999594	2263	3	-0.1275	0.8629	0.86328	0.999305	8880	0	-0.1275
NR_027079	4	0.7673	0.76748	0.999594	8089	0	-0.1031	0.44299	0.44271	0.999305	4544	0	-0.1031
NR_027080	10	0.35469	0.51273	0.999594	5091	2	-0.12755	0.3982	0.39771	0.999305	4080	0	-0.12755
NR_027084	9	0.17735	0.33222	0.999594	3315	2	0.12919	0.18586	0.19805	0.999305	2032	1	0.12919
NR_027085	10	0.94797	0.94795	0.999594	9820	0	-0.21081	0.41563	0.41511	0.999305	4264	0	-0.21081
NR_027087	4	0.07922	0.1367	0.999594	1931	1	0.25835	0.12923	0.12934	0.999305	1566	1	0.25835
NR_027088	10	0.07792	0.19465	0.999594	1902	2	-0.24164	0.38502	0.38455	0.999305	3945	0	-0.24164
NR_027089	10	0.21412	0.38417	0.999594	3798	3	-0.28756	0.17113	0.19208	0.999305	1913	1	-0.28756
NR_027091	1	0.69448	0.69461	0.999594	7587	0	0.24951	0.30552	0.305	0.999305	3140	0	0.24951
NR_027092	10	0.074373	0.18723	0.999594	1827	2	0.10144	0.83104	0.83143	0.999305	8555	0	0.10144
NR_027093	9	0.11523	0.24025	0.999594	2454	2	0.081598	0.77166	0.77122	0.999305	7952	0	0.081598
NR_027097	10	0.1759	0.33251	0.999594	3301	3	-0.037779	0.048477	0.084421	0.9945	835	2	-0.037779
NR_027098	2	0.95131	0.95146	0.999594	9856	0	1.2655	0.0071837	0.0086869	0.729187	229	1	1.2655
NR_027099	8	0.78741	0.78742	0.999594	8253	0	0.1517	0.41492	0.41513	0.999305	4256	0	0.1517
NR_027102	10	0.60772	0.7005	0.999594	7072	1	0.14197	0.31592	0.31685	0.999305	3246	1	0.14197
NR_027103	10	0.81233	0.81668	0.999594	8470	1	0.091624	0.02537	0.048249	0.938105	513	2	0.091624
NR_027104	10	0.40737	0.55657	0.999594	5551	2	-0.086582	0.86965	0.87004	0.999305	8951	0	-0.086582
NR_027105	10	0.26327	0.43991	0.999594	4307	2	-0.18132	0.98545	0.98553	0.999466	10257	0	-0.18132
NR_027106	10	0.12357	0.26019	0.999594	2566	3	0.19289	0.029662	0.054921	0.947509	571	2	0.19289
NR_027107	10	0.29399	0.46386	0.999594	4584	1	-0.098747	0.19125	0.20803	0.999305	2079	1	-0.098747
NR_027108	9	0.35712	0.50087	0.999594	5115	1	-0.33852	0.83719	0.83674	0.999305	8619	0	-0.33852
NR_027110	10	0.18121	0.33955	0.999594	3381	3	-0.021568	0.66522	0.66494	0.999305	6846	0	-0.021568
NR_027111	10	0.18019	0.33815	0.999594	3363	2	-0.091873	0.53229	0.53261	0.999305	5469	0	-0.091873
NR_027112	10	0.67809	0.73235	0.999594	7488	1	0.1223	0.427	0.42664	0.999305	4386	0	0.1223
NR_027113	10	0.035643	0.10347	0.999594	1010	3	-0.067923	0.68205	0.68176	0.999305	7030	0	-0.067923
NR_027114	10	0.43952	0.58396	0.999594	5829	2	-0.31548	0.44093	0.44069	0.999305	4526	0	-0.31548
NR_027115	4	0.67428	0.67409	0.999594	7465	0	0.46854	0.19997	0.19932	0.999305	2161	0	0.46854
NR_027117	10	0.027396	0.084655	0.999594	796	1	0.018101	0.18054	0.19954	0.999305	1991	1	0.018101
NR_027120	10	0.06339	0.16411	0.999594	1615	4	-0.22062	0.95624	0.95628	0.999305	9913	0	-0.22062
NR_027123	10	0.037845	0.10847	0.999594	1061	3	-0.20913	0.006057	0.015889	0.774581	207	2	-0.20913
NR_027124	10	0.94073	0.94079	0.999594	9754	0	0.14956	0.74945	0.74927	0.999305	7732	0	0.14956
NR_027127	10	0.035304	0.10271	0.999594	1001	4	-0.18417	0.50907	0.509	0.999305	5239	0	-0.18417
NR_027128	10	0.01704	0.059591	0.999594	574	3	-0.25252	0.47212	0.47201	0.999305	4850	0	-0.25252
NR_027131	10	0.053356	0.14272	0.999594	1408	2	-0.23782	0.26496	0.27038	0.999305	2745	1	-0.23782
NR_027132	9	0.13849	0.27526	0.999594	2772	3	-0.31727	0.33293	0.3331	0.999305	3422	0	-0.31727
NR_027134	10	0.81106	0.81563	0.999594	8459	1	-0.11571	0.23502	0.2444	0.999305	2463	1	-0.11571
NR_027136	10	0.11759	0.25167	0.999594	2488	3	-0.21683	0.75211	0.75188	0.999305	7759	0	-0.21683
NR_027141	10	0.99293	0.99297	0.999594	10323	0	0.31799	0.33234	0.33253	0.999305	3418	1	0.31799
NR_027142	11	0.82858	0.83622	0.999594	8620	1	0.19986	0.011648	0.028935	0.880818	296	2	0.19986
NR_027146	10	0.63904	0.71389	0.999594	7256	1	0.11102	0.048118	0.083902	0.9945	831	1	0.11102
NR_027148	10	0.86376	0.86416	0.999594	8943	0	-0.0097642	0.050699	0.08783	0.999305	865	2	-0.0097642
NR_027153	10	0.9722	0.97226	0.999594	10085	0	0.15826	0.0018282	0.005405	0.69407	75	3	0.15826
NR_027154	10	0.69476	0.74084	0.999594	7588	1	0.097397	0.95844	0.95846	0.999305	9940	0	0.097397
NR_027155	10	0.070524	0.17912	0.999594	1751	4	-0.23545	0.015166	0.032145	0.880818	353	1	-0.23545
NR_027156	10	0.66518	0.72596	0.999594	7410	1	-0.18704	0.79821	0.79828	0.999305	8212	0	-0.18704
NR_027181	10	0.91556	0.91566	0.999594	9493	0	0.10067	0.52537	0.52544	0.999305	5410	0	0.10067
NR_027183	10	0.011302	0.041228	0.999594	399	3	-0.42218	0.95762	0.95763	0.999305	9930	0	-0.42218
NR_027238	10	0.77008	0.78547	0.999594	8111	1	0.11301	0.74332	0.74311	0.999305	7668	0	0.11301
NR_027240	10	0.4936	0.63157	0.999594	6303	1	0.48647	0.0029738	0.0082529	0.729187	107	2	0.48647
NR_027241	10	0.23129	0.40729	0.999594	4017	2	0.40058	0.34681	0.34668	0.999305	3538	1	0.40058
NR_027244	10	0.22722	0.40179	0.999594	3975	3	0.14329	0.39803	0.39755	0.999305	4077	0	0.14329
NR_027245	10	0.14286	0.28694	0.999594	2835	1	-0.05737	0.51983	0.51979	0.999305	5348	0	-0.05737
NR_027246	10	0.39372	0.54489	0.999594	5435	2	-0.24291	0.47039	0.47032	0.999305	4826	0	-0.24291
NR_027248	10	0.24199	0.42154	0.999594	4140	2	-0.031427	0.4656	0.46549	0.999305	4771	0	-0.031427
NR_027249	10	0.63701	0.71299	0.999594	7243	1	-0.046414	0.014256	0.030704	0.880818	337	2	-0.046414
NR_027250	10	0.11955	0.25448	0.999594	2510	3	-0.084353	0.3083	0.3096	0.999305	3167	1	-0.084353
NR_027251	10	0.066771	0.17124	0.999594	1676	3	-0.21436	0.44087	0.44063	0.999305	4525	0	-0.21436
NR_027252	10	0.55539	0.67979	0.999594	6806	1	0.059571	0.81359	0.81386	0.999305	8369	0	0.059571
NR_027254	10	0.19991	0.36495	0.999594	3627	2	0.33335	0.24706	0.25475	0.999305	2565	1	0.33335
NR_027256	10	0.98412	0.98423	0.999594	10232	0	0.046155	0.31329	0.31434	0.999305	3221	1	0.046155
NR_027257	10	0.71372	0.75114	0.999594	7699	1	-0.010386	0.96303	0.96302	0.999305	9985	0	-0.010386
NR_027258	10	0.91594	0.91604	0.999594	9498	0	0.097657	0.75919	0.75916	0.999305	7832	0	0.097657
NR_027266	10	0.22726	0.40187	0.999594	3976	2	0.23088	0.021439	0.042084	0.91641	451	2	0.23088
NR_027269	8	0.055152	0.1351	0.999594	1445	2	-0.13645	0.087935	0.11212	0.999305	1239	1	-0.13645
NR_027270	10	0.5692	0.68501	0.999594	6890	1	0.18083	0.039536	0.070317	0.982862	713	2	0.18083
NR_027272	10	0.046803	0.1284	0.999594	1266	4	-0.21149	0.48097	0.48073	0.999305	4948	0	-0.21149
NR_027273	7	0.036484	0.093048	0.999594	1030	3	-0.3422	0.72169	0.72276	0.999305	7438	0	-0.3422
NR_027274	10	0.012661	0.045686	0.999594	442	2	-0.086611	0.97897	0.97901	0.999305	10179	0	-0.086611
NR_027276	10	0.17321	0.32872	0.999594	3264	3	0.070389	0.47921	0.47902	0.999305	4931	0	0.070389
NR_027279	10	0.81206	0.81644	0.999594	8465	1	-0.10257	0.82542	0.82579	0.999305	8497	0	-0.10257
NR_027283	10	0.88804	0.88838	0.999594	9208	0	-0.043156	0.33943	0.33938	0.999305	3478	1	-0.043156
NR_027284	10	0.53918	0.67328	0.999594	6727	1	-0.078331	0.96281	0.9628	0.999305	9981	0	-0.078331
NR_027285	10	0.77067	0.78583	0.999594	8119	1	0.10878	0.78967	0.78981	0.999305	8130	0	0.10878
NR_027288	10	0.56116	0.68199	0.999594	6836	1	0.0029244	0.82626	0.82663	0.999305	8503	0	0.0029244
NR_027291	10	0.15291	0.30082	0.999594	2968	2	-0.16317	0.85169	0.85217	0.999305	8773	0	-0.16317
NR_027292	10	0.92892	0.92894	0.999594	9627	0	0.036491	0.87118	0.87161	0.999305	8971	0	0.036491
NR_027294	10	0.88348	0.88377	0.999594	9159	0	-0.24746	0.99715	0.9971	0.999842	10366	0	-0.24746
NR_027300	10	0.3984	0.54891	0.999594	5476	1	0.026141	0.065761	0.1111	0.999305	1065	1	0.026141
NR_027310	10	0.4834	0.62241	0.999594	6211	2	-0.067006	0.98375	0.98386	0.999305	10240	0	-0.067006
NR_027311	10	0.49902	0.63642	0.999594	6343	2	0.1657	0.17353	0.194	0.999305	1930	1	0.1657
NR_027312	1	0.22534	0.22458	0.999594	3946	0	-0.40495	0.77466	0.7751	0.999305	7977	0	-0.40495
NR_027318	10	0.053663	0.14341	0.999594	1414	2	-0.16201	0.97742	0.97743	0.999305	10158	0	-0.16201
NR_027320	10	0.52892	0.66388	0.999594	6634	2	-0.04009	0.95165	0.95163	0.999305	9866	0	-0.04009
NR_027321	8	0.10702	0.22225	0.999594	2338	3	-0.33672	0.15421	0.16663	0.999305	1771	1	-0.33672
NR_027331	10	0.33179	0.49408	0.999594	4882	2	-0.027308	0.63739	0.63728	0.999305	6560	0	-0.027308
NR_027335	9	0.013425	0.046441	0.999594	468	3	-0.032942	0.30488	0.30555	0.999305	3133	1	-0.032942
NR_027336	3	0.66013	0.66034	0.999594	7375	0	-0.013294	0.17504	0.17463	0.999305	1942	0	-0.013294
NR_027337	10	0.36898	0.52429	0.999594	5218	2	-0.21734	0.83704	0.8374	0.999305	8616	0	-0.21734
NR_027339	10	0.40074	0.5509	0.999594	5502	1	0.1435	0.18828	0.20566	0.999305	2056	1	0.1435
NR_027340	10	0.47991	0.61929	0.999594	6171	1	0.13142	0.95798	0.95798	0.999305	9937	0	0.13142
NR_027341	6	0.72375	0.72416	0.999594	7770	0	-0.12153	0.051031	0.067154	0.967506	869	1	-0.12153
NR_027342	5	0.76532	0.76517	0.999594	8076	0	0.092131	0.74526	0.74488	0.999305	7683	0	0.092131
NR_027345	10	0.53962	0.67371	0.999594	6734	2	-0.30986	0.66459	0.6643	0.999305	6841	0	-0.30986
NR_027347	10	0.92673	0.92678	0.999594	9607	0	-0.12359	0.71348	0.71345	0.999305	7350	0	-0.12359
NR_027349	10	0.91407	0.91423	0.999594	9476	0	0.033524	0.266	0.27128	0.999305	2754	1	0.033524
NR_027354	10	0.14982	0.29647	0.999594	2925	1	0.056399	0.35597	0.35563	0.999305	3642	1	0.056399
NR_027355	10	0.093235	0.21747	0.999594	2139	3	0.13472	0.74332	0.74311	0.999305	7667	0	0.13472
NR_027358	10	0.65502	0.72109	0.999594	7345	1	0.13967	0.33167	0.3319	0.999305	3411	1	0.13967
NR_027374	10	0.80259	0.80893	0.999594	8385	1	-0.12394	0.73642	0.73621	0.999305	7590	0	-0.12394
NR_027379	10	0.077326	0.19337	0.999594	1888	2	-0.18874	0.81843	0.8188	0.999305	8417	0	-0.18874
NR_027386	11	0.096612	0.23262	0.999594	2183	3	-0.17098	0.95995	0.95989	0.999305	9955	0	-0.17098
NR_027387	10	0.93472	0.93479	0.999594	9692	0	0.14528	0.0047823	0.012767	0.745415	171	2	0.14528
NR_027389	10	0.85258	0.85303	0.999594	8837	0	0.22508	0.0063288	0.016564	0.786767	214	2	0.22508
NR_027392	10	0.47251	0.61278	0.999594	6098	2	-0.18252	0.53426	0.53468	0.999305	5492	0	-0.18252
NR_027401	11	0.88893	0.88923	0.999594	9216	0	0.30705	0.043509	0.078123	0.9945	761	2	0.30705
NR_027407	10	0.87583	0.87617	0.999594	9070	0	0.053795	0.88883	0.88916	0.999305	9161	0	0.053795
NR_027408	10	0.39873	0.54915	0.999594	5479	1	0.42614	0.37333	0.3728	0.999305	3829	0	0.42614
NR_027409	6	0.3117	0.41974	0.999594	4722	1	-0.05299	0.19392	0.19483	0.999305	2098	1	-0.05299
NR_027410	10	0.14534	0.2904	0.999594	2866	1	0.095077	0.029097	0.054016	0.947509	565	2	0.095077
NR_027411	10	0.95054	0.95051	0.999594	9845	0	0.053795	0.88883	0.88916	0.999305	9163	0	0.053795
NR_027412	10	0.79597	0.80392	0.999594	8323	1	0.26041	0.16549	0.18758	0.999305	1868	1	0.26041
NR_027417	10	0.69527	0.74109	0.999594	7590	1	-0.38131	0.97541	0.97543	0.999305	10125	0	-0.38131
NR_027418	10	0.41942	0.56675	0.999594	5651	2	-0.20301	0.18027	0.19934	0.999305	1989	1	-0.20301
NR_027421	10	0.84107	0.84182	0.999594	8743	1	-0.1294	0.31929	0.32002	0.999305	3279	1	-0.1294
NR_027422	10	0.12132	0.25707	0.999594	2534	3	-0.23941	0.99582	0.99583	0.999842	10346	0	-0.23941
NR_027423	10	0.037824	0.10843	0.999594	1060	4	0.099732	0.55813	0.55835	0.999305	5741	0	0.099732
NR_027433	10	0.98266	0.98278	0.999594	10208	0	0.46426	0.38978	0.38935	0.999305	3993	0	0.46426
NR_027440	10	0.7589	0.77811	0.999594	8030	1	0.20075	0.40994	0.40939	0.999305	4205	0	0.20075
NR_027441	4	0.60671	0.60645	0.999594	7067	0	0.026766	0.064028	0.068209	0.973292	1038	1	0.026766
NR_027442	10	0.87299	0.87335	0.999594	9042	0	-0.092186	0.11732	0.1507	0.999305	1458	1	-0.092186
NR_027447	10	0.14471	0.28949	0.999594	2859	2	-0.07774	0.58297	0.58305	0.999305	5985	0	-0.07774
NR_027451	10	0.17202	0.32709	0.999594	3243	2	0.32382	0.37699	0.37658	0.999305	3873	0	0.32382
NR_027455	10	0.28731	0.45862	0.999594	4514	2	0.32857	0.36572	0.3652	0.999305	3741	0	0.32857
NR_027456	10	0.10295	0.23112	0.999594	2280	1	0.24839	0.66253	0.66223	0.999305	6818	0	0.24839
NR_027457	10	0.9258	0.92584	0.999594	9599	0	0.30058	0.53823	0.53852	0.999305	5538	0	0.30058
NR_027460	10	0.21469	0.38496	0.999594	3806	2	-0.11469	0.73587	0.73567	0.999305	7583	0	-0.11469
NR_027464	10	0.92003	0.92021	0.999594	9538	0	0.14545	0.61054	0.6107	0.999305	6257	0	0.14545
NR_027466	10	0.64391	0.71608	0.999594	7282	1	0.077183	0.91204	0.9122	0.999305	9434	0	0.077183
NR_027468	10	0.79695	0.80463	0.999594	8330	1	0.33069	0.0033238	0.0091329	0.729187	120	1	0.33069
NR_027471	10	0.86553	0.86592	0.999594	8961	0	0.32931	0.29792	0.29983	0.999305	3063	1	0.32931
NR_027472	10	0.47265	0.61288	0.999594	6101	2	-0.11006	0.85142	0.85189	0.999305	8768	0	-0.11006
NR_027481	10	0.016846	0.058974	0.999594	570	3	-0.37528	0.82433	0.82473	0.999305	8484	0	-0.37528
NR_027484	10	0.044675	0.12372	0.999594	1212	1	-0.22573	0.91928	0.91944	0.999305	9513	0	-0.22573
NR_027486	10	0.83571	0.8368	0.999594	8687	1	0.023148	0.55042	0.55069	0.999305	5667	0	0.023148
NR_027487	8	0.92438	0.92456	0.999594	9583	0	0.11035	0.014912	0.029196	0.880818	349	2	0.11035
NR_027503	10	0.54426	0.67568	0.999594	6752	1	-0.11571	0.47968	0.47949	0.999305	4935	0	-0.11571
NR_027504	10	0.34805	0.50739	0.999594	5028	2	-0.081091	0.19456	0.21076	0.999305	2105	1	-0.081091
NR_027512	10	0.33541	0.49698	0.999594	4910	1	-0.068244	0.066456	0.11219	0.999305	1080	1	-0.068244
NR_027620	10	0.193	0.35535	0.999594	3549	2	-0.17397	0.84932	0.84981	0.999305	8747	0	-0.17397
NR_027626	9	0.29155	0.44193	0.999594	4559	2	-0.040316	0.42176	0.42218	0.999305	4327	0	-0.040316
NR_027632	10	0.70895	0.74848	0.999594	7670	1	0.14053	0.55526	0.55547	0.999305	5710	0	0.14053
NR_027634	10	0.98207	0.98217	0.999594	10198	0	0.25616	0.55526	0.55547	0.999305	5711	0	0.25616
NR_027646	10	0.20736	0.37503	0.999594	3708	2	-0.1949	0.17255	0.19323	0.999305	1923	1	-0.1949
NR_027688	10	0.86553	0.86592	0.999594	8960	0	0.040794	0.65801	0.65763	0.999305	6764	0	0.040794
NR_027695	10	0.018325	0.063602	0.999594	610	3	-0.012743	0.65188	0.6515	0.999305	6703	0	-0.012743
NR_027696	9	0.29576	0.44571	0.999594	4603	2	-0.026839	0.00060442	0.0020231	0.637714	34	2	-0.026839
NR_027701	6	0.38122	0.45778	0.999594	5328	1	0.19802	0.58672	0.58716	0.999305	6020	0	0.19802
NR_027706	10	0.25804	0.43578	0.999594	4277	2	-0.034382	0.0065095	0.016964	0.792501	217	2	-0.034382
NR_027711	10	0.7541	0.77494	0.999594	7986	1	0.043191	0.7022	0.70202	0.999305	7243	0	0.043191
NR_027712	10	0.3163	0.48173	0.999594	4744	2	0.055084	0.3166	0.31751	0.999305	3252	1	0.055084
NR_027713	10	0.10269	0.23075	0.999594	2276	3	0.3372	0.55212	0.55235	0.999305	5683	0	0.3372
NR_027714	10	0.12527	0.26256	0.999594	2593	2	-0.0074323	0.52309	0.52313	0.999305	5385	0	-0.0074323
NR_027754	10	0.21604	0.38684	0.999594	3818	3	-0.1292	0.55508	0.5553	0.999305	5707	0	-0.1292
NR_027755	10	0.15045	0.29735	0.999594	2938	2	-0.033703	0.14451	0.17137	0.999305	1693	1	-0.033703
NR_027756	10	0.8074	0.81274	0.999594	8418	1	0.069571	0.72651	0.72643	0.999305	7486	0	0.069571
NR_027761	10	0.4679	0.60872	0.999594	6060	2	-0.098215	0.26199	0.26774	0.999305	2717	1	-0.098215
NR_027764	10	0.20494	0.37181	0.999594	3683	2	-0.060161	0.94615	0.94619	0.999305	9811	0	-0.060161
NR_027768	2	0.91076	0.91079	0.999594	9445	0	0.49549	0.18	0.17997	0.999305	1986	0	0.49549
NR_027775	5	0.76989	0.76965	0.999594	8107	0	-0.28621	0.26013	0.25953	0.999305	2692	0	-0.28621
NR_027780	10	0.41156	0.56007	0.999594	5587	2	0.33442	0.033742	0.061233	0.956232	638	2	0.33442
NR_027781	6	0.23936	0.35468	0.999594	4109	2	-0.27793	0.84662	0.84708	0.999305	8720	0	-0.27793
NR_027786	10	0.13695	0.27874	0.999594	2757	2	-0.062695	0.11362	0.14787	0.999305	1428	1	-0.062695
NR_027788	10	0.97673	0.97674	0.999594	10131	0	0.20777	0.35647	0.35614	0.999305	3649	1	0.20777
NR_027790	10	0.43842	0.58299	0.999594	5819	2	-0.050365	0.23094	0.24103	0.999305	2427	1	-0.050365
NR_027791	10	0.35902	0.51619	0.999594	5136	2	-0.05468	0.85907	0.85945	0.999305	8842	0	-0.05468
NR_027793	10	0.38256	0.53548	0.999594	5341	1	0.1203	0.70308	0.70294	0.999305	7249	0	0.1203
NR_027795	10	0.36796	0.52342	0.999594	5214	2	-0.26666	0.5006	0.50053	0.999305	5142	0	-0.26666
NR_027822	10	0.15237	0.30008	0.999594	2960	3	0.12388	0.60375	0.60391	0.999305	6185	0	0.12388
NR_027898	10	0.33245	0.49462	0.999594	4888	2	0.065162	0.90028	0.90054	0.999305	9293	0	0.065162
NR_027902	10	0.13425	0.27512	0.999594	2718	3	-0.30679	0.96653	0.9665	0.999305	10020	0	-0.30679
NR_027906	10	0.21322	0.38291	0.999594	3786	3	-0.044142	0.60117	0.6013	0.999305	6169	0	-0.044142
NR_027908	10	0.010107	0.037412	0.999594	364	3	-0.2091	0.26815	0.27319	0.999305	2772	1	-0.2091
NR_027916	10	0.15299	0.30094	0.999594	2969	3	0.02686	0.17041	0.19149	0.999305	1906	1	0.02686
NR_027917	10	0.46543	0.60653	0.999594	6042	2	-0.13372	0.40572	0.40521	0.999305	4157	0	-0.13372
NR_027927	10	0.78745	0.79764	0.999594	8254	1	-0.047885	0.64203	0.64185	0.999305	6600	0	-0.047885
NR_027992	10	0.21774	0.38913	0.999594	3838	1	-0.044124	0.8735	0.87385	0.999305	9004	0	-0.044124
NR_027994	10	0.48469	0.62356	0.999594	6222	2	0.11756	0.79002	0.79015	0.999305	8134	0	0.11756
NR_028032	10	0.18559	0.34541	0.999594	3441	2	-0.11334	0.87051	0.87095	0.999305	8964	0	-0.11334
NR_028045	4	0.17303	0.24656	0.999594	3262	1	0.11829	0.36393	0.36369	0.999305	3722	0	0.11829
NR_028058	10	0.71262	0.75053	0.999594	7692	1	0.12907	0.046398	0.081143	0.9945	802	1	0.12907
NR_028059	10	0.35162	0.51023	0.999594	5049	1	-0.18754	0.43577	0.43552	0.999305	4478	0	-0.18754
NR_028064	10	0.82805	0.83001	0.999594	8615	1	0.16811	0.40433	0.40384	0.999305	4143	0	0.16811
NR_028067	10	0.060773	0.1586	0.999594	1559	3	-0.16732	0.90866	0.90884	0.999305	9389	0	-0.16732
NR_028092	10	0.87707	0.8774	0.999594	9087	0	-0.10669	0.35434	0.35395	0.999305	3626	1	-0.10669
NR_028134	10	0.62547	0.70807	0.999594	7176	1	-0.12742	0.56267	0.56288	0.999305	5784	0	-0.12742
NR_028138	10	0.032435	0.096188	0.999594	932	1	0.17649	0.23361	0.24324	0.999305	2452	1	0.17649
NR_028139	10	0.81005	0.8148	0.999594	8448	1	0.1661	0.21977	0.23168	0.999305	2328	1	0.1661
NR_028140	8	0.92828	0.92848	0.999594	9621	0	-0.043171	0.82982	0.83028	0.999305	8546	0	-0.043171
NR_028270	10	0.47986	0.61923	0.999594	6170	2	0.083163	0.48905	0.48897	0.999305	5028	0	0.083163
NR_028272	10	0.21052	0.3793	0.999594	3747	3	-0.26854	0.9684	0.96845	0.999305	10043	0	-0.26854
NR_028287	10	0.58058	0.68943	0.999594	6951	1	0.14242	0.63769	0.63757	0.999305	6567	0	0.14242
NR_028288	10	0.29514	0.46479	0.999594	4594	2	0.16468	0.056798	0.097303	0.999305	938	2	0.16468
NR_028295	9	0.63471	0.68745	0.999594	7226	1	-0.11422	0.87015	0.86989	0.999305	8957	0	-0.11422
NR_028301	8	0.20102	0.33934	0.999594	3639	2	0.017773	0.48201	0.48212	0.999305	4963	0	0.017773
NR_028303	10	0.83278	0.83411	0.999594	8662	1	0.35707	0.7552	0.75501	0.999305	7782	0	0.35707
NR_028322	10	0.75088	0.77294	0.999594	7958	1	0.16197	0.58398	0.58401	0.999305	5994	0	0.16197
NR_028324	10	0.75088	0.77294	0.999594	7957	1	-0.040216	0.96893	0.96894	0.999305	10049	0	-0.040216
NR_028326	10	0.96557	0.96559	0.999594	10017	0	0.13945	0.63152	0.63155	0.999305	6495	0	0.13945
NR_028327	10	0.75088	0.77294	0.999594	7956	1	0.046428	0.90481	0.905	0.999305	9345	0	0.046428
NR_028334	10	0.91649	0.91659	0.999594	9503	0	-0.24227	0.60627	0.60643	0.999305	6210	0	-0.24227
NR_028335	10	0.40541	0.55491	0.999594	5540	2	0.0035182	0.063069	0.10699	0.999305	1022	2	0.0035182
NR_028336	10	0.84074	0.8415	0.999594	8739	1	-0.020842	0.48656	0.4864	0.999305	5009	0	-0.020842
NR_028337	10	0.41726	0.56492	0.999594	5637	1	-0.08067	0.15665	0.18074	0.999305	1797	1	-0.08067
NR_028342	10	0.80131	0.80795	0.999594	8373	1	0.038215	0.13935	0.16735	0.999305	1649	1	0.038215
NR_028344	10	0.22199	0.39478	0.999594	3893	2	-0.025527	0.20003	0.21531	0.999305	2162	1	-0.025527
NR_028346	12	0.29329	0.48807	0.999594	4577	2	-0.14792	0.83857	0.83878	0.999305	8634	0	-0.14792
NR_028347	10	0.9227	0.92278	0.999594	9573	0	0.19557	0.60342	0.60359	0.999305	6182	0	0.19557
NR_028348	10	0.016364	0.057573	0.999594	558	4	-0.21965	0.97984	0.97992	0.999305	10196	0	-0.21965
NR_028349	10	0.016364	0.057573	0.999594	557	4	-0.24719	0.97984	0.97992	0.999305	10195	0	-0.24719
NR_028350	10	0.7305	0.76066	0.999594	7813	1	-0.21035	0.41164	0.41115	0.999305	4222	0	-0.21035
NR_028351	10	0.35262	0.51103	0.999594	5066	2	-0.11935	0.27451	0.27875	0.999305	2826	1	-0.11935
NR_028357	10	0.18008	0.33799	0.999594	3359	2	-0.012037	0.83946	0.8398	0.999305	8639	0	-0.012037
NR_028361	10	0.35191	0.51044	0.999594	5053	1	-0.11215	0.27467	0.27889	0.999305	2828	1	-0.11215
NR_028366	10	0.44982	0.59293	0.999594	5910	1	0.19254	0.31072	0.31187	0.999305	3191	1	0.19254
NR_028375	10	0.045508	0.12554	0.999594	1235	3	-0.19395	0.84359	0.84401	0.999305	8688	0	-0.19395
NR_028379	10	0.52718	0.66224	0.999594	6616	2	0.039204	0.1571	0.18109	0.999305	1803	1	0.039204
NR_028390	10	0.70622	0.74695	0.999594	7650	1	-0.092478	0.15601	0.18028	0.999305	1788	1	-0.092478
NR_028408	10	0.28836	0.45942	0.999594	4520	2	0.12025	0.22416	0.2353	0.999305	2363	1	0.12025
NR_028412	10	0.049919	0.13534	0.999594	1337	2	0.031194	0.42758	0.42722	0.999305	4393	0	0.031194
NR_028415	10	0.49205	0.63018	0.999594	6292	1	0.07285	0.91126	0.91139	0.999305	9422	0	0.07285
NR_028436	10	0.18222	0.34089	0.999594	3393	1	0.34143	0.36537	0.36486	0.999305	3738	0	0.34143
NR_028471	10	0.96923	0.96926	0.999594	10058	0	0.18877	0.21647	0.229	0.999305	2299	1	0.18877
NR_028483	10	0.95405	0.95403	0.999594	9885	0	0.13464	0.37506	0.37453	0.999305	3847	0	0.13464
NR_028492	10	0.37403	0.5284	0.999594	5259	2	-0.044679	0.27815	0.282	0.999305	2864	1	-0.044679
NR_028496	10	0.54929	0.67755	0.999594	6774	1	-0.048343	0.0014257	0.0043865	0.69407	57	1	-0.048343
NR_028501	10	0.21215	0.38152	0.999594	3772	3	-0.007089	0.52391	0.52395	0.999305	5394	0	-0.007089
NR_028502	10	0.33676	0.49808	0.999594	4921	2	-0.11348	0.82984	0.83021	0.999305	8547	0	-0.11348
NR_028506	10	0.074291	0.18705	0.999594	1821	3	-0.1195	0.97237	0.97242	0.999305	10090	0	-0.1195
NR_028511	10	0.2446	0.42506	0.999594	4169	3	-0.064701	0.30427	0.30579	0.999305	3128	1	-0.064701
NR_028594	10	0.46025	0.60194	0.999594	6000	2	-0.16193	0.069432	0.11546	0.999305	1108	1	-0.16193
NR_028597	10	0.80262	0.80895	0.999594	8386	1	-0.13486	0.96865	0.96868	0.999305	10045	0	-0.13486
NR_029192	10	0.44586	0.5895	0.999594	5880	1	0.22967	0.21043	0.22405	0.999305	2253	1	0.22967
NR_029373	10	0.45155	0.59442	0.999594	5924	2	-0.0043664	0.34768	0.34755	0.999305	3552	1	-0.0043664
NR_029380	10	0.20488	0.37173	0.999594	3682	3	0.045094	0.057343	0.09814	0.999305	943	2	0.045094
NR_029385	10	0.080858	0.19979	0.999594	1957	2	-0.12955	0.86848	0.86882	0.999305	8939	0	-0.12955
NR_029386	10	0.086134	0.20731	0.999594	2037	3	-0.1972	0.78093	0.78095	0.999305	8043	0	-0.1972
NR_029389	5	0.10665	0.18197	0.999594	2332	2	0.031589	0.3999	0.39894	0.999305	4098	0	0.031589
NR_029390	10	0.88408	0.88431	0.999594	9165	0	0.30907	0.35327	0.35296	0.999305	3617	1	0.30907
NR_029392	10	0.74374	0.76852	0.999594	7907	1	0.40434	0.19483	0.21099	0.999305	2109	1	0.40434
NR_029393	10	0.74374	0.76852	0.999594	7906	1	0.40434	0.19483	0.21099	0.999305	2108	1	0.40434
NR_029395	10	0.98384	0.98396	0.999594	10228	0	0.28333	0.62582	0.62585	0.999305	6426	0	0.28333
NR_029396	10	0.62899	0.70958	0.999594	7195	1	0.23621	0.035647	0.064196	0.963642	665	2	0.23621
NR_029401	8	0.36155	0.49713	0.999594	5152	1	-0.071625	0.41566	0.41589	0.999305	4265	0	-0.071625
NR_029404	9	0.039657	0.11072	0.999594	1104	2	0.093727	0.35193	0.352	0.999305	3601	0	0.093727
NR_029405	10	0.14267	0.28672	0.999594	2832	1	0.080132	0.47366	0.47355	0.999305	4863	0	0.080132
NR_029406	10	0.6327	0.71117	0.999594	7218	1	0.1847	0.89789	0.89812	0.999305	9261	0	0.1847
NR_029407	10	0.81016	0.8149	0.999594	8449	1	0.25043	0.06397	0.10838	0.999305	1036	1	0.25043
NR_029409	10	0.60292	0.6985	0.999594	7051	1	-0.18489	0.62214	0.62219	0.999305	6392	0	-0.18489
NR_029410	10	0.010046	0.037219	0.999594	359	1	0.099539	0.02192	0.042854	0.91641	458	1	0.099539
NR_029420	10	0.19173	0.35364	0.999594	3533	2	0.3278	0.42289	0.42251	0.999305	4338	0	0.3278
NR_029423	10	0.97748	0.9775	0.999594	10144	0	0.1456	0.43413	0.43389	0.999305	4460	0	0.1456
NR_029426	10	0.081592	0.20077	0.999594	1969	3	-0.10445	0.47402	0.47391	0.999305	4867	0	-0.10445
NR_029429	10	0.84076	0.84152	0.999594	8740	1	-0.22685	0.42553	0.42514	0.999305	4372	0	-0.22685
NR_029434	10	0.65258	0.71997	0.999594	7331	1	0.69832	0.033255	0.060465	0.953668	629	2	0.69832
NR_029451	10	0.64136	0.71491	0.999594	7269	1	0.50528	0.35888	0.35848	0.999305	3672	1	0.50528
NR_030317	10	0.98215	0.98225	0.999594	10200	0	0.0026549	0.77496	0.77491	0.999305	7980	0	0.0026549
NR_030330	10	0.81674	0.8204	0.999594	8509	1	0.21436	0.92378	0.92386	0.999305	9561	0	0.21436
NR_030385	10	0.71491	0.75181	0.999594	7705	1	0.13353	0.76631	0.76628	0.999305	7896	0	0.13353
NR_030727	10	0.25561	0.43393	0.999594	4255	1	0.041729	0.70989	0.70979	0.999305	7313	0	0.041729
NR_030728	10	0.029662	0.089907	0.999594	858	2	0.19378	0.39458	0.39415	0.999305	4043	0	0.19378
NR_030732	5	0.99675	0.99672	0.999594	10364	0	0.51301	0.24219	0.24142	0.999305	2528	0	0.51301
NR_030737	10	0.63214	0.71096	0.999594	7213	1	-0.14232	0.66463	0.66435	0.999305	6842	0	-0.14232
NR_030766	10	0.68305	0.7348	0.999594	7518	1	0.17846	0.48592	0.48577	0.999305	5005	0	0.17846
NR_031642	10	0.89288	0.89313	0.999594	9250	0	0.26581	0.52634	0.52644	0.999305	5416	0	0.26581
NR_031672	10	0.1929	0.35521	0.999594	3547	3	-0.07895	0.55676	0.55695	0.999305	5725	0	-0.07895
NR_031679	20	0.08958	0.25841	0.999594	2089	2	0.027674	0.026767	0.065736	0.965479	530	3	0.027674
NR_031752	10	0.74994	0.77234	0.999594	7950	1	0.072841	0.91748	0.91759	0.999305	9488	0	0.072841
NR_033172	10	0.27878	0.45199	0.999594	4442	2	-0.018314	0.64376	0.64362	0.999305	6619	0	-0.018314
NR_033175	10	0.75395	0.77484	0.999594	7984	1	-0.092528	0.12756	0.15849	0.999305	1549	1	-0.092528
NR_033186	10	0.14287	0.28695	0.999594	2836	3	-0.19033	0.38652	0.38607	0.999305	3962	0	-0.19033
NR_033244	10	0.91042	0.91055	0.999594	9442	0	0.23102	0.57009	0.57021	0.999305	5856	0	0.23102
NR_033245	10	0.41901	0.56641	0.999594	5648	1	0.12093	0.65558	0.65521	0.999305	6737	0	0.12093
NR_033248	10	0.42268	0.56946	0.999594	5685	2	0.041048	0.25098	0.25813	0.999305	2604	1	0.041048
NR_033250	10	0.036832	0.10618	0.999594	1036	4	-0.33713	0.49625	0.49621	0.999305	5102	0	-0.33713
NR_033266	10	0.042848	0.11964	0.999594	1172	1	0.17631	0.33417	0.33432	0.999305	3433	1	0.17631
NR_033311	10	0.02499	0.079111	0.999594	749	3	-0.23987	0.54707	0.54728	0.999305	5632	0	-0.23987
NR_033323	10	0.11391	0.24649	0.999594	2441	1	-0.029053	0.87327	0.87362	0.999305	9000	0	-0.029053
NR_033339	10	0.042509	0.11887	0.999594	1156	2	0.088009	0.92598	0.92601	0.999305	9588	0	0.088009
NR_033341	10	0.19877	0.36341	0.999594	3616	2	-0.066541	0.99091	0.99094	0.999842	10308	0	-0.066541
NR_033351	10	0.87583	0.87617	0.999594	9071	0	0.053795	0.88883	0.88916	0.999305	9162	0	0.053795
NR_033369	2	0.23617	0.23867	0.999594	4067	1	-0.19668	0.573	0.57301	0.999305	5882	0	-0.19668
NR_033370	10	0.53266	0.66734	0.999594	6666	2	0.31341	0.28466	0.2878	0.999305	2931	1	0.31341
NR_033371	10	0.12376	0.26045	0.999594	2567	3	-0.23173	0.90248	0.90269	0.999305	9317	0	-0.23173
NR_033375	10	0.19047	0.35202	0.999594	3518	2	-0.0072663	0.01287	0.028367	0.880818	312	2	-0.0072663
NR_033376	10	0.64161	0.71502	0.999594	7270	1	0.25433	0.26183	0.26758	0.999305	2715	1	0.25433
NR_033377	10	0.12683	0.26483	0.999594	2618	3	-0.1443	0.61216	0.61228	0.999305	6278	0	-0.1443
NR_033378	10	0.19665	0.3604	0.999594	3593	2	-0.02132	0.51202	0.51196	0.999305	5263	0	-0.02132
NR_033379	10	0.45151	0.59437	0.999594	5923	2	-0.20026	0.88055	0.88089	0.999305	9067	0	-0.20026
NR_033380	10	0.057152	0.15088	0.999594	1485	3	0.085406	0.023779	0.045744	0.91641	492	2	0.085406
NR_033380	10	0.057152	0.15088	0.999594	1485	3	0.085406	0.023779	0.045744	0.91641	492	2	0.085406
NR_033389	10	0.98041	0.98053	0.999594	10180	0	-0.0066372	0.42764	0.42729	0.999305	4394	0	-0.0066372
NR_033399	10	0.19369	0.35632	0.999594	3557	2	-0.080215	0.85497	0.85536	0.999305	8804	0	-0.080215
NR_033405	10	0.10983	0.24084	0.999594	2384	1	0.19874	0.7087	0.70859	0.999305	7300	0	0.19874
NR_033408	10	0.6721	0.72936	0.999594	7453	1	-0.11395	0.92429	0.92437	0.999305	9567	0	-0.11395
NR_033410	8	0.40485	0.54175	0.999594	5533	1	-0.17266	0.23836	0.24109	0.999305	2489	1	-0.17266
NR_033415	10	0.10131	0.22884	0.999594	2255	2	0.10773	0.68653	0.68634	0.999305	7079	0	0.10773
NR_033416	9	0.68713	0.71705	0.999594	7540	1	0.16468	0.20328	0.21288	0.999305	2185	1	0.16468
NR_033417	10	0.40763	0.55681	0.999594	5558	2	0.16828	0.57347	0.57355	0.999305	5890	0	0.16828
NR_033420	10	0.80355	0.80966	0.999594	8392	1	0.064893	0.12634	0.1576	0.999305	1538	1	0.064893
NR_033423	10	0.91956	0.91972	0.999594	9534	0	-0.047395	0.58866	0.58869	0.999305	6037	0	-0.047395
NR_033531	10	0.022541	0.073445	0.999594	712	4	0.069404	0.72026	0.72026	0.999305	7420	0	0.069404
NR_033557	10	0.91486	0.91497	0.999594	9485	0	-0.15332	0.56237	0.56259	0.999305	5779	0	-0.15332
NR_033658	10	0.83726	0.83823	0.999594	8705	1	0.056402	0.96289	0.96287	0.999305	9983	0	0.056402
NR_033667	10	0.37992	0.5333	0.999594	5315	2	-0.077611	0.24452	0.25253	0.999305	2544	1	-0.077611
NR_033674	9	0.74592	0.75641	0.999594	7922	1	0.29017	0.49749	0.49772	0.999305	5114	0	0.29017
NR_033708	10	0.22469	0.39836	0.999594	3932	3	-0.31883	0.46174	0.46158	0.999305	4728	0	-0.31883
NR_033712	9	0.59944	0.66988	0.999594	7039	1	-0.14605	0.014176	0.02895	0.880818	336	2	-0.14605
NR_033733	10	0.62669	0.70861	0.999594	7185	1	0.13469	0.64541	0.64518	0.999305	6638	0	0.13469
NR_033735	5	0.41005	0.44284	0.999594	5579	1	0.12512	0.47398	0.47358	0.999305	4866	0	0.12512
NR_033737	10	0.042845	0.11963	0.999594	1171	3	0.065279	0.6549	0.65454	0.999305	6732	0	0.065279
NR_033738	10	0.82735	0.82945	0.999594	8612	1	0.14584	0.72635	0.72627	0.999305	7483	0	0.14584
NR_033740	10	0.22264	0.39567	0.999594	3902	2	0.2514	0.32754	0.32795	0.999305	3371	1	0.2514
NR_033742	10	0.92247	0.92258	0.999594	9570	0	-0.17312	0.99664	0.99659	0.999842	10356	0	-0.17312
NR_033748	10	0.98134	0.98143	0.999594	10191	0	0.40991	0.22685	0.23755	0.999305	2393	1	0.40991
NR_033753	10	0.73302	0.76215	0.999594	7837	1	-0.023766	0.51555	0.5155	0.999305	5299	0	-0.023766
NR_033754	10	0.092569	0.21647	0.999594	2128	3	-0.25315	0.3939	0.39347	0.999305	4034	0	-0.25315
NR_033760	10	0.028015	0.08611	0.999594	817	3	-0.056312	0.68173	0.68148	0.999305	7023	0	-0.056312
NR_033768	10	0.81809	0.82155	0.999594	8523	1	0.035645	0.57726	0.57731	0.999305	5928	0	0.035645
NR_033769	10	0.66137	0.7241	0.999594	7386	1	0.2398	0.57074	0.57086	0.999305	5863	0	0.2398
NR_033770	10	0.42483	0.57122	0.999594	5703	2	0.26524	0.32806	0.3284	0.999305	3375	1	0.26524
NR_033774	10	0.9392	0.93924	0.999594	9743	0	0.39894	0.59559	0.59561	0.999305	6111	0	0.39894
NR_033777	10	0.51276	0.64905	0.999594	6483	2	0.15558	0.48824	0.48817	0.999305	5020	0	0.15558
NR_033781	10	0.076736	0.19217	0.999594	1877	2	0.055517	0.13889	0.16698	0.999305	1641	1	0.055517
NR_033787	10	0.26367	0.44022	0.999594	4310	1	0.14915	0.1853	0.20328	0.999305	2029	1	0.14915
NR_033789	10	0.80535	0.81111	0.999594	8402	1	-0.036962	0.81827	0.81865	0.999305	8415	0	-0.036962
NR_033791	10	0.046361	0.12743	0.999594	1254	4	0.061302	0.5638	0.56398	0.999305	5797	0	0.061302
NR_033796	9	0.44904	0.5875	0.999594	5903	2	-0.073147	0.13925	0.1599	0.999305	1646	1	-0.073147
NR_033797	9	0.62654	0.68329	0.999594	7183	1	0.33113	0.4685	0.46899	0.999305	4802	0	0.33113
NR_033799	10	0.035511	0.10319	0.999594	1008	2	0.1193	0.58723	0.58723	0.999305	6026	0	0.1193
NR_033801	9	0.18638	0.34533	0.999594	3454	3	-0.19607	0.4496	0.45007	0.999305	4619	0	-0.19607
NR_033805	10	0.12456	0.26155	0.999594	2580	3	-0.0073814	0.51224	0.51217	0.999305	5265	0	-0.0073814
NR_033807	10	0.016104	0.056768	0.999594	545	1	0.25641	0.29983	0.30163	0.999305	3083	1	0.25641
NR_033825	10	0.10416	0.23287	0.999594	2301	3	-0.088889	0.73552	0.73533	0.999305	7579	0	-0.088889
NR_033826	10	0.58913	0.69284	0.999594	6990	1	-0.1811	0.6123	0.61241	0.999305	6281	0	-0.1811
NR_033827	10	0.52261	0.65805	0.999594	6574	2	-0.076933	0.96674	0.96673	0.999305	10022	0	-0.076933
NR_033829	10	0.16652	0.3195	0.999594	3162	2	-0.12532	0.78481	0.78493	0.999305	8074	0	-0.12532
NR_033830	10	0.038165	0.10922	0.999594	1070	1	-0.030763	0.42501	0.42463	0.999305	4364	0	-0.030763
NR_033831	10	0.36199	0.51859	0.999594	5159	1	0.41447	0.49239	0.4923	0.999305	5062	0	0.41447
NR_033832	10	0.050023	0.13556	0.999594	1340	3	-0.29192	0.74903	0.74886	0.999305	7721	0	-0.29192
NR_033833	10	0.4245	0.57096	0.999594	5700	1	0.057826	0.064004	0.10844	0.999305	1037	2	0.057826
NR_033834	10	0.9277	0.92773	0.999594	9615	0	0.013385	0.0073203	0.019037	0.812498	233	1	0.013385
NR_033837	10	0.19736	0.36142	0.999594	3605	3	-0.065367	0.90368	0.90384	0.999305	9329	0	-0.065367
NR_033838	10	0.21581	0.38652	0.999594	3816	3	0.20388	0.36354	0.36308	0.999305	3717	0	0.20388
NR_033839	10	0.15019	0.29698	0.999594	2934	2	0.39986	0.55631	0.55648	0.999305	5718	0	0.39986
NR_033840	10	0.35759	0.51504	0.999594	5120	2	-0.058138	0.34023	0.34016	0.999305	3482	1	-0.058138
NR_033841	10	0.71299	0.75073	0.999594	7695	1	0.492	0.014332	0.030825	0.880818	339	1	0.492
NR_033842	10	0.53796	0.67218	0.999594	6711	2	-0.18705	0.11873	0.1518	0.999305	1471	1	-0.18705
NR_033843	10	0.46157	0.6031	0.999594	6010	2	0.011135	0.33834	0.33831	0.999305	3468	1	0.011135
NR_033844	10	0.63072	0.71032	0.999594	7204	1	-0.0059479	0.84041	0.8408	0.999305	8652	0	-0.0059479
NR_033846	9	0.038472	0.10799	0.999594	1076	2	-0.25901	0.46113	0.4615	0.999305	4721	0	-0.25901
NR_033847	10	0.62099	0.70612	0.999594	7144	1	0.12141	0.075062	0.11964	0.999305	1154	1	0.12141
NR_033848	10	0.83768	0.83861	0.999594	8711	1	0.14573	0.22768	0.2383	0.999305	2403	1	0.14573
NR_033849	10	0.84154	0.84227	0.999594	8747	1	0.10809	0.12278	0.1549	0.999305	1506	1	0.10809
NR_033851	10	0.20486	0.37169	0.999594	3681	2	-0.083536	0.24435	0.2524	0.999305	2543	1	-0.083536
NR_033852	10	0.37485	0.52909	0.999594	5270	2	-0.25098	0.077227	0.1212	0.999305	1168	1	-0.25098
NR_033853	10	0.53645	0.67082	0.999594	6695	2	0.015585	0.64632	0.64607	0.999305	6645	0	0.015585
NR_033855	10	0.96119	0.96121	0.999594	9966	0	0.10546	0.43483	0.43457	0.999305	4467	0	0.10546
NR_033857	10	0.135	0.27616	0.999594	2734	2	0.012756	0.49799	0.49788	0.999305	5121	0	0.012756
NR_033858	10	0.22135	0.39391	0.999594	3886	2	-0.026525	0.37693	0.37651	0.999305	3872	0	-0.026525
NR_033860	10	0.39813	0.54871	0.999594	5473	1	0.19696	0.058679	0.10018	0.999305	966	1	0.19696
NR_033861	10	0.0096016	0.0358	0.999594	351	3	-0.26326	0.2703	0.27513	0.999305	2796	1	-0.26326
NR_033862	10	0.15022	0.29704	0.999594	2935	2	-0.066386	0.79998	0.80007	0.999305	8223	0	-0.066386
NR_033863	10	0.028912	0.088165	0.999594	844	3	-0.14827	0.9218	0.92189	0.999305	9537	0	-0.14827
NR_033864	10	0.040365	0.11411	0.999594	1122	4	-0.29144	0.92484	0.92489	0.999305	9574	0	-0.29144
NR_033865	10	0.59512	0.69528	0.999594	7016	1	-0.25538	0.63539	0.63535	0.999305	6536	0	-0.25538
NR_033866	11	0.059526	0.15943	0.999594	1541	4	0.15828	0.4832	0.48375	0.999305	4976	0	0.15828
NR_033867	10	0.2652	0.44138	0.999594	4325	2	0.021477	0.0011091	0.0035689	0.69407	43	1	0.021477
NR_033869	10	0.052154	0.14003	0.999594	1385	2	-0.011976	0.28003	0.28364	0.999305	2885	1	-0.011976
NR_033871	10	0.81443	0.81845	0.999594	8488	1	0.053914	0.53272	0.53306	0.999305	5476	0	0.053914
NR_033872	10	0.67473	0.73069	0.999594	7469	1	0.1975	0.69748	0.69722	0.999305	7191	0	0.1975
NR_033873	10	0.075145	0.18886	0.999594	1849	4	-0.19685	0.74679	0.74667	0.999305	7699	0	-0.19685
NR_033874	10	0.93833	0.93837	0.999594	9733	0	0.31216	0.0042717	0.01149	0.729187	153	2	0.31216
NR_033875	10	0.85612	0.85653	0.999594	8868	0	-0.074269	0.27728	0.28119	0.999305	2856	1	-0.074269
NR_033877	10	0.14845	0.29462	0.999594	2906	2	-0.028811	0.88409	0.88433	0.999305	9106	0	-0.028811
NR_033878	10	0.32399	0.48791	0.999594	4815	1	0.12313	0.18802	0.20546	0.999305	2053	1	0.12313
NR_033879	10	0.14359	0.28798	0.999594	2843	2	0.064794	0.68455	0.6843	0.999305	7054	0	0.064794
NR_033880	8	0.88513	0.88562	0.999594	9177	0	0.14387	0.13392	0.14939	0.999305	1601	1	0.14387
NR_033881	10	0.52568	0.66086	0.999594	6601	2	0.041733	0.27459	0.27881	0.999305	2827	1	0.041733
NR_033882	10	0.095576	0.22076	0.999594	2171	3	-0.18626	0.77048	0.77043	0.999305	7941	0	-0.18626
NR_033883	10	0.75648	0.77652	0.999594	8008	1	0.31195	0.40439	0.40391	0.999305	4144	0	0.31195
NR_033884	10	0.3117	0.47802	0.999594	4723	2	-0.17684	0.41576	0.41524	0.999305	4268	0	-0.17684
NR_033885	10	0.014973	0.053226	0.999594	512	5	-0.35369	0.99834	0.99831	0.999842	10383	0	-0.35369
NR_033888	10	0.94697	0.94697	0.999594	9808	0	-0.020645	0.1224	0.1546	0.999305	1501	1	-0.020645
NR_033889	10	0.14341	0.28771	0.999594	2839	1	0.13921	0.53256	0.53288	0.999305	5473	0	0.13921
NR_033890	10	0.056976	0.15052	0.999594	1481	2	-0.032184	0.58359	0.58365	0.999305	5991	0	-0.032184
NR_033891	8	0.87954	0.88002	0.999594	9126	0	0.20301	0.19081	0.19835	0.999305	2074	1	0.20301
NR_033892	10	0.065117	0.16779	0.999594	1642	3	-0.38753	0.54081	0.54105	0.999305	5565	0	-0.38753
NR_033893	10	0.72077	0.75508	0.999594	7748	1	-0.090771	0.8272	0.82764	0.999305	8517	0	-0.090771
NR_033894	1	0.17563	0.17525	0.999594	3294	0	-0.49642	0.82437	0.82462	0.999305	8485	0	-0.49642
NR_033896	10	0.026056	0.081588	0.999594	772	1	0.029032	0.36593	0.3654	0.999305	3744	0	0.029032
NR_033898	10	0.061677	0.16045	0.999594	1577	2	0.10273	0.66296	0.66268	0.999305	6822	0	0.10273
NR_033899	10	0.78393	0.7951	0.999594	8222	1	0.05557	0.054568	0.093848	0.999305	905	1	0.05557
NR_033900	10	0.95715	0.95715	0.999594	9917	0	0.28788	0.066582	0.11238	0.999305	1082	2	0.28788
NR_033904	10	0.22718	0.40174	0.999594	3974	2	0.19041	0.57784	0.57788	0.999305	5933	0	0.19041
NR_033906	10	0.74817	0.77128	0.999594	7939	1	0.10378	0.28427	0.28746	0.999305	2927	1	0.10378
NR_033907	10	0.32681	0.49013	0.999594	4834	1	0.069891	0.34124	0.34117	0.999305	3492	1	0.069891
NR_033908	10	0.085549	0.20643	0.999594	2030	2	-0.021355	0.87188	0.87232	0.999305	8982	0	-0.021355
NR_033909	10	0.93492	0.93498	0.999594	9697	0	-0.086729	0.45492	0.45468	0.999305	4664	0	-0.086729
NR_033912	10	0.61279	0.7026	0.999594	7101	1	0.020516	0.22819	0.23872	0.999305	2409	1	0.020516
NR_033914	10	0.80117	0.80784	0.999594	8372	1	0.21914	0.24591	0.25374	0.999305	2556	1	0.21914
NR_033916	10	0.26319	0.43986	0.999594	4306	1	0.12829	0.75654	0.75641	0.999305	7798	0	0.12829
NR_033917	9	0.25445	0.40915	0.999594	4247	1	0.35836	0.42844	0.42894	0.999305	4400	0	0.35836
NR_033918	10	0.8366	0.8376	0.999594	8696	1	-0.024169	0.20589	0.22021	0.999305	2211	1	-0.024169
NR_033919	10	0.91561	0.91572	0.999594	9494	0	0.11192	0.40366	0.4032	0.999305	4132	0	0.11192
NR_033920	10	0.38571	0.53816	0.999594	5363	2	0.0012852	0.14423	0.17115	0.999305	1692	1	0.0012852
NR_033922	9	0.49635	0.62471	0.999594	6327	1	-0.20391	0.91385	0.9136	0.999305	9457	0	-0.20391
NR_033923	10	0.11258	0.24467	0.999594	2425	2	-0.070274	0.62289	0.62291	0.999305	6398	0	-0.070274
NR_033924	10	0.24249	0.42223	0.999594	4147	3	-0.30553	0.27878	0.28254	0.999305	2871	1	-0.30553
NR_033925	10	0.23638	0.41411	0.999594	4072	3	-0.16934	0.060779	0.10344	0.999305	990	1	-0.16934
NR_033927	10	0.16671	0.31976	0.999594	3164	3	-0.16117	0.61131	0.61143	0.999305	6268	0	-0.16117
NR_033928	10	0.20066	0.36599	0.999594	3635	2	-0.14435	0.61522	0.61527	0.999305	6311	0	-0.14435
NR_033930	10	0.80213	0.80859	0.999594	8380	1	0.096298	0.34667	0.34655	0.999305	3535	1	0.096298
NR_033931	10	0.26844	0.44391	0.999594	4355	2	0.020181	0.88772	0.88807	0.999305	9149	0	0.020181
NR_033934	10	0.79455	0.80288	0.999594	8314	1	0.37483	0.055013	0.094521	0.999305	912	2	0.37483
NR_033937	10	0.57217	0.6861	0.999594	6904	1	0.20971	0.044299	0.077837	0.9945	773	2	0.20971
NR_033938	10	0.36184	0.51848	0.999594	5155	2	0.27905	0.51638	0.51633	0.999305	5309	0	0.27905
NR_033942	10	0.92953	0.92955	0.999594	9640	0	-0.0091376	0.0083489	0.021206	0.845725	247	2	-0.0091376
NR_033943	10	0.77319	0.78748	0.999594	8137	1	0.32752	0.7907	0.79082	0.999305	8146	0	0.32752
NR_033945	10	0.04477	0.12396	0.999594	1215	2	-0.018282	0.36319	0.36274	0.999305	3715	0	-0.018282
NR_033946	10	0.89812	0.89834	0.999594	9316	0	0.090199	0.2281	0.23865	0.999305	2408	1	0.090199
NR_033947	10	0.87291	0.87328	0.999594	9040	0	0.094046	0.75502	0.75481	0.999305	7781	0	0.094046
NR_033957	10	0.35448	0.51252	0.999594	5086	1	0.19825	0.53219	0.5325	0.999305	5467	0	0.19825
NR_033959	10	0.0667	0.17111	0.999594	1674	4	0.29982	0.28058	0.28417	0.999305	2892	1	0.29982
NR_033960	10	0.067679	0.17311	0.999594	1691	3	-0.097616	0.39451	0.39407	0.999305	4042	0	-0.097616
NR_033961	10	0.031371	0.093781	0.999594	905	4	-0.2075	0.074668	0.11934	0.999305	1151	1	-0.2075
NR_033963	10	0.45136	0.59426	0.999594	5921	1	0.021345	0.082424	0.12491	0.999305	1210	1	0.021345
NR_033964	10	0.87586	0.8762	0.999594	9073	0	0.078555	0.07821	0.12193	0.999305	1173	1	0.078555
NR_033966	10	0.41619	0.56402	0.999594	5626	2	0.17187	0.29884	0.30069	0.999305	3075	1	0.17187
NR_033968	10	0.50138	0.63853	0.999594	6370	2	-0.056141	0.66656	0.66626	0.999305	6865	0	-0.056141
NR_033970	10	0.65825	0.72261	0.999594	7363	1	-0.094865	0.31027	0.31146	0.999305	3187	1	-0.094865
NR_033972	10	0.83837	0.83925	0.999594	8716	1	0.4253	0.42828	0.42796	0.999305	4398	0	0.4253
NR_033975	10	0.97906	0.9791	0.999594	10160	0	0.21044	0.035015	0.063219	0.963642	653	2	0.21044
NR_033976	10	0.91692	0.917	0.999594	9508	0	-0.095001	0.99839	0.99837	0.999842	10384	0	-0.095001
NR_033978	10	0.20931	0.37767	0.999594	3736	3	-0.31514	0.66053	0.66019	0.999305	6794	0	-0.31514
NR_033980	10	0.8197	0.82296	0.999594	8546	1	-0.085838	0.0020588	0.0059723	0.69407	82	1	-0.085838
NR_033981	3	0.1025	0.15243	0.999594	2272	1	-0.34449	0.18267	0.1823	0.999305	2011	0	-0.34449
NR_033982	10	0.41204	0.56046	0.999594	5590	2	0.10472	0.78006	0.78007	0.999305	8033	0	0.10472
NR_033983	10	0.34248	0.50278	0.999594	4973	1	-0.23404	0.50544	0.50539	0.999305	5195	0	-0.23404
NR_033984	10	0.044126	0.1225	0.999594	1198	2	-0.094225	0.85421	0.85463	0.999305	8800	0	-0.094225
NR_033985	10	0.068825	0.17553	0.999594	1720	4	-0.44427	0.091867	0.13178	0.999305	1264	1	-0.44427
NR_033986	1	0.4785	0.47812	0.999594	6159	0	-0.032814	0.5215	0.5209	0.999305	5365	0	-0.032814
NR_033987	10	0.016371	0.057598	0.999594	559	2	-0.0096193	0.85137	0.85184	0.999305	8766	0	-0.0096193
NR_033990	8	0.89971	0.90021	0.999594	9336	0	0.053306	0.32612	0.32643	0.999305	3357	0	0.053306
NR_033995	10	0.18758	0.3481	0.999594	3472	3	0.044174	0.63629	0.6362	0.999305	6547	0	0.044174
NR_033996	10	0.054906	0.14611	0.999594	1436	2	0.087018	0.60287	0.60305	0.999305	6180	0	0.087018
NR_033998	8	0.8405	0.841	0.999594	8735	0	0.1745	0.86695	0.86741	0.999305	8918	0	0.1745
NR_033999	10	0.13629	0.27792	0.999594	2750	3	-0.062641	0.60863	0.60883	0.999305	6236	0	-0.062641
NR_034002	9	0.27149	0.42428	0.999594	4383	1	0.11165	0.11906	0.14385	0.999305	1474	1	0.11165
NR_034003	10	0.58196	0.68999	0.999594	6959	1	-0.074617	0.53702	0.53737	0.999305	5526	0	-0.074617
NR_034004	10	0.55124	0.67828	0.999594	6786	1	0.24308	0.0095227	0.023017	0.855074	271	1	0.24308
NR_034006	15	0.98366	0.9835	0.999594	10221	0	0.082354	0.073653	0.12738	0.999305	1143	2	0.082354
NR_034008	2	0.9804	0.98045	0.999594	10179	0	0.64238	0.18952	0.18961	0.999305	2067	0	0.64238
NR_034014	10	0.91343	0.9136	0.999594	9471	0	0.11843	0.061478	0.10449	0.999305	999	1	0.11843
NR_034016	10	0.69913	0.74313	0.999594	7613	1	0.028616	0.34052	0.34046	0.999305	3487	1	0.028616
NR_034018	10	0.72334	0.75658	0.999594	7768	1	0.30939	0.10036	0.13809	0.999305	1323	1	0.30939
NR_034021	3	0.65956	0.6598	0.999594	7371	0	0.23297	0.64254	0.64269	0.999305	6607	0	0.23297
NR_034022	10	0.2905	0.4611	0.999594	4548	1	0.016343	0.36558	0.36507	0.999305	3740	0	0.016343
NR_034023	7	0.83065	0.83124	0.999594	8639	0	0.23248	0.54354	0.54483	0.999305	5601	0	0.23248
NR_034024	10	0.73864	0.76548	0.999594	7871	1	0.11256	0.57638	0.57644	0.999305	5920	0	0.11256
NR_034026	8	0.34724	0.48276	0.999594	5020	2	-0.14213	0.5896	0.58926	0.999305	6048	0	-0.14213
NR_034027	10	0.051719	0.13906	0.999594	1379	3	-0.087329	0.13602	0.16486	0.999305	1618	1	-0.087329
NR_034031	10	0.18512	0.34475	0.999594	3433	3	-0.1691	0.78486	0.785	0.999305	8075	0	-0.1691
NR_034032	10	0.059279	0.15544	0.999594	1536	3	0.06525	0.75893	0.75889	0.999305	7826	0	0.06525
NR_034033	10	0.96669	0.96667	0.999594	10027	0	0.27161	0.60809	0.60828	0.999305	6229	0	0.27161
NR_034037	10	0.12587	0.26342	0.999594	2601	3	-0.17604	0.91967	0.91983	0.999305	9515	0	-0.17604
NR_034054	10	0.029097	0.088568	0.999594	849	2	0.19063	0.047864	0.083533	0.9945	828	2	0.19063
NR_034055	10	0.27854	0.45181	0.999594	4439	2	-0.052118	0.91128	0.91141	0.999305	9423	0	-0.052118
NR_034078	10	0.74845	0.77146	0.999594	7941	1	-0.14628	0.57167	0.57178	0.999305	5871	0	-0.14628
NR_034085	5	0.45422	0.47538	0.999594	5949	1	-0.23478	0.62478	0.62422	0.999305	6415	0	-0.23478
NR_034087	10	0.27972	0.45273	0.999594	4452	1	0.056459	0.82904	0.82944	0.999305	8535	0	0.056459
NR_034088	10	0.3294	0.49219	0.999594	4858	2	0.18085	0.010516	0.024596	0.874886	280	2	0.18085
NR_034089	10	0.32265	0.4868	0.999594	4799	2	0.10356	0.42975	0.42951	0.999305	4412	0	0.10356
NR_034090	10	0.56953	0.68514	0.999594	6894	1	-0.053355	0.89017	0.89046	0.999305	9174	0	-0.053355
NR_034095	4	0.40573	0.41728	0.999594	5542	1	-0.11812	0.76681	0.76705	0.999305	7897	0	-0.11812
NR_034099	10	0.20792	0.37579	0.999594	3718	2	-0.057604	0.73431	0.73409	0.999305	7568	0	-0.057604
NR_034100	10	0.63326	0.71142	0.999594	7221	1	-0.028917	0.14129	0.16887	0.999305	1665	1	-0.028917
NR_034102	9	0.84897	0.84851	0.999594	8804	0	0.11772	0.61167	0.61131	0.999305	6270	0	0.11772
NR_034103	10	0.79068	0.80001	0.999594	8281	1	-0.14039	0.21	0.22372	0.999305	2248	1	-0.14039
NR_034104	10	0.75302	0.7743	0.999594	7978	1	0.19306	0.83502	0.83534	0.999305	8595	0	0.19306
NR_034105	10	0.35846	0.51572	0.999594	5129	1	0.27104	0.42565	0.42526	0.999305	4373	0	0.27104
NR_034106	5	0.1391	0.2245	0.999594	2782	1	-0.028286	0.52704	0.52652	0.999305	5422	0	-0.028286
NR_034107	10	0.037042	0.10667	0.999594	1041	2	0.16101	0.94226	0.94231	0.999305	9770	0	0.16101
NR_034112	10	0.031614	0.094324	0.999594	912	2	-0.12278	0.6474	0.64713	0.999305	6657	0	-0.12278
NR_034113	10	0.18692	0.3472	0.999594	3461	2	-0.30809	0.51426	0.51423	0.999305	5287	0	-0.30809
NR_034118	9	0.88733	0.88706	0.999594	9205	0	0.068733	0.50736	0.50742	0.999305	5217	0	0.068733
NR_034119	10	0.045823	0.12626	0.999594	1240	4	-0.29311	0.84279	0.84324	0.999305	8682	0	-0.29311
NR_034120	10	0.01817	0.063108	0.999594	606	3	-0.20802	0.71841	0.71847	0.999305	7404	0	-0.20802
NR_034121	10	0.83778	0.83871	0.999594	8712	1	0.37655	0.67469	0.6744	0.999305	6954	0	0.37655
NR_034124	10	0.78718	0.79746	0.999594	8251	1	-0.087979	0.56886	0.56897	0.999305	5841	0	-0.087979
NR_034125	10	0.18949	0.35071	0.999594	3506	2	0.17657	0.33028	0.33057	0.999305	3395	1	0.17657
NR_034126	10	0.14796	0.29396	0.999594	2901	3	-0.024629	0.52817	0.52829	0.999305	5431	0	-0.024629
NR_034127	10	0.26807	0.44362	0.999594	4353	1	0.17544	0.41706	0.41661	0.999305	4284	0	0.17544
NR_034128	10	0.41348	0.56168	0.999594	5603	2	0.1883	0.60854	0.60874	0.999305	6234	0	0.1883
NR_034130	10	0.49187	0.63003	0.999594	6289	1	0.011336	0.42482	0.42442	0.999305	4361	0	0.011336
NR_034131	10	0.75591	0.77614	0.999594	8005	1	-0.016171	0.6662	0.66592	0.999305	6859	0	-0.016171
NR_034132	10	0.046702	0.1282	0.999594	1265	3	-0.0053991	0.13417	0.16349	0.999305	1603	1	-0.0053991
NR_034133	10	0.29259	0.46276	0.999594	4571	2	-0.10804	0.93531	0.93537	0.999305	9689	0	-0.10804
NR_034134	10	0.3586	0.51584	0.999594	5132	1	-0.12151	0.5129	0.51287	0.999305	5271	0	-0.12151
NR_034135	10	0.041221	0.11599	0.999594	1131	2	0.11402	0.6054	0.60557	0.999305	6204	0	0.11402
NR_034137	9	0.39089	0.53234	0.999594	5408	2	-0.27513	0.60028	0.60017	0.999305	6159	0	-0.27513
NR_034139	10	0.097086	0.22295	0.999594	2190	3	-0.16322	0.25488	0.26153	0.999305	2650	1	-0.16322
NR_034140	10	0.021028	0.069892	0.999594	670	4	-0.061254	0.31299	0.31407	0.999305	3218	1	-0.061254
NR_034143	10	0.016253	0.057231	0.999594	553	5	-0.22705	0.34269	0.34264	0.999305	3504	1	-0.22705
NR_034144	10	0.58813	0.69246	0.999594	6986	1	-0.054898	0.82386	0.82424	0.999305	8480	0	-0.054898
NR_034147	4	0.67288	0.67272	0.999594	7459	0	-0.037888	0.83579	0.83584	0.999305	8603	0	-0.037888
NR_034148	10	0.54763	0.6769	0.999594	6765	1	0.20911	0.42308	0.4227	0.999305	4340	0	0.20911
NR_034149	10	0.074732	0.18794	0.999594	1836	3	0.26905	0.54049	0.54073	0.999305	5560	0	0.26905
NR_034150	10	0.17365	0.32934	0.999594	3273	3	-0.16186	0.7934	0.79351	0.999305	8169	0	-0.16186
NR_034152	10	0.82331	0.82598	0.999594	8580	1	0.11604	0.77931	0.77932	0.999305	8028	0	0.11604
NR_034156	10	0.25147	0.43074	0.999594	4222	2	-0.040606	0.34717	0.34702	0.999305	3544	1	-0.040606
NR_034157	10	0.80082	0.80759	0.999594	8368	1	0.48064	0.60649	0.60666	0.999305	6212	0	0.48064
NR_034158	10	0.2023	0.3682	0.999594	3660	3	0.059349	0.56041	0.56066	0.999305	5761	0	0.059349
NR_034159	10	0.37124	0.52613	0.999594	5235	1	0.042514	0.43312	0.4329	0.999305	4444	0	0.042514
NR_034161	10	0.77719	0.79021	0.999594	8164	1	0.067085	0.93773	0.93781	0.999305	9711	0	0.067085
NR_034162	10	0.89924	0.89945	0.999594	9329	0	-0.063091	0.61414	0.61422	0.999305	6298	0	-0.063091
NR_034163	10	0.15183	0.29929	0.999594	2957	2	0.16981	0.27759	0.28149	0.999305	2860	1	0.16981
NR_034167	10	0.061503	0.1601	0.999594	1574	3	-0.36028	0.79429	0.79437	0.999305	8179	0	-0.36028
NR_034168	10	0.46937	0.61003	0.999594	6067	1	0.016186	0.94205	0.9421	0.999305	9768	0	0.016186
NR_034170	10	0.085647	0.20656	0.999594	2033	2	-0.26304	0.033433	0.060742	0.953668	634	2	-0.26304
NR_034179	10	0.66601	0.72634	0.999594	7414	1	0.23828	0.33935	0.33932	0.999305	3476	1	0.23828
NR_036085	10	0.42089	0.56796	0.999594	5669	1	-0.10304	0.64043	0.6403	0.999305	6584	0	-0.10304
NR_036432	10	0.031203	0.093402	0.999594	899	2	0.13117	0.20163	0.21662	0.999305	2170	1	0.13117
NR_036433	10	0.090339	0.21333	0.999594	2101	2	0.018465	0.56262	0.56284	0.999305	5782	0	0.018465
NR_036438	10	0.92041	0.92057	0.999594	9543	0	0.211	0.20803	0.22202	0.999305	2231	1	0.211
NR_036443	10	0.90156	0.90179	0.999594	9355	0	0.17348	0.34371	0.34364	0.999305	3511	1	0.17348
NR_036445	10	0.12651	0.26437	0.999594	2611	2	-0.11218	0.84843	0.84895	0.999305	8736	0	-0.11218
NR_036446	10	0.19652	0.36023	0.999594	3591	2	0.039308	0.33852	0.33849	0.999305	3470	1	0.039308
NR_036447	10	0.81254	0.81685	0.999594	8473	1	0.017281	0.28513	0.28823	0.999305	2936	1	0.017281
NR_036455	10	0.54379	0.67551	0.999594	6749	1	0.17949	0.44137	0.44111	0.999305	4531	0	0.17949
NR_036461	10	0.69371	0.74034	0.999594	7579	1	-0.10006	0.76217	0.76217	0.999305	7860	0	-0.10006
NR_036466	10	0.14046	0.28367	0.999594	2800	2	0.19194	0.34327	0.34321	0.999305	3509	1	0.19194
NR_036470	9	0.37061	0.51347	0.999594	5230	2	-0.12595	0.61806	0.61776	0.999305	6349	0	-0.12595
NR_036475	10	0.21226	0.38168	0.999594	3773	2	-0.027921	0.037409	0.066937	0.9665	688	2	-0.027921
NR_036481	10	0.22546	0.3994	0.999594	3949	3	0.081479	0.031922	0.058325	0.953668	609	2	0.081479
NR_036482	9	0.47437	0.6122	0.999594	6119	2	0.22523	0.12819	0.15105	0.999305	1553	1	0.22523
NR_036483	10	0.91616	0.91625	0.999594	9500	0	0.035115	0.032332	0.058978	0.953668	617	1	0.035115
NR_036488	10	0.82565	0.82791	0.999594	8597	1	-0.033184	0.3653	0.36479	0.999305	3737	0	-0.033184
NR_036490	10	0.062475	0.16219	0.999594	1597	4	-0.039255	0.5015	0.50145	0.999305	5156	0	-0.039255
NR_036494	10	0.29221	0.46248	0.999594	4565	2	-0.18632	0.25065	0.25785	0.999305	2601	1	-0.18632
NR_036495	10	0.11758	0.25165	0.999594	2487	2	0.006153	0.53394	0.53434	0.999305	5488	0	0.006153
NR_036496	10	0.66081	0.72384	0.999594	7380	1	-0.012278	0.90409	0.90425	0.999305	9336	0	-0.012278
NR_036498	10	0.8987	0.89893	0.999594	9322	0	0.12173	0.75496	0.75473	0.999305	7780	0	0.12173
NR_036499	8	0.67647	0.69405	0.999594	7479	1	-0.13839	0.98244	0.98252	0.999305	10222	0	-0.13839
NR_036502	10	0.062774	0.16283	0.999594	1603	2	-0.18456	0.6273	0.6273	0.999305	6449	0	-0.18456
NR_036504	10	0.81823	0.82167	0.999594	8524	1	0.38139	0.32019	0.32089	0.999305	3291	1	0.38139
NR_036511	10	0.1254	0.26276	0.999594	2594	1	0.060659	0.048623	0.084655	0.99613	836	1	0.060659
NR_036513	10	0.096659	0.22234	0.999594	2184	3	-0.30383	0.23411	0.24366	0.999305	2454	1	-0.30383
NR_036515	10	0.070521	0.17912	0.999594	1750	1	0.18848	0.41921	0.4188	0.999305	4304	0	0.18848
NR_036521	10	0.15501	0.3037	0.999594	3003	2	0.25194	0.14744	0.17365	0.999305	1711	1	0.25194
NR_036522	6	0.67616	0.67656	0.999594	7477	1	-0.084654	0.76061	0.76138	0.999305	7850	0	-0.084654
NR_036526	10	0.85668	0.8571	0.999594	8874	0	0.33783	0.2715	0.27612	0.999305	2804	1	0.33783
NR_036530	10	0.072172	0.18263	0.999594	1777	2	-0.0080849	0.37927	0.37878	0.999305	3899	0	-0.0080849
NR_036533	10	0.081152	0.20018	0.999594	1962	1	-0.13418	0.99532	0.99534	0.999842	10337	0	-0.13418
NR_036534	10	0.23862	0.41703	0.999594	4101	2	-0.035341	0.92491	0.92497	0.999305	9576	0	-0.035341
NR_036538	10	0.2197	0.39169	0.999594	3866	2	-0.12327	0.50426	0.50424	0.999305	5186	0	-0.12327
NR_036539	10	0.85675	0.85718	0.999594	8875	0	0.3297	0.032435	0.059131	0.953668	618	2	0.3297
NR_036540	10	0.84059	0.84136	0.999594	8738	1	0.039469	0.66157	0.66127	0.999305	6806	0	0.039469
NR_036546	10	0.033269	0.098148	0.999594	954	4	-0.22544	0.20227	0.21715	0.999305	2176	1	-0.22544
NR_036549	10	0.33146	0.49384	0.999594	4877	2	0.087069	0.1103	0.14542	0.999305	1397	1	0.087069
NR_036555	10	0.68056	0.73358	0.999594	7504	1	0.21333	0.76754	0.76747	0.999305	7906	0	0.21333
NR_036557	10	0.8593	0.85969	0.999594	8898	0	0.22129	0.13982	0.16771	0.999305	1654	1	0.22129
NR_036573	10	0.22381	0.39719	0.999594	3917	3	-0.24787	0.2891	0.29182	0.999305	2980	1	-0.24787
NR_036575	10	0.54034	0.67429	0.999594	6739	1	0.074134	0.65893	0.6586	0.999305	6776	0	0.074134
NR_036581	8	0.062377	0.14757	0.999594	1592	2	-0.14957	0.86276	0.86323	0.999305	8877	0	-0.14957
NR_036584	10	0.025667	0.080715	0.999594	764	4	-0.3465	0.94078	0.94085	0.999305	9747	0	-0.3465
NR_036586	10	0.98057	0.98071	0.999594	10184	0	0.020846	0.34153	0.34148	0.999305	3495	1	0.020846
NR_036592	10	0.17118	0.32594	0.999594	3231	2	-0.22777	0.27862	0.28242	0.999305	2869	1	-0.22777
NR_036611	10	0.038316	0.10955	0.999594	1072	4	-0.21237	0.98728	0.98733	0.999546	10271	0	-0.21237
NR_036635	10	0.22339	0.39665	0.999594	3911	3	-0.32635	0.75454	0.75432	0.999305	7775	0	-0.32635
NR_036636	10	0.46377	0.60507	0.999594	6029	2	-0.11365	0.94194	0.94199	0.999305	9766	0	-0.11365
NR_036647	8	0.69261	0.70579	0.999594	7574	1	-0.18043	0.43128	0.43151	0.999305	4426	0	-0.18043
NR_036650	10	0.082033	0.20141	0.999594	1975	3	-0.16525	0.6406	0.64048	0.999305	6586	0	-0.16525
NR_036652	10	0.30541	0.47296	0.999594	4677	2	0.043097	0.099012	0.13714	0.999305	1311	1	0.043097
NR_036659	10	0.80879	0.81385	0.999594	8431	1	0.22505	0.056689	0.097159	0.999305	935	2	0.22505
NR_036676	6	0.76516	0.76603	0.999594	8074	0	0.021108	0.80291	0.80365	0.999305	8263	0	0.021108
NR_036677	10	0.95015	0.95015	0.999594	9841	0	0.23692	0.29753	0.29946	0.999305	3058	1	0.23692
NR_036678	10	0.65481	0.721	0.999594	7344	1	-0.024478	0.34983	0.34963	0.999305	3578	1	-0.024478
NR_036679	10	0.050882	0.13733	0.999594	1362	4	-0.10792	0.72036	0.72035	0.999305	7422	0	-0.10792
NR_036680	10	0.35534	0.51326	0.999594	5099	2	-0.099976	0.36411	0.36363	0.999305	3726	0	-0.099976
NR_036683	10	0.77926	0.79169	0.999594	8184	1	0.20751	0.011317	0.025855	0.880818	292	2	0.20751
NR_036685	10	0.027393	0.08465	0.999594	795	3	-0.25797	0.28208	0.28548	0.999305	2905	1	-0.25797
NR_036686	11	0.4816	0.62951	0.999594	6190	2	-0.02042	0.44409	0.44475	0.999305	4562	0	-0.02042
NR_036691	10	0.018034	0.062695	0.999594	603	3	-0.14571	0.42276	0.42238	0.999305	4337	0	-0.14571
NR_036695	10	0.36957	0.52476	0.999594	5221	2	0.26673	0.29383	0.29616	0.999305	3022	1	0.26673
NR_036750	10	0.20777	0.37558	0.999594	3715	2	-0.12246	0.65889	0.65855	0.999305	6775	0	-0.12246
NR_037141	10	0.43096	0.57661	0.999594	5749	1	0.2868	0.4398	0.43956	0.999305	4515	0	0.2868
NR_037142	10	0.08272	0.2024	0.999594	1985	3	-0.26821	0.52288	0.52291	0.999305	5383	0	-0.26821
NR_037158	10	0.93401	0.93405	0.999594	9682	0	-0.13031	0.17567	0.19576	0.999305	1949	1	-0.13031
NR_037159	10	0.99505	0.99507	0.999594	10346	0	0.32332	0.064602	0.10938	0.999305	1053	2	0.32332
NR_037167	10	0.43892	0.58342	0.999594	5821	2	-0.1218	0.74065	0.74043	0.999305	7643	0	-0.1218
NR_037177	10	0.11486	0.24783	0.999594	2450	2	0.1761	0.14882	0.17467	0.999305	1729	1	0.1761
NR_037179	10	0.92946	0.92948	0.999594	9638	0	0.29322	0.049532	0.086092	0.999305	848	1	0.29322
NR_037191	10	0.041323	0.11622	0.999594	1132	2	-0.19622	0.69173	0.69156	0.999305	7129	0	-0.19622
NR_037194	10	0.24674	0.42709	0.999594	4191	2	0.15559	0.7773	0.77727	0.999305	8007	0	0.15559
NR_037460	10	0.75003	0.77239	0.999594	7952	1	0.68946	1.81e-05	7.66e-05	0.161386	4	4	0.68946
NR_037517	10	0.15999	0.31049	0.999594	3072	2	0.2134	0.53123	0.53151	0.999305	5459	0	0.2134
NR_037566	10	0.046891	0.1286	0.999594	1268	4	-0.45551	0.75305	0.75286	0.999305	7764	0	-0.45551
NR_037585	10	0.41938	0.56672	0.999594	5650	2	0.028314	0.21324	0.22627	0.999305	2274	1	0.028314
NR_037593	10	0.76083	0.77931	0.999594	8041	1	0.22947	0.05235	0.090296	0.999305	884	2	0.22947
NR_037596	10	0.37943	0.53292	0.999594	5310	2	0.15597	0.60725	0.60741	0.999305	6221	0	0.15597
NR_037597	10	0.71165	0.74998	0.999594	7688	1	-0.065386	0.75571	0.75553	0.999305	7788	0	-0.065386
NR_037599	10	0.99122	0.99126	0.999594	10307	0	0.031186	0.10026	0.13802	0.999305	1321	1	0.031186
NR_037600	9	0.0929	0.20607	0.999594	2136	3	-0.23308	0.35323	0.35341	0.999305	3616	0	-0.23308
NR_037602	8	0.79199	0.79202	0.999594	8288	0	-0.18764	0.37316	0.37336	0.999305	3827	0	-0.18764
NR_037605	10	0.016155	0.056919	0.999594	549	5	-0.44973	0.75353	0.75331	0.999305	7768	0	-0.44973
NR_037611	10	0.43085	0.57652	0.999594	5748	2	-0.046692	0.65074	0.65037	0.999305	6689	0	-0.046692
NR_037612	10	0.75469	0.77531	0.999594	7992	1	0.32243	0.15119	0.17657	0.999305	1748	1	0.32243
NR_037626	10	0.79877	0.80603	0.999594	8349	1	0.17545	0.094528	0.13376	0.999305	1283	1	0.17545
NR_037629	10	0.35214	0.51062	0.999594	5055	2	0.12204	0.50404	0.504	0.999305	5185	0	0.12204
NR_037652	10	0.72812	0.75931	0.999594	7801	1	0.18255	0.28215	0.28555	0.999305	2906	1	0.18255
NR_037662	10	0.68712	0.73696	0.999594	7539	1	0.26839	0.33505	0.3351	0.999305	3440	1	0.26839
NR_037665	10	0.12801	0.26646	0.999594	2634	3	-0.38442	0.96927	0.9693	0.999305	10054	0	-0.38442
NR_037701	10	0.018496	0.06408	0.999594	614	2	0.11275	0.51748	0.5174	0.999305	5321	0	0.11275
NR_037714	10	0.3736	0.52805	0.999594	5256	1	0.028793	0.88599	0.88628	0.999305	9129	0	0.028793
NR_037808	10	0.9083	0.90848	0.999594	9412	0	0.22096	0.90053	0.90079	0.999305	9296	0	0.22096
NR_037809	10	0.8324	0.83379	0.999594	8656	1	-0.13555	0.42917	0.42889	0.999305	4406	0	-0.13555
NR_037839	10	0.53389	0.66844	0.999594	6677	1	0.12829	0.54191	0.54214	0.999305	5582	0	0.12829
NR_037842	10	0.32495	0.4887	0.999594	4821	1	-0.057329	0.80737	0.80754	0.999305	8301	0	-0.057329
NR_037842	10	0.32495	0.4887	0.999594	4821	1	-0.057329	0.80737	0.80754	0.999305	8301	0	-0.057329
NR_037845	10	0.41822	0.56567	0.999594	5645	2	-0.0060189	0.071016	0.11667	0.999305	1119	1	-0.0060189
NR_037847	10	0.43799	0.58264	0.999594	5815	2	0.1755	0.68982	0.6896	0.999305	7111	0	0.1755
NR_037850	10	0.23111	0.40704	0.999594	4016	3	-0.1828	0.8046	0.8047	0.999305	8272	0	-0.1828
NR_037851	10	0.9774	0.97742	0.999594	10141	0	0.37864	0.093223	0.1328	0.999305	1275	1	0.37864
NR_037856	5	0.48638	0.50022	0.999594	6237	1	-0.060231	0.60702	0.60648	0.999305	6217	0	-0.060231
NR_037863	10	0.012975	0.046718	0.999594	455	3	-0.14305	0.53897	0.53924	0.999305	5547	0	-0.14305
NR_037866	10	0.53934	0.67345	0.999594	6732	1	-0.074204	0.27641	0.28043	0.999305	2848	1	-0.074204
NR_037869	10	0.49006	0.62839	0.999594	6276	1	0.15452	0.89245	0.89268	0.999305	9201	0	0.15452
NR_037873	10	0.20253	0.36847	0.999594	3663	1	-0.0010988	0.9822	0.98231	0.999305	10215	0	-0.0010988
NR_037875	10	0.72157	0.75551	0.999594	7756	1	0.013547	0.83193	0.83228	0.999305	8564	0	0.013547
NR_037877	10	0.073303	0.18501	0.999594	1803	2	-0.18158	0.68098	0.6807	0.999305	7015	0	-0.18158
NR_037878	10	0.97	0.97003	0.999594	10065	0	0.14804	0.5878	0.58785	0.999305	6034	0	0.14804
NR_037881	10	0.34928	0.50835	0.999594	5037	2	0.066038	0.81804	0.81842	0.999305	8410	0	0.066038
NR_037883	10	0.41324	0.56147	0.999594	5601	2	0.29375	0.27289	0.27734	0.999305	2812	1	0.29375
NR_037885	10	0.94223	0.94227	0.999594	9769	0	0.27057	0.20957	0.22335	0.999305	2244	1	0.27057
NR_037886	10	0.16396	0.31596	0.999594	3124	1	0.1727	0.027603	0.0517	0.945423	544	2	0.1727
NR_037888	10	0.81313	0.81737	0.999594	8475	1	0.26524	0.50796	0.50788	0.999305	5224	0	0.26524
NR_037889	10	0.028517	0.087223	0.999594	829	4	-0.15484	0.73743	0.7373	0.999305	7600	0	-0.15484
NR_037891	10	0.82266	0.82539	0.999594	8571	1	0.1818	0.25342	0.26024	0.999305	2635	1	0.1818
NR_037893	10	0.30358	0.47154	0.999594	4665	1	-0.020288	0.16809	0.18962	0.999305	1885	1	-0.020288
NR_037896	10	0.28848	0.45951	0.999594	4524	1	0.22415	0.36901	0.36845	0.999305	3783	0	0.22415
NR_037897	10	0.50153	0.63867	0.999594	6374	2	0.083728	0.69592	0.69573	0.999305	7172	0	0.083728
NR_037933	10	0.35096	0.50969	0.999594	5045	2	0.064794	0.044596	0.078341	0.9945	778	2	0.064794
NR_037934	10	0.808	0.81324	0.999594	8427	1	-0.16913	0.84076	0.84117	0.999305	8654	0	-0.16913
NR_037938	10	0.032258	0.095764	0.999594	929	3	0.16953	0.23427	0.24379	0.999305	2456	1	0.16953
NR_037939	10	0.12674	0.26469	0.999594	2617	3	-0.21369	0.020622	0.040772	0.91641	440	2	-0.21369
NR_037948	10	0.85832	0.8587	0.999594	8887	0	0.28303	0.065833	0.11121	0.999305	1066	2	0.28303
NR_037951	10	0.38195	0.53496	0.999594	5336	1	-0.048558	0.98169	0.98178	0.999305	10211	0	-0.048558
NR_037969	10	0.92948	0.9295	0.999594	9639	0	0.45008	0.63595	0.63588	0.999305	6543	0	0.45008
NR_038033	10	0.16925	0.32325	0.999594	3196	1	0.20675	0.046398	0.081143	0.9945	800	1	0.20675
NR_038080	10	0.04514	0.12475	0.999594	1223	4	-0.18941	0.049936	0.086717	0.999305	852	1	-0.18941
NR_038108	10	0.51863	0.6544	0.999594	6537	1	0.37011	0.048094	0.083874	0.9945	830	2	0.37011
NR_038174	10	0.78265	0.79413	0.999594	8212	1	0.11465	0.36887	0.36832	0.999305	3780	0	0.11465
NR_038194	10	0.18918	0.35031	0.999594	3503	3	-0.17041	0.9307	0.93074	0.999305	9630	0	-0.17041
NR_038213	10	0.37034	0.5254	0.999594	5227	1	0.043266	0.76994	0.76994	0.999305	7937	0	0.043266
NR_038216	10	0.8933	0.89358	0.999594	9257	0	-0.19602	0.1541	0.1788	0.999305	1770	1	-0.19602
NR_038218	9	0.36336	0.50672	0.999594	5170	1	0.25237	0.23706	0.24255	0.999305	2477	1	0.25237
NR_038220	10	0.033133	0.09783	0.999594	949	3	-0.16151	0.52179	0.52181	0.999305	5369	0	-0.16151
NR_038221	10	0.039135	0.11136	0.999594	1094	4	-0.41539	0.37409	0.37357	0.999305	3837	0	-0.41539
NR_038222	10	0.35935	0.51648	0.999594	5140	2	-0.031342	0.65965	0.65931	0.999305	6786	0	-0.031342
NR_038223	10	0.12127	0.257	0.999594	2533	3	0.19298	0.67519	0.67492	0.999305	6959	0	0.19298
NR_038227	10	0.21061	0.37942	0.999594	3750	3	0.056217	0.79503	0.79513	0.999305	8185	0	0.056217
NR_038230	10	0.068976	0.17584	0.999594	1726	4	-0.45962	0.025643	0.048709	0.943516	515	1	-0.45962
NR_038231	10	0.040033	0.11338	0.999594	1114	2	-0.29234	0.5995	0.59963	0.999305	6150	0	-0.29234
NR_038232	10	0.33541	0.49697	0.999594	4909	2	0.38724	0.51627	0.51621	0.999305	5307	0	0.38724
NR_038233	7	0.34737	0.48088	0.999594	5021	1	0.05247	0.20594	0.20858	0.999305	2212	1	0.05247
NR_038234	10	0.55889	0.68109	0.999594	6822	1	-0.17231	0.85803	0.85841	0.999305	8828	0	-0.17231
NR_038235	10	0.14808	0.29413	0.999594	2902	1	0.14339	0.36192	0.36142	0.999305	3701	0	0.14339
NR_038236	2	0.96542	0.96555	0.999594	10015	0	0.63966	0.14082	0.14086	0.999305	1660	0	0.63966
NR_038238	10	0.26431	0.44069	0.999594	4315	2	-0.093641	0.37734	0.37689	0.999305	3875	0	-0.093641
NR_038239	10	0.37947	0.53296	0.999594	5311	1	0.10607	0.07062	0.11636	0.999305	1116	1	0.10607
NR_038243	10	0.12164	0.2575	0.999594	2538	2	-0.15674	0.84489	0.8454	0.999305	8700	0	-0.15674
NR_038252	10	0.68511	0.73589	0.999594	7527	1	0.0029578	0.32581	0.3263	0.999305	3353	1	0.0029578
NR_038253	8	0.40824	0.54525	0.999594	5566	2	-0.0078638	0.34731	0.34772	0.999305	3546	0	-0.0078638
NR_038254	10	0.8757	0.87606	0.999594	9069	0	0.13189	0.8099	0.81002	0.999305	8322	0	0.13189
NR_038256	9	0.3853	0.52725	0.999594	5360	2	0.15474	0.47534	0.47582	0.999305	4885	0	0.15474
NR_038260	10	0.2286	0.40367	0.999594	3990	1	-0.063022	0.47697	0.47685	0.999305	4903	0	-0.063022
NR_038261	10	0.050043	0.1356	0.999594	1341	3	-0.067525	0.77746	0.77744	0.999305	8009	0	-0.067525
NR_038262	10	0.098916	0.22553	0.999594	2221	1	0.16601	0.2884	0.29122	0.999305	2974	1	0.16601
NR_038268	10	0.5244	0.65967	0.999594	6590	1	0.033651	0.71134	0.7113	0.999305	7327	0	0.033651
NR_038269	4	0.6558	0.6557	0.999594	7348	0	0.3961	0.4901	0.48987	0.999305	5042	0	0.3961
NR_038273	2	0.97745	0.97755	0.999594	10142	0	1.0042	0.029735	0.030462	0.880818	574	1	1.0042
NR_038274	10	0.65841	0.72268	0.999594	7365	1	0.25815	0.49371	0.49365	0.999305	5073	0	0.25815
NR_038275	10	0.19455	0.35757	0.999594	3567	2	0.19024	0.40525	0.40475	0.999305	4153	0	0.19024
NR_038277	10	0.022541	0.073445	0.999594	711	4	-0.085573	0.01269	0.028096	0.880818	308	2	-0.085573
NR_038278	10	0.83033	0.83201	0.999594	8636	1	0.067034	0.41426	0.41376	0.999305	4251	0	0.067034
NR_038280	10	0.035713	0.10361	0.999594	1011	2	0.040963	0.35817	0.35776	0.999305	3662	1	0.040963
NR_038281	10	0.506	0.64283	0.999594	6409	1	0.094342	0.28255	0.28588	0.999305	2910	1	0.094342
NR_038287	10	0.014332	0.051198	0.999594	495	2	0.13688	0.4847	0.4845	0.999305	4986	0	0.13688
NR_038291	4	0.56006	0.55978	0.999594	6831	0	0.51743	0.13852	0.1385	0.999305	1637	1	0.51743
NR_038293	10	0.30754	0.4747	0.999594	4691	2	-0.038973	0.93499	0.93506	0.999305	9682	0	-0.038973
NR_038295	10	0.34139	0.50191	0.999594	4963	1	0.1209	0.89606	0.8963	0.999305	9242	0	0.1209
NR_038300	10	0.93828	0.93832	0.999594	9732	0	0.007541	0.40717	0.40669	0.999305	4175	0	0.007541
NR_038302	10	0.59041	0.6934	0.999594	6995	1	-0.13657	0.56222	0.56243	0.999305	5776	0	-0.13657
NR_038303	10	0.48685	0.62554	0.999594	6245	2	-0.066471	0.31494	0.31594	0.999305	3235	1	-0.066471
NR_038309	10	0.11248	0.24453	0.999594	2422	3	-0.16935	0.99718	0.99712	0.999842	10367	0	-0.16935
NR_038310	10	0.61405	0.7031	0.999594	7104	1	0.055491	0.2478	0.25541	0.999305	2569	1	0.055491
NR_038320	10	0.32134	0.48576	0.999594	4787	2	-0.17438	0.91669	0.91678	0.999305	9481	0	-0.17438
NR_038324	10	0.53886	0.67299	0.999594	6721	2	0.11527	0.21008	0.22379	0.999305	2249	1	0.11527
NR_038325	10	0.62359	0.70725	0.999594	7163	1	0.16611	0.29011	0.29274	0.999305	2986	1	0.16611
NR_038327	10	0.93275	0.93278	0.999594	9669	0	0.014739	0.28614	0.28917	0.999305	2948	1	0.014739
NR_038331	10	0.28079	0.45355	0.999594	4463	2	0.076126	0.87023	0.87064	0.999305	8958	0	0.076126
NR_038332	10	0.69093	0.73888	0.999594	7565	1	-0.14991	0.49833	0.49822	0.999305	5124	0	-0.14991
NR_038334	10	0.23341	0.41014	0.999594	4043	3	-0.15646	0.41856	0.41814	0.999305	4299	0	-0.15646
NR_038338	4	0.36231	0.38183	0.999594	5163	1	0.2736	0.21777	0.21702	0.999305	2311	0	0.2736
NR_038339	10	0.17851	0.33591	0.999594	3330	2	0.14866	0.47021	0.47013	0.999305	4825	0	0.14866
NR_038340	10	0.96213	0.96211	0.999594	9972	0	0.1889	0.21579	0.22844	0.999305	2293	1	0.1889
NR_038341	10	0.021506	0.071041	0.999594	682	3	-0.11184	0.021091	0.041512	0.91641	444	1	-0.11184
NR_038342	10	0.15382	0.30204	0.999594	2984	3	-0.16818	0.7403	0.7401	0.999305	7637	0	-0.16818
NR_038343	10	0.36298	0.51941	0.999594	5166	1	0.20476	0.22592	0.23677	0.999305	2380	1	0.20476
NR_038359	10	0.29321	0.46326	0.999594	4576	1	0.019644	0.1284	0.15916	0.999305	1557	1	0.019644
NR_038365	10	0.98467	0.98477	0.999594	10235	0	0.47623	0.6502	0.64987	0.999305	6682	0	0.47623
NR_038366	10	0.057778	0.15218	0.999594	1500	2	0.014514	0.75677	0.75666	0.999305	7801	0	0.014514
NR_038369	10	0.015093	0.053592	0.999594	514	3	-0.058095	0.23858	0.2474	0.999305	2490	1	-0.058095
NR_038371	10	0.19275	0.35503	0.999594	3545	2	-0.040697	0.76779	0.76771	0.999305	7911	0	-0.040697
NR_038374	10	0.080175	0.19882	0.999594	1943	3	-0.33615	0.82867	0.8291	0.999305	8532	0	-0.33615
NR_038378	10	0.020774	0.069303	0.999594	666	4	-0.25374	0.93892	0.93898	0.999305	9725	0	-0.25374
NR_038379	10	0.30322	0.47124	0.999594	4661	2	-0.11365	0.13528	0.16432	0.999305	1613	1	-0.11365
NR_038382	7	0.67421	0.68113	0.999594	7464	1	0.075459	0.74418	0.74502	0.999305	7675	0	0.075459
NR_038383	10	0.24182	0.42134	0.999594	4138	3	-0.24407	0.91565	0.91576	0.999305	9472	0	-0.24407
NR_038385	10	0.42108	0.56812	0.999594	5672	1	-0.0038496	0.93411	0.93415	0.999305	9674	0	-0.0038496
NR_038386	10	0.65764	0.7223	0.999594	7358	1	0.085456	0.11268	0.14719	0.999305	1418	1	0.085456
NR_038387	10	0.21188	0.38116	0.999594	3767	2	-0.17191	0.0047979	0.012811	0.745415	172	1	-0.17191
NR_038389	10	0.047005	0.12887	0.999594	1270	2	-0.069305	0.84243	0.84287	0.999305	8677	0	-0.069305
NR_038393	1	0.47054	0.47021	0.999594	6082	0	-0.038	0.52946	0.52888	0.999305	5440	0	-0.038
NR_038394	10	0.11986	0.25493	0.999594	2516	2	0.13023	0.81024	0.81037	0.999305	8328	0	0.13023
NR_038397	10	0.095446	0.22055	0.999594	2168	2	-0.13707	0.013597	0.029642	0.880818	325	2	-0.13707
NR_038398	10	0.010727	0.039401	0.999594	377	1	-0.056422	0.95286	0.95284	0.999305	9877	0	-0.056422
NR_038399	10	0.10688	0.2367	0.999594	2336	2	-0.20803	0.21766	0.22997	0.999305	2308	1	-0.20803
NR_038400	6	0.52649	0.55117	0.999594	6609	1	-0.38294	0.51227	0.51236	0.999305	5266	0	-0.38294
NR_038402	10	0.17187	0.32691	0.999594	3240	2	0.046594	0.76286	0.76286	0.999305	7869	0	0.046594
NR_038407	10	0.26229	0.43913	0.999594	4301	2	0.013597	0.77441	0.77435	0.999305	7973	0	0.013597
NR_038409	10	0.86761	0.86795	0.999594	8980	0	-0.017057	0.89962	0.89985	0.999305	9284	0	-0.017057
NR_038421	10	0.8865	0.88684	0.999594	9191	0	0.65318	3.59e-05	0.00015467	0.229844	7	4	0.65318
NR_038423	10	0.20054	0.36581	0.999594	3634	3	-0.1836	0.23211	0.24202	0.999305	2436	1	-0.1836
NR_038424	10	0.55839	0.68092	0.999594	6816	1	-0.18418	0.64245	0.64228	0.999305	6606	0	-0.18418
NR_038426	10	0.42865	0.57459	0.999594	5733	2	0.10754	0.61909	0.61912	0.999305	6358	0	0.10754
NR_038428	10	0.80826	0.81344	0.999594	8429	1	-0.050304	0.76364	0.76367	0.999305	7874	0	-0.050304
NR_038429	10	0.73151	0.76123	0.999594	7822	1	0.21766	0.067052	0.1131	0.999305	1091	1	0.21766
NR_038432	10	0.1641	0.31614	0.999594	3125	3	0.033908	0.83001	0.83039	0.999305	8550	0	0.033908
NR_038433	10	0.99488	0.9949	0.999594	10343	0	0.53292	0.0071214	0.018503	0.812498	228	2	0.53292
NR_038434	10	0.65425	0.72074	0.999594	7341	1	0.09068	0.75728	0.75719	0.999305	7808	0	0.09068
NR_038435	10	0.46052	0.60217	0.999594	6003	2	0.049883	0.85479	0.85518	0.999305	8802	0	0.049883
NR_038436	10	0.91777	0.91788	0.999594	9517	0	-0.13788	0.0056394	0.014872	0.769994	194	1	-0.13788
NR_038438	5	0.48817	0.50164	0.999594	6260	1	0.23633	0.61602	0.61536	0.999305	6322	0	0.23633
NR_038442	9	0.14563	0.28591	0.999594	2870	2	0.098876	0.74306	0.74256	0.999305	7666	0	0.098876
NR_038444	10	0.094954	0.21987	0.999594	2165	3	-0.10307	0.50801	0.50793	0.999305	5226	0	-0.10307
NR_038445	10	0.63223	0.71099	0.999594	7214	1	0.19625	0.60981	0.61	0.999305	6250	0	0.19625
NR_038446	10	0.15325	0.30126	0.999594	2976	3	-0.022413	0.80677	0.80691	0.999305	8297	0	-0.022413
NR_038448	10	0.27426	0.44845	0.999594	4406	2	-0.14224	0.056876	0.097412	0.999305	939	1	-0.14224
NR_038450	10	0.52634	0.66146	0.999594	6607	2	0.028436	0.64512	0.64489	0.999305	6633	0	0.028436
NR_038454	10	0.073386	0.1852	0.999594	1804	1	-0.004175	0.2163	0.22886	0.999305	2297	1	-0.004175
NR_038455	10	0.27427	0.44846	0.999594	4407	1	0.15776	0.79615	0.79623	0.999305	8194	0	0.15776
NR_038460	10	0.14521	0.29024	0.999594	2865	3	-0.16582	0.48894	0.48884	0.999305	5027	0	-0.16582
NR_038461	10	0.72868	0.75961	0.999594	7803	1	0.10815	0.90382	0.90396	0.999305	9332	0	0.10815
NR_038464	10	0.43324	0.57856	0.999594	5771	2	0.050386	0.84517	0.84568	0.999305	8707	0	0.050386
NR_038826	10	0.14707	0.29275	0.999594	2891	2	-0.17858	0.66264	0.66234	0.999305	6819	0	-0.17858
NR_038833	10	0.65412	0.72068	0.999594	7340	1	0.1475	0.85133	0.8518	0.999305	8765	0	0.1475
NR_038835	10	0.23228	0.40864	0.999594	4026	3	-0.15943	0.70549	0.70529	0.999305	7274	0	-0.15943
NR_038836	10	0.9203	0.92048	0.999594	9540	0	0.1068	0.5244	0.52446	0.999305	5398	0	0.1068
NR_038837	10	0.56147	0.68209	0.999594	6839	1	0.15302	0.10314	0.14006	0.999305	1343	1	0.15302
NR_038838	10	0.86231	0.86274	0.999594	8932	0	-0.091282	0.88342	0.88372	0.999305	9099	0	-0.091282
NR_038839	1	0.23278	0.23211	0.999594	4037	0	-0.39142	0.76722	0.76771	0.999305	7902	0	-0.39142
NR_038840	10	0.24378	0.42396	0.999594	4160	2	-0.30574	0.88563	0.88592	0.999305	9125	0	-0.30574
NR_038841	10	0.080368	0.19909	0.999594	1945	2	-0.10989	0.46137	0.46122	0.999305	4723	0	-0.10989
NR_038842	10	0.29792	0.46694	0.999594	4617	1	0.29254	0.16952	0.19075	0.999305	1895	1	0.29254
NR_038844	10	0.035156	0.10241	0.999594	999	4	-0.1617	0.89713	0.89738	0.999305	9251	0	-0.1617
NR_038845	10	0.90558	0.90575	0.999594	9388	0	0.19725	0.61472	0.61481	0.999305	6307	0	0.19725
NR_038846	10	0.17973	0.33754	0.999594	3355	3	0.067539	0.91195	0.91211	0.999305	9433	0	0.067539
NR_038847	10	0.9228	0.92289	0.999594	9575	0	0.021536	0.89543	0.89567	0.999305	9237	0	0.021536
NR_038848	10	0.92331	0.92339	0.999594	9577	0	0.11507	0.18977	0.2069	0.999305	2068	1	0.11507
NR_038849	10	0.090596	0.21369	0.999594	2106	2	-0.0644	0.60476	0.6049	0.999305	6197	0	-0.0644
NR_038851	6	0.44762	0.49782	0.999594	5896	1	0.054824	0.42048	0.42053	0.999305	4316	0	0.054824
NR_038853	10	0.93397	0.93401	0.999594	9681	0	0.24375	0.66101	0.6607	0.999305	6802	0	0.24375
NR_038855	10	0.04642	0.12757	0.999594	1256	3	-0.032791	0.47597	0.47589	0.999305	4891	0	-0.032791
NR_038856	10	0.27718	0.45073	0.999594	4428	2	0.11052	0.9414	0.94149	0.999305	9756	0	0.11052
NR_038857	10	0.20787	0.37572	0.999594	3717	3	-0.35611	0.033768	0.06127	0.956232	640	1	-0.35611
NR_038859	10	0.93299	0.93304	0.999594	9670	0	0.20251	0.25334	0.26017	0.999305	2634	1	0.20251
NR_038861	10	0.18099	0.33926	0.999594	3374	3	0.32701	0.17469	0.19494	0.999305	1939	1	0.32701
NR_038862	10	0.65595	0.72155	0.999594	7349	1	0.11797	0.71706	0.71701	0.999305	7393	0	0.11797
NR_038863	10	0.13658	0.2783	0.999594	2753	1	0.059484	0.65579	0.65543	0.999305	6739	0	0.059484
NR_038864	10	0.061078	0.15919	0.999594	1565	3	0.14647	0.17833	0.19782	0.999305	1971	1	0.14647
NR_038866	10	0.44274	0.58677	0.999594	5856	2	-0.028348	0.45998	0.45983	0.999305	4707	0	-0.028348
NR_038868	10	0.07723	0.19316	0.999594	1887	3	-0.2516	0.54165	0.54188	0.999305	5576	0	-0.2516
NR_038869	10	0.25779	0.43558	0.999594	4272	1	0.030798	0.84462	0.84511	0.999305	8697	0	0.030798
NR_038872	5	0.082831	0.15074	0.999594	1987	2	-0.42602	0.92926	0.92931	0.999305	9616	0	-0.42602
NR_038874	10	0.53887	0.67299	0.999594	6722	1	-0.10019	0.83893	0.8393	0.999305	8636	0	-0.10019
NR_038875	10	0.37089	0.52587	0.999594	5233	1	-0.0022999	0.90726	0.90746	0.999305	9370	0	-0.0022999
NR_038876	10	0.061278	0.15962	0.999594	1570	2	0.13657	0.70287	0.70274	0.999305	7248	0	0.13657
NR_038878	10	0.33928	0.50021	0.999594	4941	2	-0.17223	0.51961	0.51954	0.999305	5345	0	-0.17223
NR_038882	10	0.49554	0.63331	0.999594	6318	1	0.057425	0.016371	0.034074	0.880818	373	2	0.057425
NR_038884	9	0.66099	0.70174	0.999594	7383	1	0.103	0.94947	0.94934	0.999305	9851	0	0.103
NR_038885	10	0.29214	0.46242	0.999594	4563	2	0.017533	0.21545	0.22814	0.999305	2289	1	0.017533
NR_038887	10	0.15312	0.30108	0.999594	2974	3	-0.048723	0.96992	0.96994	0.999305	10065	0	-0.048723
NR_038888	10	0.58441	0.69094	0.999594	6968	1	0.033518	0.84288	0.84332	0.999305	8683	0	0.033518
NR_038889	10	0.26447	0.44081	0.999594	4316	2	-0.084089	0.75966	0.75965	0.999305	7837	0	-0.084089
NR_038890	10	0.45037	0.5934	0.999594	5916	2	-0.32518	0.28528	0.28838	0.999305	2937	1	-0.32518
NR_038891	10	0.17353	0.32916	0.999594	3272	1	0.064009	0.8044	0.8045	0.999305	8270	0	0.064009
NR_038892	10	0.97367	0.97373	0.999594	10096	0	0.058711	0.81243	0.81264	0.999305	8352	0	0.058711
NR_038897	10	0.99035	0.99038	0.999594	10293	0	0.20055	0.32101	0.32168	0.999305	3297	1	0.20055
NR_038901	10	0.011721	0.042637	0.999594	411	3	-0.29448	0.99566	0.99567	0.999842	10341	0	-0.29448
NR_038903	10	0.48097	0.62022	0.999594	6181	1	0.035234	0.53902	0.5393	0.999305	5548	0	0.035234
NR_038904	10	0.3066	0.47388	0.999594	4685	2	-0.14528	0.74627	0.74614	0.999305	7693	0	-0.14528
NR_038905	10	0.0275	0.084876	0.999594	801	2	0.12358	0.75475	0.75452	0.999305	7777	0	0.12358
NR_038906	10	0.051247	0.13808	0.999594	1367	1	-0.016228	0.90152	0.90175	0.999305	9307	0	-0.016228
NR_038907	10	0.90382	0.90396	0.999594	9371	0	0.18954	0.63752	0.63741	0.999305	6564	0	0.18954
NR_038911	10	0.50874	0.64541	0.999594	6432	1	0.019221	0.63055	0.63056	0.999305	6488	0	0.019221
NR_038914	10	0.95599	0.956	0.999594	9902	0	0.37874	0.013056	0.028701	0.880818	314	2	0.37874
NR_038919	10	0.81959	0.82285	0.999594	8543	1	-0.070903	0.81231	0.81251	0.999305	8348	0	-0.070903
NR_038921	10	0.18696	0.34726	0.999594	3462	3	-0.26031	0.011002	0.025384	0.880818	286	2	-0.26031
NR_038923	10	0.50116	0.63833	0.999594	6366	1	-0.017763	0.47479	0.47474	0.999305	4877	0	-0.017763
NR_038925	10	0.46313	0.60449	0.999594	6021	1	0.033742	0.62834	0.62832	0.999305	6464	0	0.033742
NR_038928	10	0.10773	0.2379	0.999594	2347	2	-0.012082	0.41256	0.41206	0.999305	4233	0	-0.012082
NR_038929	6	0.21509	0.32595	0.999594	3809	1	-0.052147	0.22601	0.22617	0.999305	2382	1	-0.052147
NR_038930	10	0.37289	0.52749	0.999594	5252	2	-0.12929	0.57482	0.57491	0.999305	5903	0	-0.12929
NR_038931	10	0.76097	0.77943	0.999594	8043	1	-0.012988	0.064069	0.10854	0.999305	1041	1	-0.012988
NR_038932	10	0.28168	0.4542	0.999594	4468	2	-0.011043	0.033102	0.060218	0.953668	627	2	-0.011043
NR_038939	10	0.70647	0.74707	0.999594	7651	1	-0.0048233	0.59117	0.59125	0.999305	6067	0	-0.0048233
NR_038941	10	0.86422	0.86459	0.999594	8947	0	0.11791	0.11684	0.15035	0.999305	1452	1	0.11791
NR_038942	10	0.063165	0.16365	0.999594	1611	4	0.12731	0.35355	0.3532	0.999305	3618	1	0.12731
NR_038944	10	0.45018	0.59324	0.999594	5914	2	-0.027317	0.43867	0.43845	0.999305	4507	0	-0.027317
NR_038948	10	0.090413	0.21344	0.999594	2103	2	-0.097883	0.59759	0.59766	0.999305	6132	0	-0.097883
NR_038954	10	0.18856	0.3494	0.999594	3494	3	0.0034835	0.33702	0.33701	0.999305	3455	1	0.0034835
NR_038955	10	0.96562	0.96565	0.999594	10018	0	-0.16837	0.1325	0.16219	0.999305	1590	1	-0.16837
NR_038962	10	0.95681	0.95683	0.999594	9913	0	0.02943	0.66946	0.66915	0.999305	6900	0	0.02943
NR_038968	10	0.10563	0.23495	0.999594	2322	2	0.026186	0.85341	0.85384	0.999305	8789	0	0.026186
NR_038969	10	0.6166	0.70421	0.999594	7121	1	0.07422	0.29197	0.29445	0.999305	3004	1	0.07422
NR_038970	10	0.41609	0.56393	0.999594	5624	2	0.0015423	0.71848	0.71854	0.999305	7405	0	0.0015423
NR_038971	10	0.10821	0.23857	0.999594	2353	2	-0.047322	0.7826	0.7826	0.999305	8058	0	-0.047322
NR_038972	10	0.27142	0.44624	0.999594	4382	1	-0.010807	0.9324	0.93243	0.999305	9648	0	-0.010807
NR_038974	10	0.99452	0.99453	0.999594	10339	0	0.25159	0.0092588	0.022609	0.849037	268	2	0.25159
NR_038976	10	0.078042	0.19493	0.999594	1906	2	-0.18625	0.22584	0.23669	0.999305	2379	1	-0.18625
NR_038977	10	0.20966	0.37811	0.999594	3742	1	0.02005	0.84029	0.84068	0.999305	8651	0	0.02005
NR_038979	10	0.19965	0.36461	0.999594	3622	3	-0.079798	0.36185	0.36137	0.999305	3700	0	-0.079798
NR_038981	10	0.42966	0.57552	0.999594	5740	2	0.037015	0.24542	0.25331	0.999305	2550	1	0.037015
NR_038985	10	0.18119	0.33952	0.999594	3380	3	0.29163	0.59554	0.59556	0.999305	6110	0	0.29163
NR_038987	10	0.80084	0.80761	0.999594	8369	1	0.02823	0.50122	0.50116	0.999305	5154	0	0.02823
NR_038988	10	0.16796	0.32148	0.999594	3179	3	-0.21603	0.99415	0.99417	0.999842	10331	0	-0.21603
NR_038989	10	0.15864	0.30863	0.999594	3052	2	0.02126	0.9788	0.97884	0.999305	10177	0	0.02126
NR_038991	10	0.14726	0.29302	0.999594	2894	2	-0.038697	0.92022	0.92041	0.999305	9521	0	-0.038697
NR_038992	10	0.25391	0.43265	0.999594	4241	2	0.17079	0.04832	0.084197	0.9945	833	1	0.17079
NR_038995	10	0.158	0.3078	0.999594	3041	1	-0.18842	0.57828	0.57831	0.999305	5940	0	-0.18842
NR_038998	2	0.097622	0.11289	0.999594	2200	1	-0.45771	0.75024	0.75026	0.999305	7742	0	-0.45771
NR_039605	10	0.070664	0.17944	0.999594	1753	4	-0.3183	0.98428	0.98438	0.999369	10246	0	-0.3183
NR_039674	10	0.47852	0.61807	0.999594	6160	2	-0.25005	0.8882	0.88853	0.999305	9155	0	-0.25005
NR_039765	10	0.15492	0.30358	0.999594	3001	1	-0.099281	0.41302	0.41253	0.999305	4238	0	-0.099281
NR_039974	10	0.79409	0.80253	0.999594	8308	1	0.41509	0.023576	0.045468	0.91641	488	1	0.41509
NR_039975	10	0.69945	0.74328	0.999594	7615	1	0.16311	0.24657	0.25432	0.999305	2562	1	0.16311
NR_039979	10	0.65151	0.71947	0.999594	7324	1	0.13479	0.87414	0.8745	0.999305	9009	0	0.13479
NR_039981	10	0.91282	0.91299	0.999594	9465	0	-0.14354	0.90732	0.90753	0.999305	9371	0	-0.14354
NR_039982	10	0.93475	0.93481	0.999594	9693	0	0.1165	0.38849	0.38807	0.999305	3976	0	0.1165
NR_039983	10	0.084769	0.20532	0.999594	2017	1	0.080434	0.77642	0.77641	0.999305	7996	0	0.080434
NR_039984	10	0.2135	0.38331	0.999594	3792	1	0.09971	0.022438	0.043643	0.91641	468	1	0.09971
NR_039985	5	0.9655	0.96551	0.999594	10016	0	0.21118	0.46741	0.46696	0.999305	4790	0	0.21118
NR_039986	10	0.46228	0.60372	0.999594	6014	1	0.03242	0.20991	0.22364	0.999305	2247	1	0.03242
NR_039987	10	0.16008	0.31062	0.999594	3073	1	0.15053	0.85892	0.8593	0.999305	8840	0	0.15053
NR_039988	10	0.93349	0.93355	0.999594	9673	0	0.28557	0.39397	0.39353	0.999305	4035	0	0.28557
NR_039989	7	0.53363	0.58137	0.999594	6673	1	0.17744	0.19899	0.20217	0.999305	2148	1	0.17744
NR_039990	10	0.8226	0.82533	0.999594	8570	1	0.12944	0.84901	0.84951	0.999305	8743	0	0.12944
NR_039991	10	0.36786	0.52335	0.999594	5210	2	-0.23433	0.51621	0.51616	0.999305	5306	0	-0.23433
NR_039992	10	0.98776	0.98776	0.999594	10265	0	0.1701	0.4671	0.46699	0.999305	4788	0	0.1701
NR_039993	10	0.033748	0.099218	0.999594	967	3	-0.043918	0.80077	0.80089	0.999305	8236	0	-0.043918
NR_039994	4	0.72596	0.72627	0.999594	7787	0	-0.10014	0.83351	0.83361	0.999305	8580	0	-0.10014
NR_039996	10	0.86553	0.86592	0.999594	8959	0	-0.088478	0.97087	0.97092	0.999305	10078	0	-0.088478
NR_039997	10	0.53538	0.66985	0.999594	6686	1	-0.066169	0.23776	0.24665	0.999305	2482	1	-0.066169
NR_039999	10	0.23453	0.41164	0.999594	4052	3	0.17906	0.058247	0.099501	0.999305	960	2	0.17906
NR_040000	10	0.44598	0.58959	0.999594	5883	1	-0.010067	0.77862	0.77863	0.999305	8022	0	-0.010067
NR_040001	10	0.20374	0.37016	0.999594	3674	2	-0.080039	0.51802	0.51795	0.999305	5328	0	-0.080039
NR_040002	10	0.22063	0.39296	0.999594	3881	3	0.028605	0.80773	0.8079	0.999305	8306	0	0.028605
NR_040004	3	0.98927	0.98917	0.999594	10283	0	0.60908	0.22683	0.22653	0.999305	2392	0	0.60908
NR_040013	10	0.075555	0.18968	0.999594	1855	2	-0.2808	0.5084	0.50832	0.999305	5230	0	-0.2808
NR_040020	10	0.45715	0.59918	0.999594	5968	2	-0.053185	0.59013	0.59021	0.999305	6055	0	-0.053185
NR_040021	10	0.17122	0.32599	0.999594	3232	1	0.072734	0.56272	0.56293	0.999305	5785	0	0.072734
NR_040022	9	0.98345	0.98345	0.999594	10217	0	0.31845	0.11914	0.14393	0.999305	1476	1	0.31845
NR_040023	10	0.59183	0.69397	0.999594	7003	1	0.025372	0.45816	0.45794	0.999305	4692	0	0.025372
NR_040024	10	0.095156	0.22016	0.999594	2167	2	0.10736	0.14891	0.17475	0.999305	1730	1	0.10736
NR_040025	10	0.41908	0.56647	0.999594	5649	1	0.033484	0.66569	0.66542	0.999305	6855	0	0.033484
NR_040029	10	0.6664	0.72654	0.999594	7416	1	0.34971	0.0012529	0.0039268	0.69407	49	2	0.34971
NR_040033	10	0.91761	0.91773	0.999594	9514	0	-0.14999	0.83559	0.83595	0.999305	8600	0	-0.14999
NR_040034	10	0.92627	0.92628	0.999594	9603	0	0.14248	0.56627	0.56647	0.999305	5825	0	0.14248
NR_040035	10	0.21874	0.39044	0.999594	3855	3	-0.045349	0.81752	0.81788	0.999305	8406	0	-0.045349
NR_040036	10	0.96185	0.96184	0.999594	9969	0	0.0052647	0.49331	0.49323	0.999305	5071	0	0.0052647
NR_040038	10	0.8529	0.85332	0.999594	8841	0	0.072225	0.86533	0.86573	0.999305	8903	0	0.072225
NR_040039	10	0.9239	0.92398	0.999594	9579	0	-0.1096	0.81993	0.82037	0.999305	8433	0	-0.1096
NR_040040	10	0.97004	0.97007	0.999594	10067	0	0.25101	0.0039234	0.010658	0.729187	138	3	0.25101
NR_040041	9	0.831	0.8305	0.999594	8641	0	0.27404	0.03423	0.061316	0.956232	644	1	0.27404
NR_040046	10	0.29205	0.46236	0.999594	4562	2	-0.13709	0.063372	0.10745	0.999305	1026	1	-0.13709
NR_040055	10	0.70524	0.74638	0.999594	7645	1	0.036285	0.51478	0.51474	0.999305	5290	0	0.036285
[truncated: 8,736 more rows]

## Sheet: CD44 LOW mageck_sgrna_summary
GeneID	sgrna	control_count	treatment_count	control_mean	treat_mean	LFC	control_var	adj_var	score	p.low	p.high	p.twosided	FDR	high_in_treatment
TCONS_00012260	TCONS_00012260_GTCTTGTTCTGTCACCAGGC	37.002/49.704/61.905	1838.4/2263.2/3704.1	49.704	2263.2	5.4807	155.1	3229	38.953	1	0	0	0	TRUE
TCONS_00014004	TCONS_00014004_GGGAGGCTGAGGCGAGAGAA	32.89/0/0	208.53/65.81/46.069	1.0144	65.81	5.0517	540.89	2.0443	45.319	1	0	0	0	TRUE
TCONS_00020351	TCONS_00020351_GGGCACAAATATGATTCATG	66.809/1.0144/1.1054	333.64/164.95/138.21	1.1054	164.95	6.3005	2158.5	2.3354	107.22	1	0	0	0	TRUE
NR_002599	NR_002599_GCCGCGTACCGGAAGAGGCG	37.002/0/0	50.723/49.571/25.692	1.0144	49.571	4.6499	684.56	2.0443	33.961	1	5.51e-253	1.1e-252	2.62e-248	TRUE
TCONS_00023515	TCONS_00023515_CGGGAGACAACTGCAGAGTG	0/0/0	58.613/48.716/29.236	1.0144	48.716	4.6253	0	2.0443	33.363	1	3.07e-244	6.14e-244	1.17e-239	TRUE
TCONS_00006776	TCONS_00006776_GGCAACAGCCAAGGAGGCCC	0/0/3.3163	48.469/23.076/57.586	1.0144	48.469	4.6181	5.499	2.0443	33.19	1	9.87e-242	1.97e-241	3.13e-237	TRUE
TCONS_00001507	TCONS_00001507_TGGGCAAGGCGGGAGGAGCG	50.363/0/0	63.122/29.914/47.841	1.0144	47.841	4.5997	1268.2	2.0443	32.751	1	1.95e-235	3.89e-235	5.3e-231	TRUE
TCONS_00029518	TCONS_00029518_CCGGGAGAGCTGGCAAGGCT	79.142/0/1.1054	75.521/23.076/48.727	1.1054	48.727	4.5618	3045.5	2.3354	31.162	1	2.3e-213	4.6e-213	5.48e-209	TRUE
TCONS_00001583	TCONS_00001583_TGGGCTAGCATATGTGTGGG	34.946/2.0287/0	91.301/64.955/75.305	2.0287	75.305	4.655	543.83	6.3369	29.109	1	1.76e-186	3.52e-186	3.73e-182	TRUE
NR_126417	NR_126417_GCGCGGAGAGCGAGGGAGGA	9.2504/0/0	56.359/37.606/27.464	1.0144	37.606	4.2604	42.785	2.0443	25.592	1	1.22e-144	2.44e-144	2.33e-140	TRUE
NR_033867	NR_033867_CACACACACACGGTTGGAGG	75.031/1.0144/0	55.232/13.675/30.122	1.0144	30.122	3.9495	2739.8	2.0443	20.358	1	2.59e-92	5.17e-92	4.48e-88	TRUE
TCONS_00016147	TCONS_00016147_GGCGAGCGAACCCGCGAGAG	7.1948/34.489/6.6326	206.27/126.49/158.58	7.1948	158.58	4.2835	372.63	65.995	18.635	1	1.02e-77	2.05e-77	1.63e-73	TRUE
TCONS_00001362	TCONS_00001362_AGCAACTCAGGAGGCTGAGA	99.699/21.302/16.582	927.67/462.38/400.44	21.302	462.38	4.377	3084.2	574.16	18.408	1	7.02e-76	1.4e-75	1.03e-71	TRUE
NR_028496	NR_028496_AGAGGGTAGAGGGCTCTGGG	0/4.0575/0	63.122/26.495/21.262	1.0144	26.495	3.7708	8.2315	2.0443	17.821	1	3.17e-71	6.34e-71	4.32e-67	TRUE
TCONS_00010665	TCONS_00010665_GGTTGTCTGGGAACAATGGG	68.864/13.187/3.3163	430.58/170.93/272.87	13.187	272.87	4.2709	1598.7	218.59	17.564	1	2.86e-69	5.71e-69	3.63e-65	TRUE
NR_026967	NR_026967_GGCCGTGGGCGGCCGTCCCG	2.0556/8.1149/0	46.214/50.426/32.78	2.0556	46.214	3.9497	20.47	6.4826	17.344	1	1.39e-67	2.79e-67	1.66e-63	TRUE
TCONS_00028434	TCONS_00028434_ACTCAGCCTACGGGTGCGTG	371.04/228.23/183.5	3414.2/4575.9/6312.3	228.23	4575.9	4.3195	11198	74198	15.961	1	1.49e-57	2.99e-57	1.67e-53	TRUE
NR_037460	NR_037460_TGTATCCTGTGCTCCCTGGG	41.113/22.316/19.898	360.7/409.39/426.14	22.316	409.39	4.1376	179.59	630.91	15.41	1	8.59e-54	1.72e-53	9.1e-50	TRUE
TCONS_00022122	TCONS_00022122_AGAGAGGGAGGGAGGGAGAA	0/13.187/0	21.416/23.931/10.631	1.0144	21.416	3.4762	86.946	2.0443	14.269	1	2.23e-46	4.46e-46	2.24e-42	TRUE
NR_033980	NR_033980_GCGGCGGCTGGCTTGGGAGG	0/0/0	74.394/21.367/11.517	1.0144	21.367	3.473	0	2.0443	14.235	1	3.67e-46	7.33e-46	3.49e-42	TRUE
NR_026847	NR_026847_GGAGATGACATAGAGGAGGA	75.031/0/2.2109	58.613/14.529/39.867	2.2109	39.867	3.6699	2653.8	7.3558	13.884	1	4.98e-44	9.96e-44	4.52e-40	TRUE
NR_027007	NR_027007_GGCGGCGGCGGCGGCGGCGG	5.1391/25.359/3.3163	100.32/85.467/69.989	5.1391	85.467	3.8161	206.09	34.494	13.677	1	8.6e-43	1.72e-42	6.82e-39	TRUE
TCONS_00017045	TCONS_00017045_GGCGGCGGCGGCGGCGGCGG	5.1391/25.359/3.3163	100.32/85.467/69.989	5.1391	85.467	3.8161	206.09	34.494	13.677	1	8.6e-43	1.72e-42	6.82e-39	TRUE
TCONS_00028366	TCONS_00028366_GGCGGCGGCGGCGGCGGCGG	5.1391/25.359/3.3163	100.32/85.467/69.989	5.1391	85.467	3.8161	206.09	34.494	13.677	1	8.6e-43	1.72e-42	6.82e-39	TRUE
NR_026706	NR_026706_GGGAGGGAGGGAGGGAGACA	52.419/1.0144/0	47.341/20.512/6.2016	1.0144	20.512	3.4168	1321.7	2.0443	13.637	1	1.59e-42	3.17e-42	1.21e-38	TRUE
TCONS_00019777	TCONS_00019777_ATCTCTTCGGGATCCCGGGA	328.9/381.4/358.16	3985.7/6181.9/7362.1	358.16	6181.9	4.1056	698.07	188000	13.435	1	2.37e-41	4.74e-41	1.74e-37	TRUE
TCONS_00011084	TCONS_00011084_GCGCCAGGCCAGGTCCTGGG	10.278/4.0575/0	111.59/66.665/46.955	4.0575	66.665	3.7419	27.581	22.079	13.324	1	1.04e-40	2.08e-40	7.35e-37	TRUE
TCONS_00016601	TCONS_00016601_GAGTTCTTAATCTCCAGAGG	41.113/3.0431/0	64.249/8.5467/50.498	3.0431	50.498	3.671	729.29	12.994	13.165	1	8.72e-40	1.74e-39	5.93e-36	TRUE
TCONS_00006076	TCONS_00006076_GGGAGTTGCCTTCTCCCGGC	45.224/0/0	19.162/1.7093/22.148	1.0144	19.162	3.3232	1022.6	2.0443	12.693	1	4.27e-37	8.54e-37	2.8e-33	TRUE
TCONS_00013860	TCONS_00013860_GCGGGAGCGCGCGCCGAGAG	7.1948/9.1293/39.796	152.17/135.04/88.594	9.1293	135.04	3.7474	472.09	105.27	12.272	1	7.89e-35	1.58e-34	5.01e-31	TRUE
TCONS_00029004	TCONS_00029004_TGTCTGTCTGGCAGAGGGAG	0/3.0431/0	0/17.948/23.034	1.0144	17.948	3.2337	4.6302	2.0443	11.844	1	1.53e-32	3.05e-32	9.37e-29	TRUE
NR_027468	NR_027468_GACGCGACTCCTGCCCGGGA	178.84/238.38/227.72	2709.7/3423.8/4085.1	227.72	3423.8	3.9044	1251.4	73855	11.761	1	3.9e-32	7.79e-32	2.32e-28	TRUE
TCONS_00001809	TCONS_00001809_TGGGAGGATCACTTGAGCCC	1.0278/0/2.2109	22.544/17.948/0	1.0278	17.948	3.2241	1.228	2.0861	11.715	1	7.02e-32	1.4e-31	4.05e-28	TRUE
TCONS_00023426	TCONS_00023426_GAGGAAGGAAGAGGGAAGGA	18.501/14.201/71.854	202.89/309.39/246.29	18.501	246.29	3.6646	1432.5	431.75	10.963	1	3.55e-28	7.1e-28	1.99e-24	TRUE
NR_024424	NR_024424_GGCGCCGCCCTAGGCCGGGA	29.807/51.733/66.326	811.57/696.56/598.01	51.733	696.56	3.7255	346.86	3504.8	10.892	1	7.77e-28	1.55e-27	4.23e-24	TRUE
NR_073068	NR_073068_GTCTTGCTCTGTCGCCAGGC	35.974/28.402/79.592	654.89/357.25/458.92	35.974	458.92	3.6368	979.92	1667	10.359	1	2.35e-25	4.7e-25	1.24e-21	TRUE
TCONS_00029248	TCONS_00029248_GGGTGATCTGGAGACCTGGG	4.1113/0/2.2109	45.087/29.914/18.605	2.2109	29.914	3.2672	4.2498	7.3558	10.214	1	1.08e-24	2.16e-24	5.56e-21	TRUE
TCONS_00001508	TCONS_00001508_GGCCTAGCCAACCGCGGGCA	63.725/5.0718/4.4218	64.249/51.28/77.077	5.0718	64.249	3.4258	1720.3	33.639	10.203	1	1.19e-24	2.37e-24	5.95e-21	TRUE
TCONS_00012489	TCONS_00012489_AGGCTGTGGAACTTTCTGGA	87.365/6.0862/5.5272	116.1/40.17/76.191	6.0862	76.191	3.4453	3303.3	47.71	10.149	1	2.06e-24	4.11e-24	1e-20	TRUE
NR_102759	NR_102759_GGGCGTTCGCACCCTGAGAG	3.0835/8.1149/11.054	59.74/98.287/138.21	8.1149	98.287	3.4453	16.978	83.501	9.868	1	3.53e-23	7.05e-23	1.68e-19	TRUE
NR_033874	NR_033874_GGAGGAGGCGGAGGCGGGCG	11.306/0/0	11.272/15.384/15.061	1.0144	15.061	2.9952	63.914	2.0443	9.8243	1	5.81e-23	1.16e-22	2.7e-19	TRUE
TCONS_00014915	TCONS_00014915_AGACCAATGAAACAGAACAG	72.976/29.417/17.687	582.75/348.71/354.37	29.417	354.37	3.5464	1017.5	1105.9	9.7715	1	9.19e-23	1.84e-22	4.17e-19	TRUE
TCONS_00001504	TCONS_00001504_AGCGGGCCCTGCGGGCGAGG	37.002/5.0718/3.3163	147.66/35.042/61.13	5.0718	61.13	3.3551	511.3	33.639	9.6653	1	2.62e-22	5.23e-22	1.16e-18	TRUE
NR_026857	NR_026857_GCCCTGGGAGCAGCCTGAGG	0/7.1006/0	14.653/4.2734/18.605	1.0144	14.653	2.9581	25.209	2.0443	9.5392	1	9.46e-22	1.89e-21	4.1e-18	TRUE
NR_024453	NR_024453_GGGACCGAGGAGGAAGCGCG	0/1.0144/1.1054	66.503/14.529/0	1.0144	14.529	2.9466	0.51862	2.0443	9.4526	1	2.17e-21	4.34e-21	9.2e-18	TRUE
NR_038387	NR_038387_TATAGCGTGACTGCCCTCCC	40.085/5.0718/2.2109	128.5/56.408/25.692	5.0718	56.408	3.2411	617.06	33.639	8.8513	1	5.35e-19	1.07e-18	2.22e-15	TRUE
NR_109971	NR_109971_TGAGGCTGTCTGTGCCTGGA	37.002/2.0287/0	60.868/23.931/4.4297	2.0287	23.931	3.0411	613.61	6.3369	8.7006	1	2.09e-18	4.18e-18	8.47e-15	TRUE
TCONS_00018573	TCONS_00018573_GAAAGGGAAAGGAGGAAGAA	0/4.0575/0	16.908/12.82/7.0875	1.0144	12.82	2.7784	8.2315	2.0443	8.2571	1	9.81e-17	1.96e-16	3.81e-13	TRUE
TCONS_00028944	TCONS_00028944_TGTGTTCCAGATGGAGGGAG	0/0/9.949	15.78/12.82/0	1.0144	12.82	2.7784	49.491	2.0443	8.2571	1	9.81e-17	1.96e-16	3.81e-13	TRUE
TCONS_00026319	TCONS_00026319_TAGGTGTGAGCCACCATGTC	9.2504/2.0287/0	0/22.222/29.236	2.0287	22.222	2.9387	28.134	6.3369	8.0215	1	6.61e-16	1.32e-15	2.52e-12	TRUE
NR_024457	NR_024457_GGCTGAGGCCGTACTGGAGG	17.473/0/0	24.798/11.965/0	1.0144	11.965	2.6863	152.65	2.0443	7.6593	1	1.23e-14	2.46e-14	4.5e-11	TRUE
NR_126020	NR_126020_TAGGAAGGAGGCCTTGGGAG	14.39/0/0	85.665/11.965/10.631	1.0144	11.965	2.6863	103.53	2.0443	7.6593	1	1.23e-14	2.46e-14	4.5e-11	TRUE
NR_125755	NR_125755_AGACAGCCGAGTCCGGGAGG	12.334/24.345/14.371	135.26/123.07/206.42	14.371	135.26	3.1481	51.816	259.67	7.502	1	3.86e-14	7.72e-14	1.39e-10	TRUE
NR_038436	NR_038436_GGGCTGAAGAGCGAGCCGGG	74.003/37.532/70.748	313.36/668.35/826.58	70.748	668.35	3.2218	556.97	6660.6	7.3225	1	1.51e-13	3.02e-13	5.32e-10	TRUE
TCONS_00029501	TCONS_00029501_GGTCGGGTCCGCCTCGGAGG	29.807/0/0	11.272/11.965/3.5437	1.0144	11.272	2.6069	444.23	2.0443	7.1741	1	4.78e-13	9.56e-13	1.66e-09	TRUE
TCONS_00025855	TCONS_00025855_GGCGGCAGCCGTGATGGCCC	0/11.158/1.1054	60.868/11.965/4.4297	1.1054	11.965	2.6225	51.138	2.3354	7.1064	1	7.78e-13	1.56e-12	2.65e-09	TRUE
TCONS_00014317	TCONS_00014317_GCTCAGGCCTGTAAAGGAGG	12.334/0/0	55.232/11.111/7.9734	1.0144	11.111	2.5879	76.062	2.0443	7.0615	1	1.08e-12	2.16e-12	3.55e-09	TRUE
TCONS_00014317	TCONS_00014317_GCTCAGGCCTGTAAAGGAGG	12.334/0/0	55.232/11.111/7.9734	1.0144	11.111	2.5879	76.062	2.0443	7.0615	1	1.08e-12	2.16e-12	3.55e-09	TRUE
TCONS_00024414	TCONS_00024414_ATGTCATGCTGACAAAGAGG	0/8.1149/0	33.815/11.111/0	1.0144	11.111	2.5879	32.926	2.0443	7.0615	1	1.08e-12	2.16e-12	3.55e-09	TRUE
NR_123717	NR_123717_GCTCCAGTCTGGCGGAGGGA	58.586/31.445/24.32	317.86/218.8/281.73	31.445	281.73	3.1233	393.69	1266.9	7.0317	1	1.26e-12	2.51e-12	4.06e-09	TRUE
TCONS_00015011	TCONS_00015011_GGCTGAGAACAAGGAGGGAG	46.252/3.0431/3.3163	30.434/21.367/56.7	3.3163	30.434	2.8644	921.78	15.2	6.9556	1	2.19e-12	4.38e-12	6.95e-09	TRUE
NR_121197	NR_121197_GCGCCGGGAGCGGAGGAGTG	18.501/36.517/8.8435	161.19/180.34/125.8	18.501	161.19	3.056	208.93	431.75	6.8669	1	4.03e-12	8.07e-12	1.26e-08	TRUE
TCONS_00000938	TCONS_00000938_GCGGGCTGCCAAACCTGCCG	17.473/3.0431/0	50.723/20.512/27.464	3.0431	27.464	2.8156	108.74	12.994	6.7748	1	7.78e-12	1.56e-11	2.39e-08	TRUE
TCONS_00025519	TCONS_00025519_GGTCAAGGATAAGGCCAGGG	39.057/0/0	52.977/9.4014/10.631	1.0144	10.631	2.5296	762.74	2.0443	6.7261	1	1.14e-11	2.29e-11	3.46e-08	TRUE
TCONS_00021074	TCONS_00021074_TGCGCAAACGTGCACTCCCG	57.558/6.0862/0	109.34/16.239/52.27	6.0862	52.27	2.9102	1343.2	47.71	6.6863	1	1.41e-11	2.82e-11	4.2e-08	TRUE
NR_110537	NR_110537_GGAGTTTAAGTTCTCCAGGG	19.529/2.0287/2.2109	20.289/17.948/47.841	2.2109	20.289	2.7291	149.97	7.3558	6.6656	1	1.66e-11	3.33e-11	4.87e-08	TRUE
NR_125984	NR_125984_GCGCCAGGGCGCGCGGCCCG	16.445/2.0287/0	40.578/18.803/3.5437	2.0287	18.803	2.7089	105.98	6.3369	6.6635	1	1.69e-11	3.39e-11	4.89e-08	TRUE
NR_047021	NR_047021_GGGCCTGAAACTTTCCTGGG	17.473/8.1149/51.956	146.53/164.95/147.95	17.473	147.95	3.0114	638.31	384.73	6.6522	1	1.78e-11	3.55e-11	5.05e-08	TRUE
NR_109995	NR_109995_CGGCGCCCGGTGGCGGGAGG	1.0278/10.144/0	25.925/5.9827/10.631	1.0278	10.631	2.52	42.078	2.0861	6.649	1	1.94e-11	3.87e-11	5.43e-08	TRUE
TCONS_00029698	TCONS_00029698_CGAGTCTCACTCTGTTGCCC	88.393/8.1149/4.4218	78.902/68.374/50.498	8.1149	68.374	2.9281	3229.1	83.501	6.5944	1	2.63e-11	5.25e-11	7.25e-08	TRUE
NR_033834	NR_033834_GGGCCCGGGAGCCCGCGGCG	7.1948/45.647/4.4218	94.683/59.827/41.639	7.1948	59.827	2.8919	743.11	65.995	6.4788	1	5.69e-11	1.14e-10	1.55e-07	TRUE
NR_110802	NR_110802_GGGCGGGCGGCTGGAGGAGG	23.64/0/0	16.908/10.256/8.8594	1.0144	10.256	2.4823	279.42	2.0443	6.4637	1	6.71e-11	1.34e-10	1.8e-07	TRUE
TCONS_00029312	TCONS_00029312_ACGGACAGGGCAGGGATGCG	17.473/0/0	10.145/11.111/0	1.0144	10.145	2.4679	152.65	2.0443	6.3858	1	1.12e-10	2.24e-10	2.97e-07	TRUE
NR_002191	NR_002191_GAGGAGGACCAAGGTATGCG	159.31/217.07/187.92	1201.6/1609.3/2594.9	187.92	1609.3	3.0915	834.18	49712	6.3752	1	1.14e-10	2.28e-10	2.98e-07	TRUE
TCONS_00021010	TCONS_00021010_GGGAACAGGGAGCGGGAAGG	4.1113/2.0287/0	18.035/23.931/15.947	2.0287	18.035	2.6519	4.2264	6.3369	6.3584	1	1.29e-10	2.58e-10	3.32e-07	TRUE
TCONS_00028417	TCONS_00028417_GCCACAGCTGCGGCCGAGTG	21.584/65.934/26.531	213.04/223.92/211.74	26.531	213.04	2.9588	788.55	896.36	6.2295	1	2.88e-10	5.76e-10	7.32e-07	TRUE
TCONS_00016676	TCONS_00016676_GGATATGCAAGCATTGGAGG	15.417/59.848/6.6326	122.86/88.031/174.53	15.417	122.86	2.9154	1025.6	299.04	6.2133	1	3.19e-10	6.38e-10	7.99e-07	TRUE
TCONS_00003355	TCONS_00003355_GGAGAGCGAAGGAGGGAGAG	4.1113/5.0718/0	57.486/33.332/33.666	4.1113	33.666	2.7617	8.9127	22.63	6.2127	1	3.23e-10	6.46e-10	7.99e-07	TRUE
TCONS_00003355	TCONS_00003355_GGAGAGCGAAGGAGGGAGAG	4.1113/5.0718/0	57.486/33.332/33.666	4.1113	33.666	2.7617	8.9127	22.63	6.2127	1	3.23e-10	6.46e-10	7.99e-07	TRUE
TCONS_00025103	TCONS_00025103_GGCGGAGCGAGGCCTGGGTA	38.03/39.56/112.75	579.37/280.33/313.62	39.56	313.62	2.9555	2679.9	2024.1	6.0916	1	6.9e-10	1.38e-09	1.69e-06	TRUE
TCONS_00014729	TCONS_00014729_GTGCATGGAAGTACTTGGAG	18.501/7.1006/7.7381	76.648/52.99/60.244	7.7381	60.244	2.8092	58.122	76.074	6.0199	1	1.07e-09	2.15e-09	2.59e-06	TRUE
TCONS_00008019	TCONS_00008019_CAGGGAAGTCAAAGACGGGA	228.18/139.98/154.76	1239.9/1175.2/1353.7	154.76	1239.9	2.994	2804.1	33323	5.9444	1	1.73e-09	3.46e-09	4.12e-06	TRUE
NR_047508	NR_047508_TGAGGTAAGAGTGAGAACAC	254.9/79.121/91.751	718.01/489.73/738.87	91.751	718.01	2.9546	13389	11363	5.875	1	2.62e-09	5.25e-09	6.15e-06	TRUE
TCONS_00004594	TCONS_00004594_CAACCTAGCATTCTGAGACG	228.18/57.819/19.898	447.49/404.26/499.67	57.819	447.49	2.9307	15230	4402.2	5.873	1	2.65e-09	5.29e-09	6.15e-06	TRUE
NR_040254	NR_040254_TTGAGTCAGTGGACTCGGAG	0/0/1.1054	21.416/9.4014/0	1.0144	9.4014	2.3684	0.611	2.0443	5.866	1	2.93e-09	5.87e-09	6.58e-06	TRUE
NR_103538	NR_103538_GGGAATGGGAATGAAAGGAC	17.473/1.0144/0	28.179/9.4014/0	1.0144	9.4014	2.3684	135.96	2.0443	5.866	1	2.93e-09	5.87e-09	6.58e-06	TRUE
TCONS_00028201	TCONS_00028201_CAGGAACAGTCATCAGGAGG	0/0/0	0/9.4014/21.262	1.0144	9.4014	2.3684	0	2.0443	5.866	1	2.93e-09	5.87e-09	6.58e-06	TRUE
TCONS_00008256	TCONS_00008256_CAGGAGAGTGGTGTGAACCC	32.89/31.445/47.534	271.65/220.51/248.95	32.89	248.95	2.8827	108.26	1388.4	5.7984	1	4.13e-09	8.25e-09	9.14e-06	TRUE
NR_015454	NR_015454_GGGAAGGCGCGGCGGCGGGA	83.254/58.833/63.01	588.39/470.92/451.83	63.01	470.92	2.8822	213.63	5251.3	5.6291	1	1.12e-08	2.24e-08	2.46e-05	TRUE
TCONS_00010872	TCONS_00010872_GGGTGTGCAGGTGGTGGAGG	21.584/0/0	9.0174/0/20.377	1.0144	9.0174	2.3141	232.94	2.0443	5.5974	1	1.43e-08	2.86e-08	3.1e-05	TRUE
TCONS_00021269	TCONS_00021269_GTCAGTTGTTTAGAACGGGA	214.82/271.85/381.38	2092/2028.1/2299.9	271.85	2092	2.9394	7624.5	106000	5.5799	1	1.51e-08	3.02e-08	3.23e-05	TRUE
TCONS_00008680	TCONS_00008680_GAGAATCACTTGAATCTGGG	142.87/160.27/320.58	1442.8/1215.3/1212	160.27	1215.3	2.915	13001	35813	5.5753	1	1.54e-08	3.08e-08	3.26e-05	TRUE
NR_034004	NR_034004_GTCGGGTCATGAGACACCTG	310.4/169.4/170.24	632.35/1289.7/1569.9	170.24	1289.7	2.9141	9823.5	40552	5.5591	1	1.69e-08	3.39e-08	3.54e-05	TRUE
TCONS_00011288	TCONS_00011288_TGGAGTCTTGCTCTGTCACC	272.37/242.43/350.42	2083/1936.7/2560.4	272.37	2083	2.9304	3494.1	107000	5.5397	1	1.9e-08	3.8e-08	3.93e-05	TRUE
TCONS_00011288	TCONS_00011288_TGGAGTCTTGCTCTGTCACC	272.37/242.43/350.42	2083/1936.7/2560.4	272.37	2083	2.9304	3494.1	107000	5.5397	1	1.9e-08	3.8e-08	3.93e-05	TRUE
TCONS_00011288	TCONS_00011288_TGGAGTCTTGCTCTGTCACC	272.37/242.43/350.42	2083/1936.7/2560.4	272.37	2083	2.9304	3494.1	107000	5.5397	1	1.9e-08	3.8e-08	3.93e-05	TRUE
TCONS_00011288	TCONS_00011288_TGGAGTCTTGCTCTGTCACC	272.37/242.43/350.42	2083/1936.7/2560.4	272.37	2083	2.9304	3494.1	107000	5.5397	1	1.9e-08	3.8e-08	3.93e-05	TRUE
TCONS_00011288	TCONS_00011288_TGGAGTCTTGCTCTGTCACC	272.37/242.43/350.42	2083/1936.7/2560.4	272.37	2083	2.9304	3494.1	107000	5.5397	1	1.9e-08	3.8e-08	3.93e-05	TRUE
TCONS_00011288	TCONS_00011288_TGGAGTCTTGCTCTGTCACC	272.37/242.43/350.42	2083/1936.7/2560.4	272.37	2083	2.9304	3494.1	107000	5.5397	1	1.9e-08	3.8e-08	3.93e-05	TRUE
TCONS_00011288	TCONS_00011288_TGGAGTCTTGCTCTGTCACC	272.37/242.43/350.42	2083/1936.7/2560.4	272.37	2083	2.9304	3494.1	107000	5.5397	1	1.9e-08	3.8e-08	3.93e-05	TRUE
TCONS_00011288	TCONS_00011288_TGGAGTCTTGCTCTGTCACC	272.37/242.43/350.42	2083/1936.7/2560.4	272.37	2083	2.9304	3494.1	107000	5.5397	1	1.9e-08	3.8e-08	3.93e-05	TRUE
TCONS_00011288	TCONS_00011288_TGGAGTCTTGCTCTGTCACC	272.37/242.43/350.42	2083/1936.7/2560.4	272.37	2083	2.9304	3494.1	107000	5.5397	1	1.9e-08	3.8e-08	3.93e-05	TRUE
TCONS_00011288	TCONS_00011288_TGGAGTCTTGCTCTGTCACC	272.37/242.43/350.42	2083/1936.7/2560.4	272.37	2083	2.9304	3494.1	107000	5.5397	1	1.9e-08	3.8e-08	3.93e-05	TRUE
TCONS_00011288	TCONS_00011288_TGGAGTCTTGCTCTGTCACC	272.37/242.43/350.42	2083/1936.7/2560.4	272.37	2083	2.9304	3494.1	107000	5.5397	1	1.9e-08	3.8e-08	3.93e-05	TRUE
TCONS_00026173	TCONS_00026173_GGGTGGCCGAGAGAGCCGGG	39.057/42.603/13.265	357.31/180.34/282.61	39.057	282.61	2.8238	338.9	1971.9	5.4848	1	2.55e-08	5.11e-08	5.23e-05	TRUE
NR_104161	NR_104161_GGCCTTCCACTGATTGGGTA	66.809/73.034/119.39	613.18/533.32/509.41	73.034	533.32	2.8514	1093.7	7110.2	5.4586	1	2.97e-08	5.95e-08	6.03e-05	TRUE
TCONS_00026628	TCONS_00026628_CGGTGAAATTAATACAGTGC	23.64/13.187/43.112	167.95/163.24/167.44	23.64	167.44	2.7732	244.22	709.13	5.4001	1	4.1e-08	8.2e-08	8.22e-05	TRUE
TCONS_00022650	TCONS_00022650_GGGCACGTCGCCCGCGAGGG	11.306/0/3.3163	28.179/23.931/5.3156	3.3163	23.931	2.5301	37.417	15.2	5.2876	1	7.72e-08	1.54e-07	0.00015192	TRUE
TCONS_00005953	TCONS_00005953_GGGCAGAGAGGAGAGGAGAG	1.0278/8.1149/16.582	23.671/56.408/77.077	8.1149	56.408	2.655	60.956	83.501	5.285	1	7.73e-08	1.55e-07	0.00015192	TRUE
NR_110438	NR_110438_GTACCTGGTCGTCATGGAGG	0/36.517/6.6326	46.214/62.391/1.7719	6.6326	46.214	2.629	468.54	56.342	5.2733	1	8.26e-08	1.65e-07	0.00016054	TRUE
TCONS_00022972	TCONS_00022972_GAACACAAGTTGTGGAGAGG	112.03/9.1293/6.6326	63.122/58.118/73.533	9.1293	63.122	2.6623	5297.7	105.27	5.2624	1	8.74e-08	1.75e-07	0.00016743	TRUE
NR_015421	NR_015421_GAGTCCTGCGGTCCCGGAGG	0/3.0431/0	7.8902/8.5467/28.35	1.0144	8.5467	2.2447	4.6302	2.0443	5.2682	1	9.05e-08	1.81e-07	0.00016743	TRUE
NR_026857	NR_026857_CGACCCAGGCGCACACGGAG	7.1948/0/0	22.544/8.5467/7.0875	1.0144	8.5467	2.2447	25.882	2.0443	5.2682	1	9.05e-08	1.81e-07	0.00016743	TRUE
NR_027022	NR_027022_GTAGCATTACATCAGAGAGG	0/19.273/0	29.307/8.5467/0	1.0144	8.5467	2.2447	185.72	2.0443	5.2682	1	9.05e-08	1.81e-07	0.00016743	TRUE
NR_104651	NR_104651_GGCGGAGCCCAGCCACTGGA	0/0/0	0/8.5467/13.289	1.0144	8.5467	2.2447	0	2.0443	5.2682	1	9.05e-08	1.81e-07	0.00016743	TRUE
TCONS_00017345	TCONS_00017345_GTCCGGGACAGATTGTCGGG	133.62/24.345/18.792	158.93/167.52/201.11	24.345	167.52	2.7331	5985.6	752.7	5.2185	1	1.11e-07	2.22e-07	0.00020336	TRUE
TCONS_00025543	TCONS_00025543_TTGGACTAGTTAACTGCAGC	31.863/5.0718/7.7381	52.977/72.647/47.841	7.7381	52.977	2.627	294.55	76.074	5.1868	1	1.32e-07	2.63e-07	0.00023895	TRUE
NR_125359	NR_125359_GGAGCCGGGCACACCAGGGC	269.29/285.04/390.22	1523.9/2060.6/2674.6	285.04	2060.6	2.8495	5655.7	117000	5.1838	1	1.36e-07	2.73e-07	0.00024511	TRUE
TCONS_00009720	TCONS_00009720_GTGATGAGCCGTCCTGGGAA	79.142/3.0431/5.5272	54.104/13.675/38.095	5.5272	38.095	2.5825	2712.7	39.643	5.1726	1	1.43e-07	2.85e-07	0.00025378	TRUE
TCONS_00010082	TCONS_00010082_GAAGACAGGATTCTAAGGTT	81.198/17.244/0	117.23/47.862/143.52	17.244	117.23	2.696	2193.7	374.64	5.1655	1	1.47e-07	2.95e-07	0.00025995	TRUE
TCONS_00003617	TCONS_00003617_TGTAGCTAATAAGTTATGGG	39.057/16.23/7.7381	395.64/110.25/46.069	16.23	110.25	2.6909	296.6	331.58	5.1635	1	1.49e-07	2.98e-07	0.00026041	TRUE
NR_003081	NR_003081_GTCCTGGGCCCAGATCGGAG	16.445/41.589/17.687	135.26/119.65/85.936	17.687	119.65	2.6908	286.43	394.29	5.1352	1	1.73e-07	3.47e-07	0.00030012	TRUE
NR_024333	NR_024333_GTCACCGCGAACCCTCAGTG	43.169/106.51/32.058	715.76/290.59/200.22	43.169	290.59	2.7228	2067.7	2419.6	5.0299	1	3.03e-07	6.06e-07	0.00051466	TRUE
TCONS_00008465	TCONS_00008465_GACCTGAGCTTTATTCGGAG	16.445/26.374/23.214	175.84/154.7/113.4	23.214	154.7	2.6848	27.901	683.46	5.0293	1	3.03e-07	6.06e-07	0.00051466	TRUE
TCONS_00014088	TCONS_00014088_TAGAGAACAGAGACACAGAG	211.73/196.79/207.82	1229.7/1452.1/2093.5	207.82	1452.1	2.7988	68.529	61169	5.0309	1	3.05e-07	6.1e-07	0.00051466	TRUE
NR_126374	NR_126374_AGTGACAAATGAGGCTGGAG	171.65/136.94/168.03	988.53/1166.6/1731.1	168.03	1166.6	2.7883	489.76	39475	5.0261	1	3.12e-07	6.25e-07	0.00052205	TRUE
TCONS_00028866	TCONS_00028866_GGCTTCTCCTTCAAGAGGGA	56.53/52.747/132.65	440.73/382.04/367.66	56.53	382.04	2.7351	2904.5	4203.4	5.0207	1	3.18e-07	6.37e-07	0.00052767	TRUE
TCONS_00028434	TCONS_00028434_AGTTCTGGCCAGGCTCCCAC	160.34/91.293/133.76	1440.5/866.64/918.72	133.76	918.72	2.7708	1255	24678	4.9968	1	3.63e-07	7.26e-07	0.00059286	TRUE
TCONS_00022701	TCONS_00022701_TAGCCGTTCGGTCCCTGGAG	70.92/23.33/24.32	161.19/76.921/202.88	24.32	161.19	2.6793	1086.3	751.12	4.9939	1	3.64e-07	7.28e-07	0.00059286	TRUE
TCONS_00025231	TCONS_00025231_GAGAGAGAGAAGAGAGAGAG	12.334/5.0718/25.425	98.064/81.194/49.612	12.334	81.194	2.6239	112.06	191.25	4.9792	1	3.92e-07	7.85e-07	0.00063337	TRUE
TCONS_00025231	TCONS_00025231_GAGAGAGAGAAGAGAGAGAG	12.334/5.0718/25.425	98.064/81.194/49.612	12.334	81.194	2.6239	112.06	191.25	4.9792	1	3.92e-07	7.85e-07	0.00063337	TRUE
NR_027696	NR_027696_GCCGTTGACAGTTCCTCGGG	153.15/80.135/51.956	614.31/541.86/375.64	80.135	541.86	2.7422	3062.3	8603.1	4.9781	1	3.98e-07	7.97e-07	0.00063778	TRUE
TCONS_00020579	TCONS_00020579_TCTTCCCAAGTGTGCGACCT	337.13/624.85/947.36	1645.7/4355.4/6623.3	624.85	4355.4	2.7993	93399	592000	4.8473	1	7.91e-07	1.58e-06	0.0012554	TRUE
TCONS_00011697	TCONS_00011697_GTGAAACCCGACGGGATGAA	154.17/164.33/171.34	1205/1091.4/946.18	164.33	1091.4	2.7241	76.159	37705	4.7744	1	1.12e-06	2.25e-06	0.0017708	TRUE
TCONS_00028210	TCONS_00028210_GGTCTGCCCAGGTGCACCCG	54.475/24.345/4.4218	114.97/153.84/188.7	24.345	153.84	2.611	652.37	752.7	4.72	1	1.45e-06	2.9e-06	0.0022659	TRUE
NR_033375	NR_033375_CTGGAAGACCCGCGCTCGGG	209.68/66.948/66.326	530.9/429.9/377.41	66.948	429.9	2.6648	10186	5947	4.7065	1	1.56e-06	3.12e-06	0.0024172	TRUE
TCONS_00002376	TCONS_00002376_ACGCTGGATGCAGCCCTCCC	370.02/474.72/680.95	3194.4/3593.9/3126.5	474.72	3194.4	2.7478	26746	336000	4.6919	1	1.71e-06	3.41e-06	0.0026198	TRUE
NR_105061	NR_105061_GGGTGGGAGGACAAAGGGTA	12.334/0/0	0/7.6921/29.236	1.0144	7.6921	2.1094	76.062	2.0443	4.6704	1	1.97e-06	3.95e-06	0.0029626	TRUE
TCONS_00009979	TCONS_00009979_TAGAGAGAGAGAGAGAGGAG	0/0/0	27.052/7.6921/0	1.0144	7.6921	2.1094	0	2.0443	4.6704	1	1.97e-06	3.95e-06	0.0029626	TRUE
TCONS_00023384	TCONS_00023384_TTGTATCTTTAGTAGAGACG	0/4.0575/0	49.596/7.6921/0	1.0144	7.6921	2.1094	8.2315	2.0443	4.6704	1	1.97e-06	3.95e-06	0.0029626	TRUE
NR_120528	NR_120528_AGGATGAATGAGCATGTGTG	304.24/242.43/359.27	1900.4/2005.9/2385.8	304.24	2005.9	2.717	3424	134000	4.6451	1	2.13e-06	4.27e-06	0.0031747	TRUE
TCONS_00016232	TCONS_00016232_CCAGGAGCTGCCCTTGGCTG	15.417/6.0862/3.3163	125.12/24.786/38.095	6.0862	38.095	2.4639	47.371	47.71	4.6341	1	2.21e-06	4.42e-06	0.0032646	TRUE
TCONS_00015115	TCONS_00015115_AGCCGTGACTCAGCTCGGGA	18.501/43.618/63.01	612.06/270.08/184.27	43.618	270.08	2.603	503.46	2471.4	4.5553	1	3.23e-06	6.46e-06	0.0047336	TRUE
NR_103750	NR_103750_TGGGCAGTGAGAGACGTGGG	92.504/17.244/19.898	355.06/121.36/93.023	19.898	121.36	2.5497	2639.4	500.17	4.5369	1	3.51e-06	7.02e-06	0.005105	TRUE
TCONS_00020209	TCONS_00020209_AAGACGCACGGTGTTCTGGG	205.56/68.977/61.905	804.8/429.05/180.73	68.977	429.05	2.6195	9353.1	6322.8	4.5282	1	3.68e-06	7.37e-06	0.0053179	TRUE
NR_024246	NR_024246_GGAGTCCCGCTCTGTTGCCC	89.421/29.417/9.949	143.15/180.34/179.85	29.417	179.85	2.5718	1989.7	1105.9	4.5234	1	3.75e-06	7.5e-06	0.0053697	TRUE
TCONS_00019314	TCONS_00019314_GAGGGCTCAGGAAGAAGAGG	78.115/21.302/14.371	129.63/99.997/137.32	21.302	129.63	2.5502	1637.9	574.16	4.5207	1	3.79e-06	7.58e-06	0.0053897	TRUE
TCONS_00002206	TCONS_00002206_GCGGCGGCAGCAGCCCTCCC	166.51/107.52/261.99	1105.8/1030.7/1052.5	166.51	1052.5	2.6529	6297.9	38743	4.5012	1	4.22e-06	8.43e-06	0.0059508	TRUE
TCONS_00027261	TCONS_00027261_ATCCCTGGAGGGAGACAGCG	177.81/69.991/89.541	544.43/555.54/721.15	89.541	555.54	2.6198	4087.2	10807	4.4826	1	4.58e-06	9.16e-06	0.0064132	TRUE
NR_033841	NR_033841_GCTTATAGCCGGCAGCAGTG	204.54/96.365/120.49	856.65/521.35/752.16	120.49	752.16	2.6321	3822.8	19904	4.4773	1	4.7e-06	9.41e-06	0.0065419	TRUE
nontargeting	nontargeting_GGCCCTCTAGAAAAGTCTCG	156.23/30.431/24.32	226.56/183.75/155.92	30.431	183.75	2.5553	7931.3	1185	4.454	0.99999	5.19e-06	1.04e-05	0.007169	TRUE
NR_104217	NR_104217_CAGGAGGATCGCTTGAGCCC	116.14/19.273/13.265	140.9/115.38/57.586	19.273	115.38	2.5212	4710.1	468.92	4.4382	0.99999	5.58e-06	1.12e-05	0.00759	TRUE
TCONS_00002977	TCONS_00002977_ACAGCAGATCTTATCCACTG	199.4/19.273/11.054	191.62/115.38/23.034	19.273	115.38	2.5212	16256	468.92	4.4382	0.99999	5.58e-06	1.12e-05	0.00759	TRUE
TCONS_00010258	TCONS_00010258_GTGACACTGAGAAGTCTCCC	22.612/47.675/15.476	250.23/119.65/135.55	22.612	135.55	2.5318	339.54	647.99	4.4366	0.99999	5.62e-06	1.12e-05	0.0075974	TRUE
TCONS_00003578	TCONS_00003578_GGTCCCACCCTTTCCAGGTT	15.417/4.0575/1.1054	24.798/27.35/14.175	4.0575	24.798	2.3508	68.881	22.079	4.414	0.99999	6.3e-06	1.26e-05	0.0084476	TRUE
TCONS_00011665	TCONS_00011665_GGGAATCACTTGAACCCGGG	89.421/31.445/26.531	386.62/188.03/65.559	31.445	188.03	2.5425	1692.6	1266.9	4.3992	0.99999	6.69e-06	1.34e-05	0.0089191	TRUE
NR_027155	NR_027155_GGCATGCTGGGAGCGAGAGG	125.39/51.733/53.061	318.99/319.65/283.5	53.061	318.99	2.5654	2617	3691.7	4.3768	0.99999	7.45e-06	1.49e-05	0.0098517	TRUE
TCONS_00006218	TCONS_00006218_CAACCTCTGTAAACAGGCTG	257.98/276.92/508.5	731.54/1732.4/1869.3	276.92	1732.4	2.6409	26994	111000	4.3777	0.99999	7.52e-06	1.5e-05	0.0098788	TRUE
TCONS_00008309	TCONS_00008309_TGTATTTGTAATTTCTGTGC	274.43/181.57/121.6	588.39/1113.6/1375	181.57	1113.6	2.61	6109.7	46311	4.3312	0.99999	9.26e-06	1.85e-05	0.012089	TRUE
TCONS_00079054_HOTAIR	TCONS_00079054_HOTAIR_GGGACGCACGTGTACCTGGA	13.362/11.158/22.109	83.411/51.28/77.962	13.362	77.962	2.4589	40.684	224.43	4.3121	0.99999	9.93e-06	1.99e-05	0.012875	TRUE
NR_027047	NR_027047_CAGAGCGACCCTGGGAGCTG	77.087/20.287/63.01	421.56/372.64/308.31	63.01	372.64	2.5453	1011.7	5251.3	4.2728	0.99999	1.2e-05	2.39e-05	0.015343	TRUE
NR_026893	NR_026893_GGGACGGCCGGGAAGCGGGA	182.95/87.236/60.799	969.37/519.64/439.42	87.236	519.64	2.5609	4930.3	10243	4.2725	0.99999	1.2e-05	2.4e-05	0.015343	TRUE
TCONS_00003522	TCONS_00003522_GGTACCAAGAGAGGAGAGAG	47.28/5.0718/9.949	58.613/57.263/13.289	9.949	57.263	2.4118	708.69	124.76	4.236	0.99999	1.4e-05	2.8e-05	0.017768	TRUE
NR_024439	NR_024439_TGAGGCGGGCGGATCACTTG	9.2504/1.0144/0	19.162/4.2734/7.0875	1.0144	7.0875	2.0054	34.431	2.0443	4.2476	0.99999	1.42e-05	2.84e-05	0.017913	TRUE
TCONS_00006455	TCONS_00006455_CAGAGACCTGCGACGCGGAG	100.73/74.049/59.694	380.99/432.46/481.06	74.049	432.46	2.53	458.89	7314.5	4.1908	0.99998	1.72e-05	3.45e-05	0.021598	TRUE
TCONS_00007222	TCONS_00007222_TGTGGGAGGGACCAGATGGG	34.946/51.733/22.109	254.74/199.99/177.19	34.946	199.99	2.4832	223.29	1571.2	4.1638	0.99998	1.93e-05	3.86e-05	0.024027	TRUE
NR_037843	NR_037843_GGGACGGCGCGGGCCGCGGC	40.085/3.0431/2.2109	18.035/6.8374/18.605	3.0431	18.035	2.2351	686.4	12.994	4.159	0.99998	2e-05	3.99e-05	0.024697	TRUE
NR_109803	NR_109803_CGGAACGCAGTGTCTTTGGG	56.53/43.618/61.905	488.07/324.78/274.64	56.53	324.78	2.5015	97.808	4203.4	4.1374	0.99998	2.17e-05	4.34e-05	0.026702	TRUE
NR_001589	NR_001589_TACTGAGGGAGGCAAAGGGC	211.73/76.078/99.49	577.11/427.34/755.7	99.49	577.11	2.5243	6573.2	13421	4.1228	0.99998	2.33e-05	4.65e-05	0.028243	TRUE
TCONS_00022636	TCONS_00022636_GGGTGGAGGGCAGGAGACGA	63.725/61.876/77.381	352.81/443.58/365.89	63.725	365.89	2.503	94.947	5374.3	4.1218	0.99998	2.33e-05	4.65e-05	0.028243	TRUE
TCONS_00025230	TCONS_00025230_GGCGAGGACAGGGTCCGGGA	154.17/39.56/124.91	1058.4/728.18/604.21	124.91	728.18	2.5338	4070.7	21437	4.1203	0.99998	2.36e-05	4.71e-05	0.028402	TRUE
TCONS_00025230	TCONS_00025230_GGCGAGGACAGGGTCCGGGA	154.17/39.56/124.91	1058.4/728.18/604.21	124.91	728.18	2.5338	4070.7	21437	4.1203	0.99998	2.36e-05	4.71e-05	0.028402	TRUE
TCONS_00011104	TCONS_00011104_AATAATTAAGACCCTGGGAA	191.18/36.517/35.374	205.15/134.18/215.28	36.517	205.15	2.458	11960	1718.8	4.0674	0.99997	2.93e-05	5.86e-05	0.035127	TRUE
NR_109939	NR_109939_GGCGGTGGGAGCCTCCGCCG	24.668/0/0	0/6.8374/15.947	1.0144	6.8374	1.96	304.25	2.0443	4.0727	0.99997	3.05e-05	6.11e-05	0.036138	TRUE
NR_122035	NR_122035_GCGGCGGGCAGCGGCGGAGG	0/5.0718/0	0/6.8374/26.578	1.0144	6.8374	1.96	12.862	2.0443	4.0727	0.99997	3.05e-05	6.11e-05	0.036138	TRUE
TCONS_00027424	TCONS_00027424_GCCTGAGGCCAAGGAGGGCG	166.51/80.135/82.908	622.2/412.81/472.2	82.908	472.2	2.4956	3498.3	9225.9	4.053	0.99997	3.14e-05	6.27e-05	0.036895	TRUE
TCONS_00007127	TCONS_00007127_GTCCTTTCAACACTCCAGTG	14.39/28.402/23.214	160.06/94.014/128.46	23.214	128.46	2.4186	52.396	683.46	4.0258	0.99997	3.49e-05	6.99e-05	0.040834	TRUE
TCONS_00014237	TCONS_00014237_GAATAGAGTGGGAGGCAGGT	220.98/141/143.71	1048.3/824.76/651.16	143.71	824.76	2.5126	2989.4	28607	4.0267	0.99996	3.53e-05	7.05e-05	0.040962	TRUE
NR_110626	NR_110626_AGCTGGCTCAAGGCTGGGAG	26.723/0/0	6.7631/6.8374/0	1.0144	6.7631	1.9463	357.07	2.0443	4.0207	0.99996	3.81e-05	7.63e-05	0.043823	TRUE
TCONS_00017320	TCONS_00017320_GGCGCGCGTCCAGCCGCGCC	6.1669/28.402/5.5272	36.07/34.187/18.605	6.1669	34.187	2.2956	247.41	48.939	4.0053	0.99996	3.82e-05	7.64e-05	0.043823	TRUE
TCONS_00024759	TCONS_00024759_GGGACCCAGAACTTAGCCTG	453.27/476.75/703.06	1322.2/2807.6/3899.9	476.75	2807.6	2.5555	25883	339000	4.0035	0.99996	3.93e-05	7.87e-05	0.04487	TRUE
TCONS_00023631	TCONS_00023631_CGGACCGTACCATCCCGAGG	8.2226/7.1006/11.054	46.214/11.965/45.183	8.2226	45.183	2.3241	4.639	85.688	3.9928	0.99996	4.02e-05	8.03e-05	0.045323	TRUE
TCONS_00017130	TCONS_00017130_CAGAAAGGAGGGATGGAGGA	34.946/6.0862/2.2109	36.07/26.495/33.666	6.0862	33.666	2.2904	423.95	47.71	3.9928	0.99996	4.03e-05	8.05e-05	0.045323	TRUE
NR_108100	NR_108100_GGCCAGCAGGGCAGACGGGA	64.753/51.733/56.377	364.08/202.56/314.51	56.377	314.51	2.4591	45.861	4180.1	3.9925	0.99996	4.04e-05	8.09e-05	0.045323	TRUE
TCONS_00006202	TCONS_00006202_GAATCCCTGCCGGGTGAGGG	121.28/59.848/69.643	390/352.13/406.65	69.643	390	2.4686	1381.3	6448.7	3.9893	0.99996	4.1e-05	8.21e-05	0.045734	TRUE
NR_003666	NR_003666_GGAGAAGCCAGCAGTCTGGG	154.17/239.39/347.11	1067.4/1377.7/1538.9	239.39	1377.7	2.5199	9432.5	81870	3.9784	0.99996	4.34e-05	8.69e-05	0.048113	TRUE
NR_103474	NR_103474_GGGAGGGAGCAGGCCTACAG	182.95/279.97/284.1	955.85/1614.5/1677.1	279.97	1614.5	2.5235	4714.3	113000	3.9689	0.99995	4.53e-05	9.06e-05	0.049867	TRUE
NR_109934	NR_109934_TGGCGGAACCCGCGTGAGAG	43.169/24.345/30.952	236.71/169.23/137.32	30.952	169.23	2.4135	96.449	1226.7	3.9479	0.99995	4.86e-05	9.72e-05	0.053193	TRUE
NR_104164	NR_104164_AGGAAACAGCTCCAATGGGA	54.475/9.1293/0	128.5/46.152/49.612	9.1293	49.612	2.321	1069.8	105.27	3.9457	0.99995	4.89e-05	9.78e-05	0.053259	TRUE
NR_120681	NR_120681_GTGGGAACTCACTCTATGGG	124.37/77.092/48.639	751.83/422.21/349.95	77.092	422.21	2.4381	1522.2	7945.3	3.8718	0.99993	6.7e-05	0.00013397	0.072518	TRUE
NR_037460	NR_037460_GTGATCCTGTGCTTCCTGGA	32.89/3.0431/0	10.145/23.076/16.833	3.0431	16.833	2.141	450.06	12.994	3.8255	0.99992	8.15e-05	0.00016298	0.087717	TRUE
NR_121676	NR_121676_GGTGTTCTCTCCTCCTTGGG	81.198/23.33/29.847	172.46/88.886/158.58	29.847	158.58	2.3711	1339.7	1139.1	3.8143	0.99992	8.41e-05	0.00016825	0.090049	TRUE
TCONS_00014360	TCONS_00014360_CTGTGTTGTTAGGTGGAGGA	9.2504/7.1006/22.109	211.91/28.204/48.727	9.2504	48.727	2.2783	84.98	108.04	3.7979	0.99991	8.97e-05	0.00017946	0.095509	TRUE
NR_120598	NR_120598_TTGTGCAAGAAGTAACAGTG	225.09/142.01/144.81	792.41/740.15/874.42	144.81	792.41	2.4439	3226.5	29062	3.7988	0.99991	9.06e-05	0.00018128	0.09593	TRUE
TCONS_00025324	TCONS_00025324_AGTGCAGGGAGAAGACAGTG	282.65/117.67/169.13	928.79/850.4/937.32	169.13	928.79	2.4503	7767.7	40011	3.7978	0.99991	9.11e-05	0.00018226	0.09593	TRUE
NR_026893	NR_026893_GCTCCGCAGGCTAAGCCGGG	84.282/32.46/70.748	517.37/376.06/380.07	70.748	380.07	2.409	824.58	6660.6	3.7901	0.99991	9.33e-05	0.00018662	0.097684	TRUE
NR_003683	NR_003683_ACCTGCCGGTCACGTGGAGG	20.556/11.158/7.7381	54.104/64.1/58.472	11.158	58.472	2.2903	50.014	156.65	3.7803	0.9999	9.62e-05	0.0001925	0.10021	TRUE
TCONS_00012370	TCONS_00012370_TCATAGTAGGCACTTGAGAG	160.34/80.135/33.163	429.45/354.69/473.09	80.135	429.45	2.4075	4319.6	8603.1	3.7661	0.9999	0.00010282	0.00020565	0.10647	TRUE
TCONS_00000073	TCONS_00000073_CATGAGTGAGGGTGGAGGGA	39.057/53.761/13.265	235.58/149.57/205.54	39.057	205.54	2.3663	440.72	1971.9	3.7491	0.99989	0.00010951	0.00021902	0.11276	TRUE
NR_038421	NR_038421_GGCGCGGCAAGGGTGTAGAG	99.699/82.164/223.3	391.13/535.03/748.62	99.699	535.03	2.4123	7792.2	13480	3.7495	0.99989	0.00011007	0.00022015	0.11276	TRUE
NR_046873	NR_046873_GGGAAGGTGGAATTCGAAGG	25.696/0/1.1054	0/6.8374/18.605	1.1054	6.8374	1.8963	302.95	2.3354	3.7508	0.99988	0.00011517	0.00023034	0.11734	TRUE
TCONS_00007323	TCONS_00007323_AGCAACCAACCTCCAGGGAG	5.1391/16.23/0	27.052/8.5467/54.042	5.1391	27.052	2.192	74.708	34.494	3.731	0.99988	0.00011782	0.00023565	0.11905	TRUE
TCONS_00022989	TCONS_00022989_TATGGGCATGGGATGGCGGG	290.87/198.82/186.82	1081/981.16/1273.1	198.82	1081	2.4369	4309.3	55832	3.7334	0.99988	0.00011809	0.00023619	0.11905	TRUE
TCONS_00009559	TCONS_00009559_GGAGATTTGGGATAGCTGGG	103.81/84.193/145.92	435.09/549.55/707.86	103.81	549.55	2.3931	1079	14648	3.683	0.99986	0.00014327	0.00028655	0.14367	TRUE
TCONS_00023559	TCONS_00023559_CGGCCCTCTATTTCTAAGCG	155.2/72.02/72.959	452/382.04/382.72	72.959	382.72	2.3753	3382.4	7095.1	3.6775	0.99985	0.00014596	0.00029192	0.1456	TRUE
TCONS_00014884	TCONS_00014884_GGTCGCTCCAGAACCGAGTG	10.278/21.302/32.058	109.34/81.194/115.17	21.302	109.34	2.3067	118.6	574.16	3.674	0.99985	0.00014687	0.00029374	0.14575	TRUE
TCONS_00029549	TCONS_00029549_TACATAGGAGATTGCAGAGG	32.89/2.0287/1.1054	11.272/6.8374/13.289	2.0287	11.272	2.0186	476.65	6.3369	3.6718	0.99985	0.00015248	0.00030495	0.15053	TRUE
TCONS_00029430	TCONS_00029430_ATTGTCTGGGCTCCACGGGA	547.83/648.18/764.96	3348.8/3572.5/4066.5	648.18	3572.5	2.4607	11854	639000	3.6587	0.99984	0.00016017	0.00032035	0.15731	TRUE
NR_110219	NR_110219_AGCTCACCTCTAGAACCCAG	330.96/301.27/252.04	1916.2/1088.9/1623.9	301.27	1623.9	2.4265	1652.5	132000	3.6472	0.99983	0.00016636	0.00033272	0.16255	TRUE
NR_024583	NR_024583_GTCATGCAATAGGTACGGGA	180.9/285.04/200.08	1064.1/917.06/1212	200.08	1064.1	2.4051	3792.6	56568	3.6326	0.99982	0.00017541	0.00035082	0.17018	TRUE
TCONS_00026917	TCONS_00026917_CAGGCGTGAACCACCACGCC	169.59/36.517/43.112	374.22/221.36/188.7	43.112	221.36	2.3337	8020.2	2413.2	3.6285	0.99982	0.00017596	0.00035191	0.17018	TRUE
TCONS_00006818	TCONS_00006818_AGCCGCGGGCGAGGAAGGCG	18.501/1.0144/0	49.596/0/6.2016	1.0144	6.2016	1.838	153.4	2.0443	3.628	0.99981	0.00018769	0.00037537	0.1797	TRUE
TCONS_00015763	TCONS_00015763_CAGGGTTTGAACCCTTGCCG	8.2226/0/0	3.3815/8.5467/6.2016	1.0144	6.2016	1.838	33.806	2.0443	3.628	0.99981	0.00018769	0.00037537	0.1797	TRUE
TCONS_00002888	TCONS_00002888_TGGTGTGGAGAGCAAAGAGG	18.501/9.1293/0	69.885/46.152/9.7453	9.1293	46.152	2.2188	85.585	105.27	3.6085	0.99981	0.00018937	0.00037875	0.18041	TRUE
TCONS_00006332	TCONS_00006332_TGAGGCAGGCAGATCACTTG	198.37/23.33/29.847	215.29/90.595/151.5	29.847	151.5	2.3056	14221	1139.1	3.6043	0.99981	0.0001928	0.0003856	0.18276	TRUE
NR_038341	NR_038341_GCGGAAAGCGGAAGTGTGGG	127.45/64.92/47.534	264.89/334.18/406.65	64.92	334.18	2.3461	2106.2	5583	3.6036	0.99981	0.00019434	0.00038867	0.1833	TRUE
NR_003558	NR_003558_AGACTGGAGAGACAGCGGGA	188.09/307.35/343.79	1927.5/1573.5/1635.4	307.35	1635.4	2.4079	7775.5	137000	3.5874	0.99979	0.0002096	0.00041919	0.19672	TRUE
TCONS_00017779	TCONS_00017779_GCAGCTTAGGAGTCACGGGA	378.24/327.64/334.95	1870/1574.3/1784.3	334.95	1784.3	2.4098	963.77	164000	3.5828	0.99979	0.00021352	0.00042704	0.19942	TRUE
TCONS_00008621	TCONS_00008621_TGGACTTTAAATCTCAGAGG	136.7/28.402/22.109	167.95/89.741/142.64	28.402	142.64	2.2884	5884.1	1029.7	3.5599	0.99977	0.00022845	0.00045689	0.21232	TRUE
TCONS_00012479	TCONS_00012479_CATAAGATAGCTATGTCAAA	378.24/478.78/840.13	1432.6/2559.7/3109.6	478.78	2559.7	2.4161	70342	342000	3.5586	0.99977	0.00023488	0.00046975	0.21724	TRUE
NR_040029	NR_040029_GGGCGATGCAGCGGTGGAGG	18.501/96.365/195.66	378.73/535.88/493.47	96.365	493.47	2.3444	7961.4	12569	3.542	0.99975	0.00024662	0.00049323	0.227	TRUE
NR_038433	NR_038433_GAGGATGGCTTGAGCCCGGG	124.37/24.345/11.054	259.25/121.36/93.023	24.345	121.36	2.2714	5090.5	752.7	3.5363	0.99975	0.00024972	0.00049945	0.22782	TRUE
TCONS_00020656	TCONS_00020656_CCAGGAAAGCTCCAGGAGGG	45.224/35.503/75.17	227.69/268.37/192.25	45.224	227.69	2.3067	495.62	2661.3	3.537	0.99975	0.0002499	0.0004998	0.22782	TRUE
NR_029410	NR_029410_GCGGTCGCCGGCCTGGGAGT	397.77/299.24/426.7	2098.8/2100.8/2144	397.77	2100.8	2.398	5272.6	233000	3.526	0.99973	0.00026539	0.00053077	0.24078	TRUE
NR_003144	NR_003144_TTAAATAAGGAAACTGGGAG	8.2226/11.158/0	101.45/17.948/40.753	8.2226	40.753	2.1786	38.114	85.688	3.5142	0.99973	0.00027129	0.00054259	0.24498	TRUE
TCONS_00028353	TCONS_00028353_AATCCCGAGCTGGAGCTGGG	145.95/100.42/123.81	747.32/546.99/633.44	123.81	633.44	2.3458	518.6	21048	3.5128	0.99972	0.000276	0.00055199	0.24805	TRUE
TCONS_00006378	TCONS_00006378_GCCGTGCAGCTGGAGACCCG	109.98/4.0575/0	22.544/20.512/8.8594	4.0575	20.512	2.0887	5617.7	22.079	3.5019	0.99971	0.00028657	0.00057315	0.25515	TRUE
TCONS_00020583	TCONS_00020583_AAGCCACCAGAGGCTGGAGG	0/4.0575/9.949	23.671/20.512/7.0875	4.0575	20.512	2.0887	25.586	22.079	3.5019	0.99971	0.00028657	0.00057315	0.25515	TRUE
TCONS_00023031	TCONS_00023031_GAGGAGAACGAGACCCAGTG	227.15/71.006/55.272	728.16/254.69/357.03	71.006	357.03	2.3139	12314	6710.6	3.4916	0.9997	0.00029746	0.00059493	0.26158	TRUE
TCONS_00029516	TCONS_00029516_CGTGAGCCGAACGGGCCGGG	5.1391/1.0144/5.5272	29.307/25.64/5.3156	5.1391	25.64	2.1175	8.5821	34.494	3.4906	0.9997	0.00029776	0.00059551	0.26158	TRUE
NR_039984	NR_039984_CAGCGCGTCTGGCGTGTGGG	165.48/86.221/97.279	492.58/522.21/418.16	97.279	492.58	2.3283	2386.8	12815	3.4919	0.9997	0.00029792	0.00059584	0.26158	TRUE
TCONS_00028211	TCONS_00028211_CACAGACACAAACAGAGGGA	118.2/216.06/189.03	969.37/927.32/1053.4	189.03	969.37	2.3523	2873.8	50316	3.4788	0.99969	0.00031466	0.00062932	0.27461	TRUE
TCONS_00026355	TCONS_00026355_CGCCTGCGCTCACCAGGAGT	1193.3/1764/2689.5	4125.5/9587.7/12541	1764	9587.7	2.4417	591000	5040000	3.4835	0.99968	0.00031564	0.00063129	0.27461	TRUE
TCONS_00029055	TCONS_00029055_CGGGCCCAGGAACTCTTCCG	129.51/0/11.054	54.104/65.81/25.692	11.054	54.104	2.1926	7076.5	153.77	3.4717	0.99968	0.00031779	0.00063557	0.27522	TRUE
TCONS_00021543	TCONS_00021543_GAGTAGGAAGTATATGGGTA	321.71/180.56/184.61	1269.2/888.01/944.41	184.61	944.41	2.3487	9406.5	47921	3.4709	0.99968	0.00032406	0.00064813	0.27825	TRUE
TCONS_00021543	TCONS_00021543_GAGTAGGAAGTATATGGGTA	321.71/180.56/184.61	1269.2/888.01/944.41	184.61	944.41	2.3487	9406.5	47921	3.4709	0.99968	0.00032406	0.00064813	0.27825	TRUE
NR_103772	NR_103772_GGGACCCAGGGTGTAAAGAG	67.836/10.144/0	113.84/15.384/49.612	10.144	49.612	2.1833	1715.7	129.64	3.4664	0.99968	0.00032421	0.00064842	0.27825	TRUE
NR_039974	NR_039974_CGGGATTGCATGGCGCCGGG	61.669/26.374/50.85	294.19/252.13/211.74	50.85	252.13	2.2874	358.08	3383.4	3.4604	0.99967	0.0003334	0.00066679	0.28182	TRUE
NR_125346	NR_125346_CAGGCAGCGCGTCGCCTCCG	15.417/15.216/49.745	184.86/75.211/62.902	15.417	75.211	2.2148	589.2	299.04	3.4577	0.99967	0.00033472	0.00066945	0.28182	TRUE
NR_073177	NR_073177_AGGACATAAAGGGAGAGGCA	0/0/8.8435	22.544/5.9827/0	1.0144	5.9827	1.7935	39.104	2.0443	3.4749	0.99966	0.00033576	0.00067153	0.28182	TRUE
TCONS_00002017	TCONS_00002017_GCCTGCAGGGTAGCGTGAGG	49.336/0/0	33.815/5.9827/0	1.0144	5.9827	1.7935	1217	2.0443	3.4749	0.99966	0.00033576	0.00067153	0.28182	TRUE
TCONS_00014866	TCONS_00014866_GGCGGGCTCGGCTCCCGGAG	30.835/0/0	36.07/5.9827/3.5437	1.0144	5.9827	1.7935	475.39	2.0443	3.4749	0.99966	0.00033576	0.00067153	0.28182	TRUE
TCONS_00028250	TCONS_00028250_GTTCTGGGCATCCTGCAGTG	67.836/67.963/71.854	391.13/269.22/337.54	67.963	337.54	2.2954	7.5775	6133.4	3.4422	0.99964	0.0003574	0.00071479	0.29867	TRUE
NR_024381	NR_024381_TGGTTCTAGTCAACCGAGAG	68.864/121.72/44.218	375.35/341.87/227.69	68.864	341.87	2.295	1700.8	6301.6	3.4391	0.99964	0.00036155	0.0007231	0.30081	TRUE
TCONS_00008230	TCONS_00008230_TGAGAAACAGCAAACTGAGG	183.98/57.819/44.218	236.71/285.46/475.75	57.819	285.46	2.284	8050.9	4402.2	3.431	0.99963	0.00037207	0.00074413	0.30822	TRUE
NR_125765	NR_125765_GGGTGGGCAGGCAAGGGTTA	363.85/898.73/665.47	2246.5/3484.5/4167.4	665.47	3484.5	2.3867	72693	675000	3.4324	0.99962	0.00037811	0.00075621	0.31187	TRUE
TCONS_00011697	TCONS_00011697_AGCCAGAGCTTCCTGGAGTG	68.864/3.0431/0	33.815/15.384/12.403	3.0431	15.384	2.0188	2170.8	12.994	3.4236	0.99961	0.00038585	0.0007717	0.31688	TRUE
NR_103470	NR_103470_CAGGGTGATGGGAATGGAAA	237.43/120.71/174.66	796.91/878.6/905.43	174.66	878.6	2.3241	3425.2	42752	3.4046	0.99959	0.00041375	0.0008275	0.33834	TRUE
TCONS_00024306	TCONS_00024306_AATCTCCATGGTTGCCGGGA	255.93/451.39/606.89	2069.5/2324.7/2414.2	451.39	2324.7	2.362	31192	303000	3.4042	0.99958	0.00041783	0.00083565	0.34021	TRUE
TCONS_00020499	TCONS_00020499_ACTGGTAATAAGTGCCTGGG	223.04/117.67/122.7	694.34/503.4/611.3	122.7	611.3	2.3073	5046.2	20663	3.399	0.99958	0.00042097	0.00084193	0.34131	TRUE
NR_023380	NR_023380_ACTGCAAAGCCTCGCGGGTA	148.01/206.93/96.173	688.7/738.44/747.73	148.01	738.44	2.3111	3079.4	30397	3.3865	0.99956	0.0004413	0.0008826	0.35518	TRUE
TCONS_00011644	TCONS_00011644_AGCCACGGGAAGAGGGAGCA	77.087/107.52/65.221	378.73/276.91/402.22	77.087	378.73	2.2818	533.58	7944.2	3.3843	0.99956	0.00044242	0.00088485	0.35518	TRUE
NR_026670	NR_026670_TGGACGGCGCTGTCAGGAGT	1018.6/1581.4/2092.6	5383.4/8385.2/10509	1581.4	8385.2	2.4059	289000	4030000	3.391	0.99956	0.00044367	0.00088734	0.35518	TRUE
TCONS_00026949	TCONS_00026949_GGCTCTTGTGTGCAGGAACC	174.73/162.3/165.82	595.15/824.76/847.84	165.82	824.76	2.3075	45.917	38412	3.3621	0.99952	0.00048266	0.00096531	0.38478	TRUE
TCONS_00003404	TCONS_00003404_TGGCGTCGGTGGAGCCGGCT	49.336/16.23/28.741	220.93/137.6/92.137	28.741	137.6	2.2204	290.33	1054.9	3.3518	0.99951	0.00049452	0.00098905	0.39259	TRUE
TCONS_00019609	TCONS_00019609_CTTGTAAATACATATATGGG	252.84/242.43/424.49	1266.9/1273.5/1208.4	252.84	1266.9	2.3205	14785	91638	3.35	0.99949	0.00050624	0.0010125	0.40023	TRUE
NR_026903	NR_026903_TGGCGTAGTGCGAAGAGACG	114.09/30.431/13.265	173.59/145.29/108.08	30.431	145.29	2.2186	3646.6	1185	3.3367	0.99948	0.0005222	0.0010444	0.41114	TRUE
TCONS_00004969	TCONS_00004969_GGAGGTGGGTGGATCACTTG	50.363/73.034/44.218	247.98/241.87/193.13	50.363	241.87	2.2414	275.87	3317.4	3.325	0.99945	0.0005464	0.0010928	0.42843	TRUE
NR_003661	NR_003661_GAGCTGTGTGGCGGCCTGGG	222.01/178.53/132.65	780.01/882.02/1197.8	178.53	882.02	2.2982	1997.6	44726	3.3264	0.99945	0.00054929	0.0010986	0.42892	TRUE
NR_120401	NR_120401_CTGTGCTGCGCTCCGAGAAA	442.99/1103.6/439.96	2230.7/2218.7/3013.1	442.99	2230.7	2.3295	218000	291000	3.3122	0.99942	0.00058282	0.0011656	0.45325	TRUE
NR_038230	NR_038230_GGTAGGGAGGATGAGGAGGG	18.501/28.402/17.687	86.793/95.723/38.981	18.501	86.793	2.1706	49.351	431.75	3.2866	0.99938	0.0006233	0.0012466	0.48276	TRUE
TCONS_00014015	TCONS_00014015_GGCCGACGCCAACACGGATG	95.588/14.201/9.949	66.503/59.827/94.795	14.201	66.503	2.1508	3320.9	253.57	3.2845	0.99937	0.00062763	0.0012553	0.48415	TRUE
NR_110853	NR_110853_GGTTGCCTTCAAATATCCCG	18.501/26.374/18.792	50.723/88.031/88.594	18.792	88.031	2.1694	28.779	445.61	3.28	0.99936	0.00063814	0.0012763	0.49027	TRUE
TCONS_00014969	TCONS_00014969_CAGACATGAGCCACTGCGCC	447.1/233.3/232.14	1429.3/760.66/1148.2	233.3	1148.2	2.2941	22856	77637	3.2834	0.99936	0.00064196	0.0012839	0.49122	TRUE
TCONS_00010589	TCONS_00010589_AGGAACCTAACCATTCTGGG	294.99/132.88/134.86	899.49/649.55/547.51	134.86	649.55	2.2595	12822	25100	3.2487	0.99928	0.00072219	0.0014444	0.5504	TRUE
NR_125409	NR_125409_ACGGCTCACAAGCCAGGGTA	227.15/116.65/112.75	759.72/511.09/559.03	116.65	559.03	2.251	6112.4	18620	3.2419	0.99926	0.00073879	0.0014776	0.56081	TRUE
TCONS_00016390	TCONS_00016390_GGTTTCTCGGCCGGGCGCAG	205.56/152.16/277.47	725.9/997.4/1109.2	205.56	997.4	2.273	4011.1	59808	3.2379	0.99925	0.00075296	0.0015059	0.56706	TRUE
TCONS_00002095	TCONS_00002095_GGAAGCAGTGGGAGTGAGGA	43.169/10.144/0	78.902/16.239/46.955	10.144	46.955	2.1054	596.77	129.64	3.233	0.99925	0.00075298	0.001506	0.56706	TRUE
NR_106755	NR_106755_CGAGGTGGGCGGATCACTTG	345.35/238.38/183.5	1158.7/1023/1236.8	238.38	1158.7	2.2764	7227.1	81156	3.2307	0.99923	0.00077309	0.0015462	0.57539	TRUE
TCONS_00014955	TCONS_00014955_CGAGGTGGGCGGATCACTTG	345.35/238.38/183.5	1158.7/1023/1236.8	238.38	1158.7	2.2764	7227.1	81156	3.2307	0.99923	0.00077309	0.0015462	0.57539	TRUE
TCONS_00029713	TCONS_00029713_CGAGGTGGGCGGATCACTTG	345.35/238.38/183.5	1158.7/1023/1236.8	238.38	1158.7	2.2764	7227.1	81156	3.2307	0.99923	0.00077309	0.0015462	0.57539	TRUE
TCONS_00024873	TCONS_00024873_CAACAGCTCTCAGTGGAGAG	86.337/87.236/204.51	506.1/395.71/413.73	87.236	413.73	2.2327	6876.6	10243	3.226	0.99922	0.00077906	0.0015581	0.57757	TRUE
TCONS_00026585	TCONS_00026585_GAGAGAGGACACGCGCGGGA	201.45/182.59/163.6	1070.8/878.6/774.31	182.59	878.6	2.2604	358.13	46846	3.2158	0.99919	0.00081254	0.0016251	0.60006	TRUE
TCONS_00009109	TCONS_00009109_TGTAATCCCAGCTACTTGGG	44.196/7.1006/0	80.03/11.111/32.78	7.1006	32.78	2.0601	713.26	64.322	3.2018	0.99916	0.00084084	0.0016817	0.61856	TRUE
TCONS_00009109	TCONS_00009109_TGTAATCCCAGCTACTTGGG	44.196/7.1006/0	80.03/11.111/32.78	7.1006	32.78	2.0601	713.26	64.322	3.2018	0.99916	0.00084084	0.0016817	0.61856	TRUE
TCONS_00009605	TCONS_00009605_TGTGTATTTATGTATGCGGA	20.556/14.201/11.054	89.047/64.955/39.867	14.201	64.955	2.1173	25.146	253.57	3.1873	0.99912	0.00088234	0.0017647	0.64659	TRUE
NR_109992	NR_109992_GACCCGGCCGCCAGGAAGCG	157.26/199.83/163.6	498.21/780.32/781.4	163.6	780.32	2.2469	676.29	37365	3.1905	0.99911	0.00088634	0.0017727	0.64703	TRUE
NR_105061	NR_105061_GGCTGGGCACCGGGAGGGAG	85.309/112.59/127.13	289.68/531.61/794.69	112.59	531.61	2.2292	477.82	17312	3.1846	0.9991	0.00090164	0.0018033	0.65569	TRUE
TCONS_00003831	TCONS_00003831_AACAAGGAAGGAAGAAGAGG	49.336/25.359/18.792	245.72/116.24/85.05	25.359	116.24	2.153	308.99	817.76	3.1779	0.99909	0.00091307	0.0018261	0.66148	TRUE
TCONS_00026395	TCONS_00026395_TGAACCTGTTCAGACAGTTG	485.13/470.67/674.32	1522.8/2370/2591.4	485.13	2370	2.2861	18000	351000	3.1798	0.99907	0.00092874	0.0018575	0.67028	TRUE
NR_037886	NR_037886_TACCAGGACTCTCCACAGTG	76.059/63.905/84.013	563.59/352.98/312.74	76.059	352.98	2.1996	105.49	7728.2	3.1501	0.99899	0.001012	0.002024	0.72761	TRUE
TCONS_00019374	TCONS_00019374_GGGAAGGTGTGCGCAGTGGG	22.612/34.489/70.748	139.77/157.26/160.35	34.489	157.26	2.1569	727.9	1529.5	3.1392	0.99896	0.0010443	0.0020886	0.74759	TRUE
TCONS_00017120	TCONS_00017120_GAGTTCAAGACCAGCCTGGG	26.723/56.805/2.2109	143.15/121.36/94.795	26.723	121.36	2.142	752.87	909.66	3.1379	0.99895	0.0010476	0.0020952	0.74759	TRUE
TCONS_00013494	TCONS_00013494_ATGAGAATTGATGGAGAGAG	278.54/273.88/237.67	1390.9/1304.2/1089.7	273.88	1304.2	2.2474	666.44	108000	3.1345	0.99892	0.0010791	0.0021581	0.76716	TRUE
TCONS_00005579	TCONS_00005579_CGCCGAGAGCCTCCTGTGGG	124.37/40.575/39.796	217.55/184.61/147.07	40.575	184.61	2.1585	3510.9	2131.6	3.1197	0.99888	0.0011172	0.0022345	0.79133	TRUE
NR_125344	NR_125344_GGCGCCCGCGGGAGCGCCTG	10.278/12.172/0	143.15/46.152/10.631	10.278	46.152	2.0638	54.615	133.07	3.1098	0.99885	0.0011506	0.0023012	0.81194	TRUE
TCONS_00025039	TCONS_00025039_GTCGCCTGATAGGCACCGGG	361.79/458.49/413.43	1626.5/1979.4/2255.6	413.43	1979.4	2.2566	2348.5	253000	3.1156	0.99885	0.001155	0.0023099	0.81201	TRUE
TCONS_00015577	TCONS_00015577_GAGCAAAGGGCGAAAGAGAG	125.39/38.546/12.16	237.83/174.35/82.392	38.546	174.35	2.1487	4119.5	1919.5	3.0998	0.99881	0.0011947	0.0023894	0.83688	TRUE
TCONS_00027899	TCONS_00027899_ATTAGTGTGTCTATACCCTG	143.9/62.891/40.901	488.07/285.46/271.1	62.891	285.46	2.1647	3522.6	5230.9	3.0774	0.99871	0.0012928	0.0025855	0.90224	TRUE
TCONS_00011115	TCONS_00011115_GGGTCTTCCTTCCTGGAGGG	22.612/78.106/24.32	65.376/108.54/176.3	24.32	108.54	2.1132	1448	751.12	3.0731	0.9987	0.0013035	0.002607	0.90641	TRUE
TCONS_00011115	TCONS_00011115_GGGTCTTCCTTCCTGGAGGG	22.612/78.106/24.32	65.376/108.54/176.3	24.32	108.54	2.1132	1448	751.12	3.0731	0.9987	0.0013035	0.002607	0.90641	TRUE
TCONS_00011115	TCONS_00011115_GGGTCTTCCTTCCTGGAGGG	22.612/78.106/24.32	65.376/108.54/176.3	24.32	108.54	2.1132	1448	751.12	3.0731	0.9987	0.0013035	0.002607	0.90641	TRUE
TCONS_00011115	TCONS_00011115_GGGTCTTCCTTCCTGGAGGG	22.612/78.106/24.32	65.376/108.54/176.3	24.32	108.54	2.1132	1448	751.12	3.0731	0.9987	0.0013035	0.002607	0.90641	TRUE
TCONS_00011115	TCONS_00011115_GGGTCTTCCTTCCTGGAGGG	22.612/78.106/24.32	65.376/108.54/176.3	24.32	108.54	2.1132	1448	751.12	3.0731	0.9987	0.0013035	0.002607	0.90641	TRUE
TCONS_00011115	TCONS_00011115_GGGTCTTCCTTCCTGGAGGG	22.612/78.106/24.32	65.376/108.54/176.3	24.32	108.54	2.1132	1448	751.12	3.0731	0.9987	0.0013035	0.002607	0.90641	TRUE
TCONS_00011115	TCONS_00011115_GGGTCTTCCTTCCTGGAGGG	22.612/78.106/24.32	65.376/108.54/176.3	24.32	108.54	2.1132	1448	751.12	3.0731	0.9987	0.0013035	0.002607	0.90641	TRUE
NR_125393	NR_125393_GGAGCGGCTGCTCGGAGGCA	222.01/218.09/322.79	899.49/1032.4/1533.6	222.01	1032.4	2.2123	5085.8	70088	3.0612	0.99862	0.0013792	0.0027583	0.95555	TRUE
TCONS_00008417	TCONS_00008417_CGTGATGCGGCCCGTGGACG	299.1/327.64/389.11	964.86/1532.4/1788.7	327.64	1532.4	2.2222	2296.9	156000	3.0468	0.99855	0.0014524	0.0029049	0.99999	TRUE
NR_109982	NR_109982_GTGGCTGCGCCACACTCGGG	17.473/1.0144/36.479	156.68/73.502/77.077	17.473	77.077	2.0795	316.07	384.73	3.0388	0.99854	0.0014601	0.0029202	0.99999	TRUE
NR_046262	NR_046262_CGGTACCGACGGAGGGAGGG	41.113/12.172/29.847	131.88/172.64/90.366	29.847	131.88	2.1069	219.66	1139.1	3.0231	0.99846	0.0015411	0.0030822	0.99999	TRUE
TCONS_00017189	TCONS_00017189_TGGAGTGAGGTAGAAAGGGA	442.99/1123.9/1239.2	2887.8/5396.4/6524.9	1123.9	5396.4	2.2624	238000	1990000	3.0291	0.99844	0.0015577	0.0031154	0.99999	TRUE
TCONS_00029140	TCONS_00029140_TCAGGTGACAGACATTTGGG	88.393/82.164/127.13	610.93/398.28/383.61	88.393	398.28	2.1592	769.51	10524	3.0207	0.99843	0.0015654	0.0031309	0.99999	TRUE
nontargeting	nontargeting_CGAAACCTCCTAACTGAGAG	44.196/9.1293/30.952	136.39/95.723/178.96	30.952	136.39	2.1043	325.83	1226.7	3.0103	0.99839	0.0016077	0.0032155	0.99999	TRUE
NR_125759	NR_125759_GCGGCGGCTGCTGCTGCGGG	372.07/367.2/411.22	1269.2/1735/1726.7	372.07	1726.7	2.2113	778.26	203000	3.0046	0.99833	0.0016716	0.0033432	0.99999	TRUE
NR_103444	NR_103444_ACCGAGAGCCTGGCGGGACG	53.447/59.848/8.8435	236.71/282.04/64.673	53.447	236.71	2.1263	1015.2	3746.9	2.9939	0.9983	0.0017031	0.0034061	0.99999	TRUE
NR_121634	NR_121634_CGGGCAGGGACAGTAGCGGG	237.43/189.69/189.03	1186.9/720.49/863.79	189.69	863.79	2.1811	1139.8	50677	2.9945	0.99828	0.0017177	0.0034354	0.99999	TRUE
NR_073404	NR_073404_GAGGACATGAGATTTGGGAG	0/5.0718/0	60.868/0/5.3156	1.0144	5.3156	1.6486	12.862	2.0443	3.0083	0.99827	0.0017259	0.0034518	0.99999	TRUE
TCONS_00029595	TCONS_00029595_CTGGGAGAGGGAGGGCGCCG	2.0556/0/0	29.307/0/5.3156	1.0144	5.3156	1.6486	2.1128	2.0443	3.0083	0.99827	0.0017259	0.0034518	0.99999	TRUE
NR_103834	NR_103834_GGGCGCGCGGCCTGGAGGCG	39.057/37.532/30.952	261.5/164.95/130.23	37.532	164.95	2.1067	22.808	1817.7	2.9887	0.99827	0.0017283	0.0034566	0.99999	TRUE
NR_004844	NR_004844_GGGACTTACATTCTAAGGGT	79.142/40.575/45.323	179.22/205.98/199.34	45.323	199.34	2.1126	583.15	2673.2	2.9788	0.99821	0.0017869	0.0035739	0.99999	TRUE
TCONS_00026641	TCONS_00026641_GCTTAATTCTGGGACTGGGA	57.558/95.351/46.428	359.57/157.26/253.38	57.558	253.38	2.119	776.07	4361.6	2.9651	0.99813	0.0018721	0.0037441	0.99999	TRUE
TCONS_00023029	TCONS_00023029_GGCGTTCGAAGGGCCGACCC	173.7/168.39/162.5	680.81/758.95/1059.6	168.39	758.95	2.1656	31.457	39648	2.9659	0.99812	0.0018836	0.0037673	0.99999	TRUE
TCONS_00011742	TCONS_00011742_GGCAGGGCCGGCGCTGCGGG	62.697/20.287/45.323	280.67/198.28/124.03	45.323	198.28	2.105	464.32	2673.2	2.9585	0.99809	0.0019092	0.0038184	0.99999	TRUE
TCONS_00028208	TCONS_00028208_GTAGAGCTGGAGACGCAGGG	53.447/79.121/50.85	233.33/269.22/208.2	53.447	233.33	2.1056	332.94	3746.9	2.9386	0.99796	0.0020382	0.0040764	0.99999	TRUE
TCONS_00007250	TCONS_00007250_CCAGAGGACTGCAGGGAGCA	132.59/80.135/43.112	532.03/337.6/352.6	80.135	352.6	2.1237	2061.1	8603.1	2.9376	0.99795	0.0020516	0.0041031	0.99999	TRUE
TCONS_00027380	TCONS_00027380_GTGCAGGCTTCAGTCTGTGG	100.73/21.302/16.582	102.57/91.45/31.894	21.302	91.45	2.0515	3165.3	574.16	2.9275	0.9979	0.0021013	0.0042027	0.99999	TRUE
TCONS_00021631	TCONS_00021631_TGGGCAGAATGGCTGCTGGG	78.115/27.388/121.6	357.31/342.72/262.24	78.115	342.72	2.1192	2232	8163.3	2.9287	0.99789	0.0021108	0.0042216	0.99999	TRUE
TCONS_00010837	TCONS_00010837_AGTTGCAAAGAGGCTGAGGC	57.558/37.532/5.5272	89.047/187.17/162.13	37.532	162.13	2.0819	712.67	1817.7	2.9224	0.99786	0.0021425	0.004285	0.99999	TRUE
NR_130317	NR_130317_GGGACCACGTCTTGTGACCC	212.76/23.33/18.792	291.94/99.997/48.727	23.33	99.997	2.0535	17952	690.42	2.9178	0.99783	0.0021691	0.0043382	0.99999	TRUE
TCONS_00003548	TCONS_00003548_GGGCAGAGAGAGCATGGGCT	68.864/31.445/23.214	312.23/135.04/96.567	31.445	135.04	2.0679	733.96	1266.9	2.9105	0.99778	0.0022236	0.0044473	0.99999	TRUE
TCONS_00002692	TCONS_00002692_GCTGTGATGCGTGGTACCGA	218.93/32.46/25.425	156.68/139.31/73.533	32.46	139.31	2.0681	17410	1351.6	2.9064	0.99775	0.0022529	0.0045058	0.99999	TRUE
TCONS_00029155	TCONS_00029155_ACCTGGAGTGTTTCTGAGAG	22.612/24.345/16.582	197.26/96.578/88.594	22.612	96.578	2.047	19.685	647.99	2.9057	0.99775	0.0022543	0.0045086	0.99999	TRUE
NR_026823	NR_026823_GGAGGCTGCTGGCGATGGGA	178.84/124.77/144.81	521.88/640.15/822.15	144.81	640.15	2.1365	779.89	29062	2.9056	0.99772	0.0022844	0.0045688	0.99999	TRUE
TCONS_00014117	TCONS_00014117_GGCGGTCGGTGCTGCGAGAG	28.779/12.172/13.265	146.53/56.408/16.833	13.265	56.408	2.0088	120.94	221.2	2.9008	0.99771	0.002287	0.004574	0.99999	TRUE
NR_003038	NR_003038_ATAGGTGCGAGAGGGCGGGA	482.05/268.81/200.08	1489/1094.8/1204.9	268.81	1204.9	2.1601	25098	104000	2.9031	0.99768	0.0023159	0.0046317	0.99999	TRUE
TCONS_00014837	TCONS_00014837_GGGTCCATGGGTTGTCTGGG	126.42/125.78/128.23	674.05/554.68/520.93	126.42	554.68	2.1246	1.8406	21973	2.8891	0.99759	0.0024051	0.0048101	0.99999	TRUE
NR_036481	NR_036481_GCGGAGCCCTGAGTCCGGAG	62.697/32.46/18.792	161.19/115.38/138.21	32.46	138.21	2.0567	550.55	1351.6	2.8764	0.99752	0.0024792	0.0049583	0.99999	TRUE
TCONS_00022572	TCONS_00022572_GTATTATTGGGTATTCGCAA	54.475/5.0718/16.582	76.648/70.083/30.122	16.582	70.083	2.0154	784.18	346.2	2.8754	0.99752	0.0024796	0.0049592	0.99999	TRUE
TCONS_00016437	TCONS_00016437_ACCCTGGTGGGCAGGCTGGG	92.504/31.445/63.01	273.9/236.74/271.1	63.01	271.1	2.0877	933.12	5251.3	2.8715	0.99747	0.0025287	0.0050574	0.99999	TRUE
NR_036539	NR_036539_CGGAGTTTATTAATAACCCG	82.226/17.244/5.5272	224.31/52.135/72.647	17.244	72.647	2.0132	2180	374.64	2.8624	0.99742	0.0025845	0.005169	0.99999	TRUE
TCONS_00017606	TCONS_00017606_TTACCTGCAAGGCCAGGTAG	399.82/468.64/279.68	990.79/1793.1/2571.9	399.82	1793.1	2.1622	9585.4	236000	2.8694	0.99741	0.0025869	0.0051739	0.99999	TRUE
NR_040040	NR_040040_GGAGACAGGCAGCGAGGGAG	17.473/24.345/11.054	109.34/52.135/73.533	17.473	73.533	2.0125	44.21	384.73	2.8581	0.99738	0.0026196	0.0052392	0.99999	TRUE
TCONS_00015880	TCONS_00015880_CAGAGAGAAGCGAGTCTGGG	251.82/99.408/102.81	834.11/440.16/445.63	102.81	445.63	2.1052	11108	14358	2.861	0.99738	0.0026242	0.0052484	0.99999	TRUE
NR_036483	NR_036483_AGATGGCAGCAAGATGGGCA	324.79/173.46/217.77	680.81/960.65/1079.1	217.77	960.65	2.1361	6708.7	67358	2.8624	0.99737	0.0026304	0.0052609	0.99999	TRUE
TCONS_00021326	TCONS_00021326_GGGCTAGGAGAAACCAAAGG	16.445/0/0	10.145/5.128/0	1.0144	5.128	1.6051	135.22	2.0443	2.8771	0.99736	0.0026367	0.0052733	0.99999	TRUE
TCONS_00024742	TCONS_00024742_GCTACTCAGGAGACTGAGGC	35.974/0/0	10.145/5.128/0	1.0144	5.128	1.6051	647.06	2.0443	2.8771	0.99736	0.0026367	0.0052733	0.99999	TRUE
TCONS_00025867	TCONS_00025867_CCCAGCACTCTGGGAGGCTG	37.002/60.862/72.959	260.38/273.5/238.32	60.862	260.38	2.079	357.83	4890.6	2.853	0.99732	0.0026805	0.005361	0.99999	TRUE
NR_120306	NR_120306_GCTCCGTGCACTTCACAGGT	86.337/7.1006/0	95.81/29.914/18.605	7.1006	29.914	1.9321	3164.4	64.322	2.8445	0.99726	0.0027392	0.0054784	0.99999	TRUE
NR_034088	NR_034088_GCTCCGCCCTCTGAGTGGGA	52.419/31.445/14.371	176.97/132.47/76.191	31.445	132.47	2.0405	365.72	1266.9	2.8384	0.99721	0.0027934	0.0055868	0.99999	TRUE
TCONS_00003574	TCONS_00003574_GCGCAGAGGAGAAAGCGGAG	0/3.0431/8.8435	2.2544/21.367/13.289	3.0431	13.289	1.8214	21.453	12.994	2.8424	0.9972	0.0027958	0.0055916	0.99999	TRUE
TCONS_00025007	TCONS_00025007_GGGAATGAAGAAGAGTGGGA	40.085/5.0718/27.636	111.59/117.09/116.06	27.636	116.06	2.0313	332.06	973.95	2.8333	0.99716	0.0028367	0.0056734	0.99999	TRUE
TCONS_00014088	TCONS_00014088_TGGACTGATTGATATAGGAC	145.95/27.388/42.007	278.41/97.433/177.19	42.007	177.19	2.0508	5509.1	2288.3	2.8259	0.99709	0.00291	0.0058201	0.99999	TRUE
NR_029434	NR_029434_GAACCCAGAATTGCAGCCAG	336.1/373.29/404.59	1653.6/1485.4/1670	373.29	1653.6	2.1442	1181.4	205000	2.8302	0.99708	0.0029243	0.0058486	0.99999	TRUE
NR_002934	NR_002934_AGCAGCTTGATCAGTGTGGG	285.74/316.48/369.22	1291.7/1447/1395.4	316.48	1395.4	2.1369	1863.1	146000	2.8276	0.99706	0.002944	0.0058881	0.99999	TRUE
TCONS_00029382	TCONS_00029382_CGGGAGCGGCTGGCGGGCGG	92.504/14.201/22.109	148.79/52.135/92.137	22.109	92.137	2.0109	2509	619.09	2.8145	0.997	0.003005	0.00601	0.99999	TRUE
TCONS_00024275	TCONS_00024275_TATTTCACGGAGTGAAGGAA	506.72/486.9/664.37	1646.8/2256.3/2512.5	506.72	2256.3	2.1525	12623	384000	2.822	0.99699	0.0030086	0.0060173	0.99999	TRUE
NR_038857	NR_038857_GAGGGCAAGCACGCGCGGGA	109.98/73.034/92.857	729.28/396.57/223.26	92.857	396.57	2.0827	343.02	11646	2.8143	0.99696	0.0030354	0.0060707	0.99999	TRUE
NR_027240	NR_027240_GGCCATGGGTGTCGTAGGGC	92.504/100.42/56.377	394.51/313.67/423.48	92.504	394.51	2.0806	683.92	11555	2.8095	0.99692	0.0030811	0.0061622	0.99999	TRUE
NR_103813	NR_103813_GTTGGCAACTGGATGTGGGA	126.42/63.905/36.479	424.95/88.031/270.21	63.905	270.21	2.063	2330.3	5405.5	2.806	0.99689	0.003105	0.00621	0.99999	TRUE
NR_040117	NR_040117_CCCAGGGCAGGCACAGGTGC	526.25/462.55/504.08	1687.4/2235.8/2788	504.08	2235.8	2.1469	1108	380000	2.8083	0.99686	0.00314	0.0062801	0.99999	TRUE
NR_024618	NR_024618_TGCAGTCTGTAAAGCTGGAG	79.142/46.661/122.7	379.86/276.91/334.88	79.142	334.88	2.0673	1476.3	8385.6	2.7928	0.99676	0.0032407	0.0064814	0.99999	TRUE
TCONS_00005933	TCONS_00005933_GAGCACCGGGCTGGCCGGTG	66.809/5.0718/0	81.157/16.239/21.262	5.0718	21.262	1.8744	1918.6	33.639	2.7915	0.99676	0.003242	0.006484	0.99999	TRUE
TCONS_00005487	TCONS_00005487_GCATTTGTACAATATGGGTA	113.06/46.661/48.639	257/176.06/203.77	48.639	203.77	2.0444	2077	3088.9	2.7911	0.99675	0.0032452	0.0064904	0.99999	TRUE
TCONS_00025039	TCONS_00025039_TGGGAATGGAATTCTCCAGT	317.6/298.22/275.25	1058.4/1301.7/1504.3	298.22	1301.7	2.1222	451.48	129000	2.7961	0.99675	0.0032452	0.0064904	0.99999	TRUE
NR_130908	NR_130908_AGGGTGGCAGCTCAGAAGCG	188.09/238.38/184.61	811.57/684.59/828.35	188.09	811.57	2.1034	1270.3	49803	2.7938	0.99675	0.0032547	0.0065094	0.99999	TRUE
TCONS_00026671	TCONS_00026671_GTTGGCTTTCACCACTGGGA	101.75/36.517/22.109	196.13/152.13/113.4	36.517	152.13	2.0291	2231.8	1718.8	2.7887	0.99674	0.0032636	0.0065271	0.99999	TRUE
TCONS_00011742	TCONS_00011742_GGCGGGCTGCACGACTCGCG	32.89/12.172/13.265	77.775/54.699/14.175	13.265	54.699	1.9651	193.17	221.2	2.7859	0.99672	0.0032801	0.0065603	0.99999	TRUE
TCONS_00027224	TCONS_00027224_ATAGTGCAGTGTCTCCTGAG	203.51/44.632/60.799	470.03/255.55/219.71	60.799	255.55	2.0536	10314	4880.2	2.7878	0.99672	0.0032846	0.0065692	0.99999	TRUE
TCONS_00023515	TCONS_00023515_TGGGAGCAAGATGAGACGCG	66.809/30.431/30.952	204.02/128.2/91.252	30.952	128.2	2.0156	642.97	1226.7	2.7766	0.99662	0.0033845	0.0067689	0.99999	TRUE
NR_034116	NR_034116_CGTGACTCGAGCCTGCTGGG	248.73/138.97/148.13	869.05/580.32/632.56	148.13	632.56	2.0869	5102.6	30449	2.7762	0.99657	0.003429	0.0068581	0.99999	TRUE
TCONS_00020735	TCONS_00020735_AAGAGAGAGAGAGAGAAGAG	145.95/38.546/50.85	284.05/211.96/163.01	50.85	211.96	2.0382	4597.8	3383.4	2.7698	0.99653	0.0034669	0.0069339	0.99999	TRUE
NR_125920	NR_125920_GGGTTGCAAGGTGCTCAGTG	108.95/62.891/63.01	483.56/263.24/219.71	63.01	263.24	2.0455	1055.2	5251.3	2.7631	0.99646	0.0035443	0.0070886	0.99999	TRUE
NR_120667	NR_120667_AGGTCTGTGACCACAGGCCC	286.76/324.6/409.01	1155.4/1408.5/1633.7	324.6	1408.5	2.114	4278.7	153000	2.7676	0.99645	0.0035458	0.0070916	0.99999	TRUE
NR_130727	NR_130727_GCCGGAGCTTTGGACTCGGG	109.98/125.78/137.07	708.99/533.32/501.44	125.78	533.32	2.0753	188.65	21744	2.7637	0.99644	0.0035576	0.0071152	0.99999	TRUE
TCONS_00024768	TCONS_00024768_GAGGCACCTTCTGGAAACCC	43.169/89.264/110.54	536.54/375.2/356.15	89.264	375.2	2.0593	1288.8	10739	2.7593	0.9964	0.0035959	0.0071918	0.99999	TRUE
NR_027098	NR_027098_GAAGGCAGATTTGACACCAC	473.83/602.53/465.39	2072.9/1889.7/2153.7	473.83	2072.9	2.1269	8318.4	335000	2.764	0.9964	0.003597	0.007194	0.99999	TRUE
NR_024065	NR_024065_AAGTCTTCCTAGAGAGTGGG	458.41/681.66/511.82	2065/2283.7/2237	511.82	2237	2.1257	15849	392000	2.754	0.99629	0.003712	0.0074241	0.99999	TRUE
NR_023383	NR_023383_GCCGAGGTGTCGTCTGGGAG	0/12.172/13.265	51.85/49.571/43.411	12.172	49.571	1.9408	74.681	186.29	2.7401	0.99623	0.0037743	0.0075486	0.99999	TRUE
NR_003291	NR_003291_GGGACGTCCCGGGCGAGCCC	157.26/18.259/11.054	87.92/62.391/74.419	18.259	74.419	1.9694	9686.2	420.42	2.739	0.99621	0.0037886	0.0075771	0.99999	TRUE
NR_038921	NR_038921_GTGTGGGTGGCGGAGCAGGG	121.28/74.049/89.541	582.75/374.35/365.01	89.541	374.35	2.0516	623.8	10807	2.7397	0.99618	0.0038179	0.0076359	0.99999	TRUE
TCONS_00019143	TCONS_00019143_AGTCAGGTGTGTCAACAGTG	99.699/73.034/33.163	378.73/264.95/303.88	73.034	303.88	2.042	1150.4	7110.2	2.7376	0.99616	0.0038352	0.0076704	0.99999	TRUE
TCONS_00013739	TCONS_00013739_GCATGAATGAATGACCTGGG	134.65/217.07/338.26	765.35/971.76/924.92	217.07	924.92	2.0861	10741	66915	2.7364	0.99611	0.0038858	0.0077716	0.99999	TRUE
TCONS_00018409	TCONS_00018409_GGATGGTGACTCACAGAGTG	91.476/25.359/2.2109	238.96/103.42/89.48	25.359	103.42	1.986	2453.7	817.76	2.7296	0.9961	0.003903	0.0078061	0.99999	TRUE
TCONS_00016206	TCONS_00016206_GCACTTTGGGAGGCCGAGGC	74.003/80.135/36.479	258.12/314.52/307.42	74.003	307.42	2.0399	722.82	7305.3	2.731	0.99609	0.0039142	0.0078283	0.99999	TRUE
TCONS_00019262	TCONS_00019262_GGGAGTGCTGTGTCGCTGGA	9.2504/52.747/59.694	217.55/224.78/164.78	52.747	217.55	2.0237	970.11	3647	2.7289	0.99607	0.0039289	0.0078578	0.99999	TRUE
TCONS_00019262	TCONS_00019262_GGGAGTGCTGTGTCGCTGGA	9.2504/52.747/59.694	217.55/224.78/164.78	52.747	217.55	2.0237	970.11	3647	2.7289	0.99607	0.0039289	0.0078578	0.99999	TRUE
TCONS_00005754	TCONS_00005754_GGTGAGAAGCCTGATAATCA	343.29/281.99/312.84	667.29/1341.8/1748.8	312.84	1341.8	2.0972	939.44	142000	2.7293	0.99602	0.003984	0.0079679	0.99999	TRUE
NR_037939	NR_037939_TGAACAAGGGCCCTCCTGGG	325.82/225.19/223.3	1159.9/868.35/957.7	225.19	957.7	2.0835	5065.1	72173	2.7266	0.996	0.0040039	0.0080078	0.99999	TRUE
TCONS_00000942	TCONS_00000942_CATAAGGAGCTCGCACCAGC	493.36/536.6/661.05	1197.1/2331.5/3519.8	536.6	2331.5	2.1173	8679.2	433000	2.7289	0.99599	0.0040077	0.0080153	0.99999	TRUE
TCONS_00023978	TCONS_00023978_GGGCTGGAGCTTGGGAACAC	104.84/149.11/144.81	420.44/608.53/651.16	144.81	608.53	2.0636	808.22	29062	2.7201	0.99593	0.0040673	0.0081346	0.99999	TRUE
TCONS_00016095	TCONS_00016095_TATTTGGAAAGGGAGTTTAT	569.41/715.13/1137.5	1456.3/3117.8/3988.5	715.13	3117.8	2.1227	99813	783000	2.7162	0.99582	0.0041769	0.0083539	0.99999	TRUE
TCONS_00006590	TCONS_00006590_AGATGTGGTAGGCATCGGGA	165.48/146.07/89.541	875.82/588.87/610.41	146.07	610.41	2.0556	1786.1	29583	2.6997	0.99567	0.0043262	0.0086524	0.99999	TRUE
TCONS_00006634	TCONS_00006634_TGAGAGGATCGCTTAAGCCC	115.12/7.1006/45.323	306.59/184.61/116.94	45.323	184.61	2.0025	3166	2673.2	2.694	0.99564	0.00436	0.00872	0.99999	TRUE
NR_120571	NR_120571_GCGCCTGCCGGCACTGCTGG	229.2/233.3/307.31	858.91/983.73/1327.1	233.3	983.73	2.0713	2747	77637	2.6932	0.99557	0.0044294	0.0088589	0.99999	TRUE
TCONS_00028433	TCONS_00028433_ATAGAATAGAAAGGATTGGT	89.421/33.474/84.013	294.19/385.46/345.52	84.013	345.52	2.0272	1291.7	9480.5	2.6857	0.99551	0.0044904	0.0089808	0.99999	TRUE
NR_002712	NR_002712_GATAGGCAAGAATCTGGGTA	497.47/218.09/202.3	1020.1/671.77/916.06	218.09	916.06	2.0655	39151	67561	2.6853	0.99547	0.0045334	0.0090668	0.99999	TRUE
TCONS_00029847	TCONS_00029847_AGATCCAATGGGTTACCGGG	222.01/286.05/485.29	1122.7/1207.7/1294.4	286.05	1207.7	2.074	21898	118000	2.6808	0.99539	0.0046065	0.0092129	0.99999	TRUE
NR_110043	NR_110043_GCTAACTGTCTGCCTCTGGG	407.02/129.84/160.29	666.16/662.37/714.07	160.29	666.16	2.0484	30901	35821	2.6728	0.99531	0.0046922	0.0093845	0.99999	TRUE
NR_040041	NR_040041_TTGGATGCTCAGACACCGGG	551.94/484.87/369.22	1452.9/2066.6/2308.8	484.87	2066.6	2.0893	8937.1	351000	2.6699	0.99522	0.0047813	0.0095627	0.99999	TRUE
TCONS_00021100	TCONS_00021100_AGGAGGAAGATAAGAGGAGT	241.54/138.97/133.76	807.06/574.34/373.87	138.97	574.34	2.0393	5273.9	26698	2.6645	0.9952	0.0048037	0.0096075	0.99999	TRUE
TCONS_00014117	TCONS_00014117_GTATTGTCCGGCTCCGGCGG	104.84/11.158/4.4218	134.13/44.443/30.122	11.158	44.443	1.9021	4410.7	156.65	2.6594	0.99519	0.0048098	0.0096197	0.99999	TRUE
TCONS_00022502	TCONS_00022502_CCAGTCTACTTGGAAGGCTG	236.4/35.503/33.163	58.613/150.42/142.64	35.503	142.64	1.9763	20182	1622.7	2.6595	0.99517	0.0048251	0.0096502	0.99999	TRUE
TCONS_00019422	TCONS_00019422_CGCTGGCGGCTGGAGGTGGG	29.807/2.0287/4.4218	56.359/17.948/7.0875	4.4218	17.948	1.8052	325.07	25.944	2.6556	0.9951	0.0049027	0.0098054	0.99999	TRUE
TCONS_00002765	TCONS_00002765_CGGGCTCCCGGCGCCCTGCG	101.75/46.661/48.639	295.32/192.3/195.79	48.639	195.79	1.9871	1412.6	3088.9	2.6477	0.99499	0.0050076	0.010015	0.99999	TRUE
TCONS_00029335	TCONS_00029335_AGGAAGAGAGGAAGGAAGGA	8.2226/9.1293/0	32.688/8.5467/78.848	8.2226	32.688	1.869	34.217	85.688	2.643	0.99494	0.0050552	0.01011	0.99999	TRUE
TCONS_00024502	TCONS_00024502_CGAGGAGGGTCAAGTGGACC	152.12/30.431/28.741	241.22/121.36/117.83	30.431	121.36	1.9609	7405.3	1185	2.6416	0.99492	0.0050839	0.010168	0.99999	TRUE
TCONS_00017596	TCONS_00017596_AGGATTTCTGTTCTTGGGTA	330.96/187.66/172.45	978.39/680.32/775.19	187.66	775.19	2.0406	10383	49567	2.639	0.99481	0.0051945	0.010389	0.99999	TRUE
TCONS_00017597	TCONS_00017597_AGGATTTCTGTTCTTGGGTA	330.96/187.66/172.45	978.39/680.32/775.19	187.66	775.19	2.0406	10383	49567	2.639	0.99481	0.0051945	0.010389	0.99999	TRUE
NR_047026	NR_047026_CGGTGGCTGTTAATCATGGG	94.56/26.374/77.381	570.35/312.81/281.73	77.381	312.81	2.0013	1448.4	8006.6	2.6311	0.99472	0.0052769	0.010554	0.99999	TRUE
TCONS_00013157	TCONS_00013157_GGCTGCGTGTGCGCGGAGGC	140.81/54.776/39.796	229.94/219.65/145.29	54.776	219.65	1.9841	3813.3	3940.3	2.6266	0.99467	0.0053335	0.010667	0.99999	TRUE
NR_103827	NR_103827_AACAGGTGGTGAGGATGTGG	321.71/129.84/119.39	529.77/512.8/666.22	129.84	529.77	2.0203	18462	23213	2.625	0.9946	0.005396	0.010792	0.99999	TRUE
TCONS_00001909	TCONS_00001909_GGCAGGTAGTGTAGACAGTG	195.29/47.675/69.643	386.62/237.6/279.96	69.643	279.96	1.9917	8134.5	6448.7	2.619	0.99454	0.0054638	0.010928	0.99999	TRUE
TCONS_00013529	TCONS_00013529_TGCAGATGAGTTGCAAGGAG	107.92/22.316/14.371	160.06/88.031/33.666	22.316	88.031	1.933	3695.7	630.91	2.6163	0.99453	0.0054681	0.010936	0.99999	TRUE
TCONS_00002280	TCONS_00002280_TCAGGAGGGCAGGGCTTGAC	541.66/644.12/558.25	1500.3/2355.5/2560.4	558.25	2355.5	2.0751	3824.9	469000	2.6232	0.9945	0.0054967	0.010993	0.99999	TRUE
NR_026756	NR_026756_GGCACCACCTCTCAGAGGGT	140.81/54.776/16.582	261.5/218.8/160.35	54.776	218.8	1.9785	4430.5	3940.3	2.613	0.99445	0.0055507	0.011101	0.99999	TRUE
TCONS_00025779	TCONS_00025779_GAGTGGAGCGGGAGGATGGG	123.34/67.963/55.272	414.8/272.64/255.15	67.963	272.64	1.9884	1613.8	6133.4	2.6135	0.99445	0.0055512	0.011102	0.99999	TRUE
TCONS_00022736	TCONS_00022736_GCACGGGCAGCGAGGATCCC	240.51/145.05/152.55	482.43/619.64/672.43	152.55	619.64	2.015	3896.6	32350	2.5969	0.99413	0.0058656	0.011731	0.99999	TRUE
TCONS_00003591	TCONS_00003591_ATGGATTAATCCATCCAGGA	123.34/9.1293/18.792	134.13/73.502/30.122	18.792	73.502	1.9123	5511.7	445.61	2.5917	0.99413	0.0058709	0.011742	0.99999	TRUE
TCONS_00018334	TCONS_00018334_AGGAAATAGCCAAGCCCTTG	269.29/364.16/426.7	887.09/1510.2/1611.5	364.16	1510.2	2.0491	6455.7	194000	2.599	0.99412	0.0058762	0.011752	0.99999	TRUE
NR_027153	NR_027153_TAGGTGCCCACCACCACGCC	61.669/21.302/11.054	149.91/22.222/83.278	21.302	83.278	1.918	867.28	574.16	2.5865	0.99404	0.0059632	0.011926	0.99999	TRUE
TCONS_00017246	TCONS_00017246_GCGGAGCGGAGCCGAGCGAG	101.75/77.092/79.592	355.06/317.94/262.24	79.592	317.94	1.9846	248.72	8483.6	2.5877	0.99401	0.0059914	0.011983	0.99999	TRUE
NR_003716	NR_003716_GGTGAGGCGGGAGATCTGGG	52.419/12.172/42.007	175.84/133.33/165.67	42.007	165.67	1.9544	499.25	2288.3	2.5851	0.99399	0.006008	0.012016	0.99999	TRUE
TCONS_00016903	TCONS_00016903_TGGGATCCGAGTGGGCAGAG	80.17/130.85/204.51	628.96/528.19/503.21	130.85	528.19	2.0048	3996.8	23588	2.5871	0.99397	0.0060272	0.012054	0.99999	TRUE
TCONS_00013165	TCONS_00013165_CATGAGATGGCATCTCGTTG	183.98/78.106/72.959	371.97/282.9/310.96	78.106	310.96	1.9795	5617.9	8161.6	2.5775	0.99383	0.0061702	0.01234	0.99999	TRUE
NR_002819	NR_002819_GGGAGGGACTGCGCAACCGG	119.23/18.259/14.371	112.72/70.938/39.867	18.259	70.938	1.9012	5104.9	420.42	2.5692	0.99373	0.0062658	0.012532	0.99999	TRUE
TCONS_00003661	TCONS_00003661_CGTAGGAAGGGTGCAGTGGG	70.92/48.69/34.269	191.62/173.5/224.14	48.69	191.62	1.9547	351.08	3095.5	2.569	0.9937	0.0063021	0.012604	0.99999	TRUE
TCONS_00007050	TCONS_00007050_GTGTGAGAACCATTAGGGAG	12.334/44.632/33.163	129.63/81.194/134.66	33.163	129.63	1.9349	282.7	1412	2.5671	0.99368	0.0063209	0.012642	0.99999	TRUE
NR_027696	NR_027696_GTGGACGGCCCGCAGCGGGA	144.92/153.17/158.08	1144.1/491.44/617.5	153.17	617.5	2.0043	46.046	32621	2.5708	0.99367	0.0063266	0.012653	0.99999	TRUE
TCONS_00023322	TCONS_00023322_GGGCTGGGCCTGAACCAGGG	22.612/28.402/13.265	87.92/41.879/157.7	22.612	87.92	1.913	60.445	647.99	2.5655	0.99366	0.0063369	0.012674	0.99999	TRUE
NR_125755	NR_125755_GTCCGGAGGACGGGAGAAGG	95.588/14.201/0	78.902/51.28/54.928	14.201	54.928	1.8794	3412.7	253.57	2.5576	0.99352	0.0064756	0.012951	0.99999	TRUE
TCONS_00014154	TCONS_00014154_GGGCGCACCTACACAGGCTC	173.7/8.1149/11.054	102.57/42.734/0	11.054	42.734	1.8592	13232	153.77	2.5547	0.99347	0.0065303	0.013061	0.99999	TRUE
TCONS_00014154	TCONS_00014154_GGGCGCACCTACACAGGCTC	173.7/8.1149/11.054	102.57/42.734/0	11.054	42.734	1.8592	13232	153.77	2.5547	0.99347	0.0065303	0.013061	0.99999	TRUE
NR_120546	NR_120546_CAGCGCGCGCTGCTCCTTGG	108.95/44.632/24.32	242.34/158.97/174.53	44.632	174.53	1.9436	2274.7	2590.4	2.5522	0.99339	0.00661	0.01322	0.99999	TRUE
TCONS_00019572	TCONS_00019572_TGGGTGGCCACGGTATGGAG	37.002/31.445/0	188.24/122.22/103.65	31.445	122.22	1.9251	509.84	1266.9	2.5503	0.99337	0.006632	0.013264	0.99999	TRUE
TCONS_00011642	TCONS_00011642_ATGAGCTATTTGCTATGACG	170.62/98.394/91.751	303.21/390.59/433.22	98.394	390.59	1.9781	2630.3	13119	2.551	0.99333	0.0066724	0.013345	0.99999	TRUE
TCONS_00009420	TCONS_00009420_GGGAGAAGAATATTCTAGAT	481.02/858.16/950.68	1947.8/3588.8/3961	858.16	3588.8	2.0629	75395	1140000	2.5575	0.99332	0.0066797	0.013359	0.99999	TRUE
TCONS_00020994	TCONS_00020994_AGGATGCCTGTAAGAGCCCA	144.92/55.79/47.534	218.67/172.64/295.02	55.79	218.67	1.9516	4006.4	4091.4	2.5465	0.99327	0.0067299	0.01346	0.99999	TRUE
TCONS_00010138	TCONS_00010138_ACCAGGGTGCCCTACGGGTA	80.17/76.078/57.483	616.57/299.99/171.87	76.078	299.99	1.9653	181.26	7732	2.5464	0.99325	0.0067469	0.013494	0.99999	TRUE
NR_110746	NR_110746_AGGTGATGTGGCTCTGACAA	326.85/444.29/493.03	1416.9/1822.2/3025.5	444.29	1822.2	2.0336	8084.1	293000	2.5452	0.99312	0.006877	0.013754	0.99999	TRUE
TCONS_00025103	TCONS_00025103_CGCCTCCGCGTGACTGACGG	233.32/149.11/171.34	787.9/649.55/686.6	171.34	686.6	1.9963	2167.4	41096	2.5417	0.99311	0.0068862	0.013772	0.99999	TRUE
nontargeting	nontargeting_ATTGCGCAATCCTTAGGATA	526.25/534.57/530.61	1749.4/2184.5/2587.8	530.61	2184.5	2.0396	17.369	423000	2.5438	0.99309	0.0069149	0.01383	0.99999	TRUE
TCONS_00024886	TCONS_00024886_GCTCTTGGAGAGATGCAGTG	173.7/94.336/95.068	574.86/297.43/375.64	95.068	375.64	1.9711	3092	12223	2.5377	0.99307	0.0069296	0.013859	0.99999	TRUE
TCONS_00029834	TCONS_00029834_TGCCCTCTCTGTGTGCTGGG	263.12/148.1/180.19	791.28/644.42/721.15	180.19	721.15	1.9948	3954.1	45586	2.5337	0.99295	0.0070486	0.014097	0.99999	TRUE
NR_110302	NR_110302_CGGGTACCGAGAACTTTCCG	176.79/8.1149/18.792	72.139/84.613/1.7719	18.792	72.139	1.8857	12538	445.61	2.5272	0.99293	0.0070689	0.014138	0.99999	TRUE
TCONS_00020754	TCONS_00020754_GAGTCCAATTCCAGAGAGAG	143.9/128.82/86.224	596.28/511.09/369.44	128.82	511.09	1.9798	1021	22841	2.5294	0.99289	0.0071148	0.01423	0.99999	TRUE
TCONS_00020948	TCONS_00020948_TTGAGAGCTCATTGCGTGAC	546.8/557.9/601.36	1279.3/2615.3/2290.1	557.9	2290.1	2.0354	1005.8	469000	2.5299	0.9928	0.0071984	0.014397	0.99999	TRUE
TCONS_00020948	TCONS_00020948_TTGAGAGCTCATTGCGTGAC	546.8/557.9/601.36	1279.3/2615.3/2290.1	557.9	2290.1	2.0354	1005.8	469000	2.5299	0.9928	0.0071984	0.014397	0.99999	TRUE
TCONS_00010263	TCONS_00010263_TCTGTCGTCTTTAAGTATGA	433.74/596.45/1511.1	854.4/2451.2/3106.1	596.45	2451.2	2.0372	432000	538000	2.5284	0.99277	0.0072337	0.014467	0.99999	TRUE
TCONS_00024420	TCONS_00024420_TGAAAGTTACAGAAGACTCG	235.37/279.97/708.59	588.39/1200.8/1128.7	279.97	1128.7	2.0075	92852	113000	2.5241	0.99273	0.0072726	0.014545	0.99999	TRUE
NR_103540	NR_103540_AACGGAACGTGCGTGCCTGA	134.65/85.207/66.326	423.82/243.58/334	85.207	334	1.9583	1400.3	9759.4	2.5184	0.99268	0.0073152	0.01463	0.99999	TRUE
TCONS_00024949	TCONS_00024949_GTGACTCGGGAGGCTGAGGC	65.781/18.259/19.898	103.7/76.066/28.35	19.898	76.066	1.8827	1054	500.17	2.5115	0.99261	0.0073922	0.014784	0.99999	TRUE
TCONS_00016726	TCONS_00016726_GACTAGAATGCAACCCAGTG	134.65/248.52/70.748	784.51/435.88/532.45	134.65	532.45	1.9755	8525.2	25016	2.5151	0.99259	0.0074122	0.014824	0.99999	TRUE
NR_103856	NR_103856_CGCAGCCAGCACGTCATGGG	364.88/227.22/204.51	994.17/909.37/832.78	227.22	909.37	1.996	9733	73520	2.5158	0.99257	0.0074316	0.014863	0.99999	TRUE
NR_109783	NR_109783_GGCCCAACGCTGATAGGGCC	142.87/263.74/140.39	564.72/595.71/512.96	142.87	564.72	1.9753	7307.6	28264	2.5092	0.99246	0.0075405	0.015081	0.99999	TRUE
TCONS_00000480	TCONS_00000480_GCATTTCATTGCCAGAGCCA	386.46/610.65/886.56	1366.1/2499.1/3352.4	610.65	2499.1	2.0312	63194	565000	2.5126	0.99243	0.0075687	0.015137	0.99999	TRUE
NR_027270	NR_027270_GTGCTGCAACGTCTGAGGCG	173.7/71.006/44.218	288.56/276.06/217.05	71.006	276.06	1.944	5632.1	6710.6	2.5032	0.99237	0.0076267	0.015253	0.99999	TRUE
NR_038421	NR_038421_GGGACAGGAGAGGCCGGGCG	179.87/332.71/217.77	892.72/786.3/868.22	217.77	868.22	1.9903	7324	67358	2.5062	0.99237	0.0076339	0.015268	0.99999	TRUE
TCONS_00025765	TCONS_00025765_AGGACAGGAACTGCTCACTC	1003.2/1535.8/2176.6	2867.5/6400.6/8444.8	1535.8	6400.6	2.0586	347000	3790000	2.4991	0.99207	0.0079315	0.015863	0.99999	TRUE
TCONS_00018898	TCONS_00018898_TGTAATCCAAGTGCTTTGGG	265.18/204.9/346	1049.4/1057.2/1242.1	265.18	1057.2	1.9912	5082.9	101000	2.4911	0.99202	0.0079805	0.015961	0.99999	TRUE
TCONS_00014633	TCONS_00014633_GGAGGAGAATGGCGTGAACC	217.9/203.89/177.98	807.06/673.48/809.75	203.89	807.06	1.9796	433.88	58807	2.4873	0.99195	0.0080473	0.016095	0.99999	TRUE
TCONS_00008328	TCONS_00008328_CACGACGGATAGAATGCGCG	106.89/29.417/30.952	184.86/47.862/117.83	30.952	117.83	1.8949	2884.7	1226.7	2.4805	0.99192	0.0080838	0.016168	0.99999	TRUE
TCONS_00026286	TCONS_00026286_CCCTCTGTACTTACACACTT	1509.9/1520.5/1906.9	2469.6/6320.3/7783	1520.5	6320.3	2.0547	74688	3710000	2.4911	0.99189	0.0081113	0.016223	0.99999	TRUE
NR_024041	NR_024041_CTGAGAGAGGTCGGTGAGAG	97.643/109.55/50.85	314.48/445.28/379.18	97.643	379.18	1.9464	1165.7	12914	2.4774	0.99178	0.0082203	0.016441	0.99999	TRUE
NR_026857	NR_026857_TGCGGCGGCGTCGATCCTGG	105.87/52.747/57.483	209.65/229.91/220.6	57.483	220.6	1.9219	1181.7	4349.9	2.4732	0.99172	0.0082841	0.016568	0.99999	TRUE
TCONS_00010470	TCONS_00010470_GCCACACTGCTGTCTGAGAG	25.696/104.48/123.81	632.35/395.71/405.76	104.48	405.76	1.9472	3290.3	14843	2.4729	0.99167	0.0083296	0.016659	0.99999	TRUE
TCONS_00023680	TCONS_00023680_CGAGCACCTGGAGGAAACCC	122.31/141/148.13	730.41/551.26/526.25	141	551.26	1.9595	200.01	27507	2.4737	0.99167	0.0083331	0.016666	0.99999	TRUE
TCONS_00021427	TCONS_00021427_TGATGGGAAGAACAACAGTG	261.07/237.36/197.87	987.41/769.21/936.44	237.36	936.44	1.9756	1060.6	80446	2.4647	0.99142	0.0085838	0.017168	0.99999	TRUE
TCONS_00025893	TCONS_00025893_TAGCCAGTGCTGTGATGGAG	87.365/160.27/61.905	180.35/336.74/535.99	87.365	336.74	1.9344	2981.7	10274	2.4603	0.99138	0.0086168	0.017234	0.99999	TRUE
TCONS_00029366	TCONS_00029366_GTGAAGCACCTAAACAGAGG	118.2/57.819/30.952	220.93/261.53/187.82	57.819	220.93	1.9157	2183.8	4402.2	2.4583	0.99136	0.0086354	0.017271	0.99999	TRUE
TCONS_00007127	TCONS_00007127_GCAGGCATATAGGACAACCC	283.68/278.95/208.93	612.06/1103.4/1251.8	278.95	1103.4	1.98	2462.8	112000	2.4611	0.99132	0.0086849	0.01737	0.99999	TRUE
TCONS_00017797	TCONS_00017797_CTGGGATGGAAAGCAATGAG	174.73/187.66/349.32	642.49/735.02/881.51	187.66	735.02	1.964	13151	49567	2.4586	0.99129	0.0087148	0.01743	0.99999	TRUE
TCONS_00026639	TCONS_00026639_TTTAAATACCTCGAGGTGGG	113.06/68.977/60.799	299.83/165.81/264.01	68.977	264.01	1.9211	1005.1	6322.8	2.4527	0.99122	0.0087823	0.017565	0.99999	TRUE
NR_002312	NR_002312_CGGAGCTCAATATCGCGGGA	47.28/84.193/71.854	447.49/211.1/274.64	71.854	274.64	1.9197	378.06	6876.1	2.4455	0.99104	0.0089633	0.017927	0.99999	TRUE
NR_040098	NR_040098_TGCATTGCCCAATTCTTGGG	164.45/137.95/172.45	857.78/640.15/624.59	164.45	640.15	1.9543	383.04	37764	2.4479	0.99103	0.0089664	0.017933	0.99999	TRUE
TCONS_00016476	TCONS_00016476_GATAGAGCAGGAACACGGGA	418.32/315.47/280.78	1246.7/1437.6/1240.3	315.47	1246.7	1.9791	5891.3	145000	2.4486	0.991	0.0090012	0.018002	0.99999	TRUE
TCONS_00010180	TCONS_00010180_TAACTGCTCTATACTCTGGG	269.29/265.76/343.79	1059.5/883.73/1328	269.29	1059.5	1.9722	2781.4	104000	2.4463	0.99096	0.0090449	0.01809	0.99999	TRUE
TCONS_00022469	TCONS_00022469_TGGTGACTGAATTGTTAGAG	182.95/82.164/29.847	314.48/317.08/276.41	82.164	314.48	1.9235	6447.7	9056.6	2.4412	0.99092	0.0090808	0.018162	0.99999	TRUE
NR_024049	NR_024049_GGGATGAGTTGAAGGAGGGC	98.671/97.379/63.01	442.98/266.66/373.87	97.379	373.87	1.9299	591.46	12842	2.4398	0.99087	0.0091293	0.018259	0.99999	TRUE
TCONS_00009863	TCONS_00009863_GGGAGCCCAGAGGCACTGGG	122.31/189.69/159.18	543.3/617.93/647.62	159.18	617.93	1.9501	1145	35314	2.4412	0.99087	0.0091326	0.018265	0.99999	TRUE
TCONS_00020140	TCONS_00020140_GCGCCAGGGAGGAGGGAATG	141.84/84.193/67.432	375.35/322.21/259.58	84.193	322.21	1.9237	1802.1	9522.1	2.4392	0.99087	0.0091331	0.018266	0.99999	TRUE
TCONS_00011908	TCONS_00011908_CGGCGCAGAGGACGGGCGGG	357.68/628.91/743.96	1721.2/2836.7/2521.4	628.91	2521.4	2.0016	43400	600000	2.4426	0.99079	0.0092114	0.018423	0.99999	TRUE
NR_028058	NR_028058_CAGGAGAATGGTGTGAACCC	275.46/292.14/247.62	1300.8/1005.1/1081.7	275.46	1081.7	1.9695	526.62	109000	2.4383	0.99075	0.0092497	0.018499	0.99999	TRUE
NR_038033	NR_038033_CAGGAGAATGGTGTGAACCC	275.46/292.14/247.62	1300.8/1005.1/1081.7	275.46	1081.7	1.9695	526.62	109000	2.4383	0.99075	0.0092497	0.018499	0.99999	TRUE
TCONS_00029529	TCONS_00029529_CAGGAGAATGGTGTGAACCC	275.46/292.14/247.62	1300.8/1005.1/1081.7	275.46	1081.7	1.9695	526.62	109000	2.4383	0.99075	0.0092497	0.018499	0.99999	TRUE
TCONS_00023882	TCONS_00023882_AGGTCAGCAGATAGGAGTTG	671.17/791.21/1170.7	1485.6/3187.1/3863.6	791.21	3187.1	2.0087	79197	964000	2.4401	0.99071	0.0092944	0.018589	0.99999	TRUE
TCONS_00024481	TCONS_00024481_CAGAAATAGAACCTACACCC	189.12/184.61/279.68	585/798.26/735.33	189.12	735.33	1.9534	4110.4	50365	2.4338	0.99067	0.0093338	0.018668	0.99999	TRUE
TCONS_00013631	TCONS_00013631_TGCTGCTGGGAAGTGGGATG	482.05/901.77/909.78	2345.7/3638.3/5588.5	901.77	3638.3	2.0112	88116	1260000	2.4352	0.99057	0.009433	0.018866	0.99999	TRUE
TCONS_00013688	TCONS_00013688_TGTGAACTGTCCCTTGGAGG	22.612/19.273/2.2109	72.139/30.768/71.761	19.273	71.761	1.8436	151.13	468.92	2.4239	0.99056	0.0094412	0.018882	0.99999	TRUE
TCONS_00018653	TCONS_00018653_TGGGCCCAGTGCATCTCTGG	204.54/56.805/66.326	370.84/165.81/251.61	66.326	251.61	1.9076	9596.4	5834.1	2.4257	0.99054	0.0094614	0.018923	0.99999	TRUE
TCONS_00020592	TCONS_00020592_GTCTTTCCACAGGATGTGGG	57.558/35.503/36.479	118.35/136.75/167.44	36.479	136.75	1.8779	222.63	1715.2	2.4211	0.99046	0.0095426	0.019085	0.99999	TRUE
TCONS_00007129	TCONS_00007129_GGGCGGGAGCGCGCCCGGGC	200.43/24.345/42.007	185.98/149.57/157.7	42.007	157.7	1.8836	12704	2288.3	2.4185	0.99038	0.0096203	0.019241	0.99999	TRUE
NR_108090	NR_108090_GGGCTGGCTTCTCATGGTGA	149.03/204.9/111.65	698.85/574.34/571.43	149.03	574.34	1.9391	2259.4	30834	2.4221	0.99038	0.0096209	0.019242	0.99999	TRUE
TCONS_00007472	TCONS_00007472_TCGGAGAGTGGAACTGGGCT	91.476/28.402/24.32	162.31/105.98/73.533	28.402	105.98	1.8633	1997.5	1029.7	2.4176	0.99038	0.0096214	0.019243	0.99999	TRUE
TCONS_00016477	TCONS_00016477_GCGGGCACGGTGCCCAGCGG	77.087/26.374/28.741	133.01/98.287/107.2	28.741	107.2	1.8631	1171.4	1054.9	2.4156	0.99033	0.0096734	0.019347	0.99999	TRUE
NR_026815	NR_026815_CTTATAGGGTGAGAGGCGGG	247.71/166.36/215.56	662.78/836.73/910.74	215.56	836.73	1.9517	1727.2	65956	2.4187	0.99026	0.0097433	0.019487	0.99999	TRUE
NR_125994	NR_125994_GGCTACTCCGAGGGAGGGCC	59.614/45.647/71.854	148.79/224.78/345.52	59.614	224.78	1.8972	172.45	4687.1	2.4125	0.9902	0.0098033	0.019607	0.99999	TRUE
TCONS_00017779	TCONS_00017779_GGCAAAGGGTGTGGGCAGGT	448.13/615.72/499.66	1553.2/1976.9/2336.2	499.66	1976.9	1.982	8062.8	373000	2.4173	0.99015	0.0098548	0.01971	0.99999	TRUE
TCONS_00012777	TCONS_00012777_GGAGAGATAATTTAGGAGGA	136.7/18.259/11.054	95.81/67.519/17.719	18.259	67.519	1.831	7040.2	420.42	2.4025	0.98999	0.01001	0.02002	0.99999	TRUE
TCONS_00004995	TCONS_00004995_AGTGTGGTGATGTAACATGC	237.43/94.336/45.323	419.31/230.76/357.92	94.336	357.92	1.9126	11439	12031	2.4031	0.9899	0.010096	0.020193	0.99999	TRUE
NR_110763	NR_110763_CAGGACAATCACCTGAACCC	148.01/103.47/64.115	436.22/393.15/308.31	103.47	393.15	1.9157	1766.2	14548	2.4017	0.98986	0.010141	0.020283	0.99999	TRUE
NR_027146	NR_027146_GGAGGTTACCAGGAACTGGG	71.948/63.905/9.949	202.89/240.16/281.73	63.905	240.16	1.8936	1488	5405.5	2.3974	0.98978	0.010224	0.020447	0.99999	TRUE
NR_103446	NR_103446_CGGCTAGAGGGTTAAGCCCG	69.892/18.259/11.054	67.631/29.914/67.331	18.259	67.331	1.827	1359	420.42	2.3933	0.98974	0.010264	0.020528	0.99999	TRUE
NR_036511	NR_036511_GGGAGATGGATATCCTGGAG	61.669/26.374/22.109	175.84/97.433/55.814	26.374	97.433	1.8464	632	885.61	2.3878	0.98957	0.010434	0.020867	0.99999	TRUE
NR_038992	NR_038992_TGTAACTCCAGCACGTTGGG	145.95/134.91/91.751	565.84/488.02/513.84	134.91	513.84	1.9215	992.31	25118	2.3909	0.98953	0.010468	0.020936	0.99999	TRUE
NR_125758	NR_125758_GGTGGGCGTCTATTTCTTTC	360.77/659.34/609.1	1309.8/2399.9/3372.8	609.1	2399.9	1.9765	32096	562000	2.389	0.98933	0.010669	0.021337	0.99999	TRUE
TCONS_00018171	TCONS_00018171_TGGAGAGAAGTTAACAGATG	289.85/264.75/292.94	750.7/1121.3/1296.1	289.85	1121.3	1.9482	319.71	121000	2.386	0.98932	0.010683	0.021366	0.99999	TRUE
TCONS_00029883	TCONS_00029883_GCCCAAACACCGAAGCTGGG	181.92/184.61/233.25	784.51/633.31/706.09	184.61	706.09	1.9296	1186.2	47925	2.3821	0.98925	0.010753	0.021507	0.99999	TRUE
TCONS_00004321	TCONS_00004321_GATTAGTAGTACCTACAGTG	202.48/265.76/137.07	719.14/776.04/898.34	202.48	776.04	1.9331	4141.4	57974	2.3821	0.98924	0.010761	0.021521	0.99999	TRUE
NR_126394	NR_126394_CGCAGTGCACCAGCGACCCG	78.115/27.388/25.425	144.28/100.85/93.023	27.388	100.85	1.8431	1288.5	956.25	2.3757	0.98921	0.010785	0.02157	0.99999	TRUE
TCONS_00013656	TCONS_00013656_GACGCACAAGGGTAGGACAC	172.67/242.43/158.08	501.59/658.95/692.8	172.67	658.95	1.926	2539.7	41757	2.3797	0.98918	0.010817	0.021634	0.99999	TRUE
TCONS_00020154	TCONS_00020154_ACTAGATGTAGCACGACCCT	483.08/608.62/551.61	1791.1/2162.3/3008.6	551.61	2162.3	1.9689	3973.5	458000	2.3801	0.98908	0.01092	0.021839	0.99999	TRUE
NR_111920	NR_111920_GGCCGGGTCCACTGAAACCC	29.807/5.0718/16.582	156.68/60.682/6.2016	16.582	60.682	1.8108	153.69	346.2	2.3702	0.98907	0.010927	0.021855	0.99999	TRUE
TCONS_00012722	TCONS_00012722_GGGCAGCAGAGGGTTGAGAG	10.278/32.46/5.5272	145.41/37.606/37.209	10.278	37.606	1.7753	257.3	133.07	2.3689	0.98904	0.010965	0.021929	0.99999	TRUE
NR_037179	NR_037179_GGCTTGGTCTAGCCATGGGC	261.07/124.77/126.02	619.95/476.05/365.01	126.02	476.05	1.9091	9119.7	21829	2.3691	0.9889	0.011099	0.022199	0.99999	TRUE
TCONS_00001457	TCONS_00001457_GGGCCGTTCAGTGTCCCGCT	45.224/0/0	34.942/0/4.4297	1.0144	4.4297	1.4305	1022.6	2.0443	2.3887	0.98889	0.011109	0.022218	0.99999	TRUE
NR_038080	NR_038080_CAGAGGAAGTTTCCTCCTGG	9.2504/6.0862/14.371	33.815/29.059/57.586	9.2504	33.815	1.764	18.115	108.04	2.3633	0.98886	0.011136	0.022272	0.99999	TRUE
NR_121608	NR_121608_AACGTGGCCTTCCAGACCGC	219.95/252.58/216.67	519.63/841/1039.2	219.95	841	1.9301	537.54	68757	2.3684	0.98882	0.011175	0.022351	0.99999	TRUE
NR_040109	NR_040109_TTTGTTCCCGGAGGAAAGGG	802.73/918/1116.5	2195.7/3633.2/3880.4	918	3633.2	1.9835	26343	1310000	2.3721	0.98879	0.011211	0.022422	0.99999	TRUE
TCONS_00022673	TCONS_00022673_AGTTTGCTACCACATGAGAG	291.9/145.05/168.03	810.44/463.23/637.87	168.03	637.87	1.9183	7936.4	39475	2.3648	0.98874	0.011258	0.022516	0.99999	TRUE
TCONS_00004564	TCONS_00004564_TGATTTCAGGCAGGTGAGAG	93.532/114.62/81.802	608.68/350.42/280.84	93.532	350.42	1.8943	291.22	11821	2.3627	0.98873	0.011265	0.022531	0.99999	TRUE
TCONS_00021878	TCONS_00021878_TGCGGCCTAGGGCTCCCGCG	211.73/233.3/275.25	663.91/890.57/1822.4	233.3	890.57	1.928	1112.6	77637	2.3589	0.98853	0.011474	0.022947	0.99999	TRUE
TCONS_00025625	TCONS_00025625_GTCAGAAGGTGGAGAAGCAA	140.81/38.546/60.799	400.15/188.88/225.03	60.799	225.03	1.8708	3448.6	4880.2	2.3509	0.98841	0.011591	0.023181	0.99999	TRUE
TCONS_00029662	TCONS_00029662_GGATCGTCCTGCCGGAGCCC	33.918/41.589/9.949	193.87/123.93/84.164	33.918	123.93	1.839	316.68	1478.3	2.341	0.98814	0.011855	0.02371	0.99999	TRUE
NR_003290	NR_003290_ATGAACAAACTAGTTCCGGG	275.46/293.15/279.68	862.29/1123/1067.6	279.68	1067.6	1.9287	99.704	113000	2.3457	0.98809	0.011908	0.023817	0.99999	TRUE
TCONS_00018027	TCONS_00018027_GGGAGGGAAAGGGATTGGGA	130.53/57.819/48.639	262.63/212.81/142.64	57.819	212.81	1.862	2685.9	4402.2	2.336	0.98794	0.012056	0.024113	0.99999	TRUE
NR_103741	NR_103741_AGGCTAAAGTAGGTAGGGTA	461.49/274.89/152.55	1333.4/971.76/1047.2	274.89	1047.2	1.9257	24894	109000	2.3405	0.98793	0.012073	0.024146	0.99999	TRUE
NR_003551	NR_003551_GCGTTCGAAGCCATTCGCGC	192.2/71.006/57.483	318.99/248.71/262.24	71.006	262.24	1.8702	7435.8	6710.6	2.3344	0.98787	0.012128	0.024255	0.99999	TRUE
TCONS_00028434	TCONS_00028434_GGTTTCTGGTCTGGACACCG	47.28/22.316/36.479	95.81/141.02/132.89	36.479	132.89	1.8369	158.63	1715.2	2.3279	0.98772	0.012281	0.024562	0.99999	TRUE
TCONS_00004446	TCONS_00004446_CAGCGTCTAATATTGGTGGG	498.49/588.33/1095.5	1158.7/2276.8/3253.2	588.33	2276.8	1.9505	133000	523000	2.3346	0.98765	0.012351	0.024703	0.99999	TRUE
NR_033460	NR_033460_CAGAGCTCTGCCCTGAGAGG	5.1391/0/11.054	58.613/18.803/13.289	5.1391	18.803	1.6896	30.7	34.494	2.3265	0.98765	0.012354	0.024708	0.99999	TRUE
NR_024354	NR_024354_GACTCTAGATTATTTGAGAG	35.974/100.42/122.7	155.55/415.37/372.09	100.42	372.09	1.8792	2325	13681	2.3226	0.98745	0.012551	0.025102	0.99999	TRUE
TCONS_00006724	TCONS_00006724_GTAGGTAAGAGAGAGAGAAA	42.141/31.445/0	113.84/39.315/125.8	31.445	113.84	1.8236	551.6	1266.9	2.315	0.9873	0.0127	0.025399	0.99999	TRUE
NR_120327	NR_120327_GCGGACCGGCCACCTACCCG	43.169/15.216/0	147.66/54.699/21.262	15.216	54.699	1.7803	506.44	291.22	2.3137	0.98729	0.012711	0.025421	0.99999	TRUE
nontargeting	nontargeting_CGAGTGTTATACGCACCGTT	735.92/619.78/521.77	1737/2393.1/3530.5	619.78	2393.1	1.9473	11548	582000	2.3236	0.98727	0.012725	0.025451	0.99999	TRUE
NR_015394	NR_015394_TGGAAGAGTATGACAATGGG	88.393/99.408/47.534	378.73/325.63/287.93	88.393	325.63	1.8694	895.4	10524	2.3125	0.98712	0.012878	0.025757	0.99999	TRUE
TCONS_00012765	TCONS_00012765_TGGTGGAATGAATATATGGG	262.1/85.207/147.02	885.96/356.4/547.51	147.02	547.51	1.8897	8531.4	29983	2.3129	0.98708	0.012922	0.025845	0.99999	TRUE
TCONS_00028099	TCONS_00028099_AGGACAAAGAAGCATAAGAA	424.49/754.69/863.35	1266.9/2921.3/4098.3	754.69	2921.3	1.9512	60419	874000	2.3169	0.98702	0.012979	0.025958	0.99999	TRUE
TCONS_00013730	TCONS_00013730_AGGGACAAGAGCAGTTTGGG	197.34/227.22/89.541	862.29/739.29/599.78	197.34	739.29	1.9001	6256.9	54982	2.3113	0.98699	0.013012	0.026023	0.99999	TRUE
TCONS_00003490	TCONS_00003490_GACAGTCACATGAACTTTAA	994.93/1503.3/1989.8	2138.3/5915.2/7856.5	1503.3	5915.2	1.9756	248000	3630000	2.3169	0.98694	0.013061	0.026123	0.99999	TRUE
TCONS_00025855	TCONS_00025855_GCTGCGGGCGAAAGGCAGTG	114.09/92.307/35.374	548.93/339.31/279.96	92.307	339.31	1.8668	1857.9	11505	2.3028	0.98678	0.01322	0.02644	0.99999	TRUE
TCONS_00015845	TCONS_00015845_TGACCTTCCCTAATGAGGGT	608.47/802.36/1143	2522.6/3102.5/3162.8	802.36	3102.5	1.9498	76821	992000	2.309	0.98674	0.013261	0.026521	0.99999	TRUE
NR_040029	NR_040029_CCCGGAGCCGGAGAGAGGCG	126.42/259.68/228.83	631.22/870.06/857.59	228.83	857.59	1.9014	5719.2	74596	2.3021	0.98665	0.013348	0.026696	0.99999	TRUE
TCONS_00014447	TCONS_00014447_GCTTCAGCGTTGAGTAACCG	149.03/30.431/22.109	223.18/109.4/38.095	30.431	109.4	1.8125	7068	1185	2.294	0.98658	0.013425	0.02685	0.99999	TRUE
TCONS_00020938	TCONS_00020938_CTGACTGTCTGTGAGATGGG	442.99/335.76/353.74	1338/1187.1/1419.3	353.74	1338	1.9163	4144.7	183000	2.2998	0.98652	0.013483	0.026966	0.99999	TRUE
NR_125755	NR_125755_GTAAAGGCCGTTAGTGTCGG	374.13/130.85/162.5	603.04/717.07/601.55	162.5	603.04	1.8854	22894	36846	2.295	0.98644	0.013559	0.027118	0.99999	TRUE
NR_002824	NR_002824_GCGGCGGAAATCCAGCCTTC	401.88/582.25/800.34	1303/2227.3/2821.7	582.25	2227.3	1.9338	40048	512000	2.299	0.98643	0.013575	0.02715	0.99999	TRUE
TCONS_00015223	TCONS_00015223_TTGGGAGGGACCCAGGGACT	145.95/17.244/1.1054	116.1/61.536/54.042	17.244	61.536	1.7773	8413	374.64	2.2883	0.98641	0.013594	0.027188	0.99999	TRUE
NR_104604	NR_104604_GAACTGGCTTCGAAGCGGGA	152.12/234.32/169.13	627.84/573.49/747.73	169.13	627.84	1.886	2269.4	40011	2.2932	0.98637	0.013629	0.027259	0.99999	TRUE
TCONS_00011761	TCONS_00011761_CGGGAGGAGGAGGCCGGGCG	205.56/84.193/112.75	562.46/414.52/251.61	112.75	414.52	1.869	4714.8	17363	2.2901	0.98631	0.013693	0.027385	0.99999	TRUE
NR_110741	NR_110741_GACCCTGGAATTGCCTTCCC	171.65/232.29/152.55	697.72/590.58/636.1	171.65	636.1	1.8837	2021.1	41247	2.2869	0.98614	0.013858	0.027717	0.99999	TRUE
TCONS_00024918	TCONS_00024918_GCTCGGCCCAGGCCCTCCGG	445.05/278.95/183.5	1044.9/1020.5/1134	278.95	1044.9	1.9015	18349	112000	2.2865	0.98606	0.013936	0.027871	0.99999	TRUE
NR_121585	NR_121585_GTCGAAGACTGAACTTGCAA	163.42/32.46/29.847	196.13/116.24/115.17	32.46	116.24	1.8089	8579.2	1351.6	2.2787	0.98602	0.013978	0.027956	0.99999	TRUE
TCONS_00040338_HOTTIP	TCONS_00040338_HOTTIP_GGGACCAGCCTAGCTCAGAA	398.8/737.45/475.34	1105.8/1802.5/2778.3	475.34	1802.5	1.9207	37279	337000	2.2865	0.986	0.014001	0.028003	0.99999	TRUE
TCONS_00001374	TCONS_00001374_CGGCCAATGAGGGCGAGGCG	83.254/118.68/81.802	303.21/335.89/276.41	83.254	303.21	1.8523	628.6	9305.2	2.2802	0.98598	0.014018	0.028036	0.99999	TRUE
NR_130898	NR_130898_GCTGAGAAGGCGGAAAGGAG	85.309/16.23/33.163	155.55/111.11/118.72	33.163	118.72	1.8091	1503	1412	2.2767	0.98595	0.014053	0.028106	0.99999	TRUE
NR_110545	NR_110545_CTGAGGAAGTCCTTGCAGGG	175.76/199.83/250.93	794.66/741.86/510.3	199.83	741.86	1.8871	1595.6	56420	2.2819	0.98594	0.01406	0.02812	0.99999	TRUE
TCONS_00017637	TCONS_00017637_ATGCAGGATGTGCAAAGCTG	214.82/55.79/66.326	379.86/240.16/194.91	66.326	240.16	1.8408	11080	5834.1	2.2759	0.98585	0.014152	0.028303	0.99999	TRUE
NR_111000	NR_111000_GGGTAGGGATGAGGACGCGA	22.612/17.244/4.4218	71.012/8.5467/61.13	17.244	61.13	1.7678	96.615	374.64	2.2673	0.98564	0.014364	0.028728	0.99999	TRUE
NR_027103	NR_027103_CGCAGGAGCGGACAGCGGAG	38.03/34.489/33.163	100.32/123.07/134.66	34.489	123.07	1.8058	7.1476	1529.5	2.2651	0.98551	0.014492	0.028984	0.99999	TRUE
TCONS_00027154	TCONS_00027154_GGCCCGGTGCTTCCGCCTGG	5.1391/0/0	19.162/4.2734/0	1.0144	4.2734	1.3884	13.205	2.0443	2.2794	0.98512	0.014879	0.029757	0.99999	TRUE
TCONS_00021251	TCONS_00021251_GTGTATAGTGCTCGGGAGAT	166.51/129.84/205.61	331.39/611.09/881.51	166.51	611.09	1.8695	1436.9	38743	2.2587	0.98508	0.014917	0.029833	0.99999	TRUE
TCONS_00002757	TCONS_00002757_ACCTGACATACAACAGAGAG	257.98/145.05/133.76	581.62/453.83/530.68	145.05	530.68	1.864	6440.3	29162	2.2582	0.98508	0.014919	0.029839	0.99999	TRUE
TCONS_00002757	TCONS_00002757_ACCTGACATACAACAGAGAG	257.98/145.05/133.76	581.62/453.83/530.68	145.05	530.68	1.864	6440.3	29162	2.2582	0.98508	0.014919	0.029839	0.99999	TRUE
TCONS_00016858	TCONS_00016858_AGGAATGGACTGCTGGAGAG	97.643/64.92/70.748	367.46/254.69/186.05	70.748	254.69	1.8334	378.66	6660.6	2.2539	0.985	0.014997	0.029993	0.99999	TRUE
NR_033899	NR_033899_GCCGGCTCTAAGGGTGAGAG	33.918/28.402/44.218	182.6/96.578/120.49	33.918	120.49	1.7988	68.251	1478.3	2.2515	0.98499	0.015011	0.030023	0.99999	TRUE
TCONS_00029846	TCONS_00029846_TGAGCTTCCAGCAGTTCGTG	565.3/581.23/872.19	2195.7/1992.2/2297.2	581.23	2195.7	1.9157	42455	510000	2.2604	0.98498	0.015021	0.030042	0.99999	TRUE
NR_109982	NR_109982_GATCCTTGCAGCCCAGGGAG	25.696/11.158/0	42.833/39.315/37.209	11.158	39.315	1.7294	167.92	156.65	2.2497	0.98496	0.015035	0.030071	0.99999	TRUE
TCONS_00022372	TCONS_00022372_GGGAGGGAGGAAGGAGGGCC	16.445/5.0718/7.7381	103.7/27.35/21.262	7.7381	27.35	1.6979	41.461	76.074	2.2485	0.9849	0.015104	0.030209	0.99999	TRUE
NR_024044	NR_024044_TAGTAGTTCCCTTTACTGGG	123.34/63.905/49.745	326.88/229.05/177.19	63.905	229.05	1.8256	1866.4	5405.5	2.2462	0.98472	0.015285	0.03057	0.99999	TRUE
TCONS_00010167	TCONS_00010167_GATAGCATATGAAATGAGCC	816.09/599.49/633.42	1668.2/2389.7/2921.8	633.42	2389.7	1.9139	17261	609000	2.2501	0.98456	0.01544	0.03088	0.99999	TRUE
TCONS_00028171	TCONS_00028171_GGGAGCAAACAACAAATCCC	124.37/93.322/111.65	417.06/404.26/366.78	111.65	404.26	1.847	248.82	17014	2.2433	0.98453	0.015472	0.030945	0.99999	TRUE
NR_073177	NR_073177_GCTGTCCAGCGCCTGGGCCC	12.334/2.0287/0	18.035/7.6921/0	2.0287	7.6921	1.521	55.156	6.3369	2.2497	0.98451	0.015487	0.030974	0.99999	TRUE
TCONS_00021438	TCONS_00021438_AGAACCACAGATACCAGATA	244.62/148.1/162.5	600.79/591.43/432.34	162.5	591.43	1.8574	3475.8	36846	2.2346	0.98412	0.015876	0.031752	0.99999	TRUE
TCONS_00024633	TCONS_00024633_GTTCGTGTGTGGGCCCGCGG	120.26/11.158/18.792	116.1/65.81/0.88594	18.792	65.81	1.7551	5176.5	445.61	2.2273	0.98406	0.015938	0.031876	0.99999	TRUE
TCONS_00022122	TCONS_00022122_AGGGAGGTGAGGGAGGAGGA	35.974/4.0575/0	15.78/14.529/0	4.0575	14.529	1.6185	517.56	22.079	2.2286	0.98397	0.016027	0.032054	0.99999	TRUE
NR_104116	NR_104116_CTGAGAAGGAGTTGACAGTG	63.725/127.81/102.81	369.71/287.17/466	102.81	369.71	1.8364	1076.3	14358	2.2275	0.9839	0.016105	0.032209	0.99999	TRUE
NR_125762	NR_125762_GGTAATGGAATCATGAGGGT	419.35/492.98/651.1	1837.3/1782.8/2611.7	492.98	1837.3	1.8958	15212	363000	2.2306	0.9838	0.016201	0.032403	0.99999	TRUE
TCONS_00028475	TCONS_00028475_TGGAGTGCTCCGCCCAAGAG	66.809/133.9/51.956	237.83/261.53/126.69	66.809	237.83	1.8165	2360.7	5921.5	2.2225	0.98374	0.016256	0.032512	0.99999	TRUE
TCONS_00011214	TCONS_00011214_GTGACAAAGAATCTAAGGGC	154.17/50.718/37.585	179.22/101.71/209.97	50.718	179.22	1.801	5437.7	3365.4	2.2151	0.98347	0.016535	0.033069	0.99999	TRUE
TCONS_00012992	TCONS_00012992_TGGGAAAGACCAGATATAAC	530.36/792.22/965.05	1661.5/2977.7/4227.7	792.22	2977.7	1.9089	49221	967000	2.2229	0.9834	0.016601	0.033201	0.99999	TRUE
NR_104176	NR_104176_GGGCCCAGGCTGAGTGGCTG	47.28/83.178/54.167	222.05/191.45/108.97	54.167	191.45	1.8026	444.55	3851	2.2122	0.98333	0.016666	0.033333	0.99999	TRUE
TCONS_00023573	TCONS_00023573_CGCGGAACGGGCGCTGGAGG	11.306/21.302/0	11.272/39.315/46.955	11.306	39.315	1.7119	113.87	160.81	2.2087	0.98329	0.01671	0.033419	0.99999	TRUE
NR_104039	NR_104039_GGGAAGCTTTGGTCTCAGGG	129.51/58.833/37.585	197.26/217.09/208.2	58.833	208.2	1.8058	2723.1	4562.1	2.2114	0.98329	0.016712	0.033424	0.99999	TRUE
NR_104626	NR_104626_GGTGACTTCGCGTAGCAGGC	328.9/133.9/96.173	405.78/526.48/481.95	133.9	481.95	1.84	19725	24731	2.2132	0.98326	0.016744	0.033488	0.99999	TRUE
TCONS_00013453	TCONS_00013453_GGGCTTATTCGAGAGAGGAG	21.584/95.351/46.428	163.44/178.63/154.15	46.428	163.44	1.7937	1505.3	2808.3	2.208	0.98317	0.016825	0.033651	0.99999	TRUE
NR_110996	NR_110996_AGGCACCCACTACTGAAGAC	306.29/366.19/333.84	1069.7/1224.7/1243	333.84	1224.7	1.8721	902.6	163000	2.2098	0.98297	0.017029	0.034058	0.99999	TRUE
NR_038448	NR_038448_GCCGGGTTCCTTCCGCGGGA	164.45/229.25/232.14	648.13/833.31/838.1	229.25	833.31	1.8574	2103.4	74879	2.2075	0.98293	0.017073	0.034146	0.99999	TRUE
NR_110162	NR_110162_AGAGGCATGTGGGCAGCCAA	139.78/129.84/107.23	713.5/465.8/380.95	129.84	465.8	1.835	305.09	23213	2.2051	0.98291	0.017093	0.034185	0.99999	TRUE
NR_033937	NR_033937_CAAGTGCGCGCCACCACGCC	337.13/497.04/619.05	975.01/1948.7/1840.1	497.04	1840.1	1.8862	20229	369000	2.2098	0.98291	0.017095	0.03419	0.99999	TRUE
TCONS_00029325	TCONS_00029325_GCCATCTTGTCTCGTCGCCG	1013.4/1625/2035.1	2114.6/6190.4/7531.3	1625	6190.4	1.9289	271000	4260000	2.2124	0.98283	0.01717	0.03434	0.99999	TRUE
TCONS_00013328	TCONS_00013328_TGTATCTAGCTAATCCAGTG	77.087/156.21/95.068	369.71/338.45/287.93	95.068	338.45	1.8211	2031	12223	2.2014	0.98279	0.017209	0.034419	0.99999	TRUE
TCONS_00024767	TCONS_00024767_TGCAGGAGTTCAACTGATCC	385.43/136.94/107.23	755.21/490.58/269.32	136.94	490.58	1.8334	31316	25902	2.1973	0.98256	0.017441	0.034882	0.99999	TRUE
TCONS_00012072	TCONS_00012072_TTGGGCTATGCAGGAGCCCA	55.503/126.8/78.486	300.96/205.12/277.3	78.486	277.3	1.8079	1431	8243.3	2.1897	0.9823	0.017699	0.035399	0.99999	TRUE
TCONS_00023466	TCONS_00023466_AGTGCTGGGATTATAGGCGT	72.976/51.733/44.218	208.53/181.19/155.92	51.733	181.19	1.7887	253.87	3504.8	2.1867	0.98222	0.017778	0.035556	0.99999	TRUE
TCONS_00029645	TCONS_00029645_CAGGACATTCCACAACAGTG	279.57/130.85/51.956	477.92/466.65/411.96	130.85	466.65	1.8265	14170	23588	2.1864	0.98208	0.017925	0.03585	0.99999	TRUE
NR_046258	NR_046258_CGTAGCCGCATAGGTATGCC	472.8/429.08/418.96	1254.5/1572.6/2127.1	429.08	1572.6	1.8714	1007	273000	2.1896	0.98203	0.017973	0.035945	0.99999	TRUE
TCONS_00026583	TCONS_00026583_AGGCGGACACTAAGGCGGGA	257.98/127.81/202.3	1217.4/728.18/646.73	202.3	728.18	1.8427	4324.6	57864	2.1862	0.98199	0.018005	0.03601	0.99999	TRUE
TCONS_00000522	TCONS_00000522_TAGAGGAAGTTGGCAGAGTG	78.115/52.747/82.908	349.42/275.2/251.61	78.115	275.2	1.8037	333.24	8163.3	2.1814	0.98192	0.018078	0.036157	0.99999	TRUE
TCONS_00001458	TCONS_00001458_GGAGGTGATCTCCCACAGTG	128.48/179.54/367.01	592.89/643.57/747.73	179.54	643.57	1.836	18875	45251	2.1814	0.98179	0.018208	0.036416	0.99999	TRUE
TCONS_00001484	TCONS_00001484_AACATAAGGAAGACCGTCTA	566.33/603.55/525.08	1636.7/2084.5/2915.6	566.33	2084.5	1.8782	1543.3	484000	2.1833	0.98169	0.018309	0.036619	0.99999	TRUE
TCONS_00009187	TCONS_00009187_TTAGATAGATGAGATAGGTA	195.29/171.43/265.31	560.21/722.2/700.78	195.29	700.78	1.838	2735.9	53808	2.1792	0.98168	0.018324	0.036647	0.99999	TRUE
NR_105024	NR_105024_CGGCAGTGCTCTCCACACCC	297.04/325.61/401.27	874.69/1236.7/1181.8	325.61	1181.8	1.8566	3270.5	154000	2.1792	0.98159	0.018406	0.036812	0.99999	TRUE
TCONS_00029658	TCONS_00029658_GCTGAATTAGGGCCCAGGGA	615.67/741.5/1054.6	1872.2/2743.5/3414.4	741.5	2743.5	1.8861	56929	843000	2.1802	0.9815	0.018503	0.037006	0.99999	TRUE
TCONS_00011742	TCONS_00011742_ACCCTGAGTCTGGCGGCGGG	222.01/144.04/205.61	737.17/899.12/719.38	205.61	737.17	1.837	2030	59836	2.1731	0.98138	0.018616	0.037233	0.99999	TRUE
NR_125874	NR_125874_TAAGATCTGGGCGTAGAGAG	141.84/95.351/76.275	371.97/335.89/268.44	95.351	335.89	1.8059	1262.6	12298	2.169	0.98132	0.018684	0.037369	0.99999	TRUE
TCONS_00009832	TCONS_00009832_GGGTCGCCGGGTGGTGGAGG	20.556/0/12.16	81.157/31.623/41.639	12.16	41.639	1.696	109.18	185.91	2.1621	0.98119	0.01881	0.03762	0.99999	TRUE
NR_033860	NR_033860_GAAATATGGAACATTCTGGG	193.23/53.761/32.058	253.61/159.82/186.93	53.761	186.93	1.779	9961.4	3792.2	2.1625	0.98109	0.018905	0.037811	0.99999	TRUE
NR_024261	NR_024261_AGCGTGTCCAGAGGGACCTG	71.948/30.431/32.058	110.46/87.177/143.52	32.058	110.46	1.7535	796.93	1317.7	2.1599	0.98103	0.018965	0.03793	0.99999	TRUE
NR_110876	NR_110876_TAGACCCACAGGTAAAGCTT	652.67/956.55/1686.9	1638.9/3546.9/4133.8	956.55	3546.9	1.8895	313000	1430000	2.169	0.98092	0.019077	0.038154	0.99999	TRUE
TCONS_00012931	TCONS_00012931_GGAGAAGGAGGAGAATGAGG	96.616/11.158/0	89.047/25.64/38.095	11.158	38.095	1.6851	3713.7	156.65	2.1523	0.98072	0.019281	0.038562	0.99999	TRUE
NR_046325	NR_046325_TGCCGGCCAGTCAGCGCCCG	159.31/101.44/69.643	356.19/347.85/473.09	101.44	356.19	1.8019	2180.3	13967	2.1556	0.98066	0.019337	0.038673	0.99999	TRUE
NR_040288	NR_040288_TCCTCCAGGAGGGAGCTTAA	749.28/1277.1/1462.5	2854/4757.1/6986.5	1277.1	4757.1	1.8964	156000	2590000	2.1625	0.98055	0.019445	0.03889	0.99999	TRUE
NR_104633	NR_104633_ACTGCATAGCTCATGGAGGG	189.12/118.68/243.2	573.73/672.63/714.07	189.12	672.63	1.825	3943	50365	2.1545	0.9805	0.019496	0.038991	0.99999	TRUE
TCONS_00029491	TCONS_00029491_TCGCGGAGCTGGAAGTTTCC	381.32/218.09/271.94	975.01/879.46/1116.3	271.94	975.01	1.8383	7432.4	106000	2.1546	0.98045	0.019552	0.039104	0.99999	TRUE
NR_120619	NR_120619_AGATCTGCACGTGTTGGGAG	6.1669/10.144/35.374	37.197/29.914/34.552	10.144	34.552	1.6737	326.19	129.64	2.1437	0.98029	0.019705	0.039411	0.99999	TRUE
NR_003563	NR_003563_CAGGGCATCAGGTACATCCC	137.73/56.805/56.377	225.44/196.57/116.06	56.805	196.57	1.7731	3274.4	4245.3	2.1452	0.98024	0.019756	0.039513	0.99999	TRUE
TCONS_00016123	TCONS_00016123_GTTGCTTCTCCCGTTACTTT	723.59/854.1/994.9	1513.8/3142.6/4437.7	854.1	3142.6	1.8783	18428	1130000	2.1539	0.98021	0.019794	0.039589	0.99999	TRUE
NR_024249	NR_024249_TAGGGTGAGGAGGAGAGTCG	10.278/45.647/11.054	96.937/37.606/21.262	11.054	37.606	1.6793	598.61	153.77	2.1412	0.98018	0.019823	0.039646	0.99999	TRUE
TCONS_00061601_H19	TCONS_00061601_H19_CAGACTAGGCGAGGCGGGCG	197.34/106.51/29.847	308.85/372.64/372.98	106.51	372.64	1.7972	7063.9	15442	2.1416	0.97997	0.020032	0.040064	0.99999	TRUE
TCONS_00028248	TCONS_00028248_GACTCATGTGGCATTGGGTA	185.01/96.365/98.384	517.37/343.58/183.39	98.384	343.58	1.7937	3753.9	13116	2.1409	0.97995	0.020053	0.040107	0.99999	TRUE
NR_121649	NR_121649_GCCACAAACGCCTGCCACCC	311.43/154.18/65.221	601.91/543.57/535.99	154.18	543.57	1.8111	16321	33068	2.1413	0.97989	0.020112	0.040223	0.99999	TRUE
TCONS_00004339	TCONS_00004339_GAGCACCTCGCTGGTGTTCC	725.64/1345.1/1329.8	1593.8/4934/6487.7	1329.8	4934	1.8907	183000	2820000	2.148	0.97983	0.020173	0.040346	0.99999	TRUE
NR_123733	NR_123733_ATGTAGAGAAGCTCTGTGAA	269.29/376.33/347.11	918.65/1246.1/1270.4	347.11	1246.1	1.841	3454.8	176000	2.1421	0.97978	0.020219	0.040438	0.99999	TRUE
NR_002947	NR_002947_AAGACCTGTAATTGGCCGGG	440.94/409.8/518.45	1368.4/1597.4/1592	440.94	1592	1.8499	3488.8	289000	2.143	0.97978	0.02022	0.040439	0.99999	TRUE
NR_001548	NR_001548_GGGTACTACATTATGTCACT	770.87/738.46/888.77	1296.3/2820.4/3573.9	770.87	2820.4	1.87	7475.9	914000	2.1443	0.97974	0.02026	0.04052	0.99999	TRUE
NR_110182	NR_110182_GGGTCACAAGGTTCTCAGTG	325.82/165.34/158.08	699.98/559.81/582.95	165.34	582.95	1.8117	12903	38186	2.137	0.97966	0.02034	0.04068	0.99999	TRUE
TCONS_00009420	TCONS_00009420_GGTAGTGCCAACAGCCATGA	418.32/560.95/666.58	1043.8/2035/2110.3	560.95	2035	1.8572	15750	474000	2.1408	0.97962	0.020377	0.040754	0.99999	TRUE
NR_002931	NR_002931_GGTTGGACCAATCACAGGGT	130.53/40.575/56.377	357.31/166.66/194.02	56.377	194.02	1.7651	2874.4	4180.1	2.1289	0.97943	0.020572	0.041145	0.99999	TRUE
TCONS_00027241	TCONS_00027241_TGAGACTCACATCACCTGGG	428.6/228.23/222.19	809.31/831.6/759.25	228.23	809.31	1.8217	20092	74198	2.1332	0.97941	0.020593	0.041185	0.99999	TRUE
TCONS_00002304	TCONS_00002304_CCTACAGGTGGGCTCCTTTC	634.17/589.35/717.43	1604/2302.5/2821.7	634.17	2302.5	1.8586	4470.7	611000	2.1349	0.9793	0.020703	0.041407	0.99999	TRUE
NR_033925	NR_033925_CTGACACTGCGCGCCAGGCC	1453.3/1885.7/2236.3	2816.8/7022.8/8823.9	1885.7	7022.8	1.8964	155000	5790000	2.1351	0.9791	0.020905	0.04181	0.99999	TRUE
TCONS_00022764	TCONS_00022764_AGGGAAGTCCTGGGAGATCA	395.71/413.86/494.13	1285/1483.7/1504.3	413.86	1483.7	1.8395	3386.3	253000	2.1263	0.97893	0.021068	0.042135	0.99999	TRUE
TCONS_00023015	TCONS_00023015_TGGGAGGATCGCTTGAGCCC	22.612/13.187/3.3163	197.26/44.443/41.639	13.187	44.443	1.6795	93.132	218.59	2.1141	0.9788	0.021203	0.042407	0.99999	TRUE
NR_034014	NR_034014_TTCAGGAGCGACGGTCCGCG	174.73/65.934/53.061	226.56/94.014/267.55	65.934	226.56	1.7655	6001.2	5763.5	2.1158	0.97872	0.021277	0.042554	0.99999	TRUE
TCONS_00013916	TCONS_00013916_GAGCCTCCGCGGAGAGGCAA	4.1113/24.345/2.2109	57.486/11.965/14.175	4.1113	14.175	1.5699	206.5	22.63	2.1155	0.97868	0.021324	0.042648	0.99999	TRUE
TCONS_00023502	TCONS_00023502_GAAGCCCATCTGAGCTGGGA	57.558/59.848/61.905	359.57/205.12/167.44	59.848	205.12	1.7602	4.7363	4724.8	2.1135	0.97861	0.021386	0.042773	0.99999	TRUE
NR_002217	NR_002217_GCAGGCGGATCACTTGAACC	529.33/286.05/237.67	1287.2/1013.6/783.17	286.05	1013.6	1.8216	30763	118000	2.1164	0.97848	0.021516	0.043031	0.99999	TRUE
TCONS_00019858	TCONS_00019858_GAAGACGATTTAAAGGGAGC	149.03/96.365/106.12	388.88/367.51/327.8	106.12	367.51	1.7824	968.34	15327	2.1113	0.9784	0.021597	0.043194	0.99999	TRUE
TCONS_00016142	TCONS_00016142_AGCTAATATTTGAAACTGGG	263.12/221.13/147.02	777.75/655.53/798.23	221.13	777.75	1.8097	3627.7	69518	2.1111	0.97825	0.02175	0.043499	0.99999	TRUE
TCONS_00021101	TCONS_00021101_TGCATATATTCCAACTTTCC	782.17/1484/2502.7	2219.4/5463.9/7989.4	1484	5463.9	1.8797	765000	3530000	2.1181	0.97824	0.021759	0.043518	0.99999	TRUE
TCONS_00016858	TCONS_00016858_GCCTATCAGGTCGGCTGGAG	196.31/242.43/320.58	854.4/824.76/1313.8	242.43	854.4	1.8131	4116.7	84030	2.1111	0.97823	0.021767	0.043534	0.99999	TRUE
NR_037843	NR_037843_GTTGCGGCACTGGTTGGCCG	198.37/158.24/151.45	581.62/500.84/551.94	158.24	551.94	1.7959	828.25	34885	2.1079	0.97814	0.021859	0.043718	0.99999	TRUE
NR_110895	NR_110895_CGAGACCAGCCTGACCAACG	14.39/26.374/29.847	66.503/88.886/101	26.374	88.886	1.7153	77.84	885.61	2.1006	0.97804	0.021961	0.043921	0.99999	TRUE
TCONS_00028433	TCONS_00028433_GAAGACTGCCTGGCACACAG	148.01/148.1/118.28	515.12/479.47/648.51	148.01	515.12	1.7923	441.79	30397	2.1056	0.97803	0.021967	0.043933	0.99999	TRUE
TCONS_00014459	TCONS_00014459_ATGACTGGTCAGCCTCAGTG	601.28/561.96/352.64	2018.8/1608.5/2017.3	561.96	2017.3	1.842	22681	476000	2.1097	0.97798	0.022015	0.04403	0.99999	TRUE
NR_119374	NR_119374_GGTAGAGAAGGGCCGCGAGG	66.809/11.158/27.636	69.885/93.159/186.93	27.636	93.159	1.7173	903.01	973.95	2.0996	0.97798	0.022023	0.044045	0.99999	TRUE
NR_110241	NR_110241_TGGAATATAAGTGAATCATG	89.421/29.417/35.374	178.09/119.65/17.719	35.374	119.65	1.7299	1478.3	1610.7	2.1	0.97797	0.02203	0.044061	0.99999	TRUE
TCONS_00021040	TCONS_00021040_GAGGAGCCGGGCACTGACTG	314.51/157.23/90.646	769.86/273.5/547.51	157.23	547.51	1.7935	14586	34426	2.1035	0.9779	0.022096	0.044193	0.99999	TRUE
TCONS_00028208	TCONS_00028208_CAGCAGCACCGGCTCCACCC	223.04/67.963/48.639	297.57/232.47/179.85	67.963	232.47	1.7594	12211	6133.4	2.1006	0.9779	0.022099	0.044198	0.99999	TRUE
TCONS_00020412	TCONS_00020412_GGGCTGTGCTTCTCTGCTGG	241.54/68.977/95.068	433.96/327.34/226.8	95.068	327.34	1.7731	11067	12223	2.1009	0.97786	0.022142	0.044284	0.99999	TRUE
TCONS_00016507	TCONS_00016507_GGCTGAGCTCCCTGGAGCAG	265.18/255.62/498.55	684.2/934.16/967.44	265.18	934.16	1.8128	27277	101000	2.104	0.97783	0.022169	0.044339	0.99999	TRUE
TCONS_00026569	TCONS_00026569_AAGGCTTGTGTTCTCTGACC	354.6/101.44/91.751	438.47/349.56/303.88	101.44	349.56	1.7749	32093	13967	2.0995	0.97777	0.02223	0.044459	0.99999	TRUE
NR_003034	NR_003034_GCCAATCGGAACTCGCGGAG	76.059/80.135/64.115	371.97/244.44/260.47	76.059	260.47	1.7626	79.631	7728.2	2.0977	0.97772	0.022277	0.044554	0.99999	TRUE
NR_038932	NR_038932_GGGTTGGGTTGGGTTGGTTG	59.614/27.388/9.949	123.99/86.322/92.137	27.388	92.137	1.7141	671.31	956.25	2.0939	0.97767	0.022332	0.044663	0.99999	TRUE
NR_040046	NR_040046_CACAGCTGTATCACGGGAGT	493.36/536.6/382.48	1757.3/1635/2014.6	493.36	1757.3	1.8305	7081.6	364000	2.0956	0.97724	0.022765	0.04553	0.99999	TRUE
TCONS_00027734	TCONS_00027734_GCACATGTGTTGCAATGGGA	54.475/77.092/150.34	332.52/263.24/250.72	77.092	263.24	1.7586	2938.4	7945.3	2.0883	0.9772	0.022796	0.045591	0.99999	TRUE
TCONS_00004472	TCONS_00004472_GAGCTTCTGCAAGATGAGTG	58.586/24.345/14.371	94.683/30.768/81.506	24.345	81.506	1.7028	635.97	752.7	2.0835	0.97711	0.022895	0.04579	0.99999	TRUE
TCONS_00014236	TCONS_00014236_CTGGAGGTTGGAGAAACATG	81.198/67.963/74.064	297.57/143.59/252.49	74.064	252.49	1.7557	44.061	7317.6	2.0858	0.97707	0.02293	0.04586	0.99999	TRUE
NR_029407	NR_029407_TGAGGGAGCGTGGCAAGGAG	125.39/101.44/97.279	475.67/344.43/347.29	101.44	347.29	1.7655	295.63	13967	2.0803	0.9767	0.023304	0.046608	0.99999	TRUE
TCONS_00024379	TCONS_00024379_GGGTGGGTTACCAAAGCAAC	170.62/396.62/417.86	734.92/1569.2/1399.8	396.62	1399.8	1.8168	25763	232000	2.0832	0.97658	0.02342	0.046839	0.99999	TRUE
TCONS_00006725	TCONS_00006725_GGCGTTGGAAGTTACCTCCC	246.68/158.24/154.76	606.42/434.17/546.62	158.24	546.62	1.782	3916.6	34885	2.0794	0.97656	0.023442	0.046884	0.99999	TRUE
NR_038931	NR_038931_TGGCGGGCTGGCACTGCTGG	198.37/287.07/165.82	688.7/572.63/701.66	198.37	688.7	1.7905	4463.4	55574	2.08	0.97654	0.023456	0.046913	0.99999	TRUE
TCONS_00021954	TCONS_00021954_GCGATAACTGAGGCTCAGAG	24.668/2.0287/11.054	74.394/36.751/13.289	11.054	36.751	1.647	133.39	153.77	2.0723	0.9765	0.023499	0.046998	0.99999	TRUE
NR_024249	NR_024249_GGCGGGCCCAGGGCAGTGGG	53.447/92.307/34.269	253.61/180.34/152.38	53.447	180.34	1.7357	938.98	3746.9	2.073	0.9764	0.023603	0.047207	0.99999	TRUE
TCONS_00009538	TCONS_00009538_GGTGTGACAGAATACTGAGG	122.31/5.0718/0	66.503/17.093/7.9734	5.0718	17.093	1.5753	6885.4	33.639	2.0727	0.97639	0.023606	0.047213	0.99999	TRUE
NR_103812	NR_103812_AGGCGGTGTATCACGTGGCT	381.32/185.63/145.92	471.16/642.71/643.19	185.63	642.71	1.7862	19936	48469	2.0762	0.97634	0.02366	0.047321	0.99999	TRUE
NR_121634	NR_121634_GGAAGGCGGGCTAAGTGAGG	101.75/13.187/74.064	251.36/169.23/329.57	74.064	251.36	1.7493	2236.4	7317.6	2.0726	0.97632	0.023683	0.047366	0.99999	TRUE
TCONS_00010876	TCONS_00010876_TGGGTTAGTGTGCAAATGAA	237.43/170.41/218.88	598.53/846.98/760.13	218.88	760.13	1.7915	1346.4	68065	2.0746	0.97622	0.023785	0.04757	0.99999	TRUE
TCONS_00001550	TCONS_00001550_TGTTGGTATCTGCTATAACT	866.46/693.83/1039.1	1557.8/3108.4/4005.3	866.46	3108.4	1.8418	29805	1160000	2.0791	0.97617	0.02383	0.04766	0.99999	TRUE
TCONS_00012640	TCONS_00012640_AGGGTGCTGGATAGTTTGGG	267.23/178.53/205.61	865.67/712.8/589.15	205.61	712.8	1.7886	2265.4	59836	2.0734	0.97616	0.023842	0.047685	0.99999	TRUE
TCONS_00003719	TCONS_00003719_GTAGGTATCAGGACAGGTGC	48.308/16.23/15.476	58.613/53.844/31.008	16.23	53.844	1.6704	514.78	331.58	2.0657	0.97612	0.02388	0.047761	0.99999	TRUE
TCONS_00000709	TCONS_00000709_AGCTTGCCAGGTCGAGTGGG	451.22/400.68/432.23	1156.5/1522.2/1656.7	432.23	1522.2	1.8139	678.02	277000	2.0713	0.97587	0.024127	0.048253	0.99999	TRUE
TCONS_00000446	TCONS_00000446_GACGGTGTATGTGCTGGGAT	216.87/100.42/49.745	427.2/168.37/341.97	100.42	341.97	1.7577	8064.2	13681	2.0651	0.97582	0.024179	0.048359	0.99999	TRUE
TCONS_00029248	TCONS_00029248_AGCCTGGGTTTCTAGTCGGG	599.22/298.22/448.81	1581.4/1661.5/1349.3	448.81	1581.4	1.8148	22650	299000	2.0705	0.97581	0.024187	0.048374	0.99999	TRUE
TCONS_00027736	TCONS_00027736_GGAGTGGAGTGGGAACTCCG	127.45/33.474/33.163	178.09/81.194/111.63	33.474	111.63	1.708	4415.8	1439.1	2.0602	0.97573	0.024274	0.048549	0.99999	TRUE
TCONS_00010175	TCONS_00010175_GGAGTTTCGCTCTGCCGCCC	56.53/32.46/34.269	140.9/66.665/114.29	34.269	114.29	1.7088	249.43	1509.7	2.0594	0.97568	0.024322	0.048644	0.99999	TRUE
NR_027300	NR_027300_CTTAGGGTAAGATAGAGGAG	122.31/34.489/74.064	377.6/250.42/198.45	74.064	250.42	1.7439	1947	7317.6	2.0616	0.97567	0.024326	0.048651	0.99999	TRUE
TCONS_00025744	TCONS_00025744_AAACATGTCCTTTAGGGAGA	251.82/145.05/113.86	497.08/375.2/511.19	145.05	497.08	1.7699	6185.7	29162	2.0615	0.97553	0.024471	0.048942	0.99999	TRUE
NR_027512	NR_027512_TGGTTCTGACTCTGTCACCC	101.75/19.273/23.214	139.77/76.921/60.244	23.214	76.921	1.6862	3092.1	683.46	2.0543	0.97543	0.024574	0.049148	0.99999	TRUE
TCONS_00014976	TCONS_00014976_GGAGTGGCCATTCACTGTCC	201.45/182.59/235.46	571.48/694.85/868.22	201.45	694.85	1.7812	756.16	57369	2.06	0.97537	0.024631	0.049263	0.99999	TRUE
TCONS_00012013	TCONS_00012013_GTTCACCATTAGGCTAGGAG	381.32/642.09/865.56	1724.6/2275.1/3565.9	642.09	2275.1	1.8235	58969	627000	2.0631	0.97529	0.024705	0.04941	0.99999	TRUE
NR_038421	NR_038421_ACAGAGGACTCGCGAGCTCC	469.72/654.27/904.25	1913.9/2318.7/2816.4	654.27	2318.7	1.8238	48275	651000	2.0625	0.97525	0.024749	0.049499	0.99999	TRUE
TCONS_00019600	TCONS_00019600_CTGGAAGTCTCTATCGAAGA	654.72/789.18/1061.2	1446.2/2914.4/2809.3	789.18	2809.3	1.8305	46043	959000	2.0629	0.97523	0.024765	0.049531	0.99999	TRUE
NR_033958	NR_033958_GGCAGAATAGTGATCTTGGG	194.26/154.18/151.45	674.05/527.33/436.77	154.18	527.33	1.7675	806.75	33068	2.052	0.97495	0.02505	0.050101	0.99999	TRUE
TCONS_00019476	TCONS_00019476_GCTTGTAGGCTCGAATGTTG	377.21/341.84/276.36	1075.3/1190.6/1504.3	341.84	1190.6	1.7972	2769.5	171000	2.0544	0.97492	0.025084	0.050169	0.99999	TRUE
TCONS_00018874	TCONS_00018874_GGATGATTGTTGTTTCAGTG	123.34/101.44/124.91	426.07/419.64/366.78	123.34	419.64	1.7583	241.09	20884	2.0504	0.9749	0.025101	0.050202	0.99999	TRUE
NR_104056	NR_104056_GGCTGAGTCGGAGCATCCAG	32.89/11.158/5.5272	32.688/36.751/39.867	11.158	36.751	1.6346	252	156.65	2.0448	0.97489	0.025115	0.050229	0.99999	TRUE
TCONS_00016406	TCONS_00016406_AGGGCACCAGGTCATGGAGT	765.73/898.73/979.42	2837.1/3199.9/3489.7	898.73	3199.9	1.8309	12100	1250000	2.0549	0.97472	0.025281	0.050561	0.99999	TRUE
NR_110900	NR_110900_ACTAGAGCATATCCATACCG	292.93/196.79/322.79	793.53/1015.4/1550.4	292.93	1015.4	1.7899	5067.5	124000	2.0505	0.97471	0.025286	0.050572	0.99999	TRUE
TCONS_00010744	TCONS_00010744_GGCGAAGAGGAGCACGGAGC	308.35/187.66/156.97	759.72/643.57/535.99	187.66	643.57	1.7726	7753.8	49567	2.0478	0.97465	0.025352	0.050703	0.99999	TRUE
NR_038429	NR_038429_GAAGATGACGCACGTCTGGG	375.16/221.13/207.82	1153.1/760.66/646.73	221.13	760.66	1.7777	11950	69518	2.0463	0.97452	0.025482	0.050964	0.99999	TRUE
TCONS_00009990	TCONS_00009990_CTGTATAGGAAGGACTCCCA	152.12/104.48/39.796	293.07/352.98/434.11	104.48	352.98	1.7467	3226.7	14843	2.0397	0.97428	0.025719	0.051439	0.99999	TRUE
NR_102270	NR_102270_AGCCACTGCTAATTGATCAG	517/746.57/947.36	1952.3/2639.2/2908.5	746.57	2639.2	1.8204	46511	855000	2.0466	0.97425	0.025747	0.051494	0.99999	TRUE
TCONS_00001579	TCONS_00001579_AGGCTGGCCTAAGCGCTGGG	133.62/157.23/124.91	476.8/343.58/453.6	133.62	453.6	1.7557	316.58	24625	2.0391	0.97419	0.025811	0.051621	0.99999	TRUE
TCONS_00017130	TCONS_00017130_AGGAAGAAAGCAAGAAAGGA	237.43/74.049/65.221	371.97/176.06/248.06	74.049	248.06	1.7306	13385	7314.5	2.0347	0.97404	0.025961	0.051922	0.99999	TRUE
NR_110848	NR_110848_TGGCGTGAACCCGGGAGGCG	11.306/19.273/44.218	128.5/63.246/19.491	19.273	63.246	1.664	342.85	468.92	2.0306	0.974	0.026001	0.052002	0.99999	TRUE
NR_027387	NR_027387_GCGGCGAGAGAGCCAATGGG	117.17/47.675/51.956	364.08/141.02/172.76	51.956	172.76	1.7142	2135.7	3535.8	2.0316	0.97392	0.026084	0.052168	0.99999	TRUE
NR_110831	NR_110831_GGCTAGAAAGTCCAAGATCA	395.71/112.59/81.802	471.16/327.34/380.07	112.59	380.07	1.7461	40552	17312	2.0328	0.97384	0.026165	0.052329	0.99999	TRUE
NR_044994	NR_044994_TATGCCACTGCACTCCGGCC	225.09/176.5/179.08	636.85/433.32/610.41	179.08	610.41	1.7635	1061.9	45012	2.033	0.97374	0.026258	0.052515	0.99999	TRUE
TCONS_00008278	TCONS_00008278_TGTTTAGGTGAAATTACGGA	54.475/48.69/37.585	226.56/161.53/119.6	48.69	161.53	1.7097	78.391	3095.5	2.0282	0.97372	0.026283	0.052566	0.99999	TRUE
NR_111933	NR_111933_GCTGTGAATAACTAAGAGAG	96.616/49.704/42.007	373.1/164.95/138.21	49.704	164.95	1.7106	1130	3229	2.0281	0.97371	0.026291	0.052582	0.99999	TRUE
NR_045196	NR_045196_GGGTGGTGCCGATCTCGGGT	153.15/101.44/58.588	439.6/329.9/341.09	101.44	341.09	1.7396	2254.9	13967	2.0278	0.97354	0.026461	0.052922	0.99999	TRUE
NR_120681	NR_120681_GGGACTTCCGCCTATGGACG	66.809/123.75/183.5	207.4/417.08/534.22	123.75	417.08	1.7447	3406.4	21028	2.0228	0.97318	0.026824	0.053649	0.99999	TRUE
NR_024481	NR_024481_GGTGATTCAGTCTGTAGATG	112.03/28.402/26.531	171.33/93.159/75.305	28.402	93.159	1.6792	3498.8	1029.7	2.0181	0.97316	0.02684	0.05368	0.99999	TRUE
NR_110838	NR_110838_ATGATATACTAAACAAAGGG	105.87/52.747/71.854	419.31/239.31/138.21	71.854	239.31	1.7218	760.95	6876.1	2.0194	0.97308	0.02692	0.05384	0.99999	TRUE
NR_120372	NR_120372_GAGTACCGCGCGCGTAACTA	346.38/552.83/622.36	1007.7/1927.3/2516.9	552.83	1927.3	1.7998	23729	460000	2.0264	0.97304	0.026956	0.053912	0.99999	TRUE
TCONS_00024124	TCONS_00024124_GGGAGGAGGTGCGGAAGGGC	82.226/23.33/42.007	157.8/138.46/108.08	42.007	138.46	1.6972	983.2	2288.3	2.0163	0.97298	0.027018	0.054035	0.99999	TRUE
NR_110649	NR_110649_ACACCCAGTATTGTGAGTAT	861.32/556.89/763.86	2059.4/2682.8/3455.2	763.86	2682.8	1.811	26167	897000	2.0267	0.97298	0.027021	0.054042	0.99999	TRUE
TCONS_00011335	TCONS_00011335_GTGTATACTTTGATTTGTGA	164.45/98.394/110.54	370.84/359.82/401.33	110.54	370.84	1.7371	1526.9	16670	2.0161	0.97277	0.027232	0.054464	0.99999	TRUE
TCONS_00020275	TCONS_00020275_CAAGATTGCCACTCCTTGGG	215.84/93.322/126.02	515.12/423.92/267.55	126.02	423.92	1.7421	4568.7	21829	2.0163	0.97275	0.027249	0.054499	0.99999	TRUE
TCONS_00004943	TCONS_00004943_TAGAATAAGACATGCAGGAG	144.92/83.178/96.173	362.95/278.62/321.6	96.173	321.6	1.7311	1272.7	12518	2.0148	0.97272	0.027282	0.054563	0.99999	TRUE
NR_027065	NR_027065_GGCATTAGGAAATAAGTCCC	250.79/230.26/265.31	856.65/775.19/1084.4	250.79	856.65	1.7682	316.05	90109	2.0183	0.97272	0.027282	0.054565	0.99999	TRUE
NR_015424	NR_015424_GCCCATCAGCGCGGACCCGG	239.48/305.32/194.56	547.81/816.21/901.88	239.48	816.21	1.7648	3176.7	81935	2.0148	0.9725	0.0275	0.054999	0.99999	TRUE
TCONS_00006668	TCONS_00006668_GACCTGGAACCAGAATGGGA	136.7/156.21/113.86	621.07/459.81/418.16	136.7	459.81	1.7426	451.2	25809	2.0113	0.9724	0.027596	0.055193	0.99999	TRUE
NR_028594	NR_028594_AGTCGGGTCACTGCACTGGG	159.31/57.819/124.91	462.14/348.71/419.05	124.91	419.05	1.7381	2842.5	21437	2.0089	0.97227	0.027729	0.055457	0.99999	TRUE
TCONS_00009723	TCONS_00009723_TATGAACAAATTGGTATGGA	123.34/72.02/92.857	269.4/309.39/376.52	92.857	309.39	1.7256	681.66	11646	2.0065	0.97218	0.027821	0.055641	0.99999	TRUE
TCONS_00014223	TCONS_00014223_TAGGGAGAGAAGAATGGTGA	207.62/19.273/60.799	394.51/200.85/153.27	60.799	200.85	1.7076	11640	4880.2	2.0048	0.97216	0.027842	0.055684	0.99999	TRUE
TCONS_00016489	TCONS_00016489_GAGGAAGCTGGAGAGAGGAA	71.948/107.52/113.86	246.85/358.96/439.42	107.52	358.96	1.7298	652.88	15746	2.0038	0.97197	0.028035	0.056069	0.99999	TRUE
TCONS_00000054	TCONS_00000054_GCGACTGCCCACCATCGAGG	0/7.1006/9.949	104.83/23.076/19.491	7.1006	23.076	1.5715	29.266	64.322	1.9919	0.97144	0.028557	0.057114	0.99999	TRUE
TCONS_00014956	TCONS_00014956_TTAAGAACAATATCATGAGG	71.948/7.1006/2.2109	81.157/23.076/10.631	7.1006	23.076	1.5715	2114.5	64.322	1.9919	0.97144	0.028557	0.057114	0.99999	TRUE
TCONS_00021269	TCONS_00021269_GACATGTGACTCACATGCGC	195.29/252.58/204.51	784.51/690.58/516.5	204.51	690.58	1.7507	1197.9	59175	1.9982	0.97143	0.028571	0.057142	0.99999	TRUE
TCONS_00013626	TCONS_00013626_GCGGCTGAGTAGCTCACAGC	222.01/137.95/123.81	537.66/399.99/461.57	137.95	461.57	1.7351	3632.8	26298	1.9956	0.97135	0.028647	0.057294	0.99999	TRUE
TCONS_00008016	TCONS_00008016_ACATACATCTTAAGAGGGTA	562.22/323.58/329.42	970.5/1131.6/1124.3	329.42	1124.3	1.7679	27115	158000	1.9988	0.97135	0.028649	0.057299	0.99999	TRUE
TCONS_00019358	TCONS_00019358_GGAGGCGAGCCGGAAGTGGG	131.56/134.91/105.02	418.18/471.78/439.42	131.56	439.42	1.7322	357.92	23851	1.9934	0.97122	0.02878	0.057561	0.99999	TRUE
TCONS_00005118	TCONS_00005118_CAGAGGCTCAGGGCAGAGAG	187.06/129.84/40.901	721.39/433.32/428.79	129.84	433.32	1.731	5592.3	23213	1.9919	0.97112	0.028882	0.057764	0.99999	TRUE
NR_037845	NR_037845_CGCGGGAGGCCGGCCGCTGG	48.308/18.259/15.476	75.521/58.972/15.061	18.259	58.972	1.6388	455.35	420.42	1.9856	0.97106	0.028936	0.057872	0.99999	TRUE
NR_026740	NR_026740_CAGAAAGCCCGGAGTCGCCC	242.57/141/69.643	459.89/470.92/708.75	141	470.92	1.7327	7703.9	27507	1.9893	0.97092	0.029082	0.058164	0.99999	TRUE
NR_038239	NR_038239_AGAATGTGGAGGAAGTGATG	405.99/381.4/334.95	1409/1229.9/1302.3	381.4	1302.3	1.769	1381.3	214000	1.9912	0.97078	0.029215	0.05843	0.99999	TRUE
NR_130763	NR_130763_GGAGGTCCTAAGAGTCAGGG	435.8/675.57/818.02	1721.2/2336.7/3046.7	675.57	2336.7	1.7888	38892	696000	1.9914	0.97064	0.029356	0.058712	0.99999	TRUE
TCONS_00061602_H19	TCONS_00061602_H19_CGAGACTGCGCAAGGCTGGG	272.37/277.94/276.36	943.45/935.87/917.83	276.36	935.87	1.7561	9.1884	110000	1.9878	0.97064	0.029362	0.058724	0.99999	TRUE
NR_110392	NR_110392_AAAGAGGGCAGGGAGGGAGC	113.06/27.388/23.214	285.18/78.63/88.594	27.388	88.594	1.6581	3678.6	956.25	1.9793	0.97058	0.029421	0.058841	0.99999	TRUE
TCONS_00023322	TCONS_00023322_TTAGAAGGTAGAGTGGTGAC	139.78/37.532/47.534	167.95/154.7/155.04	47.534	155.04	1.6848	4305.1	2946.9	1.9804	0.97056	0.029443	0.058887	0.99999	TRUE
NR_024366	NR_024366_TGGTACTAATATTTGCCAAC	444.02/519.36/724.06	1006.6/1782.8/2657.8	519.36	1782.8	1.7774	23790	404000	1.9868	0.9704	0.029603	0.059206	0.99999	TRUE
TCONS_00022588	TCONS_00022588_GGGCCACCTAGTGTCAGCCA	219.95/105.49/82.908	356.19/232.47/349.06	105.49	349.06	1.7168	6805.6	15141	1.9794	0.97031	0.029692	0.059385	0.99999	TRUE
NR_026920	NR_026920_ATGCTTCCAGGGATTCTCCG	244.62/33.474/85.119	536.54/280.33/238.32	85.119	280.33	1.7079	14054	9738.7	1.9782	0.97027	0.029729	0.059457	0.99999	TRUE
NR_001559	NR_001559_GTGTTCTTCTGGAGACCGGG	348.43/298.22/261.99	994.17/1009.4/1049.8	298.22	1009.4	1.7556	1916.9	129000	1.9816	0.97018	0.029815	0.05963	0.99999	TRUE
NR_024092	NR_024092_TGTGGAGGAAGTTCCATCAG	190.15/128.82/159.18	645.87/530.75/336.66	159.18	530.75	1.731	940.21	35314	1.9773	0.97005	0.02995	0.059901	0.99999	TRUE
TCONS_00010003	TCONS_00010003_GTCTGCTGCTTCCCTTCGGG	212.76/94.336/129.34	452/429.05/403.1	129.34	429.05	1.7223	4092.2	23028	1.975	0.96995	0.030054	0.060108	0.99999	TRUE
TCONS_00012156	TCONS_00012156_TACAAGTAGTGCTTTGGGAG	42.141/33.474/17.687	108.21/105.98/109.86	33.474	108.21	1.6635	162.17	1439.1	1.97	0.9699	0.0301	0.0602	0.99999	TRUE
TCONS_00029161	TCONS_00029161_CGCTGTGCTGCTCCCACGGG	386.46/442.26/465.39	1547.6/1507.6/1415.7	442.26	1507.6	1.767	1824.3	290000	1.9773	0.96977	0.030229	0.060458	0.99999	TRUE
TCONS_00004704	TCONS_00004704_TTGTGTCAATGGACTGGGAG	82.226/10.144/11.054	86.793/25.64/35.437	11.054	35.437	1.5959	2533.1	153.77	1.9663	0.96973	0.03027	0.06054	0.99999	TRUE
TCONS_00014736	TCONS_00014736_TAATAACCCATCCACCTCCA	362.82/305.32/290.73	688.7/1031.6/1485.7	305.32	1031.6	1.7531	1759.5	135000	1.9752	0.96973	0.030272	0.060545	0.99999	TRUE
TCONS_00028982	TCONS_00028982_GGTGGCTGTGGTAGTACGGG	532.41/397.63/452.12	1228.6/1581.1/1540.6	452.12	1540.6	1.7665	4707.8	304000	1.9748	0.96959	0.030412	0.060825	0.99999	TRUE
NR_047482	NR_047482_GGCGCCGAGGGCGCACCTGG	150.06/133.9/139.29	470.03/461.52/324.25	139.29	461.52	1.7212	72.592	26824	1.9675	0.96939	0.030608	0.061217	0.99999	TRUE
NR_121647	NR_121647_GGAAGCAGAGGGTACGTGAC	373.1/517.33/758.33	1153.1/1765.8/2962.6	517.33	1765.8	1.7692	39442	401000	1.971	0.96928	0.03072	0.06144	0.99999	TRUE
NR_104063	NR_104063_CTGTATTTCTCATGCAACTT	815.06/1107.7/1170.7	1999.6/3835.8/4924.9	1107.7	3835.8	1.791	44797	1930000	1.9634	0.9685	0.031496	0.062993	0.99999	TRUE
TCONS_00010320	TCONS_00010320_GTGAGCCTGGCGTTCCCGGG	308.35/185.63/108.33	486.94/623.06/615.73	185.63	615.73	1.7245	10517	48469	1.9536	0.9683	0.031701	0.063402	0.99999	TRUE
NR_110154	NR_110154_GAGGGAAGGCGAGACCGGGA	470.74/999.15/893.19	2157.4/3070/3860.9	893.19	3070	1.78	94846	1240000	1.9563	0.96804	0.031962	0.063924	0.99999	TRUE
TCONS_00015044	TCONS_00015044_CTCAGATGATAGAGATACAG	702/550.8/713.01	1508.2/2398.2/2665.8	702	2398.2	1.771	11492	753000	1.9545	0.96798	0.032024	0.064048	0.99999	TRUE
TCONS_00002215	TCONS_00002215_GAGAATCCGTCCGATCGCCC	54.475/11.158/9.949	93.556/34.187/35.437	11.158	35.437	1.5835	938.9	156.65	1.9399	0.96781	0.032195	0.064389	0.99999	TRUE
TCONS_00008968	TCONS_00008968_CTTGATGTTGTAGCCAGTGT	608.47/312.43/427.8	1102.4/1442.7/1615.9	427.8	1442.7	1.7514	22977	271000	1.9493	0.96773	0.032268	0.064536	0.99999	TRUE
TCONS_00012887	TCONS_00012887_GAGACCACAAACCCACCGGG	198.37/171.43/214.46	676.31/613.66/656.48	198.37	656.48	1.7215	492.3	55574	1.9433	0.96751	0.032491	0.064982	0.99999	TRUE
TCONS_00021905	TCONS_00021905_ATAGGAAAGGGTTAAACTGC	390.57/325.61/363.69	1005.4/1220.5/1307.6	363.69	1220.5	1.7439	1086.3	194000	1.9456	0.9675	0.032496	0.064991	0.99999	TRUE
TCONS_00009714	TCONS_00009714_TGCGGAGAACAATCACAGAG	49.336/34.489/22.109	160.06/110.25/96.567	34.489	110.25	1.6484	186.85	1529.5	1.9373	0.9675	0.032496	0.064992	0.99999	TRUE
NR_122107	NR_122107_GACTTGTGGTTACTCACCCG	154.17/39.56/19.898	144.28/84.613/126.69	39.56	126.69	1.6545	6761.4	2024.1	1.9366	0.96743	0.032573	0.065146	0.99999	TRUE
TCONS_00022565	TCONS_00022565_CGGGCCACCTACAGACACCA	118.2/48.69/4.4218	306.59/156.41/88.594	48.69	156.41	1.6635	3395.7	3095.5	1.936	0.96734	0.032662	0.065324	0.99999	TRUE
TCONS_00019293	TCONS_00019293_CGGCCAGCAGAGCCTTCGAG	199.4/181.57/248.72	659.4/654.68/738.87	199.4	659.4	1.7205	1375.4	56169	1.9409	0.96733	0.03267	0.06534	0.99999	TRUE
TCONS_00011687	TCONS_00011687_GAACAAGGAACCCTAGCTGT	525.22/766.86/878.82	1277.1/2616.2/3075.1	766.86	2616.2	1.7691	35464	904000	1.9452	0.96725	0.032753	0.065505	0.99999	TRUE
NR_047025	NR_047025_CAGCAAAGAGAGAATGAGAG	148.01/71.006/17.687	243.47/141.88/229.46	71.006	229.46	1.6783	4386	6710.6	1.9343	0.96711	0.032888	0.065776	0.99999	TRUE
TCONS_00005658	TCONS_00005658_TGGGAGGATCCCTTGAGCTC	380.3/538.63/624.57	1819.3/1571.7/2025.3	538.63	1819.3	1.7541	16228	436000	1.9394	0.96692	0.033083	0.066166	0.99999	TRUE
TCONS_00011208	TCONS_00011208_GACCGCCCGGCCGGCGCCAG	4.1113/15.216/0	18.035/5.9827/13.289	4.1113	13.289	1.4831	70.103	22.63	1.9293	0.9667	0.033299	0.066598	0.99999	TRUE
NR_117097	NR_117097_TTCTGAGTAGCTGAGAAGTC	629.03/680.64/788.18	1070.8/2376.8/2308.8	680.64	2308.8	1.7607	7114	707000	1.9368	0.96664	0.033359	0.066717	0.99999	TRUE
TCONS_00018255	TCONS_00018255_GCTGGATTCAGGGCCCTGGG	421.41/450.38/399.06	1345.8/1538.4/1413.1	421.41	1413.1	1.7431	669.31	263000	1.9345	0.96661	0.033389	0.066779	0.99999	TRUE
NR_015381	NR_015381_GGCTGAGGCTGCGGCAGAGG	38.03/5.0718/0	77.775/16.239/0	5.0718	16.239	1.5055	555.97	33.639	1.9254	0.96651	0.033485	0.066971	0.99999	TRUE
TCONS_00001219	TCONS_00001219_CATATCATGGTTACTACTGG	438.88/468.64/556.04	1370.6/1714.5/1574.3	468.64	1574.3	1.746	4261.9	327000	1.933	0.96647	0.033534	0.067068	0.99999	TRUE
TCONS_00008688	TCONS_00008688_AACTGACCAGTCCTGGGAGG	124.37/24.345/0	82.284/35.042/77.077	24.345	77.077	1.6232	5298.5	752.7	1.922	0.9664	0.033599	0.067198	0.99999	TRUE
TCONS_00000733	TCONS_00000733_CAAGAGGATCCCTTGAGCCC	619.78/397.63/526.19	1916.2/1382.9/1771.9	526.19	1771.9	1.7497	12643	415000	1.9325	0.96639	0.033608	0.067217	0.99999	TRUE
TCONS_00000733	TCONS_00000733_CAAGAGGATCCCTTGAGCCC	619.78/397.63/526.19	1916.2/1382.9/1771.9	526.19	1771.9	1.7497	12643	415000	1.9325	0.96639	0.033608	0.067217	0.99999	TRUE
TCONS_00007245	TCONS_00007245_GGCTGAGGTGGGAGGATGGC	225.09/150.13/153.66	502.72/412.81/553.71	153.66	502.72	1.7036	2557.9	32835	1.9264	0.96629	0.033713	0.067425	0.99999	TRUE
TCONS_00013741	TCONS_00013741_CAGGCGTGAGTCACCGCGTC	148.01/112.59/65.221	452/365.8/360.58	112.59	365.8	1.6911	1749.1	17312	1.9244	0.96623	0.033774	0.067548	0.99999	TRUE
TCONS_00016200	TCONS_00016200_GGGACTGACGGCAGAAAGGA	183.98/125.78/46.428	490.32/409.39/330.45	125.78	409.39	1.6946	4842	21744	1.9233	0.96611	0.033893	0.067785	0.99999	TRUE
TCONS_00003823	TCONS_00003823_TACAAGTGCATTCAGTACCC	461.49/280.98/149.23	931.05/709.38/1083.5	280.98	931.05	1.7248	24971	114000	1.9261	0.96609	0.033914	0.067829	0.99999	TRUE
NR_033961	NR_033961_CGTAGCGAGAACCGGGAGGG	345.35/322.57/434.44	633.47/1149.5/1361.7	345.35	1149.5	1.732	4227.8	174000	1.9262	0.96603	0.033969	0.067938	0.99999	TRUE
NR_033847	NR_033847_CAGGGCAGGCGATACGACGG	183.98/170.41/162.5	760.84/551.26/558.14	170.41	558.14	1.7057	123.35	40639	1.9233	0.96602	0.033979	0.067958	0.99999	TRUE
NR_026795	NR_026795_TGAGCAATGAATGAAAGGTG	470.74/103.47/108.33	346.04/351.27/409.3	108.33	351.27	1.688	65683	15991	1.9211	0.96598	0.034018	0.068037	0.99999	TRUE
TCONS_00009942	TCONS_00009942_AATCGCTTGAACCTGAGAGG	62.697/54.776/54.167	243.47/175.21/117.83	54.776	175.21	1.6596	31.56	3940.3	1.9186	0.96596	0.034035	0.06807	0.99999	TRUE
NR_110934	NR_110934_GCATCTTGTGAGTTAGAATA	776.01/983.94/1036.9	1994/3356.3/4311.9	983.94	3356.3	1.7692	23020	1510000	1.9295	0.96595	0.034048	0.068097	0.99999	TRUE
NR_026758	NR_026758_AATGACACACCATCTCTGGG	660.89/437.19/464.28	1440.5/1553.8/1684.2	464.28	1553.8	1.7405	19694	321000	1.9232	0.9657	0.034301	0.068602	0.99999	TRUE
TCONS_00015163	TCONS_00015163_GCAGGTTCAAGCAAGAGGGC	543.72/318.51/269.73	1579.2/1036.7/1056	318.51	1056	1.7261	26549	148000	1.9203	0.96559	0.034415	0.06883	0.99999	TRUE
TCONS_00024154	TCONS_00024154_GGACGAGGAGTGCAGTGAGG	289.85/76.078/59.694	294.19/244.44/190.48	76.078	244.44	1.671	22983	7732	1.9146	0.96557	0.03443	0.068859	0.99999	TRUE
TCONS_00001230	TCONS_00001230_GTTTGGACTTGCAGAGGGAA	501.58/426.03/436.65	1553.2/1449.5/1458.3	436.65	1458.3	1.7374	2164.3	283000	1.9212	0.96556	0.034442	0.068884	0.99999	TRUE
TCONS_00008754	TCONS_00008754_AGCAAGAGAGAGAGAGAGAT	240.51/107.52/105.02	693.21/347.85/299.45	107.52	347.85	1.6846	8846	15746	1.9152	0.96552	0.034481	0.068962	0.99999	TRUE
TCONS_00015577	TCONS_00015577_AAGTCGGCGCTGCCGGAGAG	296.01/171.43/184.61	704.49/458.1/604.21	184.61	604.21	1.7052	6292.4	47921	1.9168	0.96548	0.034521	0.069041	0.99999	TRUE
NR_027249	NR_027249_GGGATGGCCGAAGGTTGCGG	156.23/46.661/47.534	227.69/151.28/124.03	47.534	151.28	1.6496	5907.7	2946.9	1.9111	0.96541	0.034591	0.069182	0.99999	TRUE
TCONS_00023126	TCONS_00023126_AGAGAAACCGTGTAGACGGC	218.93/242.43/257.57	1154.2/671.77/797.34	242.43	797.34	1.7135	390.8	84030	1.9143	0.9652	0.034805	0.069609	0.99999	TRUE
NR_125938	NR_125938_GGGAGCGCGCAGGCAGGTGA	164.45/135.93/207.82	674.05/532.46/535.99	164.45	535.99	1.6985	1347.4	37764	1.9119	0.96513	0.034874	0.069748	0.99999	TRUE
NR_027123	NR_027123_AGGTCGACCCGAGCGGGCCC	89.421/162.3/139.29	197.26/452.12/543.08	139.29	452.12	1.6915	1508	26824	1.9101	0.96503	0.034967	0.069934	0.99999	TRUE
NR_026850	NR_026850_TTGAGTGTCTCCTGCAACCC	395.71/236.35/198.98	971.63/634.17/776.08	236.35	776.08	1.7111	13397	79739	1.9114	0.96497	0.03503	0.07006	0.99999	TRUE
TCONS_00018937	TCONS_00018937_GTGTCAGTCAGCACTTGGGA	35.974/31.445/16.582	99.192/106.83/37.209	31.445	99.192	1.6267	120.72	1266.9	1.9033	0.96488	0.035118	0.070236	0.99999	TRUE
TCONS_00005953	TCONS_00005953_TCAGGAAGGGCTCAGCTGGG	159.31/137.95/103.91	600.79/424.77/447.4	137.95	447.4	1.6902	807.55	26298	1.9082	0.96488	0.03512	0.07024	0.99999	TRUE
NR_040245	NR_040245_CAGGGTGAGCGCATGGCGAG	122.31/63.905/81.802	275.03/262.38/240.09	81.802	262.38	1.6694	980.63	8974.9	1.9062	0.96487	0.035127	0.070254	0.99999	TRUE
NR_033852	NR_033852_TCGGGCATTGTGGGTGGAGG	23.64/51.733/37.585	69.885/118.8/118.72	37.585	118.72	1.6335	197.31	1823	1.9002	0.96459	0.035411	0.070821	0.99999	TRUE
TCONS_00014499	TCONS_00014499_TGACTCAGAGGGTGGCCGGG	272.37/161.28/175.76	571.48/505.11/834.55	175.76	571.48	1.6954	4771.5	43311	1.9014	0.96426	0.035742	0.071484	0.99999	TRUE
NR_003929	NR_003929_TACAACTTCTTGGGAGGCTG	129.51/111.58/100.59	311.1/358.96/452.71	111.58	358.96	1.6769	221	16993	1.8977	0.9641	0.035903	0.071805	0.99999	TRUE
TCONS_00019385	TCONS_00019385_AGGGTCTCACTCTCCCACCC	251.82/429.08/541.67	801.42/1483.7/1422.8	429.08	1422.8	1.7271	22049	273000	1.9028	0.96408	0.035921	0.071841	0.99999	TRUE
NR_110745	NR_110745_TCACCAACTTACCTTTGAAC	387.49/426.03/456.55	968.24/1411.9/1535.3	426.03	1411.9	1.7263	1208.3	269000	1.9017	0.96399	0.036011	0.072021	0.99999	TRUE
TCONS_00020412	TCONS_00020412_ATTATTAAACTGAGTTCCCG	178.84/118.68/108.33	382.11/333.32/437.65	118.68	382.11	1.6786	1863.2	19293	1.8966	0.96398	0.036018	0.072035	0.99999	TRUE
NR_110220	NR_110220_CTAGCGGGCTTGCCACGCCC	142.87/91.293/44.218	233.33/292.3/336.66	91.293	292.3	1.6681	2438	11246	1.8954	0.96397	0.036035	0.072069	0.99999	TRUE
TCONS_00019459	TCONS_00019459_TGGAAGAAGAGGAGTGCGGG	380.3/170.41/158.08	773.24/552.97/286.16	170.41	552.97	1.6923	22101	40639	1.8977	0.96396	0.036037	0.072074	0.99999	TRUE
TCONS_00005932	TCONS_00005932_TGGGAGTGGTGCCTCAGCCG	171.65/61.876/44.218	238.96/196.57/141.75	61.876	196.57	1.6518	6180.7	5059.3	1.8937	0.96394	0.03606	0.072119	0.99999	TRUE
NR_120325	NR_120325_AGGGTGGGCGTGTGAGCGGG	383.38/298.22/319.47	1289.5/1050.4/735.33	319.47	1050.4	1.714	2267.8	148000	1.8972	0.96371	0.036287	0.072574	0.99999	TRUE
NR_126487	NR_126487_AGGGTGGGCGTGTGAGCGGG	383.38/298.22/319.47	1289.5/1050.4/735.33	319.47	1050.4	1.714	2267.8	148000	1.8972	0.96371	0.036287	0.072574	0.99999	TRUE
NR_033964	NR_033964_AAGCTGGGAGAGGAAAGGAG	250.79/184.61/184.61	598.53/640.15/430.57	184.61	598.53	1.6915	2189.5	47925	1.8907	0.96336	0.03664	0.07328	0.99999	TRUE
TCONS_00001336	TCONS_00001336_GAGAATGGTGTGAACTCGGG	100.73/52.747/117.18	414.8/322.21/301.22	100.73	322.21	1.6678	1286.3	13767	1.8877	0.9633	0.036704	0.073408	0.99999	TRUE
TCONS_00028226	TCONS_00028226_TGGTATTTCATGTGTATACT	689.67/833.81/1380.7	1340.2/2798.2/3563.2	833.81	2798.2	1.7455	160000	1070000	1.8953	0.96323	0.03677	0.073539	0.99999	TRUE
NR_130898	NR_130898_CGTCAGGGTGCATTGTGGGA	243.59/51.733/4.4218	355.06/163.24/77.077	51.733	163.24	1.6391	19525	3504.8	1.8836	0.96315	0.036854	0.073708	0.99999	TRUE
TCONS_00090092_MEG3	TCONS_00090092_MEG3_ACGGTGACAAATGAAGTGGG	405.99/445.31/600.25	928.79/1471.7/1734.7	445.31	1471.7	1.7224	12777	294000	1.8916	0.96313	0.036865	0.073731	0.99999	TRUE
TCONS_00008673	TCONS_00008673_CGGTGTGTTTGCTACTACCC	165.48/190.7/160.29	661.65/534.17/404.87	165.48	534.17	1.6847	331.53	38252	1.8851	0.96292	0.037077	0.074153	0.99999	TRUE
TCONS_00002424	TCONS_00002424_AGCCACAACTACTAAAGTAC	382.35/135.93/133.76	687.58/315.37/436.77	135.93	436.77	1.6768	30365	25508	1.8836	0.96286	0.037137	0.074274	0.99999	TRUE
NR_103785	NR_103785_GGAGGAATAGAGGTCTAGGG	340.21/384.45/376.95	936.68/1239.3/1746.2	376.95	1239.3	1.7144	703.14	209000	1.8871	0.96282	0.037182	0.074365	0.99999	TRUE
TCONS_00006112	TCONS_00006112_GGACAGTGGTGAACTAAGTG	193.23/227.22/169.13	625.58/561.52/628.13	193.23	625.58	1.6897	867.95	52648	1.8843	0.9628	0.037197	0.074393	0.99999	TRUE
NR_047476	NR_047476_GGTGGCCGCCGCGCCAGGCG	200.43/110.57/100.59	419.31/287.17/353.49	110.57	353.49	1.6678	4087.1	16676	1.8811	0.96272	0.037284	0.074567	0.99999	TRUE
TCONS_00021951	TCONS_00021951_TTGGAATGGTGTGATGTCCG	38.03/0/17.687	40.578/79.485/54.928	17.687	54.928	1.5815	363.32	394.29	1.8755	0.96268	0.037325	0.074649	0.99999	TRUE
TCONS_00009426	TCONS_00009426_TCAGCACTGAAACATGAGTG	164.45/108.54/127.13	477.92/338.45/407.53	127.13	407.53	1.6729	869.39	22225	1.8809	0.96265	0.037346	0.074693	0.99999	TRUE
TCONS_00010966	TCONS_00010966_CGAGGTGGGCAGATCACTTG	133.62/186.64/113.86	644.74/351.27/428.79	133.62	428.79	1.6748	1601.1	24625	1.881	0.96265	0.037351	0.074702	0.99999	TRUE
TCONS_00019147	TCONS_00019147_CGGCCTGGCGCCTAGAGAAG	297.04/670.5/968.36	1174.5/2232.4/2700.3	670.5	2232.4	1.7338	114000	685000	1.8871	0.96261	0.037388	0.074777	0.99999	TRUE
TCONS_00014580	TCONS_00014580_GGACAGAAATACACATCTGT	294.99/295.18/355.95	853.27/964.07/1033	295.18	964.07	1.7042	1846.5	126000	1.8837	0.96261	0.037393	0.074787	0.99999	TRUE
TCONS_00021836	TCONS_00021836_GAATTGGAGAGTAGAGTGGG	91.476/57.819/82.908	468.91/263.24/178.07	82.908	263.24	1.655	351.44	9225.9	1.8774	0.96249	0.037506	0.075012	0.99999	TRUE
TCONS_00022492	TCONS_00022492_AGGCAGGAGGGAGAGATGGA	0/9.1293/42.007	21.416/63.246/28.35	9.1293	28.35	1.5348	582.13	105.27	1.8734	0.96248	0.037517	0.075035	0.99999	TRUE
NR_130898	NR_130898_GCAATTACTCTTTCCCGGCG	183.98/213.02/226.61	689.83/636.73/764.56	213.02	689.83	1.6906	514.01	64362	1.8795	0.96236	0.037639	0.075279	0.99999	TRUE
TCONS_00011942	TCONS_00011942_TATGCAGTATGGCAGAAGGT	296.01/272.86/286.31	431.71/933.3/1069.3	286.31	933.3	1.7013	137.46	118000	1.8802	0.96233	0.037674	0.075348	0.99999	TRUE
NR_120627	NR_120627_GAGAAGTGGGAACGGAGGGA	275.46/376.33/485.29	1234.3/932.45/1500.8	376.33	1234.3	1.7109	11024	208000	1.8807	0.96227	0.037726	0.075453	0.99999	TRUE
TCONS_00000248	TCONS_00000248_GCGTGACTCACCCTGGAGAG	92.504/75.063/66.326	266.01/197.43/237.43	75.063	237.43	1.6483	190.26	7521.8	1.8721	0.96207	0.037928	0.075855	0.99999	TRUE
TCONS_00016945	TCONS_00016945_AGAACAGGGAAAGACCAGTG	235.37/200.84/164.71	856.65/648.7/511.19	200.84	648.7	1.6865	1248.9	57012	1.8756	0.96205	0.037946	0.075892	0.99999	TRUE
TCONS_00003581	TCONS_00003581_GTTCAGATATTCTCTGAGAC	85.309/67.963/29.847	114.97/214.52/273.75	67.963	214.52	1.644	876.86	6133.4	1.8714	0.96204	0.037963	0.075925	0.99999	TRUE
NR_027240	NR_027240_GAGGGTGTCGGTGACCCTGG	111.01/50.718/120.49	391.13/353.83/240.09	111.01	353.83	1.6636	1862.3	16813	1.8727	0.962	0.037998	0.075997	0.99999	TRUE
TCONS_00024332	TCONS_00024332_GACAGATCTATGTTTGGGTA	189.12/104.48/69.643	332.52/325.63/369.44	104.48	332.52	1.6608	4188.8	14843	1.8717	0.96194	0.038065	0.07613	0.99999	TRUE
TCONS_00007049	TCONS_00007049_GGCTACACTCTTCTCGACAA	174.73/60.862/17.687	316.74/191.45/105.43	60.862	191.45	1.6373	7415	4890.6	1.8673	0.96172	0.038283	0.076567	0.99999	TRUE
NR_126335	NR_126335_TGTGCCACTGTACTCCAGCC	11.306/17.244/1.1054	34.942/23.931/56.7	11.306	34.942	1.5463	69.657	160.81	1.8639	0.9617	0.038302	0.076604	0.99999	TRUE
TCONS_00008935	TCONS_00008935_GCCCTGCGGTCATCGGAGGG	65.781/29.417/24.32	91.301/152.13/82.392	29.417	91.301	1.6015	674.16	1105.9	1.8609	0.96134	0.038656	0.077312	0.99999	TRUE
NR_015340	NR_015340_CATCTGATTTACCTGTTGAA	589.97/789.18/1227	1589.3/2623/2836.8	789.18	2623	1.7315	116000	959000	1.8726	0.96131	0.038689	0.077379	0.99999	TRUE
TCONS_00022692	TCONS_00022692_GCTTCTTTCATGTTGTCTAA	317.6/240.41/210.03	704.49/776.9/784.05	240.41	776.9	1.6881	3440.6	82586	1.8669	0.96123	0.03877	0.077541	0.99999	TRUE
NR_046224	NR_046224_AACAGGGAGGTGGAACGGGA	352.54/340.83/318.37	1172.3/1110.2/924.92	340.83	1110.2	1.7008	320.89	170000	1.8681	0.96122	0.038783	0.077566	0.99999	TRUE
TCONS_00018605	TCONS_00018605_CTGGTTGTTACAGAGACCCA	182.95/104.48/90.646	331.39/360.67/151.5	104.48	331.39	1.6559	3174.7	14843	1.8625	0.96113	0.038868	0.077735	0.99999	TRUE
TCONS_00011692	TCONS_00011692_GGCCAGGGATATCCCATCAC	343.29/276.92/227.72	550.06/897.41/1055.2	276.92	897.41	1.6927	3413	111000	1.8662	0.96113	0.038874	0.077748	0.99999	TRUE
NR_073475	NR_073475_GGGCGGGTACTGAGTGGGCG	136.7/84.193/102.81	325.75/340.16/239.2	102.81	325.75	1.6543	747.66	14358	1.8606	0.96097	0.039026	0.078052	0.99999	TRUE
TCONS_00025741	TCONS_00025741_GTTGTATCATTCTCTCTGGG	299.1/131.87/190.14	613.18/541.01/610.41	190.14	610.41	1.6775	7633.9	50924	1.8624	0.96092	0.03908	0.07816	0.99999	TRUE
TCONS_00025884	TCONS_00025884_GAGGGCAGCCGGGCCCGAAC	710.23/868.3/1276.8	1516.1/2887.1/4023.9	868.3	2887.1	1.7322	95923	1170000	1.868	0.96087	0.039134	0.078267	0.99999	TRUE
TCONS_00022769	TCONS_00022769_TGCGCCGGGCGGCTCCAGAG	57.558/68.977/106.12	216.42/152.99/218.83	68.977	216.42	1.6355	755.08	6322.8	1.8542	0.96054	0.039464	0.078928	0.99999	TRUE
TCONS_00024155	TCONS_00024155_CCAGGAAAGCAATTCCCGCT	126.42/33.474/29.847	174.71/57.263/103.65	33.474	103.65	1.602	4326.3	1439.1	1.85	0.96036	0.039642	0.079285	0.99999	TRUE
NR_110202	NR_110202_GGGCCCGCCCGCTGCTCCGG	17.473/17.244/5.5272	43.96/52.99/113.4	17.244	52.99	1.5652	68.671	374.64	1.8468	0.96019	0.039814	0.079629	0.99999	TRUE
NR_027706	NR_027706_TGGGAATTCGAGGCTCTCCC	198.37/93.322/82.908	524.14/294.01/186.93	93.322	294.01	1.6451	5571.8	11766	1.8501	0.96007	0.039927	0.079855	0.99999	TRUE
TCONS_00011890	TCONS_00011890_TAGACTAAAGACAGAGAGAG	153.15/62.891/53.061	305.46/196.57/129.35	62.891	196.57	1.6287	4121.3	5230.9	1.8484	0.96004	0.039956	0.079912	0.99999	TRUE
TCONS_00015182	TCONS_00015182_GGAAGACTCAGTGTTGGTAA	158.28/154.18/105.02	507.23/421.35/490.81	154.18	490.81	1.6641	1217.1	33068	1.8512	0.96	0.040004	0.080008	0.99999	TRUE
NR_045128	NR_045128_TACTCATTACTGTTCTGGAA	743.12/835.84/1063.4	1741.5/2762.3/2863.3	835.84	2762.3	1.7234	30198	1080000	1.854	0.95963	0.040367	0.080734	0.99999	TRUE
NR_110578	NR_110578_CGCAGGGTCGGGAGGAGGCC	296.01/283.01/234.35	911.89/926.47/883.28	283.01	911.89	1.6845	1268.2	116000	1.8496	0.95963	0.040367	0.080734	0.99999	TRUE
NR_001554a	NR_001554a_GGATGATGTACAGGCTGGAG	227.15/204.9/512.92	568.1/763.22/726.47	227.15	726.47	1.6729	41081	73474	1.8421	0.95903	0.040965	0.08193	0.99999	TRUE
TCONS_00004223	TCONS_00004223_AGCGGCTGGATGTCGCGCGG	54.475/155.2/106.12	333.64/328.19/378.3	106.12	333.64	1.6434	2538	15327	1.8378	0.95892	0.041085	0.08217	0.99999	TRUE
NR_033963	NR_033963_TGGATCCGAACCGTGGAGAG	364.88/390.53/591.41	823.97/1263.2/1592	390.53	1263.2	1.691	20505	225000	1.8414	0.95876	0.041237	0.082473	0.99999	TRUE
TCONS_00014884	TCONS_00014884_CAAGAAGGATGAGGACAAGG	545.77/371.26/362.58	1199.3/1117.9/1346.6	371.26	1199.3	1.689	15266	202000	1.8408	0.95873	0.041266	0.082532	0.99999	TRUE
TCONS_00022632	TCONS_00022632_AAGGTGCCGAGAGAACACAA	718.45/398.65/379.17	1345.8/1289.7/1214.6	398.65	1289.7	1.6914	51327	234000	1.8407	0.95869	0.041307	0.082614	0.99999	TRUE
TCONS_00020994	TCONS_00020994_GTGGTGATCTCGGTCTCGGG	212.76/172.44/155.87	594.02/546.99/388.04	172.44	546.99	1.6597	950.11	41642	1.8355	0.95853	0.041474	0.082948	0.99999	TRUE
NR_120419	NR_120419_TGGGAGGACTCGTGTCTCGG	72.976/116.65/100.59	364.08/214.52/315.39	100.59	315.39	1.6389	510.33	13730	1.8332	0.95851	0.041494	0.082988	0.99999	TRUE
NR_027341	NR_027341_CGCCCGGAGCCTGGGCGGGT	12.334/27.388/9.949	29.307/37.606/59.358	12.334	37.606	1.5337	116.16	191.25	1.8274	0.95844	0.041562	0.083123	0.99999	TRUE
NR_002795	NR_002795_ACAAAGAAAGGAAGCCGGGA	986.71/930.18/1227	3254.2/3137.5/3502.1	986.71	3254.2	1.7206	30476	1520000	1.8388	0.95816	0.041835	0.083671	0.99999	TRUE
TCONS_00010092	TCONS_00010092_AAGTGTGTATACACTTTGGG	241.54/202.87/316.16	656.02/836.73/770.77	241.54	770.77	1.6699	3531.3	83391	1.8327	0.95814	0.04186	0.083719	0.99999	TRUE
TCONS_00028202	TCONS_00028202_AGATGCATTAAATAGCAAGA	180.9/114.62/89.541	472.29/359.82/308.31	114.62	359.82	1.6418	2510.7	17960	1.8296	0.95813	0.04187	0.08374	0.99999	TRUE
TCONS_00008514	TCONS_00008514_TGGATAGAGGTATGCCTGGA	15.417/10.144/19.898	54.104/25.64/46.955	15.417	46.955	1.5464	23.943	299.04	1.8237	0.9581	0.041904	0.083808	0.99999	TRUE
TCONS_00004641	TCONS_00004641_TGGAGCTCGGGACGTGATCG	144.92/106.51/97.279	333.64/291.44/350.83	106.51	333.64	1.6382	780.44	15442	1.8278	0.95799	0.042008	0.084016	0.99999	TRUE
TCONS_00004522	TCONS_00004522_TGGCATAAATACTCTTACTG	345.35/128.82/93.962	587.26/405.12/359.69	128.82	405.12	1.6453	24049	22841	1.8281	0.95795	0.042047	0.084095	0.99999	TRUE
NR_037460	NR_037460_GTGATCCCACACTCGCTGGG	169.59/83.178/133.76	569.22/399.99/420.82	133.76	420.82	1.6463	1921.2	24678	1.8273	0.95786	0.042136	0.084272	0.99999	TRUE
TCONS_00005221	TCONS_00005221_TACATTGACTCAACCTGAGG	278.54/147.08/116.07	408.04/518.79/463.35	147.08	463.35	1.6488	9121.4	30008	1.8257	0.95768	0.042325	0.08465	0.99999	TRUE
TCONS_00005221	TCONS_00005221_TACATTGACTCAACCTGAGG	278.54/147.08/116.07	408.04/518.79/463.35	147.08	463.35	1.6488	9121.4	30008	1.8257	0.95768	0.042325	0.08465	0.99999	TRUE
NR_034170	NR_034170_CACATGGCCGGCAAGCGGAG	108.95/157.23/100.59	355.06/341.01/324.25	108.95	341.01	1.6372	1200.3	16179	1.8245	0.95767	0.04233	0.08466	0.99999	TRUE
TCONS_00004118	TCONS_00004118_GGGATAGAGCTGGGAGTCCC	360.77/105.49/96.173	429.45/329.9/310.08	105.49	329.9	1.6356	32625	15141	1.8238	0.95761	0.042386	0.084773	0.99999	TRUE
TCONS_00027178	TCONS_00027178_CCGAGAGGTATCAGCCGGGC	165.48/55.79/60.799	190.49/188.03/139.09	60.799	188.03	1.6129	5491.6	4880.2	1.8212	0.95756	0.042436	0.084871	0.99999	TRUE
NR_034054	NR_034054_AAGCCAAGCACACATTGGGA	143.9/53.761/63.01	369.71/194.87/132	63.01	194.87	1.6135	3314	5251.3	1.8196	0.95739	0.042605	0.08521	0.99999	TRUE
NR_027049	NR_027049_AGGGCTCTGAAGGCGAGGCG	129.51/31.445/34.269	104.83/116.24/45.183	34.269	104.83	1.5853	4539.1	1509.7	1.816	0.95723	0.042766	0.085531	0.99999	TRUE
TCONS_00017426	TCONS_00017426_TATAAAGATTTAACTCCGAG	44.196/42.603/26.531	130.75/58.972/141.75	42.603	130.75	1.5953	130.44	2355.3	1.8163	0.95721	0.04279	0.08558	0.99999	TRUE
TCONS_00023506	TCONS_00023506_CGCTTGGACCCAGGAGGCGG	642.39/771.93/963.94	1879/2521.3/4011.5	771.93	2521.3	1.7063	26824	916000	1.8276	0.95721	0.042792	0.085583	0.99999	TRUE
NR_105012	NR_105012_ATTGCAATTGGAATGCCTAC	980.54/1335.9/1108.8	2381.7/3648.6/3857.4	1108.8	3648.6	1.7175	34021	1930000	1.8261	0.95692	0.043076	0.086151	0.99999	TRUE
TCONS_00024487	TCONS_00024487_CGGCCTGAGCGGAGGCCCAG	127.45/48.69/19.898	136.39/149.57/149.72	48.69	149.57	1.5994	3516.1	3095.5	1.8131	0.95687	0.043132	0.086264	0.99999	TRUE
TCONS_00024366	TCONS_00024366_TATCAGGGAAGCCCTGAGGC	52.419/11.158/8.8435	33.815/61.536/24.806	11.158	33.815	1.5178	853.91	156.65	1.8103	0.95683	0.043169	0.086338	0.99999	TRUE
NR_104343	NR_104343_GAGGGAGGAGGGAAGAGGGT	31.863/19.273/0	98.064/13.675/58.472	19.273	58.472	1.5526	264.97	468.92	1.8102	0.9568	0.043201	0.086402	0.99999	TRUE
TCONS_00008278	TCONS_00008278_TAGGTCTGTTGGCAGGTGGG	182.95/143.03/184.61	423.82/576.9/920.49	182.95	576.9	1.6515	798.45	47040	1.8164	0.95671	0.04329	0.086579	0.99999	TRUE
TCONS_00023651	TCONS_00023651_TGTGCTGGGCACAGTGGCCC	149.03/52.747/33.163	205.15/129.91/162.13	52.747	162.13	1.6017	4827.4	3647	1.8112	0.95666	0.043343	0.086686	0.99999	TRUE
TCONS_00000734	TCONS_00000734_TCATAAGGTCAGATATCCCA	247.71/198.82/168.03	362.95/627.33/733.56	198.82	627.33	1.6529	1669.1	55832	1.8135	0.9564	0.043597	0.087194	0.99999	TRUE
TCONS_00000734	TCONS_00000734_TCATAAGGTCAGATATCCCA	247.71/198.82/168.03	362.95/627.33/733.56	198.82	627.33	1.6529	1669.1	55832	1.8135	0.9564	0.043597	0.087194	0.99999	TRUE
NR_110831	NR_110831_CTTTGGTACATAAATATTGG	133.62/126.8/177.98	267.14/417.94/483.72	133.62	417.94	1.6379	1007.1	24625	1.8118	0.95639	0.043607	0.087214	0.99999	TRUE
TCONS_00000038	TCONS_00000038_GATCAGCCGAGAGGTCTGGG	470.74/478.78/544.98	1981.6/1541/1319.2	478.78	1541	1.6843	2223.5	342000	1.8165	0.95633	0.043666	0.087331	0.99999	TRUE
TCONS_00013953	TCONS_00013953_CGGAGGAGGCCGGAACCCTG	38.03/13.187/4.4218	46.214/15.384/39.867	13.187	39.867	1.5264	346.99	218.59	1.8046	0.95629	0.043711	0.087421	0.99999	TRUE
TCONS_00018869	TCONS_00018869_TGGCCCGCAAGATTCCTCCT	1053.5/1516.5/1103.2	2184.5/3620.4/3708.5	1103.2	3620.4	1.7135	86624	1910000	1.8192	0.95626	0.043742	0.087484	0.99999	TRUE
TCONS_00004276	TCONS_00004276_CTAGAGTGGTCTTGAACTCC	241.54/369.23/316.16	653.76/1044.4/1006.4	316.16	1006.4	1.6674	4192.3	145000	1.811	0.95598	0.044023	0.088046	0.99999	TRUE
TCONS_00004276	TCONS_00004276_CTAGAGTGGTCTTGAACTCC	241.54/369.23/316.16	653.76/1044.4/1006.4	316.16	1006.4	1.6674	4192.3	145000	1.811	0.95598	0.044023	0.088046	0.99999	TRUE
NR_002612	NR_002612_GGTTGGCAGCGTTCGGGCCC	171.65/96.365/74.064	246.85/352.98/298.56	96.365	298.56	1.6214	3082.3	12569	1.8035	0.95571	0.04429	0.088579	0.99999	TRUE
NR_003081	NR_003081_ACAGGATAGAGTAGACAGCT	561.19/483.85/590.3	1200.4/1808.5/2375.2	561.19	1808.5	1.6864	3414.4	475000	1.8107	0.95571	0.044294	0.088588	0.99999	TRUE
TCONS_00002017	TCONS_00002017_GCGCGGTGTCCTGGCCGCCG	16.445/11.158/16.582	179.22/18.803/49.612	16.445	49.612	1.5367	13.986	340.49	1.7975	0.95559	0.04441	0.088821	0.99999	TRUE
TCONS_00010554	TCONS_00010554_CAGGGCAGAGTTACATGGTG	517/217.07/176.87	715.76/571.78/683.06	217.07	683.06	1.6493	45785	66915	1.8014	0.95519	0.044814	0.089628	0.99999	TRUE
NR_110079	NR_110079_AATTCCTAGAATACCACAGA	551.94/448.35/444.39	1942.1/1239.3/1433.4	448.35	1433.4	1.6746	5373.4	299000	1.8027	0.95501	0.044986	0.089971	0.99999	TRUE
TCONS_00026718	TCONS_00026718_ATGGACTGGTGTGTGGTGGG	397.77/356.04/371.43	1002.1/1182/1300.6	371.43	1182	1.6674	465.26	203000	1.8011	0.95494	0.045059	0.090118	0.99999	TRUE
NR_110301	NR_110301_TTGAGAGGGAACTGGAGGAG	88.393/47.675/39.796	297.57/145.29/31.894	47.675	145.29	1.5876	860.01	2964.9	1.7928	0.9549	0.0451	0.0902	0.99999	TRUE
TCONS_00029325	TCONS_00029325_CCACCGGGCGCGCGCCGCGG	380.3/439.22/371.43	1210.6/1057.2/1445.8	380.3	1210.6	1.6679	1775.5	213000	1.8006	0.95488	0.045124	0.090249	0.99999	TRUE
NR_110019	NR_110019_ACGGCGGACGGCGGGCGGGA	48.308/32.46/16.582	95.81/98.287/106.31	32.46	98.287	1.5692	251.64	1351.6	1.7905	0.95479	0.045212	0.090424	0.99999	TRUE
NR_026805	NR_026805_CAGAGCCGCGGCTTGCTTTC	1191.2/2391.9/3623.6	2675.9/7950.2/14790	2391.9	7950.2	1.7324	1480000	9460000	1.8074	0.95477	0.045226	0.090452	0.99999	TRUE
TCONS_00027178	TCONS_00027178_CGGACCTCCGGGAACAGCTC	152.12/111.58/126.02	445.23/333.32/390.7	126.02	390.7	1.6247	444.8	21829	1.7914	0.95442	0.045585	0.09117	0.99999	TRUE
TCONS_00016675	TCONS_00016675_TAGAGTCTTTGTTGGTGGCC	681.45/852.07/800.34	1411.2/2586.2/2859.8	800.34	2586.2	1.6909	8405.5	987000	1.7975	0.95425	0.045748	0.091496	0.99999	TRUE
NR_102709	NR_102709_AACAGCTAGCGGAGCCGCCC	397.77/443.28/563.77	1412.4/1244.4/1545.1	443.28	1412.4	1.6696	8295.1	292000	1.7943	0.95418	0.045817	0.091634	0.99999	TRUE
NR_105007	NR_105007_TAAGTATTTATCAGAGAGGC	180.9/49.704/49.745	323.5/151.28/63.787	49.745	151.28	1.5854	8600.5	3234.4	1.7853	0.95414	0.045862	0.091724	0.99999	TRUE
nontargeting	nontargeting_GTCGCTGCGCCAGTGAGAAC	157.26/177.51/142.6	489.19/376.91/496.12	157.26	489.19	1.6311	312.57	34440	1.7887	0.95405	0.045952	0.091903	0.99999	TRUE
NR_002169	NR_002169_TAAGAATCAGTGAGTCGTCT	893.18/2009.5/3334	1932/6632.3/13058	2009.5	6632.3	1.7222	1500000	6600000	1.7993	0.95404	0.045961	0.091922	0.99999	TRUE
NR_111950	NR_111950_CGCGGAGGGTCCGCGGCGGG	57.558/50.718/107.23	213.04/155.55/175.42	57.558	175.42	1.591	1256.9	4361.6	1.7846	0.95402	0.045982	0.091963	0.99999	TRUE
NR_027389	NR_027389_GCGCGGCCTGACGGAGGCCG	116.14/45.647/46.428	140.9/82.049/163.01	46.428	140.9	1.581	2430.4	2808.3	1.7826	0.9539	0.046104	0.092208	0.99999	TRUE
NR_110457	NR_110457_GAACAATAGCCGCCGCCTCC	657.81/815.55/1031.4	1430.4/2632.4/2874	815.55	2632.4	1.6893	35731	1030000	1.7934	0.95384	0.046164	0.092329	0.99999	TRUE
TCONS_00008755	TCONS_00008755_GCCAGTATGTTGCTTGGGTA	339.18/321.55/252.04	1015.6/1002.5/1082.6	321.55	1015.6	1.6561	2571.5	150000	1.7894	0.95383	0.046175	0.092349	0.99999	TRUE
NR_024100	NR_024100_GAGATGGTATTTCCAGACAA	271.35/192.73/183.5	741.68/574.34/601.55	192.73	601.55	1.637	3132.8	52367	1.7865	0.95375	0.046251	0.092501	0.99999	TRUE
TCONS_00026584	TCONS_00026584_AGGCGGCCCGGTGGCAGCAG	686.59/1647.3/2633.2	2517/5404.1/6168.8	1647.3	5404.1	1.7133	947000	4380000	1.7951	0.9537	0.046303	0.092606	0.99999	TRUE
TCONS_00008111	TCONS_00008111_GAGATGGCAGAATCTCACAG	45.224/9.1293/17.687	59.74/52.99/43.411	17.687	52.99	1.5306	415.77	394.29	1.7779	0.95364	0.04636	0.092719	0.99999	TRUE
NR_038882	NR_038882_AGCCCTTCCTCAGATGAGAG	148.01/132.88/111.65	379.86/411.1/516.5	132.88	411.1	1.622	339.79	24347	1.783	0.95355	0.04645	0.0929	0.99999	TRUE
NR_024096	NR_024096_GGAGTGAGCTTCTTTGCCAC	324.79/460.52/302.89	1314.3/1024.8/830.12	324.79	1024.8	1.6547	9451.2	154000	1.7861	0.95349	0.04651	0.093019	0.99999	TRUE
NR_027266	NR_027266_GGGAAAGAATGGAAAGGACA	179.87/57.819/68.537	348.3/97.433/209.08	68.537	209.08	1.5951	6254.9	6240.3	1.7791	0.95341	0.046592	0.093185	0.99999	TRUE
NR_073199	NR_073199_GAGGTTCAGTGAAGAATGGG	353.57/120.71/210.03	738.3/614.51/655.59	210.03	655.59	1.6375	14291	62518	1.782	0.95325	0.046746	0.093493	0.99999	TRUE
TCONS_00029612	TCONS_00029612_GGGAGACCGCAGCCAGCGGA	70.92/25.359/9.949	108.21/76.066/61.13	25.359	76.066	1.5478	1156.6	817.76	1.7732	0.9531	0.046897	0.093795	0.99999	TRUE
TCONS_00015878	TCONS_00015878_GGAGTGCAAGTTGACAGCCC	178.84/54.776/57.483	351.68/123.07/174.53	57.483	174.53	1.5856	7367.6	4349.9	1.7747	0.95302	0.046983	0.093967	0.99999	TRUE
NR_126062	NR_126062_GGGTAGTGTCGTAGGGAAGA	255.93/541.67/353.74	690.96/1116.2/1351.1	353.74	1116.2	1.6551	22443	183000	1.7816	0.953	0.047004	0.094007	0.99999	TRUE
TCONS_00022675	TCONS_00022675_TAGAGTCATTGGCCTCCTAG	181.92/20.287/15.476	176.97/60.682/40.753	20.287	60.682	1.5348	13075	520.17	1.7711	0.95294	0.047065	0.094129	0.99999	TRUE
TCONS_00005118	TCONS_00005118_TGAGAGTCAAGGACAGGGAG	154.17/61.876/81.802	305.46/195.72/249.83	81.802	249.83	1.599	2817.3	8974.9	1.7737	0.95279	0.047214	0.094429	0.99999	TRUE
TCONS_00011214	TCONS_00011214_AGGCAGGTGCCAAGGAGCAG	462.52/558.92/673.21	1774.2/2066.6/1780.7	558.92	1780.7	1.67	11178	471000	1.7811	0.95274	0.047257	0.094514	0.99999	TRUE
TCONS_00001990	TCONS_00001990_GGGCTAGTCACATGGCACTG	137.73/32.46/49.745	281.79/150.42/127.57	49.745	150.42	1.5772	4020	3234.4	1.7703	0.95261	0.047388	0.094776	0.99999	TRUE
NR_104642	NR_104642_TAGCTTAAAGCATGGTAAAT	642.39/722.23/781.55	1374/2333.3/2312.3	722.23	2312.3	1.6774	4946.3	799000	1.7793	0.95244	0.047562	0.095125	0.99999	TRUE
NR_104063	NR_104063_TTGGGAAAGTAGGGATACGA	412.16/183.6/217.77	861.16/656.39/677.74	217.77	677.74	1.6334	19477	67358	1.7723	0.95224	0.047759	0.095518	0.99999	TRUE
TCONS_00023788	TCONS_00023788_GGATGGTCCCTGCTAGGTAA	63.725/86.221/49.745	318.99/193.16/166.56	63.725	193.16	1.5848	350.76	5374.3	1.7655	0.95204	0.047962	0.095923	0.99999	TRUE
NR_037159	NR_037159_AGAGGAAATCTTGTTTCATG	178.84/145.05/147.02	453.12/481.18/433.22	147.02	453.12	1.6173	508.13	29983	1.7678	0.95194	0.04806	0.09612	0.99999	TRUE
TCONS_00008312	TCONS_00008312_CACAGGAGTTGTCTGATCCC	330.96/120.71/70.748	555.7/262.38/370.32	120.71	370.32	1.6092	23351	19978	1.766	0.95184	0.048165	0.096329	0.99999	TRUE
NR_038277	NR_038277_GTGTTTGTGTACATGAAGGG	33.918/26.374/24.32	138.64/78.63/24.806	26.374	78.63	1.5405	30.57	885.61	1.756	0.95131	0.048687	0.097375	0.99999	TRUE
nontargeting	nontargeting_CGAATATTATTTCTATCGGG	195.29/63.905/33.163	369.71/193.16/161.24	63.905	193.16	1.5808	9103.1	5405.5	1.758	0.95125	0.048753	0.097506	0.99999	TRUE
NR_024158	NR_024158_GGCGGTGCGTGGCACGAGGG	143.9/9.1293/33.163	101.45/99.142/86.822	33.163	99.142	1.5515	6419.6	1412	1.7559	0.95124	0.04876	0.097519	0.99999	TRUE
NR_110244	NR_110244_AATCAGGGTAGAATAGTGGG	567.36/277.94/400.17	922.03/1258.1/1274.9	400.17	1258.1	1.6501	21447	236000	1.7653	0.95124	0.048764	0.097528	0.99999	TRUE
TCONS_00022864	TCONS_00022864_GCTTGCACAGGGCGAGGCGG	195.29/203.89/224.4	631.22/517.08/637.87	203.89	631.22	1.6256	247.45	58807	1.7622	0.95121	0.048788	0.097576	0.99999	TRUE
NR_073512	NR_073512_CAAGACCCTACACATCTGGG	192.2/138.97/254.25	448.62/594/636.1	192.2	594	1.6228	3341.9	52072	1.7608	0.95109	0.048913	0.097825	0.99999	TRUE
TCONS_00022565	TCONS_00022565_AAATAGCTTCTTTACTCCTG	277.51/242.43/236.56	752.95/774.33/405.76	242.43	752.95	1.6309	632.49	84030	1.7612	0.95103	0.048974	0.097948	0.99999	TRUE
TCONS_00010633	TCONS_00010633_ATAGGTTAATAGACTGACCC	193.23/430.09/309.52	707.87/965.78/1106.5	309.52	965.78	1.6385	14030	139000	1.7599	0.95078	0.049221	0.098442	0.99999	TRUE
NR_003263	NR_003263_ACGGGCGGAGCCACCGCGCA	959.99/512.26/571.51	1573.5/1808.5/1992.5	571.51	1808.5	1.6602	77213	493000	1.7622	0.95075	0.049247	0.098493	0.99999	TRUE
NR_126482	NR_126482_AACGTCATGCTAAGTGAGAG	114.09/127.81/79.592	503.85/287.17/348.17	114.09	348.17	1.6012	689.16	17788	1.7551	0.95071	0.049287	0.098574	0.99999	TRUE
TCONS_00013102	TCONS_00013102_CGCCTGGCCCTCTGAATGGG	381.32/203.89/102.81	711.25/621.35/629.9	203.89	629.9	1.6226	20850	58807	1.7568	0.95064	0.049365	0.098729	0.99999	TRUE
TCONS_00014740	TCONS_00014740_TTAGAATGAAGACCATCCCT	636.22/572.1/447.7	1817/1728.1/1809.1	572.1	1809.1	1.6592	9793.4	494000	1.7604	0.95055	0.049447	0.098895	0.99999	TRUE
NR_109773	NR_109773_GAGTCAGGAGGAGCAGGGAA	156.23/101.44/71.854	463.27/308.54/153.27	101.44	308.54	1.5954	1938.7	13967	1.7524	0.95047	0.049532	0.099064	0.99999	TRUE
TCONS_00018348	TCONS_00018348_TGTCAGTCTTGCCTATCCCT	503.63/486.9/609.1	1522.8/1583.7/1989.8	503.63	1583.7	1.6509	5701.3	380000	1.7531	0.94983	0.050171	0.10034	0.99999	TRUE
NR_024032	NR_024032_GTATCTCAGAACTCAGCCCT	426.55/307.35/285.2	790.15/955.52/1157	307.35	955.52	1.6332	7348.9	137000	1.7508	0.94981	0.050187	0.10037	0.99999	TRUE
NR_033985	NR_033985_GGAACGCCTAGGGAGACCTG	255.93/34.489/19.898	102.57/80.339/108.97	34.489	102.57	1.5452	24624	1529.5	1.7409	0.94963	0.050367	0.10073	0.99999	TRUE
TCONS_00000604	TCONS_00000604_ACGCTCCCGGGAGACGCGGG	312.46/409.8/439.96	1281.6/1368.3/1222.6	409.8	1281.6	1.6425	5192.9	248000	1.7503	0.94963	0.050372	0.10074	0.99999	TRUE
NR_015445	NR_015445_GAGATTTCCACTTATCCTGC	153.15/97.379/57.483	304.34/241.87/295.02	97.379	295.02	1.5893	2350.8	12842	1.744	0.94958	0.050415	0.10083	0.99999	TRUE
TCONS_00022140	TCONS_00022140_GCTGTCCCTCCCTCAAGGAG	95.588/75.063/77.381	427.2/233.33/164.78	77.381	233.33	1.5799	168.43	8006.6	1.7428	0.94955	0.05045	0.1009	0.99999	TRUE
TCONS_00003196	TCONS_00003196_TTGGTCCCGGGTGGTAACAT	767.78/1184.8/1170.7	2563.2/3748.6/5420.2	1170.7	3748.6	1.6782	81254	2160000	1.7525	0.94936	0.050636	0.10127	0.99999	TRUE
TCONS_00019498	TCONS_00019498_CGCGCACCGCTGCCTCTCCG	96.616/48.69/25.425	145.41/27.35/157.7	48.69	145.41	1.559	1419.1	3095.5	1.7383	0.94924	0.050758	0.10152	0.99999	TRUE
NR_002929	NR_002929_GGCGGGACCTTATAAATCCC	64.753/25.359/25.425	116.1/75.211/69.989	25.425	75.211	1.5281	773.34	822.09	1.7364	0.94923	0.050771	0.10154	0.99999	TRUE
TCONS_00023051	TCONS_00023051_CTGCAGGGCCATGGCCAGTG	523.16/505.16/501.87	994.17/1595.7/1584.9	505.16	1584.9	1.6477	167.54	382000	1.7472	0.94918	0.050815	0.10163	0.99999	TRUE
TCONS_00029913	TCONS_00029913_AATCGCTTGAACCCGGGCGG	209.68/386.47/565.98	667.29/1205.1/1481.3	386.47	1205.1	1.6382	31741	220000	1.746	0.94918	0.050818	0.10164	0.99999	TRUE
TCONS_00028558	TCONS_00028558_CTGGGTGAGGAACAGCAGGG	46.252/85.207/114.97	257/193.16/417.28	85.207	257	1.5815	1201.5	9759.4	1.7389	0.94909	0.050909	0.10182	0.99999	TRUE
NR_002803	NR_002803_TGAGTGCACATGGCTGTGGG	202.48/230.26/318.37	708.99/645.28/769.88	230.26	708.99	1.6183	4267.1	75564	1.7416	0.94894	0.051063	0.10213	0.99999	TRUE
TCONS_00028348	TCONS_00028348_GTGCCCTGTGTGCCACTGGG	300.12/190.7/140.39	706.74/584.6/512.96	190.7	584.6	1.611	7252.3	51237	1.7402	0.94887	0.051129	0.10226	0.99999	TRUE
TCONS_00028390	TCONS_00028390_GTCAGGCGTACTCGCACGGG	390.57/420.96/511.82	716.88/1313.6/1503.4	420.96	1313.6	1.6395	4589.1	262000	1.7433	0.94884	0.051156	0.10231	0.99999	TRUE
TCONS_00010078	TCONS_00010078_TGGGAGTGCTAAAGAAGCTC	216.87/260.69/267.52	935.56/645.28/804.43	260.69	804.43	1.6219	983.44	97599	1.7405	0.94876	0.051239	0.10248	0.99999	TRUE
TCONS_00026351	TCONS_00026351_TATCAATTCAACTTACTGAG	389.55/539.64/462.07	914.14/1444.4/1644.3	462.07	1444.4	1.6422	5638.7	318000	1.7426	0.94872	0.051279	0.10256	0.99999	TRUE
TCONS_00004239	TCONS_00004239_CAATGGTCCTTAGAAGAGAG	282.65/171.43/309.52	625.58/873.48/896.57	282.65	873.48	1.6243	6546.4	115000	1.7399	0.94866	0.051339	0.10268	0.99999	TRUE
NR_027106	NR_027106_GGCTTAGAGGAACTCACCCA	297.04/160.27/226.61	696.6/567.5/722.04	226.61	696.6	1.6158	4680.8	73118	1.7381	0.94856	0.051438	0.10288	0.99999	TRUE
TCONS_00013650	TCONS_00013650_TATGTTGATTGATGTCACCG	311.43/517.33/276.36	688.7/964.07/995.79	311.43	964.07	1.6271	21812	141000	1.7391	0.94853	0.051473	0.10295	0.99999	TRUE
TCONS_00024246	TCONS_00024246_GCAGCTAGCCGACCAAGCCC	30.835/8.1149/0	31.561/20.512/23.92	8.1149	23.92	1.451	291.02	83.501	1.7297	0.94851	0.051487	0.10297	0.99999	TRUE
NR_103446	NR_103446_CGAAGTTGTTCCGCGCTGGG	200.43/129.84/142.6	446.36/433.32/349.95	142.6	433.32	1.5967	1753.3	28155	1.7326	0.94817	0.051834	0.10367	0.99999	TRUE
TCONS_00023326	TCONS_00023326_TGGGAAAGTCATTTAACACC	201.45/233.3/224.4	615.44/687.16/789.37	224.4	687.16	1.6102	302.97	71655	1.7287	0.94753	0.052472	0.10494	0.99999	TRUE
TCONS_00008302	TCONS_00008302_AATCTCACTAAAGGTTAGGT	753.4/1044.8/1450.3	1386.4/3314.4/4565.2	1044.8	3314.4	1.6646	125000	1710000	1.735	0.94749	0.052512	0.10502	0.99999	TRUE
TCONS_00024919	TCONS_00024919_CGGGCAGCCGCTGTTCCTCC	268.26/234.32/214.46	780.01/717.93/583.83	234.32	717.93	1.6112	773.36	78334	1.7279	0.94741	0.052586	0.10517	0.99999	TRUE
TCONS_00021342	TCONS_00021342_ATGTTTGAATACCAGTGAGG	304.24/219.1/218.88	325.75/670.06/815.95	219.1	670.06	1.6083	3623.8	68210	1.7267	0.94731	0.052689	0.10538	0.99999	TRUE
NR_027487	NR_027487_CAGGATCCCGGGAGTGGCCC	375.16/241.42/156.97	537.66/751.26/739.76	241.42	739.76	1.6115	12508	83306	1.7266	0.94725	0.052749	0.1055	0.99999	TRUE
TCONS_00003833	TCONS_00003833_CTCTCGAAAGAGCTGATCAC	1440/1582.4/1952.2	2024.4/5063.9/7110.5	1582.4	5063.9	1.6775	78516	4030000	1.7341	0.94717	0.052828	0.10566	0.99999	TRUE
TCONS_00027154	TCONS_00027154_GGCTTGGCGCAGTTCATGGG	279.57/256.64/180.19	1068.6/787.15/727.35	256.64	787.15	1.6131	3185.2	94493	1.7258	0.94714	0.05286	0.10572	0.99999	TRUE
NR_119385	NR_119385_GCCTGAGGTGAATGCCAGTG	523.16/337.78/348.21	1075.3/948.69/1219.9	348.21	1075.3	1.6239	15358	177000	1.7269	0.94711	0.052893	0.10579	0.99999	TRUE
TCONS_00018359	TCONS_00018359_GCAAGCTTGGTATATGACAG	721.53/1036.7/1112.1	1915.1/3283.7/3391.4	1036.7	3283.7	1.6624	52502	1680000	1.7316	0.9471	0.052896	0.10579	0.99999	TRUE
NR_026954	NR_026954_GGCTAAATCCTCCAATTGGG	126.42/37.532/56.377	300.96/167.52/85.936	56.377	167.52	1.5543	2630.7	4180.1	1.719	0.94704	0.052956	0.10591	0.99999	TRUE
TCONS_00024481	TCONS_00024481_AGAAGAAGAAGAGGAAGAAG	200.43/37.532/148.13	668.42/448.7/446.51	148.13	448.7	1.5924	7483.4	30449	1.7225	0.94703	0.052974	0.10595	0.99999	TRUE
NR_037851	NR_037851_AATATGATTTGGTGCTAGAT	711.25/831.78/800.34	1474.3/2518.7/3487.9	800.34	2518.7	1.6528	4462.3	987000	1.7295	0.947	0.053001	0.106	0.99999	TRUE
TCONS_00025893	TCONS_00025893_CAAGGCTATTGTCATTGGGT	324.79/296.2/364.79	825.09/1000.8/1218.2	324.79	1000.8	1.6206	1209	154000	1.7251	0.94694	0.053063	0.10613	0.99999	TRUE
NR_003584	NR_003584_TAGCGAATCTGAACAAAGTG	219.95/181.57/216.67	837.49/592.29/660.91	216.67	660.91	1.6045	621.21	66655	1.7207	0.94664	0.053362	0.10672	0.99999	TRUE
NR_045529	NR_045529_AGCTACTCTGGAGGCTGAAG	118.2/38.546/50.85	190.49/115.38/150.61	50.85	150.61	1.5479	2343.7	3383.4	1.7151	0.94664	0.053359	0.10672	0.99999	TRUE
NR_110909	NR_110909_CATCGATAGTTACTGATGGA	510.83/395.6/586.99	773.24/1588.8/2206.9	510.83	1588.8	1.6351	9538.6	391000	1.7243	0.94663	0.05337	0.10674	0.99999	TRUE
NR_051989	NR_051989_TTGGGAGGAAACACTAGTAG	151.09/46.661/80.697	459.89/241.02/200.22	80.697	241.02	1.5668	3056.8	8727.5	1.7161	0.94657	0.053428	0.10686	0.99999	TRUE
NR_027142	NR_027142_GGGATTGTCACAGTCCCGCC	148.01/188.67/248.72	705.61/573.49/568.77	188.67	573.49	1.5988	2629.9	50120	1.7189	0.9465	0.053502	0.107	0.99999	TRUE
NR_037626	NR_037626_GGGATTGTCACAGTCCCGCC	148.01/188.67/248.72	705.61/573.49/568.77	188.67	573.49	1.5988	2629.9	50120	1.7189	0.9465	0.053502	0.107	0.99999	TRUE
NR_003668	NR_003668_AGTAGTTCCCTTTACTTGGG	293.96/190.7/131.55	603.04/579.47/475.75	190.7	579.47	1.5984	7080.6	51237	1.7175	0.94634	0.053664	0.10733	0.99999	TRUE
TCONS_00012212	TCONS_00012212_TAAAGAGTTGAAGATGGGAA	241.54/265.76/276.36	869.05/633.31/813.29	265.76	813.29	1.61	349.57	102000	1.7181	0.94625	0.053753	0.10751	0.99999	TRUE
TCONS_00012212	TCONS_00012212_TAAAGAGTTGAAGATGGGAA	241.54/265.76/276.36	869.05/633.31/813.29	265.76	813.29	1.61	349.57	102000	1.7181	0.94625	0.053753	0.10751	0.99999	TRUE
NR_109962	NR_109962_CTCTAGGTAGAACATTTATC	495.41/1032.6/1296.7	1598.3/3366.6/3260.2	1032.6	3260.2	1.6577	179000	1670000	1.7236	0.9462	0.053799	0.1076	0.99999	TRUE
TCONS_00013587	TCONS_00013587_AGAGGAGCAGCCGGGCGCAG	381.32/173.46/72.959	873.56/524.77/434.11	173.46	524.77	1.5916	26654	42148	1.7112	0.94566	0.054338	0.10868	0.99999	TRUE
NR_102756	NR_102756_GGGAACACGGCAGCTGGGCG	267.23/269.82/245.41	619.95/816.21/1060.5	267.23	816.21	1.6072	241.56	103000	1.7129	0.94565	0.054354	0.10871	0.99999	TRUE
TCONS_00004196	TCONS_00004196_AGTTAGTAAGTGTCAGAGCC	329.93/229.25/196.77	618.82/697.41/747.73	229.25	697.41	1.6009	5596.1	74879	1.7109	0.94549	0.054513	0.10903	0.99999	TRUE
TCONS_00016184	TCONS_00016184_TGTGGACATATTTGGTTGGG	235.37/75.063/96.173	293.07/287.17/127.57	96.173	287.17	1.5683	9910.9	12518	1.7071	0.94547	0.054533	0.10907	0.99999	TRUE
TCONS_00011408	TCONS_00011408_CGGGTAAATCGTAGGAGACC	214.82/57.819/42.007	211.91/170.93/105.43	57.819	170.93	1.5475	12449	4402.2	1.7049	0.94542	0.054576	0.10915	0.99999	TRUE
TCONS_00026344	TCONS_00026344_CGTGGACTGGATGTTCTCTG	106.89/101.44/38.69	304.34/257.26/302.99	101.44	302.99	1.5693	1983.4	13967	1.7054	0.94525	0.054753	0.10951	0.99999	TRUE
TCONS_00001841	TCONS_00001841_GCGAAACTGCAAGAACCGGG	171.65/89.264/100.59	339.28/299.99/279.96	100.59	299.99	1.5669	2588.4	13730	1.7017	0.94482	0.055184	0.11037	0.99999	TRUE
TCONS_00020439	TCONS_00020439_GGGAAGCTCCTTATTGGGAA	22.612/5.0718/14.371	41.706/19.657/55.814	14.371	41.706	1.4742	77.195	259.67	1.6963	0.94481	0.055195	0.11039	0.99999	TRUE
TCONS_00009842	TCONS_00009842_AATTCGTCTCAGAACATTAC	582.78/762.8/759.44	1592.7/2368.3/2597.6	759.44	2368.3	1.6396	15610	886000	1.7094	0.9447	0.055297	0.11059	0.99999	TRUE
TCONS_00012298	TCONS_00012298_CGAGAGGATCATTTGAATGC	499.52/588.33/570.41	951.34/1765.8/2136	570.41	1765.8	1.6285	2672.9	491000	1.7063	0.9445	0.055504	0.11101	0.99999	TRUE
NR_125762	NR_125762_GGTGGGAGGGACCCGGTGGG	141.84/54.776/71.854	223.18/151.28/212.62	71.854	212.62	1.552	2594.9	6876.1	1.6976	0.94449	0.055508	0.11102	0.99999	TRUE
TCONS_00008948	TCONS_00008948_TCGTATGTGCCAAACACTTA	1531.5/2212.3/3190.3	3047.9/7069.9/8440.3	2212.3	7069.9	1.6757	710000	8050000	1.712	0.94446	0.055545	0.11109	0.99999	TRUE
TCONS_00002016	TCONS_00002016_TGGGTGGTTCGCCTGAGCTC	471.77/521.39/427.8	690.96/1453.8/1771	471.77	1453.8	1.6216	2197.3	332000	1.7051	0.94445	0.05555	0.1111	0.99999	TRUE
TCONS_00013556	TCONS_00013556_CAGGTGTACACGGAGTGCCA	296.01/90.279/108.33	453.12/323.07/240.97	108.33	323.07	1.5676	17775	15991	1.6981	0.94436	0.055639	0.11128	0.99999	TRUE
TCONS_00013556	TCONS_00013556_CAGGTGTACACGGAGTGCCA	296.01/90.279/108.33	453.12/323.07/240.97	108.33	323.07	1.5676	17775	15991	1.6981	0.94436	0.055639	0.11128	0.99999	TRUE
TCONS_00013556	TCONS_00013556_CAGGTGTACACGGAGTGCCA	296.01/90.279/108.33	453.12/323.07/240.97	108.33	323.07	1.5676	17775	15991	1.6981	0.94436	0.055639	0.11128	0.99999	TRUE
NR_110575	NR_110575_GGCTCGGCTGCAGAGAGGAG	4.1113/48.69/14.371	85.665/21.367/41.639	14.371	41.639	1.472	641.52	259.67	1.6922	0.94432	0.055676	0.11135	0.99999	TRUE
TCONS_00019858	TCONS_00019858_GTAGGAGAAAGTTTCAGCAC	109.98/54.776/53.061	161.19/89.741/167.44	54.776	161.19	1.5399	1525.1	3940.3	1.6952	0.94432	0.055679	0.11136	0.99999	TRUE
TCONS_00017040	TCONS_00017040_AATTCAAGATTACATTTGGG	445.05/344.89/235.46	1211.7/1054.7/901	344.89	1054.7	1.6098	11003	174000	1.7025	0.9443	0.055698	0.1114	0.99999	TRUE
NR_003525	NR_003525_GCTGAAGGTGATCCAGAGTG	173.7/190.7/142.6	523.01/246.15/532.45	173.7	523.01	1.5847	628.11	42271	1.699	0.94424	0.055764	0.11153	0.99999	TRUE
TCONS_00017160	TCONS_00017160_GAAGGTAGGGAGGAGAAAGA	127.45/57.819/4.4218	170.2/194.87/74.419	57.819	170.2	1.5414	3849.9	4402.2	1.6938	0.94414	0.05586	0.11172	0.99999	TRUE
NR_120335	NR_120335_TGAGAGGGTGTAGACCGCCC	142.87/163.31/134.86	525.26/428.19/372.98	142.87	428.19	1.5769	241.04	28264	1.6972	0.94412	0.055882	0.11176	0.99999	TRUE
TCONS_00027178	TCONS_00027178_TGGGTAGAAGAAAGGCTGGG	127.45/65.934/101.7	482.43/302.55/284.39	101.7	302.55	1.5635	971.15	14042	1.695	0.94402	0.055976	0.11195	0.99999	TRUE
NR_024408	NR_024408_CCTAAATATGGACATGAGAG	335.07/496.03/449.91	820.58/1382.9/1810	449.91	1382.9	1.6178	7657.6	301000	1.7011	0.94401	0.055994	0.11199	0.99999	TRUE
TCONS_00000815	TCONS_00000815_TGCCCTCCCGGGCCCAGAGG	18.501/107.52/56.377	64.249/196.57/165.67	56.377	165.67	1.5384	2025.3	4180.1	1.6904	0.94375	0.056251	0.1125	0.99999	TRUE
NR_125717	NR_125717_TTAATTCTTCAGCGGGCCGG	217.9/258.66/217.77	658.27/750.4/586.49	217.9	658.27	1.5906	830.9	67439	1.6958	0.94374	0.056258	0.11252	0.99999	TRUE
TCONS_00000734	TCONS_00000734_GAAGAAAGTATCGATCATTC	266.21/291.12/301.78	884.83/954.67/857.59	291.12	884.83	1.6005	367.26	123000	1.696	0.94362	0.05638	0.11276	0.99999	TRUE
TCONS_00000734	TCONS_00000734_GAAGAAAGTATCGATCATTC	266.21/291.12/301.78	884.83/954.67/857.59	291.12	884.83	1.6005	367.26	123000	1.696	0.94362	0.05638	0.11276	0.99999	TRUE
NR_103772	NR_103772_AGCTGCCCGTCTGCCCTGGG	569.41/613.69/531.72	2169.8/1757.2/1745.3	569.41	1757.2	1.624	1690.9	489000	1.6986	0.94358	0.056418	0.11284	0.99999	TRUE
NR_073552	NR_073552_GTCCTTCCCAGGTGTCTGGG	115.12/61.876/77.381	376.48/167.52/228.57	77.381	228.57	1.5504	832.18	8006.6	1.6897	0.94352	0.056478	0.11296	0.99999	TRUE
TCONS_00014349	TCONS_00014349_TGCAGTATTACATGGCTATC	1178.9/1236.5/1502.3	1902.7/3884.5/4966.6	1236.5	3884.5	1.6507	36978	2420000	1.7012	0.94348	0.056515	0.11303	0.99999	TRUE
NR_120467	NR_120467_CCCAGGACAGCAGGTCCGGG	236.4/220.12/223.3	678.56/674.34/591.81	223.3	674.34	1.5902	90.877	70929	1.6936	0.94347	0.056531	0.11306	0.99999	TRUE
NR_110943	NR_110943_GCGAGCTGGTGAAGTAGCCG	69.892/92.307/65.221	180.35/205.98/260.47	69.892	205.98	1.5458	262.13	6496.2	1.6884	0.94342	0.056583	0.11317	0.99999	TRUE
TCONS_00007074	TCONS_00007074_CCGTGCAGCTGGAGACCCAG	214.82/54.776/44.218	252.49/160.68/139.09	54.776	160.68	1.5354	12862	3940.3	1.6871	0.94337	0.056634	0.11327	0.99999	TRUE
TCONS_00025420	TCONS_00025420_CAAGGTGGGCAGATCACTTG	96.616/80.135/38.69	623.33/236.74/235.66	80.135	236.74	1.551	994.63	8603.1	1.6885	0.94336	0.056638	0.11328	0.99999	TRUE
TCONS_00014261	TCONS_00014261_AGTGATTTCTATTAACCTAC	462.52/232.29/175.76	645.87/776.04/701.66	232.29	701.66	1.5907	28101	76943	1.6921	0.94328	0.056722	0.11344	0.99999	TRUE
NR_036652	NR_036652_GTGCGGAGCGAGTATTCGTG	123.34/39.56/32.058	153.3/115.38/87.708	39.56	115.38	1.5207	3537.6	2024.1	1.6853	0.94327	0.056725	0.11345	0.99999	TRUE
TCONS_00013220	TCONS_00013220_CATGGGAGGAACTCAGTGGG	104.84/12.172/60.799	367.46/178.63/74.419	60.799	178.63	1.5393	2152	4880.2	1.6867	0.94327	0.05673	0.11346	0.99999	TRUE
TCONS_00025335	TCONS_00025335_GCGATAGAGCAGTAGGAGAG	245.65/96.365/114.97	479.05/340.16/341.97	114.97	341.97	1.5644	8712.2	18071	1.6887	0.94322	0.05678	0.11356	0.99999	TRUE
TCONS_00023867	TCONS_00023867_CTAGGCAACATTCGAAACCC	139.78/75.063/60.799	170.2/221.36/283.5	75.063	221.36	1.5476	2196.1	7521.8	1.6868	0.9432	0.056801	0.1136	0.99999	TRUE
TCONS_00010947	TCONS_00010947_ATAACTAGAGAACCAATCCC	163.42/9.1293/28.741	83.411/85.467/33.666	28.741	83.411	1.505	9262	1054.9	1.6832	0.94314	0.056859	0.11372	0.99999	TRUE
NR_015392	NR_015392_GGAAGGGATAGCCAGCGCGA	44.196/74.049/38.69	156.68/129.06/115.17	44.196	129.06	1.5248	460.74	2539	1.6841	0.9431	0.056904	0.11381	0.99999	TRUE
TCONS_00012028	TCONS_00012028_CGCCGTTCTCCACGTGCTCA	727.7/1120.9/1458.1	2047/3506.7/4799.1	1120.9	3506.7	1.6446	134000	1980000	1.6963	0.94294	0.057056	0.11411	0.99999	TRUE
NR_126364	NR_126364_GGTGATTTAGGGATTGAGAG	310.4/256.64/326.1	712.38/941.85/1029.5	310.4	941.85	1.5982	1568.8	140000	1.6884	0.94268	0.057323	0.11465	0.99999	TRUE
NR_033942	NR_033942_GCAGGAAGCAGGATTTCGGG	254.9/212/147.02	704.49/637.59/598.89	212	637.59	1.584	3031.3	63732	1.6858	0.94257	0.057434	0.11487	0.99999	TRUE
NR_037599	NR_037599_GCACCTGCTCCCACAGAAGG	69.892/10.144/2.2109	85.665/29.059/29.236	10.144	29.236	1.44	1816.4	129.64	1.6768	0.94248	0.057518	0.11504	0.99999	TRUE
NR_026679	NR_026679_AGATACCCAAGCTAAAGGAA	609.5/555.87/730.7	828.47/1876.9/3156.6	609.5	1876.9	1.621	8782	563000	1.6895	0.94246	0.05754	0.11508	0.99999	TRUE
NR_031679	NR_031679_TTGTATTTCTGGTAGAGACG	83.254/82.164/143.71	299.83/119.65/245.4	83.254	245.4	1.5482	1827.9	9305.2	1.681	0.94245	0.057554	0.11511	0.99999	TRUE
NR_034018	NR_034018_TAGAAAGGGAGGAGCGAGAG	43.169/40.575/44.218	215.29/125.64/84.164	43.169	125.64	1.5196	3.9143	2419.6	1.6765	0.9422	0.057804	0.11561	0.99999	TRUE
NR_026769	NR_026769_AAGTTTAGAAGAAGAGAGGA	105.87/74.049/12.16	217.55/102.56/240.09	74.049	217.55	1.542	2421.3	7314.5	1.6778	0.94212	0.057877	0.11575	0.99999	TRUE
TCONS_00021438	TCONS_00021438_GATTGACGTTCTTCCCTCCC	402.91/505.16/716.32	1283.9/1682/1546.8	505.16	1546.8	1.6126	27524	382000	1.6855	0.94207	0.057925	0.11585	0.99999	TRUE
TCONS_00021257	TCONS_00021257_GGGAATGAGCGTGAACTGGG	55.503/92.307/49.745	251.36/132.47/162.13	55.503	162.13	1.5296	693.88	4048.2	1.6758	0.942	0.057995	0.11599	0.99999	TRUE
NR_111000	NR_111000_TGGCTAGGGCTAGGGCTCCA	87.365/199.83/119.39	353.93/176.92/389.81	119.39	353.93	1.5599	3748.3	19530	1.6783	0.94195	0.058046	0.11609	0.99999	TRUE
NR_046231	NR_046231_GCAGGAAGGTAACGCCAGTG	146.98/79.121/117.18	347.17/201.7/442.97	117.18	347.17	1.5588	1168.2	18793	1.6777	0.94189	0.058111	0.11622	0.99999	TRUE
NR_026581	NR_026581_ACCTCCTCTGCGTCACTCCG	287.79/90.279/67.432	384.37/265.8/163.01	90.279	265.8	1.5474	19767	10991	1.6742	0.94159	0.058406	0.11681	0.99999	TRUE
TCONS_00021761	TCONS_00021761_CAAGCTGTGAGGAACAGCCA	104.84/35.503/23.214	202.89/71.793/102.77	35.503	102.77	1.5073	2479.2	1622.7	1.6698	0.94145	0.058546	0.11709	0.99999	TRUE
NR_122035	NR_122035_GCTTTGTGCGCGGCGCGGGC	321.71/169.4/192.35	448.62/578.61/574.97	192.35	574.97	1.5748	8630.6	52152	1.6755	0.94136	0.058637	0.11727	0.99999	TRUE
TCONS_00018637	TCONS_00018637_TACGGGAGGTAGGAAACGGG	296.01/212/210.03	634.6/558.96/727.35	212	634.6	1.5772	3530.8	63732	1.674	0.94113	0.058874	0.11775	0.99999	TRUE
TCONS_00019541	TCONS_00019541_CCGCAACCAAAGACACCCTC	1073/1061/1148.6	1678.4/3333.2/4048.7	1073	3333.2	1.6343	2922.5	1810000	1.6809	0.94109	0.058905	0.11781	0.99999	TRUE
NR_027387	NR_027387_GGAGACCCGGAAGGCGGTGG	50.363/144.04/57.483	19.162/167.52/283.5	57.483	167.52	1.5268	3771.4	4349.9	1.6683	0.94108	0.058921	0.11784	0.99999	TRUE
TCONS_00001807	TCONS_00001807_CTCAGAGCGTAGAGATGGAG	418.32/462.55/551.61	978.39/1408.5/1766.6	462.55	1408.5	1.6044	4944.1	318000	1.6762	0.94099	0.059014	0.11803	0.99999	TRUE
TCONS_00026351	TCONS_00026351_AAATTACCACTATTGTCTTC	391.6/711.07/908.67	831.86/2186.3/2766.8	711.07	2186.3	1.619	70553	773000	1.6774	0.9409	0.059103	0.11821	0.99999	TRUE
TCONS_00017652	TCONS_00017652_TACATTGAGGCTAGTGTATA	750.31/771.93/884.35	1624.3/2377.7/3635	771.93	2377.7	1.6218	6552.6	916000	1.6776	0.94087	0.059131	0.11826	0.99999	TRUE
NR_027263	NR_027263_GAGAGAAATCCGTCAGCGCG	225.09/95.351/91.751	342.66/280.33/212.62	95.351	280.33	1.5459	8423.1	12298	1.668	0.94081	0.059193	0.11839	0.99999	TRUE
NR_121607	NR_121607_GTACAATATACATGTGCAAG	260.04/137.95/145.92	499.34/309.39/432.34	145.92	432.34	1.5605	6543.6	29520	1.667	0.94047	0.059535	0.11907	0.99999	TRUE
NR_125397	NR_125397_CAAGGGCTTAGAACGGTGCC	558.11/645.14/590.3	1280.5/1804.2/2601.1	590.3	1804.2	1.6102	2021.6	527000	1.6726	0.9404	0.0596	0.1192	0.99999	TRUE
TCONS_00024845	TCONS_00024845_TGCACAATCTTGAGAAAGTC	333.02/313.44/539.45	978.39/1071.8/1003.8	333.02	1003.8	1.5889	21500	162000	1.668	0.94015	0.059853	0.11971	0.99999	TRUE
NR_024472	NR_024472_GTAAAGATGACTATAAAGAC	198.37/212/300.68	375.35/632.46/965.67	212	632.46	1.5724	4024.7	63732	1.6655	0.94008	0.059924	0.11985	0.99999	TRUE
TCONS_00005970	TCONS_00005970_GGGCAGCTGAATCCTTCCCT	296.01/200.84/231.04	901.74/662.37/690.14	231.04	690.14	1.5746	2566.8	76089	1.6644	0.93989	0.060108	0.12022	0.99999	TRUE
TCONS_00029691	TCONS_00029691_TGGTCATGGATCTCCTGACG	193.23/63.905/85.119	271.65/163.24/248.95	85.119	248.95	1.5372	6069.1	9738.7	1.6601	0.93988	0.060119	0.12024	0.99999	TRUE
TCONS_00014317	TCONS_00014317_GGGAAGATTGCTAGAAACCC	108.95/115.64/159.18	374.22/340.16/325.14	115.64	340.16	1.5484	970.46	18289	1.6602	0.93974	0.060261	0.12052	0.99999	TRUE
TCONS_00014317	TCONS_00014317_GGGAAGATTGCTAGAAACCC	108.95/115.64/159.18	374.22/340.16/325.14	115.64	340.16	1.5484	970.46	18289	1.6602	0.93974	0.060261	0.12052	0.99999	TRUE
TCONS_00004137	TCONS_00004137_GCCGGCCCATGAGGAAAGCG	190.15/248.52/144.81	463.27/564.94/755.7	190.15	564.94	1.566	2731.3	50931	1.6607	0.93954	0.060461	0.12092	0.99999	TRUE
TCONS_00006595	TCONS_00006595_ATGTTCAGTAGTAATCTGGG	482.05/284.02/263.09	828.47/851.25/895.68	284.02	851.25	1.5802	19826	116000	1.6621	0.93949	0.060505	0.12101	0.99999	TRUE
TCONS_00028348	TCONS_00028348_AGGAGTTGCAGGGATGTTAG	111.01/57.819/56.377	185.98/167.52/101	57.819	167.52	1.5185	1415.4	4402.2	1.6533	0.93921	0.060789	0.12158	0.99999	TRUE
NR_125732	NR_125732_GCACGGCGGGAGTGCGGGAG	7.1948/0/0	11.272/3.4187/0	1.0144	3.4187	1.1333	25.882	2.0443	1.6816	0.93913	0.060872	0.12174	0.99999	TRUE
TCONS_00014171	TCONS_00014171_TGGAAGGTAGGAGGAGGGAA	0/11.158/0	30.434/3.4187/0	1.0144	3.4187	1.1333	62.251	2.0443	1.6816	0.93913	0.060872	0.12174	0.99999	TRUE
TCONS_00028573	TCONS_00028573_CTGTAAGGACAAGCTGGGAG	18.501/1.0144/0	9.0174/3.4187/0	1.0144	3.4187	1.1333	153.4	2.0443	1.6816	0.93913	0.060872	0.12174	0.99999	TRUE
TCONS_00007245	TCONS_00007245_TTGAGACCAGTCTCCTAGGG	284.71/328.66/367.01	810.44/1010.2/986.93	328.66	986.93	1.5835	1701.1	157000	1.6594	0.93907	0.060928	0.12186	0.99999	TRUE
NR_073135	NR_073135_GGCTCGACGGCCGCGGCGGA	58.586/39.56/37.585	241.22/113.67/64.673	39.56	113.67	1.4994	182.94	2024.1	1.6473	0.93861	0.061393	0.12279	0.99999	TRUE
TCONS_00003525	TCONS_00003525_GAGAATGGCGTGAACCTGGG	914.76/1010.3/1063.4	2518.1/3108.4/3779.4	1010.3	3108.4	1.6204	5975.5	1600000	1.6605	0.93857	0.061432	0.12286	0.99999	TRUE
NR_073485	NR_073485_CCCAGGGACTTCGGCAAGCG	444.02/672.53/953.99	635.73/2049.5/2160.8	672.53	2049.5	1.6062	65720	689000	1.6585	0.93855	0.061455	0.12291	0.99999	TRUE
TCONS_00019743	TCONS_00019743_ACAGATTGCAGTAAAGGAGA	192.2/213.02/217.77	849.89/632.46/487.27	213.02	632.46	1.5655	227.91	64362	1.6533	0.93854	0.061459	0.12292	0.99999	TRUE
NR_120526	NR_120526_ATACAAGGCTAAGGGATTGC	428.6/424.01/509.61	1037/1433.3/1292.6	428.6	1292.6	1.5903	3291.4	272000	1.6562	0.93852	0.061481	0.12296	0.99999	TRUE
TCONS_00013490	TCONS_00013490_AGCGCAGGCAGTAGTAGTAC	557.08/931.19/802.55	1871.1/2455.5/2487.7	802.55	2455.5	1.6121	38401	993000	1.6589	0.9385	0.061498	0.123	0.99999	TRUE
TCONS_00013490	TCONS_00013490_AGCGCAGGCAGTAGTAGTAC	557.08/931.19/802.55	1871.1/2455.5/2487.7	802.55	2455.5	1.6121	38401	993000	1.6589	0.9385	0.061498	0.123	0.99999	TRUE
TCONS_00024496	TCONS_00024496_GAAAGGTGGAGTGTGCTGGG	502.61/397.63/301.78	1197.1/1199.1/1090.6	397.63	1197.1	1.5876	10103	233000	1.6557	0.9385	0.0615	0.123	0.99999	TRUE
TCONS_00017954	TCONS_00017954_GTGGCCTTAACTACAATTGG	102.78/66.948/53.061	172.46/322.21/194.02	66.948	194.02	1.5211	738.47	5947	1.6478	0.93844	0.061558	0.12312	0.99999	TRUE
TCONS_00020916	TCONS_00020916_CGTGTACCGTCTGGAGGAGG	99.699/52.747/47.534	152.17/99.142/160.35	52.747	152.17	1.5109	1115.8	3647	1.6463	0.93836	0.061636	0.12327	0.99999	TRUE
TCONS_00014869	TCONS_00014869_GGCCAGCGCGAGTTCCGGGT	77.087/132.88/50.85	236.71/223.92/198.45	77.087	223.92	1.5263	1900.7	7944.2	1.6474	0.93833	0.061669	0.12334	0.99999	TRUE
NR_026893	NR_026893_GCACTGGCTTCTTTGTCTGC	301.15/74.049/84.013	388.88/244.44/165.67	84.013	244.44	1.5296	23624	9480.5	1.6476	0.93831	0.061693	0.12339	0.99999	TRUE
TCONS_00022029	TCONS_00022029_CAGGTTCTGCATACTTTGGG	115.12/131.87/86.224	458.76/336.74/285.27	115.12	336.74	1.5403	557.68	18119	1.6464	0.938	0.062003	0.12401	0.99999	TRUE
NR_024464	NR_024464_GTGAGAGGCACGTGGTCACG	183.98/43.618/45.323	264.89/114.53/130.23	45.323	130.23	1.5023	9614.4	2673.2	1.6423	0.93792	0.062084	0.12417	0.99999	TRUE
TCONS_00020234	TCONS_00020234_GCTGCACAGCAGAGCTGGAG	302.18/267.79/263.09	787.9/797.41/836.32	267.79	797.41	1.5706	602.28	103000	1.649	0.93786	0.062145	0.12429	0.99999	TRUE
TCONS_00003683	TCONS_00003683_AAAGAGCTGTAACACAAACA	601.28/744.55/709.69	1237.6/2160.6/2702.1	709.69	2160.6	1.6048	6484.2	770000	1.6532	0.93784	0.062163	0.12433	0.99999	TRUE
TCONS_00025728	TCONS_00025728_ACTGGGCCTGGGTTAGTGCG	124.37/42.603/78.486	279.54/169.23/227.69	78.486	227.69	1.5246	1696.3	8243.3	1.6433	0.93779	0.062208	0.12442	0.99999	TRUE
NR_038837	NR_038837_AGAGCAAGAAATAGATTGTG	537.55/296.2/291.84	1053.9/883.73/825.69	296.2	883.73	1.5738	29136	127000	1.6487	0.93777	0.062232	0.12446	0.99999	TRUE
NR_104171	NR_104171_GGAATGTGGGTGAATGATCA	280.6/146.07/101.7	577.11/429.05/424.36	146.07	429.05	1.548	10033	29583	1.6452	0.93771	0.062285	0.12457	0.99999	TRUE
TCONS_00024903	TCONS_00024903_GTGGAAGTCAAAGGTGCTCA	207.62/78.106/68.537	397.89/226.49/101.88	78.106	226.49	1.5239	8432.8	8161.6	1.6425	0.93769	0.062314	0.12463	0.99999	TRUE
NR_033874	NR_033874_GGACAATGAGGAGGAGCGGG	283.68/222.15/245.41	640.24/778.61/728.24	245.41	728.24	1.5653	1002.9	86168	1.6448	0.93738	0.062625	0.12525	0.99999	TRUE
TCONS_00009501	TCONS_00009501_GTAAAGTAAGAAACTCAGAG	94.56/77.092/85.119	297.57/247/85.05	85.119	247	1.5259	76.782	9738.7	1.6404	0.93738	0.062623	0.12525	0.99999	TRUE
NR_110154	NR_110154_TGAAAGCCTTCAGTCCCGTG	339.18/240.41/245.41	972.75/728.18/582.06	245.41	728.18	1.5652	4409.4	86168	1.6446	0.93735	0.062651	0.1253	0.99999	TRUE
TCONS_00027166	TCONS_00027166_CGCTTGAGTCTGGGAGGCGG	72.976/91.293/55.272	315.61/211.1/174.53	72.976	211.1	1.5197	324.48	7098.4	1.6395	0.93734	0.062665	0.12533	0.99999	TRUE
TCONS_00004629	TCONS_00004629_TGAGACTCACAGAAGAGACC	373.1/306.34/274.15	882.58/944.41/913.4	306.34	913.4	1.573	2746.6	136000	1.6454	0.93732	0.062682	0.12536	0.99999	TRUE
TCONS_00014845	TCONS_00014845_TAATTAATCTGACCTTTGGA	306.29/304.31/265.31	634.6/917.06/907.2	304.31	907.2	1.5727	762.66	134000	1.6453	0.93731	0.062688	0.12538	0.99999	TRUE
TCONS_00014845	TCONS_00014845_TAATTAATCTGACCTTTGGA	306.29/304.31/265.31	634.6/917.06/907.2	304.31	907.2	1.5727	762.66	134000	1.6453	0.93731	0.062688	0.12538	0.99999	TRUE
NR_001434	NR_001434_GCGGAGGTGGCGAATCCCTA	759.56/1818.8/2604.4	1739.2/5649.4/6100.6	1818.8	5649.4	1.6346	870000	5370000	1.6526	0.93721	0.06279	0.12558	0.99999	TRUE
TCONS_00002765	TCONS_00002765_TCGGAAAGTTGGGAGCGGCG	220.98/155.2/118.28	550.06/455.54/381.84	155.2	455.54	1.5474	2845.2	33517	1.6405	0.93707	0.062927	0.12585	0.99999	TRUE
TCONS_00016439	TCONS_00016439_CCCAAAGAGTTTCTTCCTGC	383.38/379.37/442.18	817.2/1147.8/1499	383.38	1147.8	1.5796	1736.6	216000	1.644	0.93702	0.062985	0.12597	0.99999	TRUE
NR_108035	NR_108035_CGGTAGCCGAGCCTGTGGCC	372.07/232.29/222.19	858.91/589.72/687.49	232.29	687.49	1.5613	9820.5	76943	1.641	0.93691	0.063088	0.12618	0.99999	TRUE
TCONS_00012327	TCONS_00012327_GAGAATGGCGTGAACCCGGA	211.73/224.18/282.99	662.78/567.5/742.42	224.18	662.78	1.5597	1807.1	71505	1.6402	0.93683	0.06317	0.12634	0.99999	TRUE
TCONS_00028986	TCONS_00028986_GGGCAGCAAATGGACAGGGT	328.9/177.51/181.29	533.15/533.32/574.09	181.29	533.32	1.5514	10902	46164	1.6384	0.93671	0.063289	0.12658	0.99999	TRUE
TCONS_00008342	TCONS_00008342_TAAGCGCATGGTGCTGAGGA	52.419/93.322/37.585	251.36/150.42/142.64	52.419	150.42	1.5032	946.54	3600.7	1.6332	0.93669	0.063314	0.12663	0.99999	TRUE
TCONS_00005965	TCONS_00005965_AACAGAATGTCTTACGTCTC	984.66/728.32/719.64	1540.9/2210.2/2373.4	728.32	2210.2	1.6002	32893	813000	1.6439	0.93662	0.063381	0.12676	0.99999	TRUE
NR_110575	NR_110575_GCTCCTGAGTCATTAAGGGA	80.17/115.64/134.86	127.37/336.74/442.08	115.64	336.74	1.5339	813.79	18289	1.6349	0.93651	0.063491	0.12698	0.99999	TRUE
TCONS_00023832	TCONS_00023832_CGAGTCTCTCTCTGTCTCCC	288.82/285.04/329.42	857.78/917.92/808.86	288.82	857.78	1.5671	831.41	121000	1.6387	0.93648	0.063522	0.12704	0.99999	TRUE
NR_024439	NR_024439_GTACTGCAACCTCCACCTCC	255.93/108.54/49.745	315.61/264.95/335.77	108.54	315.61	1.5313	12590	16053	1.6343	0.93647	0.063535	0.12707	0.99999	TRUE
TCONS_00014902	TCONS_00014902_GTGAGTGCTGAAACCTCCTA	366.93/459.51/643.37	644.74/1377.7/1471.5	459.51	1377.7	1.582	21187	314000	1.6382	0.93615	0.06385	0.1277	0.99999	TRUE
NR_038974	NR_038974_GAGGGCTGTCAGGGCACTCG	51.391/17.244/13.265	67.631/48.716/33.666	17.244	48.716	1.4463	590.92	374.64	1.626	0.93611	0.06389	0.12778	0.99999	TRUE
NR_130933	NR_130933_GTGAGCTAGATTTCCAGATG	47.28/17.244/0	110.46/48.716/23.034	17.244	48.716	1.4463	599.75	374.64	1.626	0.93611	0.06389	0.12778	0.99999	TRUE
TCONS_00017313	TCONS_00017313_AGGGCAGTCCCTATGACTGC	290.87/133.9/87.33	457.63/390.59/244.52	133.9	390.59	1.5375	13405	24731	1.6323	0.93608	0.063922	0.12784	0.99999	TRUE
NR_109903	NR_109903_GGGCAGGCCTCCATCAGCTG	175.76/30.431/38.69	247.98/110.25/64.673	38.69	110.25	1.487	9427.9	1934.2	1.6272	0.93603	0.063973	0.12795	0.99999	TRUE
TCONS_00024732	TCONS_00024732_ACCATGTTAGTAAAGTACAA	251.82/274.89/206.72	544.43/744.42/1207.5	251.82	744.42	1.56	1283.3	90872	1.6341	0.93596	0.064038	0.12808	0.99999	TRUE
TCONS_00003809	TCONS_00003809_CTAATCAACACCCATCCATT	1088.5/1954.7/3819.3	2297.2/6056.2/8038.1	1954.7	6056.2	1.631	2110000	6230000	1.6426	0.93586	0.064141	0.12828	0.99999	TRUE
TCONS_00004496	TCONS_00004496_CCCAGTTAGGAGGCTGAGGC	185.01/46.661/56.377	188.24/161.53/125.8	56.377	161.53	1.5022	8320.2	4180.1	1.6264	0.93576	0.064236	0.12847	0.99999	TRUE
TCONS_00019597	TCONS_00019597_AGAAGACTAGTGTGATAGGG	461.49/415.89/560.46	1209.5/1382/1442.3	461.49	1382	1.5803	5936.8	317000	1.635	0.93573	0.064274	0.12855	0.99999	TRUE
nontargeting	nontargeting_CTAAAATTTTTGCGTGTTTG	306.29/371.26/291.84	908.5/652.97/1063.1	306.29	908.5	1.5655	2214.8	136000	1.6325	0.93563	0.064366	0.12873	0.99999	TRUE
TCONS_00006886	TCONS_00006886_CTGAACAAACGAATGGATTC	720.51/1048.9/1323.2	1582.6/3199/3791.8	1048.9	3199	1.6079	91542	1720000	1.6372	0.93551	0.064485	0.12897	0.99999	TRUE
TCONS_00014693	TCONS_00014693_AAGTAGGCCTACCCAAGAGC	172.67/143.03/126.02	417.06/343.58/470.43	143.03	417.06	1.5374	584.12	28328	1.6281	0.9355	0.064503	0.12901	0.99999	TRUE
TCONS_00012633	TCONS_00012633_GTCTTTAATGGGCAAGTGGG	170.62/123.75/224.4	427.2/499.13/627.24	170.62	499.13	1.5431	2544.6	40739	1.6276	0.93532	0.064676	0.12935	0.99999	TRUE
TCONS_00004179	TCONS_00004179_ATTGAGAGATGAGACTGGGA	346.38/291.12/359.27	894.98/1029/1196	346.38	1029	1.5681	1609.6	175000	1.6301	0.93525	0.064752	0.1295	0.99999	TRUE
NR_110556	NR_110556_CAGAGTGCTGGAAGAGAGGC	453.27/270.84/292.94	1317.7/866.64/838.1	292.94	866.64	1.5616	13097	124000	1.6283	0.93511	0.064892	0.12978	0.99999	TRUE
TCONS_00028580	TCONS_00028580_GAACCAGTAAGATGTGGCTG	58.586/111.58/68.537	220.93/196.57/144.41	68.537	196.57	1.5065	975.87	6240.3	1.6208	0.93492	0.065076	0.13015	0.99999	TRUE
TCONS_00013877	TCONS_00013877_GAGAGCGAGGCTGCAGGGCG	522.13/550.8/458.76	1580.3/1564.1/1395.4	522.13	1564.1	1.581	2419.3	409000	1.6294	0.9349	0.0651	0.1302	0.99999	TRUE
TCONS_00004223	TCONS_00004223_CACTAGAAGGACGCAGTGGG	201.45/162.3/266.41	554.57/590.58/712.29	201.45	590.58	1.547	2876.3	57369	1.6246	0.93484	0.065164	0.13033	0.99999	TRUE
TCONS_00007239	TCONS_00007239_CAGGTGCCTGCCACTGCGCC	280.6/421.98/319.47	750.7/945.27/983.39	319.47	945.27	1.5621	6009.3	148000	1.6243	0.93452	0.06548	0.13096	0.99999	TRUE
NR_073552	NR_073552_GGTACTTTGTGGTCAGTGGG	205.56/240.41/244.3	769.86/706.81/460.69	240.41	706.81	1.5519	614.51	82586	1.623	0.93451	0.065488	0.13098	0.99999	TRUE
NR_073007	NR_073007_TTTAACGAGCTTTACTACTT	458.41/483.85/802.55	961.48/1444.4/1709.9	483.85	1444.4	1.5758	51107	349000	1.6249	0.93434	0.065656	0.13131	0.99999	TRUE
TCONS_00023502	TCONS_00023502_AGTTCAGGGCCAGGCCCGGG	263.12/205.92/243.2	714.63/567.5/719.38	243.2	714.63	1.5512	893.43	84575	1.6211	0.93425	0.065752	0.1315	0.99999	TRUE
TCONS_00003712	TCONS_00003712_GGATGTGAAGCGGCCAGTCC	793.48/744.55/1062.3	1738.1/2393.1/3149.5	793.48	2393.1	1.5914	37336	970000	1.6243	0.93397	0.066031	0.13206	0.99999	TRUE
TCONS_00019442	TCONS_00019442_TTTCTTCATCTCTGAATCCC	669.11/683.68/1426	734.92/2052.9/2398.2	683.68	2052.9	1.5849	276000	713000	1.6214	0.93366	0.06634	0.13268	0.99999	TRUE
TCONS_00007729	TCONS_00007729_CCAGGTAAGGTAGCATAGTG	325.82/166.36/174.66	684.2/508.53/266.67	174.66	508.53	1.5364	11459	42752	1.6147	0.93359	0.066408	0.13282	0.99999	TRUE
NR_024346	NR_024346_GCATGGTGCCTGGCCCAGGT	133.62/91.293/38.69	196.13/294.01/262.24	91.293	262.24	1.5121	2279.2	11246	1.6119	0.93358	0.066417	0.13283	0.99999	TRUE
NR_024065	NR_024065_GCCTCTATTACCAGCCAGTG	270.32/289.09/444.39	851.02/811.94/1050.7	289.09	851.02	1.5544	12234	121000	1.6168	0.93357	0.066432	0.13286	0.99999	TRUE
TCONS_00007957	TCONS_00007957_GGCTTCCATACTCCACTCCC	213.79/106.51/87.33	605.29/306.83/287.04	106.51	306.83	1.5177	5938.3	15442	1.612	0.93351	0.066489	0.13298	0.99999	TRUE
TCONS_00011598	TCONS_00011598_AGGAAGAAGCAAAGTGGAGT	918.88/604.56/468.71	2057.1/1809.3/1714.3	604.56	1809.3	1.5799	58625	553000	1.6196	0.9335	0.066498	0.133	0.99999	TRUE
TCONS_00011225	TCONS_00011225_GTGTATATGGAGATATGCCC	126.42/97.379/90.646	306.59/262.38/279.96	97.379	279.96	1.5139	444.42	12842	1.6111	0.93343	0.066566	0.13313	0.99999	TRUE
NR_027269	NR_027269_GGCGCGCCCGTGCGGCGCCG	11.306/3.0431/0	13.526/3.4187/8.8594	3.0431	8.8594	1.286	38.769	12.994	1.6135	0.93342	0.066582	0.13316	0.99999	TRUE
TCONS_00006036	TCONS_00006036_CACCAACGAGGAAGCAAATG	430.66/542.69/395.75	1207.2/1278.6/1436.1	430.66	1278.6	1.5677	6884.6	275000	1.6175	0.93342	0.066584	0.13317	0.99999	TRUE
TCONS_00006036	TCONS_00006036_CACCAACGAGGAAGCAAATG	430.66/542.69/395.75	1207.2/1278.6/1436.1	430.66	1278.6	1.5677	6884.6	275000	1.6175	0.93342	0.066584	0.13317	0.99999	TRUE
TCONS_00024406	TCONS_00024406_AGATGATGCTTTCTAGCCAA	737.98/339.81/312.84	1003.2/1239.3/956.81	339.81	1003.2	1.559	79631	169000	1.6157	0.93332	0.066684	0.13337	0.99999	TRUE
TCONS_00011079	TCONS_00011079_ATTGTTACAACAACACTGTG	180.9/128.82/163.6	781.13/475.2/389.81	163.6	475.2	1.5326	754.34	37365	1.612	0.93326	0.066744	0.13349	0.99999	TRUE
TCONS_00020582	TCONS_00020582_GGTACCAGGGAGGGAATGGG	305.26/134.91/214.46	575.99/626.48/811.52	214.46	626.48	1.5422	7286.8	65261	1.6128	0.93321	0.066787	0.13357	0.99999	TRUE
NR_036549	NR_036549_GGGAGTCCGCGAGCCAGGAG	8.2226/12.172/0	51.85/23.076/7.9734	8.2226	23.076	1.3844	41.606	85.688	1.6046	0.93321	0.066792	0.13358	0.99999	TRUE
TCONS_00009864	TCONS_00009864_GGTGATGGTGGAGGTGGTGG	493.36/883.51/908.67	1419.1/2662.3/2723.4	883.51	2662.3	1.5903	76428	1210000	1.6167	0.93286	0.067139	0.13428	0.99999	TRUE
TCONS_00021241	TCONS_00021241_ATGGAGACTGAATAAGACAA	301.15/383.43/334.95	660.53/987.15/1267.8	334.95	987.15	1.5565	1746.4	164000	1.6122	0.93286	0.06714	0.13428	0.99999	TRUE
TCONS_00010056	TCONS_00010056_CACAGAACTTCTTGGCATGC	215.84/181.57/202.3	589.51/612.8/589.15	202.3	589.51	1.5384	306.5	57864	1.6097	0.93282	0.067176	0.13435	0.99999	TRUE
NR_003699	NR_003699_TGGAGGCGAGATGGCCAGGA	106.89/2.0287/14.371	55.232/40.17/16.833	14.371	40.17	1.4214	4356.4	259.67	1.601	0.93279	0.067207	0.13441	0.99999	TRUE
TCONS_00013867	TCONS_00013867_TGCAATTGCAGGCACTCCGC	291.9/294.17/406.8	543.3/864.07/1021.5	294.17	864.07	1.5513	6345.9	125000	1.6106	0.93272	0.067282	0.13456	0.99999	TRUE
TCONS_00006013	TCONS_00006013_GATATGGAGGTGGCCGGGTA	216.87/209.97/131.55	639.11/500.84/612.18	209.97	612.18	1.5393	3099.2	62482	1.6091	0.93271	0.067288	0.13458	0.99999	TRUE
TCONS_00002981	TCONS_00002981_GCGGTGGCGCAGAGGCCGGG	85.309/15.216/7.7381	59.74/29.914/42.525	15.216	42.525	1.4245	2484.5	291.22	1.6003	0.93269	0.067306	0.13461	0.99999	TRUE
NR_109777	NR_109777_GGGATGGGCATGTTTGACCT	301.15/380.39/336.05	499.34/989.71/1136.7	336.05	989.71	1.5555	1591.8	165000	1.6104	0.9326	0.067399	0.1348	0.99999	TRUE
NR_110900	NR_110900_CACAACGCCCACTACGGCCC	359.74/210.99/198.98	852.15/550.41/614.84	210.99	614.84	1.5386	11135	63105	1.6076	0.93251	0.067487	0.13497	0.99999	TRUE
TCONS_00014513	TCONS_00014513_GCGGCGGCGGGTCCCTGAGC	550.91/491.97/414.54	916.39/1519.6/1460.9	491.97	1460.9	1.5683	4734.9	362000	1.6112	0.93248	0.067524	0.13505	0.99999	TRUE
TCONS_00020579	TCONS_00020579_CGTGACCAAGCGCCAGCCAA	335.07/363.14/509.61	675.18/1070.9/1152.6	363.14	1070.9	1.5576	11120	193000	1.6097	0.93246	0.067542	0.13508	0.99999	TRUE
TCONS_00012887	TCONS_00012887_AACGAACAACTCCAGACGCG	1042.2/1713.3/3311.9	1966.9/5234.9/7231.9	1713.3	5234.9	1.6108	1500000	4750000	1.6159	0.93234	0.067663	0.13533	0.99999	TRUE
TCONS_00019401	TCONS_00019401_GGGCTAAGTCAAGTAACAAC	41.113/17.244/23.214	110.46/64.955/61.13	23.214	64.955	1.4456	178	683.46	1.5966	0.93211	0.067887	0.13577	0.99999	TRUE
TCONS_00028565	TCONS_00028565_TGTGAGGGTTAATTACTGCC	119.23/58.833/45.323	166.82/115.38/170.99	58.833	166.82	1.4879	1915	4562.1	1.5988	0.93203	0.067972	0.13594	0.99999	TRUE
TCONS_00019566	TCONS_00019566_AGCTAGCCTTTCCTTCTGGG	323.76/244.46/264.2	807.06/630.75/772.54	264.2	772.54	1.5444	1968.8	100000	1.6049	0.932	0.068003	0.13601	0.99999	TRUE
TCONS_00026327	TCONS_00026327_GGGCAACCGCGATCCGGCGC	137.73/103.47/98.384	296.45/151.28/339.31	103.47	296.45	1.5096	599.89	14548	1.6	0.93188	0.068118	0.13624	0.99999	TRUE
NR_110158	NR_110158_GAAGTTCACAATATAAGGGC	457.38/515.3/543.88	1234.3/1529/1939.3	515.3	1529	1.5673	2085.5	398000	1.607	0.93186	0.068136	0.13627	0.99999	TRUE
TCONS_00017504	TCONS_00017504_ATGTGGAACCACTTGACGAA	473.83/361.11/378.06	799.17/1113.6/1278.4	378.06	1113.6	1.5561	4729.2	210000	1.6049	0.93178	0.068223	0.13645	0.99999	TRUE
NR_125399	NR_125399_AGTAGGAGCAGAATTCCAGC	326.85/145.05/134.86	348.3/417.94/464.23	145.05	417.94	1.5202	16576	29162	1.598	0.9314	0.068596	0.13719	0.99999	TRUE
NR_110623	NR_110623_CCTGTGGGAGGTGGCGCGGC	173.7/98.394/68.537	321.25/281.19/276.41	98.394	281.19	1.5054	3281.4	13119	1.5959	0.93135	0.068652	0.1373	0.99999	TRUE
NR_110649	NR_110649_GGTGCAGAAGGCTAGCGTGA	521.11/636.01/737.33	1340.2/1893.1/2307.9	636.01	1893.1	1.5721	11734	614000	1.6038	0.9313	0.068704	0.13741	0.99999	TRUE
NR_040772	NR_040772_ACAGCGCGCGGAGGAGCGGC	175.76/130.85/84.013	493.7/376.06/284.39	130.85	376.06	1.5158	2105.2	23588	1.5966	0.93127	0.068729	0.13746	0.99999	TRUE
TCONS_00020255	TCONS_00020255_TGGGCCCGGCTGCCCATGAG	429.63/284.02/171.34	747.32/829.89/1114.5	284.02	829.89	1.5436	16949	116000	1.5995	0.93121	0.068794	0.13759	0.99999	TRUE
TCONS_00027248	TCONS_00027248_TAAATAAATCCGAGGTCAAC	303.21/183.6/327.21	694.34/887.15/910.74	303.21	887.15	1.5457	7441	133000	1.5996	0.93117	0.068827	0.13765	0.99999	TRUE
NR_001559	NR_001559_GAGTGGTACGCCGGCGGCGG	146.98/44.632/53.061	273.9/54.699/149.72	53.061	149.72	1.4792	4445.8	3691.7	1.5909	0.93099	0.069013	0.13803	0.99999	TRUE
NR_037948	NR_037948_GTGCCTTCGACTCAATCGGG	103.81/101.44/51.956	499.34/289.73/269.32	101.44	289.73	1.505	1227	13967	1.5933	0.93096	0.069037	0.13807	0.99999	TRUE
TCONS_00001038	TCONS_00001038_GAGGTGTTGTTCCTGAGCAC	260.04/106.51/126.02	520.76/274.35/361.46	126.02	361.46	1.5128	9171	21829	1.5936	0.93088	0.069125	0.13825	0.99999	TRUE
TCONS_00008689	TCONS_00008689_AGCTTAAAGGATCGATTGCG	248.73/199.83/100.59	603.04/578.61/490.81	199.83	578.61	1.5291	6119.6	56420	1.5947	0.93075	0.069248	0.1385	0.99999	TRUE
TCONS_00028267	TCONS_00028267_GCGGCTGGGTCCTAGGGCTC	282.65/328.66/330.53	949.08/997.4/962.13	328.66	962.13	1.5468	1059.9	157000	1.5969	0.93075	0.069253	0.13851	0.99999	TRUE
NR_130727	NR_130727_GGCGTGGAGAGTCCGCTGTG	559.14/590.36/1366.3	785.64/1751.2/2555.9	590.36	1751.2	1.5671	302000	527000	1.5994	0.93072	0.069283	0.13857	0.99999	TRUE
TCONS_00023051	TCONS_00023051_AATGGTTGTCCACCAAGGGC	559.14/528.49/498.55	1562.3/1322.2/1583.2	528.49	1562.3	1.5619	917.72	419000	1.5966	0.9304	0.069596	0.13919	0.99999	TRUE
TCONS_00018653	TCONS_00018653_GTCAGGTGGCCTCTGCAGTG	341.24/250.55/233.25	909.63/555.54/728.24	250.55	728.24	1.5356	4261.9	89931	1.5929	0.93036	0.069637	0.13927	0.99999	TRUE
NR_024128	NR_024128_CAAGTCTACAGATGGTGGCA	382.35/353/577.04	565.84/1121.3/1289.9	382.35	1121.3	1.5498	19383	215000	1.5937	0.9302	0.0698	0.1396	0.99999	TRUE
NR_026706	NR_026706_GGAGTGGGAGGAAGGGAGGC	448.13/539.64/726.27	1044.9/1663.2/1594.7	539.64	1594.7	1.5614	21603	438000	1.5947	0.93012	0.069878	0.13976	0.99999	TRUE
NR_038386	NR_038386_GAACATGAAGGCTCAAGGGC	174.73/74.049/43.112	209.65/230.76/171.87	74.049	209.65	1.489	5546.9	7314.5	1.5856	0.93006	0.069936	0.13987	0.99999	TRUE
TCONS_00028573	TCONS_00028573_GAGAAGCAGCTGACTGAGAG	109.98/46.661/113.86	185.98/332.47/313.62	109.98	313.62	1.5034	2012	16494	1.5856	0.92985	0.070154	0.14031	0.99999	TRUE
TCONS_00029155	TCONS_00029155_GGCTGCTCGGCTGCAGGGCA	119.23/10.144/30.952	167.95/86.322/25.692	30.952	86.322	1.4504	4112.8	1226.7	1.5809	0.92982	0.070176	0.14035	0.99999	TRUE
TCONS_00025087	TCONS_00025087_TGTGCCGGGCACTCCACACG	187.06/92.307/65.221	386.62/182.05/262.24	92.307	262.24	1.4963	4856.2	11505	1.5843	0.92975	0.070245	0.14049	0.99999	TRUE
TCONS_00023341	TCONS_00023341_TGGTCGGGAGGTGAGTGGCT	193.23/39.56/44.218	180.35/123.93/62.902	44.218	123.93	1.4661	11113	2541.4	1.5811	0.92971	0.070292	0.14058	0.99999	TRUE
NR_073136	NR_073136_AGGGCCCACAGTGTGCTCCG	74.003/50.718/69.643	266.01/154.7/196.68	69.643	196.68	1.4845	188.57	6448.7	1.5819	0.92958	0.070416	0.14083	0.99999	TRUE
TCONS_00012175	TCONS_00012175_CTAGGAGTGCATGCGGGAAT	235.37/274.89/214.46	635.73/968.34/681.29	235.37	681.29	1.5293	999.74	79062	1.5859	0.92941	0.070592	0.14118	0.99999	TRUE
TCONS_00024403	TCONS_00024403_TGACAAATATATGGGAGAAA	420.38/381.4/467.6	892.72/1232.4/1575.2	420.38	1232.4	1.5495	1874.5	261000	1.5881	0.92935	0.070649	0.1413	0.99999	TRUE
NR_027123	NR_027123_CGGCGGCGCCTCGGAGCGGG	134.65/101.44/111.65	488.07/317.94/98.339	111.65	317.94	1.5014	316.55	17014	1.5815	0.92925	0.07075	0.1415	0.99999	TRUE
TCONS_00004811	TCONS_00004811_GTATTACCAACATCCCAGTG	440.94/136.94/160.29	470.03/459.81/246.29	160.29	459.81	1.5145	39654	35821	1.5826	0.92918	0.070819	0.14164	0.99999	TRUE
TCONS_00024756	TCONS_00024756_AGGCTCACGGCAATGACTGC	264.15/162.3/82.908	465.52/368.36/495.24	162.3	465.52	1.5144	8338.4	36753	1.5817	0.92905	0.070953	0.14191	0.99999	TRUE
NR_024583	NR_024583_GGAGAAACAGGTGCCCACAA	256.96/126.8/158.08	746.19/452.98/440.31	158.08	452.98	1.5129	5377.7	34811	1.5806	0.92891	0.071094	0.14219	0.99999	TRUE
NR_046323	NR_046323_TGCATCTCATGATTAGACTG	315.54/432.12/273.04	938.94/660.66/917.83	315.54	917.83	1.5374	7698.3	145000	1.5834	0.92886	0.071138	0.14228	0.99999	TRUE
TCONS_00011695	TCONS_00011695_GGGTGAGCAGAGTCCCATCC	125.39/153.17/152.55	375.35/436.74/459.8	152.55	436.74	1.5114	368.91	32350	1.58	0.92885	0.07115	0.1423	0.99999	TRUE
NR_001568	NR_001568_TATCAGCTTAAGGAGCTTTG	577.64/413.86/343.79	694.34/1211.1/1338.7	413.86	1211.1	1.5468	15866	253000	1.5844	0.92883	0.071167	0.14233	0.99999	TRUE
TCONS_00016210	TCONS_00016210_GGTGGGCCCGTGGGTCCTGG	191.18/230.26/200.08	366.33/576.05/714.07	200.08	576.05	1.5209	495.01	56568	1.5807	0.92878	0.071219	0.14244	0.99999	TRUE
NR_027786	NR_027786_TCGCGCGTGACTATAATTAC	316.57/246.49/253.15	856.65/732.45/660.02	253.15	732.45	1.5291	2033.5	91863	1.5814	0.92872	0.071275	0.14255	0.99999	TRUE
NR_036683	NR_036683_AGGCTGACGGGCCGCGGGAG	70.92/33.474/28.741	123.99/93.159/66.445	33.474	93.159	1.4496	712.29	1439.1	1.5733	0.92872	0.071279	0.14256	0.99999	TRUE
NR_109771	NR_109771_CTGATTACTGAAGCAACGGA	238.46/163.31/121.6	467.78/353.83/636.99	163.31	467.78	1.5125	3693.2	37227	1.578	0.92852	0.071484	0.14297	0.99999	TRUE
TCONS_00016847	TCONS_00016847_TGTTAGATCTAAGTTAAGAC	322.74/632.97/910.88	1050.5/1868.3/2165.2	632.97	1868.3	1.56	86740	608000	1.5839	0.92848	0.07152	0.14304	0.99999	TRUE
TCONS_00024438	TCONS_00024438_GGTTTGAGCCCAGGAGGCAG	207.62/269.82/212.24	692.09/534.17/611.3	212.24	611.3	1.5217	1668.3	63882	1.5788	0.92847	0.071529	0.14306	0.99999	TRUE
TCONS_00017096	TCONS_00017096_TAAGGCCACTGTACCTTGGA	90.449/52.747/150.34	255.87/264.09/178.96	90.449	255.87	1.49	2504.2	11034	1.5748	0.92842	0.071578	0.14316	0.99999	TRUE
TCONS_00010990	TCONS_00010990_GAGAATGGCGTGAACCCGGG	669.11/575.15/590.3	1739.2/2046.1/1686.8	590.3	1739.2	1.5573	3220.3	527000	1.5831	0.9284	0.071595	0.14319	0.99999	TRUE
TCONS_00009152	TCONS_00009152_CTATAATGCGATAATTCCTT	276.48/88.25/98.384	402.4/278.62/185.16	98.384	278.62	1.4924	15911	13116	1.5738	0.92822	0.071778	0.14356	0.99999	TRUE
TCONS_00009836	TCONS_00009836_AGCCAGCACCGGCCTGCGGG	489.24/279.97/300.68	882.58/871.77/622.81	300.68	871.77	1.5326	17993	131000	1.5779	0.92811	0.071889	0.14378	0.99999	TRUE
TCONS_00029464	TCONS_00029464_ACACGGCTGGCGCCAGCGAG	207.62/106.51/114.97	636.85/326.49/187.82	114.97	326.49	1.4977	4328.2	18071	1.5735	0.92809	0.071913	0.14383	0.99999	TRUE
NR_026850	NR_026850_CTTATAACAGTCTCTGGCCA	633.14/616.74/888.77	1014.5/1900.8/1866.7	633.14	1866.7	1.5584	32809	609000	1.5811	0.92808	0.071922	0.14384	0.99999	TRUE
TCONS_00024206	TCONS_00024206_CCGTATCAAGGAAGAATGGG	229.2/345.9/332.74	932.17/965.78/1129.6	332.74	965.78	1.5345	5446.1	161000	1.5756	0.92771	0.072289	0.14458	0.99999	TRUE
TCONS_00025146	TCONS_00025146_GGGAAGACCAGAATTCCTAG	40.085/19.273/16.582	78.902/39.315/53.156	19.273	53.156	1.4176	220.2	468.92	1.5647	0.92767	0.072332	0.14466	0.99999	TRUE
TCONS_00010075	TCONS_00010075_AACAAATATTTAGAGAGCCA	976.43/1177.7/1460.3	1429.3/3517/4878.9	1177.7	3517	1.5776	60183	2190000	1.5805	0.92756	0.072439	0.14488	0.99999	TRUE
NR_125746	NR_125746_GTGAAGACAAGAGGGACGAA	477.94/378.36/298.47	750.7/1114.5/1100.3	378.36	1100.3	1.5376	8149.3	210000	1.5739	0.92738	0.072617	0.14523	0.99999	TRUE
TCONS_00025704	TCONS_00025704_ACCCGAGCGCGTCCCACCCA	320.68/162.3/144.81	463.27/380.33/473.98	162.3	463.27	1.5074	12695	36753	1.5699	0.92736	0.072644	0.14529	0.99999	TRUE
TCONS_00005902	TCONS_00005902_GTGACAACGGTCAATAATGA	329.93/130.85/137.07	511.74/389.73/369.44	137.07	389.73	1.5007	18616	25954	1.5683	0.92722	0.072775	0.14555	0.99999	TRUE
NR_119375	NR_119375_GAGAGGCAGCGGCGCCTTCC	758.53/1596.6/2951.5	1641.2/4797.3/6245.9	1596.6	4797.3	1.5866	1270000	4110000	1.5795	0.92722	0.072782	0.14556	0.99999	TRUE
NR_130715	NR_130715_TGCAGAACCTGAACAGGGAG	71.948/20.287/30.952	85.665/48.716/123.15	30.952	85.665	1.4395	897.18	1226.7	1.5621	0.92714	0.072856	0.14571	0.99999	TRUE
TCONS_00016488	TCONS_00016488_GGCAGAAATAGCAGCCACCG	122.31/51.733/45.323	144.28/162.39/78.848	51.733	144.28	1.4621	2511.2	3504.8	1.5632	0.92706	0.072935	0.14587	0.99999	TRUE
TCONS_00021587	TCONS_00021587_CGCCAGGGAGGAGCTGCTGG	650.61/314.45/135.97	1185.8/889.71/909.86	314.45	909.86	1.5298	72430	144000	1.5709	0.92706	0.072943	0.14589	0.99999	TRUE
TCONS_00018594	TCONS_00018594_GACGCGCGGGCCTTGCGCCG	194.26/191.72/193.45	831.86/522.21/553.71	193.45	553.71	1.5123	1.833	52772	1.5682	0.927	0.073002	0.146	0.99999	TRUE
TCONS_00024782	TCONS_00024782_AAATAAACACGGCTCTCGCT	1066.9/1698.1/2461.8	2112.3/5104.1/7838.8	1698.1	5104.1	1.5872	491000	4660000	1.5774	0.92686	0.073142	0.14628	0.99999	TRUE
TCONS_00002094	TCONS_00002094_TTGGGAATTGGGAGGATTGG	305.26/113.61/37.585	344.92/321.36/282.61	113.61	321.36	1.4919	21256	17635	1.5644	0.92678	0.07322	0.14644	0.99999	TRUE
NR_077247	NR_077247_CTAGGTGGGTGGATTACCTG	195.29/94.336/44.218	308.85/223.92/265.78	94.336	265.78	1.4846	6351.4	12031	1.5631	0.9267	0.073304	0.14661	0.99999	TRUE
TCONS_00022126	TCONS_00022126_TTTCCGGCAGGAACCCGGGA	351.52/777.01/990.47	1219.6/2291.4/2992.7	777.01	2291.4	1.559	113000	929000	1.5714	0.92653	0.073472	0.14694	0.99999	TRUE
NR_027389	NR_027389_CCAGGCCTCTTTGATTCCTG	350.49/291.12/250.93	745.06/876.89/838.98	291.12	838.98	1.5238	2569.7	123000	1.565	0.92625	0.073749	0.1475	0.99999	TRUE
NR_027706	NR_027706_GGGCCGCGCTCAAATCCGTG	120.26/31.445/22.109	66.503/115.38/86.822	31.445	86.822	1.4366	3987.2	1266.9	1.5558	0.92622	0.073785	0.14757	0.99999	TRUE
TCONS_00010784	TCONS_00010784_TGTGAAGACTGTTAATCACA	424.49/283.01/285.2	397.89/821.34/987.82	285.2	821.34	1.5227	9703	117000	1.5643	0.92616	0.073838	0.14768	0.99999	TRUE
TCONS_00015598	TCONS_00015598_GTGGACCCTCGCCACAGCCC	178.84/36.517/36.479	171.33/77.775/101	36.517	101	1.4429	10128	1718.8	1.5553	0.92607	0.073927	0.14785	0.99999	TRUE
TCONS_00017288	TCONS_00017288_GGAAGAACCCAATCTCACAA	140.81/182.59/108.33	569.22/399.13/322.48	140.81	399.13	1.4965	1400	27433	1.5596	0.92594	0.074057	0.14811	0.99999	TRUE
NR_119373	NR_119373_AATAGGATCAAATACACCCA	328.9/220.12/184.61	715.76/579.47/629.9	220.12	629.9	1.5126	6547.7	68863	1.5616	0.92593	0.074066	0.14813	0.99999	TRUE
TCONS_00079056_HOTAIR	TCONS_00079056_HOTAIR_ACAAGGCGGTACACTCGGTA	481.02/328.66/242.09	1394.3/907.66/948.84	328.66	948.84	1.5267	15354	157000	1.5634	0.92593	0.07407	0.14814	0.99999	TRUE
TCONS_00019700	TCONS_00019700_GAGAGCAGTGCAGGCCCTGG	217.9/152.16/300.68	623.33/599.13/691.92	217.9	623.33	1.512	5587.4	67439	1.5612	0.92589	0.074114	0.14823	0.99999	TRUE
NR_026676	NR_026676_ACGCCATTGCACTCCAGGCC	1641.4/2015.5/2406.5	3265.4/6064.8/8018.6	2015.5	6064.8	1.5888	146000	6640000	1.5711	0.92582	0.074177	0.14835	0.99999	TRUE
TCONS_00026571	TCONS_00026571_AGTGCATAATAATCCCTTCA	501.58/590.36/688.69	1442.8/1971.7/1725.8	590.36	1725.8	1.546	8775.3	527000	1.5643	0.92567	0.074332	0.14866	0.99999	TRUE
TCONS_00016946	TCONS_00016946_GGGTTCGGGTTGGCGACTGA	48.308/32.46/24.32	99.192/46.152/89.48	32.46	89.48	1.4352	158.71	1351.6	1.551	0.92549	0.07451	0.14902	0.99999	TRUE
NR_003083	NR_003083_GGGTCGCGGCACCCTGCGGG	183.98/134.91/141.5	509.48/330.76/400.44	141.5	400.44	1.4943	924.15	27708	1.5556	0.92535	0.074651	0.1493	0.99999	TRUE
TCONS_00019670	TCONS_00019670_GAGAGCGGCATCCGCGCGCG	199.4/337.78/189.03	564.72/568.36/660.91	199.4	568.36	1.5065	9629.2	56169	1.5568	0.92529	0.074707	0.14941	0.99999	TRUE
NR_024344	NR_024344_TGGTGTGTGTATGTTGCGTG	157.26/82.164/72.959	351.68/229.91/191.36	82.164	229.91	1.4733	2861.9	9056.6	1.5525	0.92522	0.074778	0.14956	0.99999	TRUE
NR_110000	NR_110000_AGGAAGGCGGGTCCCTGGCT	135.67/64.92/85.119	328.01/234.18/238.32	85.119	238.32	1.4745	1481.9	9738.7	1.5524	0.92519	0.074811	0.14962	0.99999	TRUE
TCONS_00008192	TCONS_00008192_GGTCTTAATTTCTTCTATCC	635.2/568.05/552.72	1103.5/1655.5/1773.6	568.05	1655.5	1.5415	2372	487000	1.559	0.9249	0.075101	0.1502	0.99999	TRUE
NR_033842	NR_033842_GTGGCAGTCCTGGGTCGGAG	57.558/53.761/58.588	199.51/159.82/93.909	57.558	159.82	1.4575	7.738	4361.6	1.5485	0.92484	0.075164	0.15033	0.99999	TRUE
NR_110497	NR_110497_ACACTGAGCCATCATAAGGG	467.66/411.83/477.55	924.28/1356.4/1584.9	467.66	1356.4	1.5342	1607.2	326000	1.5571	0.92475	0.07525	0.1505	0.99999	TRUE
NR_037933	NR_037933_GAACAGGCCAGTGATGAGTG	230.23/213.02/245.41	452/657.24/745.07	230.23	657.24	1.5093	263.32	75544	1.5536	0.92472	0.07528	0.15056	0.99999	TRUE
TCONS_00008433	TCONS_00008433_GGCGCTGCTCGGGCCCTGGG	69.892/0/18.792	74.394/29.914/51.384	18.792	51.384	1.4042	1482.2	445.61	1.544	0.92463	0.075369	0.15074	0.99999	TRUE
NR_125875	NR_125875_ACTGTGGAGCTGTGTCTGGG	232.29/233.3/175.76	662.78/772.62/587.38	232.29	662.78	1.5086	1598	76941	1.552	0.92447	0.075529	0.15106	0.99999	TRUE
TCONS_00018311	TCONS_00018311_GCTGGGTGGTCACAGAGTCA	138.76/129.84/120.49	375.35/365.8/265.78	129.84	365.8	1.4872	83.435	23213	1.5487	0.92438	0.075624	0.15125	0.99999	TRUE
NR_027442	NR_027442_ACCCTTGTAGGTAATGCTCT	541.66/1117.8/1400.6	1509.3/3303.3/4090.4	1117.8	3303.3	1.5624	206000	1970000	1.5582	0.9243	0.075698	0.1514	0.99999	TRUE
NR_038941	NR_038941_TCGTTCCACCGAGCTTTCAT	1416.3/2690.1/3909.9	3265.4/8113.4/9676.2	2690.1	8113.4	1.5923	1560000	12100000	1.5621	0.92426	0.075737	0.15147	0.99999	TRUE
NR_120419	NR_120419_TGTGCACATAAATGTCTGGG	252.84/138.97/196.77	591.77/362.38/559.03	196.77	559.03	1.5017	3242.7	54653	1.5496	0.92422	0.075776	0.15155	0.99999	TRUE
TCONS_00029256	TCONS_00029256_AAGGACATGATATTTGGGAG	28.779/18.259/18.792	82.284/51.28/7.0875	18.792	51.28	1.4013	50.009	445.61	1.539	0.9239	0.076105	0.15221	0.99999	TRUE
TCONS_00026974	TCONS_00026974_AGGCGTCACGGTGCGGTGTG	707.14/944.38/1145.2	1990.6/2776/3963.7	944.38	2776	1.5546	48312	1390000	1.5541	0.9238	0.076196	0.15239	0.99999	TRUE
NR_125862	NR_125862_CTGAGCTGCAGTTAGAAACA	542.69/534.57/784.86	1574.7/1341/1685.9	542.69	1574.7	1.5351	29356	443000	1.5508	0.9237	0.076298	0.1526	0.99999	TRUE
[truncated: 64,306 more rows]

## Sheet: CD44 HIGH sgrna_summary
sgrna	Gene	control_count	treatment_count	control_mean	treat_mean	LFC	control_var	adj_var	score	p.low	p.high	p.twosided	FDR	high_in_treatment
[truncated: 65,535 more rows]

[truncated: 1 more sheets: CD44 HIGH gene_summary]
