# Supplementary material for: A genome–wide CRISPR activation screen identifies SCREEM a novel SNAI1 super-enhancer demarcated by eRNAs
Source: Front Mol Biosci. 2023 Feb 27;10:1110445. doi: 10.3389/fmolb.2023.1110445 (PMC10009272; doi:10.3389/fmolb.2023.1110445)
Supplement: Supplementary file 9 [file Table1.XLSX]

## Sheet: PBS-vs-TGFB1
gene_id	gene_type	gene_name	baseMean	log2FoldChange	padj	PBS-NT2-1_GT18-13835_ACTAAGAT-AACCGCGG_S31_L002_R1.TPM	PBS-NT2-2_GT18-13836_GTCGGAGC-GGTTATAA_S33_L002_R1.TPM	PBS-NT2-3_GT18-13837_CTTGGTAT-CCAAGTCC_S35_L002_R1.TPM	TGFB1-NT2-1_GT18-13841_GGCATTCT-CTAGCTTG_S25_L002_R1.TPM	TGFB1-NT2-2_GT18-13842_AATGCCTC-TCGATCCA_S27_L002_R1.TPM	TGFB1-NT2-3_GT18-13843_TACCGAGG-CCTGAACT_S28_L002_R1.TPM
ENSG00000058085.14	protein_coding	LAMC2	233479	3.1169	1.64543e-307	666.357	677.679	663.17	6439.1	6462.92	6387.63
ENSG00000156508.17	protein_coding	EEF1A1	214491	-0.716369	2.38379e-121	9071.18	9263.21	9137.13	6149.37	6280.98	6090.99
ENSG00000075624.13	protein_coding	ACTB	131665	-0.0534445	0.135433	5427.76	5425.16	5325.66	5902.84	5639.83	5730.93
ENSG00000120708.16	protein_coding	TGFBI	104317	4.27933	9.65545e-300	274.926	274.655	276.336	6116.45	5922.27	5730.21
ENSG00000111640.14	protein_coding	GAPDH	102475	-0.419159	1.75085e-39	6909.48	6964.32	6822.64	5695.34	5596.05	5855.98
ENSG00000053747.15	protein_coding	LAMA3	97305.9	2.6033	7.10692e-301	338.616	344.131	335.983	2304.93	2246.39	2306.97
ENSG00000106366.8	protein_coding	SERPINE1	91244.7	4.24479	2.64119e-301	205.331	205.342	203.812	4344.83	4322.59	4237
ENSG00000205420.10	protein_coding	KRT6A	88486.2	0.833091	3.06297e-168	2014.66	1992.98	2003.56	4045.17	3932.23	3887.72
ENSG00000184009.9	protein_coding	ACTG1	86567.7	-0.405757	2.07983e-24	5117.55	4967.03	5191.12	4314.36	4380.41	4080.96
ENSG00000182718.16	protein_coding	ANXA2	83116.1	-0.0943672	0.00704603	4907.22	5069.83	5002.87	5174.34	5265.04	5103.99
ENSG00000103257.8	protein_coding	SLC7A5	72589.1	-1.91923	1.18621e-300	1830.62	1820.6	1781.78	527.717	532.49	531.116
ENSG00000167658.15	protein_coding	EEF2	70821	-0.761129	2.02953e-151	1975.03	1966.64	1949.02	1304.32	1275.56	1270.89
ENSG00000198804.2	protein_coding	MT-CO1	67716.6	-0.40138	5.78157e-20	4085.28	3811.13	3864.56	3483.95	3157.32	3227.91
ENSG00000186081.11	protein_coding	KRT5	65851.4	-0.98888	5.00913e-128	2897.53	2666.1	2773.75	1548.23	1576.84	1529.46
ENSG00000125148.6	protein_coding	MT2A	64563.9	-0.253204	2.01358e-08	10172.1	9931.62	9870.91	8807.99	9651.54	9395.39
ENSG00000074800.13	protein_coding	ENO1	64420.8	-0.395498	2.08169e-34	3090.45	3077.79	3052.02	2552.4	2613.29	2599.18
ENSG00000067225.17	protein_coding	PKM	63531.7	0.0537607	0.164774	1984.81	1969.56	1976.66	2251.17	2281.7	2287.07
ENSG00000100345.20	protein_coding	MYH9	62648.6	0.996903	1.2529e-224	372.763	375.686	372.341	834.936	836.904	806.083
ENSG00000196754.10	protein_coding	S100A2	60774.2	-0.890591	5.31835e-76	11221.7	10560.2	10645.5	6090.77	6464.54	6819.6
ENSG00000135446.16	protein_coding	CDK4	60654.9	0.504614	2.3118e-48	7517.36	7196.95	7453.74	11688.2	11606.8	11550.4
ENSG00000135480.14	protein_coding	KRT7	60637.2	1.02866	1.6952e-190	2023.06	1996.17	1936.77	4448.66	4400.99	4610.98
ENSG00000150991.14	protein_coding	UBC	55857.2	0.282945	6.08095e-15	2013.61	1954.64	1978.56	2623.07	2663.44	2728.91
ENSG00000099194.5	protein_coding	SCD	55540.3	0.0577552	0.125848	718.141	728.217	706.937	819.418	831.652	831.624
ENSG00000134333.13	protein_coding	LDHA	48543.9	0.0719962	0.0701429	3160.7	3152.54	3145.02	3676.21	3757.92	3579.63
ENSG00000164362.18	protein_coding	TERT	43866.3	1.19815	2.20901e-147	548.008	597.804	601.73	1583.39	1417.18	1443.3
ENSG00000210082.2	Mt_rRNA	MT-RNR2	43505.4	0.363937	1.63722e-13	2026.47	1895.36	2013.78	2896.74	2933.31	2633.9
ENSG00000133112.16	protein_coding	TPT1	42343.3	-0.159241	1.74977e-05	4631.31	4650.77	4650.18	4504.15	4585.17	4731.86
ENSG00000198886.2	protein_coding	MT-ND4	40313.9	-0.542797	2.70256e-38	2898.5	2729.76	2805.84	2179.18	2032.6	2203.92
ENSG00000123689.5	protein_coding	G0S2	37191.2	0.893118	8.58841e-126	2820.42	2804.38	2843.67	5969.3	5915.75	5539.47
ENSG00000196924.14	protein_coding	FLNA	36839.9	0.185479	3.3331e-08	327.07	321.185	316.13	411.849	403.889	399.193
ENSG00000132470.13	protein_coding	ITGB4	36288.3	0.358882	4.16196e-28	433.731	421.748	426.098	613.79	601.219	605.835
ENSG00000065618.17	protein_coding	COL17A1	35563.9	0.855182	4.57155e-108	384.352	381.234	375.068	748.197	740.961	796.748
ENSG00000174444.14	protein_coding	RPL4	34399.9	-0.780962	2.10939e-108	4052.94	4070.18	4084.1	2556.86	2658.7	2654.42
ENSG00000070756.14	protein_coding	PABPC1	34018	-0.404828	8.79243e-32	1325.89	1315.59	1285.61	1130.99	1092.11	1063.01
ENSG00000178209.14	protein_coding	PLEC	33610.7	0.741598	6.68474e-62	142.683	146.743	141.541	258.784	282.736	256.518
ENSG00000142541.16	protein_coding	RPL13A	32660.9	-0.890348	1.67366e-162	2922.62	2924.62	2892.81	1727.88	1769.77	1725.56
ENSG00000204628.11	protein_coding	RACK1	32462.5	-0.637053	2.35058e-71	4565.56	4617.39	4658.22	3261.33	3378.89	3219.09
ENSG00000139174.10	protein_coding	PRICKLE1	32460.1	0.870358	7.34331e-70	552.547	524.736	515.127	1167.32	1012.27	1046.68
ENSG00000197956.9	protein_coding	S100A6	32242.6	-1.02098	4.43886e-97	7300.09	6989.83	6915.49	3648.43	3810.12	4117.38
ENSG00000089157.15	protein_coding	RPLP0	31958	-0.589604	2.16199e-64	2768.33	2806.86	2803.07	2038.36	2109.41	2019.58
ENSG00000149925.17	protein_coding	ALDOA	31834.7	-0.393992	3.73376e-12	2189.1	2139.73	2204.7	2040.56	1790.22	1680.91
ENSG00000181163.13	protein_coding	NPM1	31731.2	-1.06573	3.10039e-203	4312.87	4416.9	4314.87	2243.03	2314.36	2345.85
ENSG00000034510.5	protein_coding	TMSB10	31598.7	-0.125416	0.0187776	8131.66	7755.4	7927.34	7967.8	8563.76	7650.59
ENSG00000100316.15	protein_coding	RPL3	31257.3	-1.05024	2.06463e-198	2330.89	2298.03	2326.41	1245.12	1266.99	1208.51
ENSG00000198712.1	protein_coding	MT-CO2	30846	-0.302134	2.23079e-15	5060.01	4959.94	5149.94	4507.95	4449.19	4675.16
ENSG00000171345.13	protein_coding	KRT19	29474.5	-1.83641	7.64398e-300	2664.18	2736.38	2761.12	874.281	808.008	850.245
ENSG00000136068.14	protein_coding	FLNB	29448.1	0.747918	4.54579e-102	165.307	166.612	166.104	314.957	313.915	297.676
ENSG00000124942.13	protein_coding	AHNAK	29064.8	0.895811	3.48431e-07	78.427	75.1284	77.0373	126.826	185.817	162.143
ENSG00000096384.19	protein_coding	HSP90AB1	28910.9	-0.248239	4.22262e-14	884.837	892.714	874.455	817.08	827.213	829.085
ENSG00000196230.12	protein_coding	TUBB	28891.5	-0.120764	0.000606262	807.08	815.248	794.972	815.531	831.019	816.098
ENSG00000123416.15	protein_coding	TUBA1B	28753.6	-0.329164	8.40138e-21	1537.12	1530.73	1572.85	1358.81	1383.27	1350.28
ENSG00000135486.17	protein_coding	HNRNPA1	28509.8	-0.992221	4.00441e-197	2387.39	2392.27	2434.44	1337.41	1353.33	1326.95
ENSG00000080824.18	protein_coding	HSP90AA1	27812.4	-0.24464	9.41436e-08	854.302	840.393	837.332	755.798	830.045	781.126
ENSG00000164924.17	protein_coding	YWHAZ	27651.5	0.373156	5.14686e-22	770.962	801.773	774.896	1139.52	1155.16	1073.68
ENSG00000128422.15	protein_coding	KRT17	27473.6	-0.00857126	0.898261	1388.72	1415.12	1457.74	1656.17	1508.09	1530.52
ENSG00000005884.17	protein_coding	ITGA3	27213	-0.336968	1.16104e-16	476.955	494.125	489.167	451.883	405.137	424.167
ENSG00000140988.15	protein_coding	RPS2	26981.8	-0.942343	9.65084e-115	3006.32	3285.01	3313.25	1879.16	1813.93	1844.85
ENSG00000161016.16	protein_coding	RPL8	26869.5	-0.532886	4.69385e-55	2914.21	2827.67	2885.02	2208.41	2182.44	2215.14
ENSG00000109971.13	protein_coding	HSPA8	26325.3	0.064326	0.371117	1118.67	1143.78	1062.34	1177.88	1307.61	1364.15
ENSG00000196262.13	protein_coding	PPIA	25930.4	-0.337788	1.4362e-24	4125.26	4194.99	4124.04	3599.48	3670.3	3637.86
ENSG00000166598.13	protein_coding	HSP90B1	25464.6	-0.439652	1.17748e-39	808.829	814.007	809.696	657.314	653.945	675.754
ENSG00000044574.7	protein_coding	HSPA5	24502.7	0.137119	3.83162e-05	431.137	435.077	428.696	526.058	521.802	529.75
ENSG00000167996.15	protein_coding	FTH1	24214.9	-0.147725	0.00143847	2683.21	2974.68	2950.8	2940.99	2843.59	2825.42
ENSG00000198938.2	protein_coding	MT-CO3	24080.3	-0.316253	1.68212e-17	3294.98	3302.95	3168.81	2855.74	2860.7	2973.01
ENSG00000091409.14	protein_coding	ITGA6	23989.6	0.00791987	0.887626	350.69	354.591	341.166	384.538	389.741	391.253
ENSG00000254772.9	protein_coding	EEF1G	23948.6	-0.655014	5.11897e-80	1470.84	1471.12	1446.21	1017.15	1049.16	1020.62
ENSG00000167460.14	protein_coding	TPM4	23913.4	0.417535	1.79591e-28	761.162	729.2	738.519	1083.55	1098.62	1115.47
ENSG00000179218.13	protein_coding	CALR	23828.4	-0.274286	8.29168e-13	1014.4	1029.68	1022.62	928.83	906.816	973.879
ENSG00000175793.11	protein_coding	SFN	23798.8	-0.0420316	0.433607	1494.59	1423.03	1462	1580.14	1608.17	1523.87
ENSG00000147403.16	protein_coding	RPL10	23627.2	-0.382144	3.08338e-32	4071.24	4054	4013.26	3440.05	3411.62	3466.54
ENSG00000110321.15	protein_coding	EIF4G2	23393.4	0.309448	4.67634e-11	447.073	457.31	463.792	594.796	657.738	625.389
ENSG00000127022.14	protein_coding	CANX	23336.5	0.175526	4.15286e-06	458.939	470.809	475.498	574.219	589.978	594.033
ENSG00000115677.16	protein_coding	HDLBP	23177.1	0.440289	3.97486e-38	345.531	352.244	336.063	514.004	519.419	520.423
ENSG00000088832.15	protein_coding	FKBP1A	23164.8	1.34173	3.18067e-300	694.103	724.362	687.183	1975.75	1994.12	1942.35
ENSG00000168028.13	protein_coding	RPSA	22680.2	-0.678554	1.76292e-81	1942.26	2004.72	1973.44	1370.36	1398.83	1328.37
ENSG00000198763.3	protein_coding	MT-ND2	22477.7	-0.35721	1.32646e-17	2222.3	2073.5	2198.62	1876.23	1844.67	1896.61
ENSG00000072110.13	protein_coding	ACTN1	22276.2	0.38903	9.47782e-24	386.424	381.316	384.026	578.49	560.337	532.081
ENSG00000197081.12	protein_coding	IGF2R	22189.4	0.53571	2.89771e-35	116.248	118.694	121.693	182.56	196.015	194.103
ENSG00000167526.13	protein_coding	RPL13	22136.9	-0.787694	1.9994e-47	4333.58	4810.51	4848.14	3253.58	2798.72	2930.82
ENSG00000117525.13	protein_coding	F3	22098.9	0.116941	0.0111361	837.193	882.612	855.144	1069.47	969.34	1055.59
ENSG00000177469.12	protein_coding	PTRF	21968.4	0.626043	6.98666e-77	322.207	316.61	319.027	542.76	545.282	549.576
ENSG00000174748.18	protein_coding	RPL15	21032.1	-0.453797	2.58533e-25	2399.84	2348.01	2400.74	1921.15	2020.34	1840.01
ENSG00000148303.16	protein_coding	RPL7A	21029.9	-0.800408	2.00262e-123	2639.32	2633.05	2637.95	1679.37	1702.92	1649.1
ENSG00000150093.18	protein_coding	ITGB1	21001.2	0.525992	2.37339e-53	497.8	514.243	519.633	833.676	800.668	809.645
ENSG00000137154.12	protein_coding	RPS6	20976.3	-0.642869	8.26242e-71	1809.31	1850.72	1838.08	1271.14	1324.4	1305.11
ENSG00000089009.15	protein_coding	RPL6	20607.4	-0.553747	3.75715e-66	2285.57	2281.58	2278.5	1744.42	1721.79	1700.18
ENSG00000096696.13	protein_coding	DSP	20598.8	0.818687	3.61195e-113	112.829	120.29	116.042	228.973	221.395	232.047
ENSG00000111669.14	protein_coding	TPI1	20344.7	0.124494	0.000563427	1260.15	1259.86	1248.68	1512.03	1496.24	1543.2
ENSG00000131746.12	protein_coding	TNS4	20270.5	0.742856	3.20014e-109	282.084	278.658	280.125	529.803	506.777	522.414
ENSG00000186468.12	protein_coding	RPS23	20028.8	-0.721752	2.11427e-89	5744.94	5721.32	5794.63	3805.31	3939.51	3849.57
ENSG00000100097.11	protein_coding	LGALS1	20010.2	0.327455	5.95645e-18	3515.83	3467.57	3509.01	4746.04	4881.39	4957.27
ENSG00000198899.2	protein_coding	MT-ATP6	19882.4	-0.635959	1.1897e-37	3789.67	3548.89	3763.48	2694.08	2455.2	2768.91
ENSG00000189334.8	protein_coding	S100A14	19836.1	-1.15363	5.47576e-144	2200.15	2117.92	2194.71	1026.88	1109.17	1106.93
ENSG00000198034.10	protein_coding	RPS4X	19772.2	-0.719761	3.30562e-72	1607.9	1607.41	1631.44	1057.07	1126.99	1075.82
ENSG00000162909.17	protein_coding	CAPN2	19762.9	0.196168	2.78309e-08	415.66	421.352	403.688	528.273	528.982	517.209
ENSG00000087460.23	protein_coding	GNAS	19748.8	0.384528	1.6657e-26	849.167	827.509	819.737	1194.2	1215.31	1200.11
ENSG00000089159.16	protein_coding	PXN	19739.9	0.355212	9.70878e-28	448.12	452.961	455.13	651.922	635.782	634.364
ENSG00000044115.20	protein_coding	CTNNA1	19535.6	0.569921	1.22732e-60	322.619	331.976	317.988	533.35	541.356	524.549
ENSG00000149273.14	protein_coding	RPS3	18945.3	-0.71932	2.02972e-104	3518.56	3588.47	3615.62	2410.53	2393.05	2412.15
ENSG00000135318.11	protein_coding	NT5E	18941.2	0.947842	2.25433e-134	284.689	310.992	299.762	649.433	622.654	642.211
ENSG00000175166.16	protein_coding	PSMD2	18844.9	1.21783	6.35889e-115	328.312	359.078	363.516	985.48	851.443	872.73
ENSG00000122566.20	protein_coding	HNRNPA2B1	18731.6	-0.424161	1.24219e-25	1017.25	989.837	1009.82	804.082	845.176	841.383
ENSG00000198786.2	protein_coding	MT-ND5	18677.9	-0.208429	2.28676e-06	882.194	821.874	850.308	827.31	789.461	832.731
ENSG00000229117.8	protein_coding	RPL41	18570.6	-0.629803	8.06299e-34	6029.88	5789.36	5942.89	3927.34	4340.7	4446.45
ENSG00000115053.15	protein_coding	NCL	18545.1	-0.980448	3.85394e-116	780.681	825.492	744.07	441.147	449.812	428.257
ENSG00000158710.14	protein_coding	TAGLN2	18388.1	1.11416	2.44395e-218	543.068	550.94	558.157	1306.79	1310.04	1345.77
ENSG00000105974.11	protein_coding	CAV1	18241.9	-1.25558	2.58146e-278	856.296	878.937	843.469	403.376	404.745	388.22
ENSG00000100644.16	protein_coding	HIF1A	18216	-0.225727	3.89161e-09	620.578	622.467	623.472	608.62	593.832	565.86
ENSG00000142937.11	protein_coding	RPS8	18045.6	-0.676141	1.72956e-84	2437.63	2436.43	2390.66	1657.28	1677.93	1701.35
ENSG00000102144.13	protein_coding	PGK1	18019.8	0.277421	1.10042e-14	524.524	538.63	527.437	723.136	687.23	725.898
ENSG00000114867.20	protein_coding	EIF4G1	17847	0.209931	2.8373e-09	222.445	218.155	220.792	283.718	279.267	284.494
ENSG00000142192.20	protein_coding	APP	17842.3	0.486031	1.11607e-25	368.217	331.913	354.128	545.5	547.67	542.477
ENSG00000065978.18	protein_coding	YBX1	17623.7	-0.569805	3.87431e-43	1214.82	1184.15	1216.05	867.606	914.157	916.331
ENSG00000251562.7	lincRNA	MALAT1	17531.6	1.09531	4.33395e-09	208.913	226.254	198.901	568.613	378.351	555.016
ENSG00000231500.6	protein_coding	RPS18	17515.1	-0.656479	3.00662e-59	3668.12	3684.65	3658.45	2485	2578.15	2675.49
ENSG00000166441.12	protein_coding	RPL27A	17501.2	-0.511109	8.75011e-37	4000.3	3986.29	4079.51	3032.81	3213.78	3132.29
ENSG00000135679.22	protein_coding	MDM2	17455.3	-0.111178	0.0841715	618.186	644.676	568.493	586.566	652.04	638.711
ENSG00000147604.13	protein_coding	RPL7	17218.1	-0.694219	2.19716e-79	1937.66	1934.31	1949.44	1298.94	1336	1351.03
ENSG00000185624.14	protein_coding	P4HB	16988.1	0.470198	2.25889e-36	415.536	426.457	424.949	676.682	624.155	644.065
ENSG00000050405.13	protein_coding	LIMA1	16963.8	0.826161	2.9517e-99	274.629	281.882	272.617	525.688	544.623	558.094
ENSG00000092841.18	protein_coding	MYL6	16658.9	0.469024	1.53072e-27	2022.75	1987.63	2015.42	3089.27	3213.01	2936.22
ENSG00000185650.9	protein_coding	ZFP36L1	16409.7	0.889603	1.11144e-96	341.102	327.51	326.31	691.145	701.691	648.697
ENSG00000124145.6	protein_coding	SDC4	16355.7	-0.133363	0.00192213	500.116	499.89	483.603	486.017	512.416	499.679
ENSG00000197746.13	protein_coding	PSAP	16291.1	0.529863	5.3616e-53	431.443	420.967	422.11	689.081	676.305	672.843
ENSG00000147065.16	protein_coding	MSN	16150.9	0.442781	1.93853e-38	240.277	244.497	240.229	361.339	367.102	363.199
ENSG00000164587.11	protein_coding	RPS14	16150.7	-0.788587	8.59692e-59	2108.7	2048.28	2031.03	1252.07	1307.42	1409.13
ENSG00000137818.11	protein_coding	RPLP1	16065.3	-0.350681	2.85639e-18	2574.04	2476.5	2519.89	2155.79	2241.61	2178.61
ENSG00000171314.8	protein_coding	PGAM1	16016.5	-0.0751205	0.0521268	683.815	683.369	680.865	717.788	714.796	721.166
ENSG00000145425.9	protein_coding	RPS3A	15967.6	-0.612978	2.94592e-51	1958.52	1955.76	1930.83	1361.22	1455.04	1417.06
ENSG00000130402.11	protein_coding	ACTN4	15941.8	-0.238607	0.116643	530.95	496.783	505.921	529.182	512.631	398.994
ENSG00000152952.11	protein_coding	PLOD2	15877.3	1.67568	4.51142e-300	224.967	212.686	227.503	784.834	798.02	770.448
ENSG00000265681.7	protein_coding	RPL17	15823.1	-0.598089	5.5394e-59	2892.68	2855.03	2908.67	2127.54	2149.25	2057.96
ENSG00000142676.12	protein_coding	RPL11	15810.4	-0.636212	2.86427e-50	3236.49	3061.84	3185.6	2192.56	2274.81	2292.46
ENSG00000115306.15	protein_coding	SPTBN1	15764.6	0.61865	1.52825e-50	98.0637	102.897	98.6936	164.386	175.484	169.779
ENSG00000161011.19	protein_coding	SQSTM1	15708.4	0.214974	0.00014629	572.341	527.02	572.964	775.163	689.301	686.888
ENSG00000168003.16	protein_coding	SLC3A2	15693.5	-1.28346	4.74319e-247	1212.09	1178.1	1238.24	554.781	549.66	547.002
ENSG00000108298.9	protein_coding	RPL19	15673	-0.661154	1.81245e-73	2501.09	2494.37	2523.4	1736.6	1732.51	1799.14
ENSG00000197747.8	protein_coding	S100A10	15650.3	0.296841	7.78824e-15	1674.14	1744.91	1672.38	2262.57	2310.61	2355.86
ENSG00000137309.19	protein_coding	HMGA1	15597.4	-1.23977	9.11133e-216	889.374	870.318	857.6	398.165	417.644	411.865
ENSG00000115008.5	protein_coding	IL1A	15579.7	0.515129	2.08693e-55	504.607	519.948	510.666	817.533	806.566	806.739
ENSG00000111057.10	protein_coding	KRT18	15499.6	-0.858423	1.41627e-110	1004.74	1037.74	1009.02	648.734	592.478	623.694
ENSG00000105640.12	protein_coding	RPL18A	15333.9	-0.702027	4.87442e-52	2934.5	2816.1	2870.08	1955.95	2057.48	1855.96
ENSG00000172757.12	protein_coding	CFL1	15279.5	0.152834	0.000338333	969.89	933.037	924.862	1140.98	1180.09	1160.84
ENSG00000198727.2	protein_coding	MT-CYB	15253.6	-0.476098	1.56169e-18	1357.45	1215.79	1319.1	1058.69	968.439	1074.11
ENSG00000026508.16	protein_coding	CD44	15068.9	0.536584	1.32949e-56	477.064	485.731	487.303	783.14	764.706	782.8
ENSG00000170421.12	protein_coding	KRT8	15011.1	-0.567127	4.6569e-57	732.195	714.435	726.519	546.494	542.772	535.598
ENSG00000139644.12	protein_coding	TMBIM6	15004	0.289993	1.19208e-08	415.385	394.751	395.732	533.528	578.202	521.049
ENSG00000198888.2	protein_coding	MT-ND1	14894.3	-0.287984	2.03041e-10	1532.11	1434.74	1535.52	1379.27	1317.26	1389.58
ENSG00000166913.12	protein_coding	YWHAB	14833.1	0.171904	2.5523e-05	359.363	364.409	350.477	435.318	449.054	456.174
ENSG00000187800.13	protein_coding	PEAR1	14753.5	0.834648	1.11067e-97	168.188	173.098	167.913	354.079	321.531	330.665
ENSG00000009307.15	protein_coding	CSDE1	14645.2	-0.123374	0.0142108	424.074	399.61	403.326	400.92	419.998	426.761
ENSG00000161960.14	protein_coding	EIF4A1	14339.7	-0.407367	6.01328e-30	841.953	861.787	869.639	722.071	722.658	704.899
ENSG00000142949.16	protein_coding	PTPRF	14309.3	0.81979	5.23134e-59	103.71	106.019	101.927	205.128	216.335	187.829
ENSG00000182774.10	protein_coding	RPS17	14240.7	-0.549291	1.51844e-49	3044.85	3053.55	3117.92	2292.11	2339.43	2345.88
ENSG00000197756.9	protein_coding	RPL37A	14183.6	-0.622923	3.6572e-44	4862	4673.82	4696.35	3269.29	3428.82	3539.14
ENSG00000131236.16	protein_coding	CAP1	14138.6	0.699731	1.55358e-76	377.107	398.978	382.773	693.809	709.482	681.934
ENSG00000085063.14	protein_coding	CD59	14090.9	0.301899	1.80641e-16	597.729	621.116	609.796	829.903	846.185	821.395
ENSG00000197958.12	protein_coding	RPL12	14069.2	-0.972068	1.48826e-127	3138.56	2986.87	2990.51	1689.26	1717.59	1741
ENSG00000122406.12	protein_coding	RPL5	13887.9	-0.691216	7.30491e-89	1417.75	1475.8	1432.04	988.579	990.988	988.472
ENSG00000165119.19	protein_coding	HNRNPK	13843	-0.240499	1.22105e-11	605.335	611.911	597.748	565.345	571.286	565.223
ENSG00000135046.13	protein_coding	ANXA1	13520.6	0.316077	1.8173e-16	668.179	690.839	677.732	921.018	925.669	962.809
ENSG00000142534.6	protein_coding	RPS11	13240.7	-0.696218	1.22087e-30	2857.59	2621.7	2853.01	1957.13	2020.9	1719.17
ENSG00000130985.16	protein_coding	UBA1	13239.6	0.383441	4.21069e-27	234.138	237.901	228.323	346.041	332.991	333.024
ENSG00000125844.15	protein_coding	RRBP1	13093	0.90158	2.43648e-96	150.935	151.181	151.864	323.539	293.258	323.049
ENSG00000063046.17	protein_coding	EIF4B	13081.6	-0.819453	2.02749e-96	470.564	463.067	474.813	295.901	302.094	286.102
ENSG00000084234.16	protein_coding	APLP2	12952.6	0.16437	0.00107679	287.371	286.317	312.465	372.672	371.315	356.384
ENSG00000116133.11	protein_coding	DHCR24	12944	-0.323431	3.13866e-20	232.953	232.686	228.204	205.038	204.016	205.198
ENSG00000108654.12	protein_coding	DDX5	12941.8	0.056432	0.382638	667.827	658.898	654.716	783.044	795.854	703.62
ENSG00000186847.5	protein_coding	KRT14	12927.8	1.07547	2.25441e-201	383.922	380.844	387.528	904.792	879.771	905.758
ENSG00000145901.14	protein_coding	TNIP1	12903	0.928655	3.22566e-158	258.744	255.327	257.999	547.997	538.622	541.338
ENSG00000143947.12	protein_coding	RPS27A	12862.2	-0.49738	2.81429e-32	2131.85	2117.04	2088.93	1601.03	1650.31	1722.12
ENSG00000189060.5	protein_coding	H1F0	12838.6	-0.37871	5.38568e-16	490.153	452.273	457.733	388.66	401.27	402.882
ENSG00000260032.1	lincRNA	NORAD	12798.4	0.249499	1.97185e-10	175.242	186.623	176.497	234.373	235.73	239.018
ENSG00000071127.16	protein_coding	WDR1	12773.5	0.0738223	0.0765286	336.856	333.966	329.735	387.309	389.738	389.42
ENSG00000163191.5	protein_coding	S100A11	12722.6	0.483023	5.05635e-33	1929.58	1908.6	1963.26	2920.79	3000.68	3061.06
ENSG00000188643.10	protein_coding	S100A16	12698.9	-0.29626	1.56992e-10	1206.45	1142.23	1187.13	1074.35	1098.46	1016.6
ENSG00000106682.14	protein_coding	EIF4H	12665	-0.231429	5.17591e-09	396.48	387.06	385.273	364.964	374.65	363.037
ENSG00000168036.16	protein_coding	CTNNB1	12516.5	0.338643	1.15571e-18	250.834	251.475	241.87	344.909	353.68	343.69
ENSG00000081277.12	protein_coding	PKP1	12488.6	0.61753	5.11551e-61	130.269	125.949	125.033	215.719	215.165	216.957
ENSG00000167553.14	protein_coding	TUBA1C	12453.8	-0.189326	1.24486e-07	941.873	944.346	929.003	916.187	911.037	907.686
ENSG00000169710.8	protein_coding	FASN	12424.5	-0.736705	6.22272e-61	148.334	152.108	150.343	100.878	93.7254	105.269
ENSG00000163466.15	protein_coding	ARPC2	12412.9	0.0208546	0.69348	681.528	684.992	670.845	764.448	768.882	756.347
ENSG00000184640.17	protein_coding	2022-09-09	12412.5	-0.613623	5.85004e-52	324.7	312.397	327.173	240.515	228.224	229.488
ENSG00000204580.12	protein_coding	DDR1	12385.3	1.15764	5.2213e-193	205.486	211.871	213.935	540.763	517.133	502.688
ENSG00000162244.10	protein_coding	RPL29	12357.8	-0.880126	3.36392e-139	2127	2123.82	2109.91	1272.75	1278.81	1276.99
ENSG00000108107.13	protein_coding	RPL28	12348.4	-0.373106	5.36561e-15	2307.77	2145.79	2349.84	1949.38	1963.69	1906.99
ENSG00000084207.15	protein_coding	GSTP1	12264.4	0.272019	8.48314e-11	1085.14	1062.15	1106.39	1420.46	1467.17	1464.84
ENSG00000006125.16	protein_coding	AP2B1	12245.1	-0.0332762	0.501331	195.255	200.504	196.734	214.164	216.49	210.73
ENSG00000188229.5	protein_coding	TUBB4B	12208.4	-0.371916	2.31584e-23	635.116	621.488	634.349	553.578	533.064	532.075
ENSG00000047849.21	protein_coding	MAP4	12188.8	0.406207	1.23313e-29	142.277	142.387	138.928	206.276	208.161	207.322
ENSG00000138326.18	protein_coding	RPS24	12150.5	-0.813282	2.14793e-90	3703.73	3627.87	3744.64	2285.43	2304.47	2393.89
ENSG00000188846.13	protein_coding	RPL14	12121.7	-0.725442	6.11873e-62	1417.39	1374.35	1385.63	894.935	950.853	952.843
ENSG00000167004.12	protein_coding	PDIA3	12105	-0.0906894	0.0713157	456.11	474.858	483.02	483.496	477.188	510.813
ENSG00000125691.12	protein_coding	RPL23	12034	-0.493152	1.08909e-23	2296.41	2313.69	2376.34	1742.09	1936.52	1819.37
ENSG00000105372.6	protein_coding	RPS19	11987.2	-0.702449	2.59488e-72	3290.6	3339.82	3159.03	2192.01	2204.09	2267.98
ENSG00000115415.18	protein_coding	STAT1	11907.5	0.0960192	0.0269429	233.227	238.196	243.24	291.263	279.377	275.733
ENSG00000141367.11	protein_coding	CLTC	11836.2	0.568865	3.74511e-45	119.45	126.691	118.915	204.608	202.251	193.056
ENSG00000153113.23	protein_coding	CAST	11820.5	-0.149799	0.000728981	367.383	390.869	367.628	367.376	383.2	373.626
ENSG00000187514.15	protein_coding	PTMA	11788.5	-1.50423	2.42877e-130	1352.66	1197.33	1326.27	468.421	506.511	539.089
ENSG00000173812.10	protein_coding	EIF1	11772.1	0.21095	3.101e-09	1043.56	1059.08	1053.33	1356.1	1341.97	1348.89
ENSG00000118816.9	protein_coding	CCNI	11714.8	0.162607	4.87023e-05	339.129	354.938	339.22	422.966	423.107	435.413
ENSG00000112306.7	protein_coding	RPS12	11712.4	-0.5558	4.38194e-57	2307.26	2321.08	2305.08	1742.06	1738.87	1744.26
ENSG00000078369.17	protein_coding	GNB1	11686.3	0.43297	2.9564e-16	270.796	252.565	260.271	373.154	414.118	384.276
ENSG00000114850.6	protein_coding	SSR3	11635.3	0.530923	1.76071e-30	398.768	392.404	385.727	618.03	661.74	603.465
ENSG00000198959.11	protein_coding	TGM2	11588.9	1.00307	2.10669e-106	144.093	141.631	138.726	306.765	330.715	304.599
ENSG00000057019.15	protein_coding	DCBLD2	11556.3	-0.15008	0.000568836	176.493	191.504	183.556	189.652	179.351	181.856
ENSG00000134294.13	protein_coding	SLC38A2	11538.4	0.16357	0.000396581	229.736	249.063	232.423	304.312	281.274	297.204
ENSG00000108518.7	protein_coding	PFN1	11528.1	-0.414831	7.93003e-10	917.177	1054.8	1075.48	924.568	768.601	841.019
ENSG00000119335.16	protein_coding	SET	11501.3	-0.624916	8.13571e-40	564.799	582.046	550.499	384.537	411.215	423.559
ENSG00000112972.14	protein_coding	HMGCS1	11489.5	-0.471571	6.93958e-33	359.343	360.341	363.439	282.923	295.625	286.763
ENSG00000145741.15	protein_coding	BTF3	11435.2	-0.634495	1.96302e-47	1464.3	1434.39	1463.73	1045.21	1078.74	988.543
ENSG00000131473.16	protein_coding	ACLY	11371.8	-0.127741	0.00114648	202.423	202.208	199.1	202.534	203.167	206.424
ENSG00000140575.12	protein_coding	IQGAP1	11351.9	0.62389	2.01685e-52	110.025	112.367	104.5	183.525	188.889	185.484
ENSG00000167978.16	protein_coding	SRRM2	11344.3	0.110099	0.0292207	131.6	139.624	130.616	169.23	158.472	152.826
ENSG00000171867.16	protein_coding	PRNP	11337	0.211265	0.000294839	353.374	327.644	335.145	446.382	456.454	400.179
ENSG00000144713.12	protein_coding	RPL32	11299.2	-0.641457	1.27072e-42	2451.21	2395.74	2386.13	1651.47	1806.84	1676.96
ENSG00000092199.17	protein_coding	HNRNPC	11274.3	-0.665385	1.48668e-67	728.934	745.439	755.402	511.59	520.858	525.408
ENSG00000176014.12	protein_coding	TUBB6	11268.7	0.299983	8.04358e-09	538.917	483.256	528.791	725.914	702.096	687.073
ENSG00000140416.19	protein_coding	TPM1	11212.7	2.0824	3.89014e-301	192.397	202.588	203.734	938.861	926.757	945.288
ENSG00000160710.15	protein_coding	ADAR	11181.7	-0.0264245	0.719278	148.049	158.112	146.019	156.693	162.857	172.3
ENSG00000108424.9	protein_coding	KPNB1	11176.2	-0.135176	0.00134195	204.349	214.413	207.457	206.569	213.299	211.857
ENSG00000082153.17	protein_coding	BZW1	11113.9	-0.137928	0.00292606	508.728	499.323	514.489	496.463	524.429	511.937
ENSG00000115884.10	protein_coding	SDC1	11104.6	-0.636707	1.88949e-52	322.352	308.253	316.468	222.372	230.213	222.141
ENSG00000130066.16	protein_coding	SAT1	11080.8	0.470475	4.06499e-34	825.449	810.412	827.227	1294.75	1219.06	1267.21
ENSG00000213719.8	protein_coding	CLIC1	11072	0.0924753	0.172674	709.273	670.545	664.716	841.553	839.571	733.285
ENSG00000079459.12	protein_coding	FDFT1	11061.2	-0.648708	1.50557e-50	692.409	707.87	708.766	493.648	519.471	477.116
ENSG00000110955.8	protein_coding	ATP5B	11038.6	-0.520958	1.42698e-49	548.629	559.916	542.03	428.28	421.312	424.694
ENSG00000184110.14	protein_coding	EIF3C	11026.2	-0.607868	1.66775e-31	349.21	324.019	360.973	250.084	241.537	260.435
ENSG00000134107.4	protein_coding	BHLHE40	11004.2	0.648686	6.72151e-63	198.418	199.347	192.021	355.71	333.837	334.705
ENSG00000160789.19	protein_coding	LMNA	10974.8	-0.841513	2.89606e-76	464.116	464.998	486.49	310.426	279.353	285.664
ENSG00000108953.16	protein_coding	YWHAE	10905.6	-0.359425	5.42566e-16	793.871	770.615	785.206	654.928	698.966	674.694
ENSG00000143549.19	protein_coding	TPM3	10862	0.290767	2.97338e-09	584.832	551.226	583.181	748.564	799.292	781.458
ENSG00000142864.14	protein_coding	SERBP1	10827.7	-0.938509	5.20644e-115	487.35	474.636	488.227	275.024	274.972	288.435
ENSG00000171863.12	protein_coding	RPS7	10816.1	-0.467996	3.12515e-33	1498.02	1511.08	1484.23	1189.54	1171.33	1238.54
ENSG00000184254.16	protein_coding	ALDH1A3	10810	-1.29573	2.96098e-145	342.776	328.727	347.397	144.399	155.73	159.754
ENSG00000141526.15	protein_coding	SLC16A3	10783.1	0.102323	0.575235	418.671	472.217	469.967	633.365	492.434	493.929
ENSG00000153187.17	protein_coding	HNRNPU	10760	-0.320068	2.66457e-18	248.064	258.229	253.763	225.726	222.219	226.702
ENSG00000008988.9	protein_coding	RPS20	10694.9	-0.338672	9.75768e-19	2197.68	2183.06	2215.78	1918.63	1896.59	1964.11
ENSG00000141522.11	protein_coding	ARHGDIA	10596	0.195374	1.70324e-05	530.592	495.375	508.973	647.507	639.642	659.58
ENSG00000075618.17	protein_coding	FSCN1	10594.8	-0.315506	1.12579e-12	324.073	323.36	333.566	306.083	276.601	290.859
ENSG00000164733.20	protein_coding	CTSB	10578.8	0.881534	4.01421e-127	262.703	261.429	258.044	548.37	526.2	521.578
ENSG00000113712.16	protein_coding	CSNK1A1	10578.6	0.0422618	0.402636	298.45	307.707	291.21	339.699	339.416	344.585
ENSG00000107581.12	protein_coding	EIF3A	10512	-0.176599	4.33395e-06	158.456	157.923	157.329	153.995	155.926	154.379
ENSG00000157227.12	protein_coding	MMP14	10461.7	0.97673	1.06222e-11	138.551	169.491	170.509	401.435	312.269	330.387
ENSG00000171603.16	protein_coding	CLSTN1	10460.5	0.639812	1.79781e-61	137.57	133.363	132.328	234.672	233.667	227.433
ENSG00000111716.12	protein_coding	LDHB	10435.6	-1.18703	5.13348e-173	936.348	921.266	923.797	434.642	460.085	458.57
ENSG00000170144.19	protein_coding	HNRNPA3	10400.1	-0.555838	1.53421e-31	456.054	434.614	433.246	317.909	335.104	344.685
ENSG00000228253.1	protein_coding	MT-ATP8	10393	-0.686705	7.48717e-41	15964.2	14723.1	16116.6	11086.9	10155.4	10987.4
ENSG00000177697.17	protein_coding	CD151	10375.1	0.93494	4.69194e-146	371.53	376.205	375.029	809.286	793.92	774.8
ENSG00000067560.10	protein_coding	RHOA	10348.3	0.12044	0.0118047	419.667	423.362	411.943	485.689	519.543	505.871
ENSG00000014216.15	protein_coding	CAPN1	10264.5	-0.23282	1.15411e-07	312.277	316.645	296.17	284.842	296.117	290.969
ENSG00000162734.12	protein_coding	PEA15	10248.9	1.45151	3.73067e-118	248.049	208.184	243.012	742.083	691.341	684.976
ENSG00000115310.17	protein_coding	RTN4	10145.3	0.358953	1.5561e-20	349.736	367.155	350.128	505.128	511.619	499.283
ENSG00000204525.15	protein_coding	HLA-C	10117.3	0.147725	0.00148066	523.602	509.435	505.617	662.527	620.06	605.369
ENSG00000070614.14	protein_coding	NDST1	10099.3	0.620885	9.06682e-44	96.76	95.6684	92.2642	155.903	167.045	161.863
ENSG00000161970.12	protein_coding	RPL26	10092.9	-0.554498	1.28761e-39	2659.72	2746.48	2740.56	1981.14	2060.71	2104.06
ENSG00000128272.14	protein_coding	ATF4	10086.5	-0.500476	3.68511e-39	638.184	635.409	635.506	491.343	504.238	499.259
ENSG00000155506.16	protein_coding	LARP1	10059.3	-0.536971	1.02796e-43	166.603	167.984	171.34	129.194	130.701	126.372
ENSG00000173801.16	protein_coding	JUP	10050.3	0.22974	5.08393e-06	221.134	221.224	235.924	307.044	296.052	278.215
ENSG00000170889.13	protein_coding	RPS9	10028.5	-0.773496	3.19578e-58	2105.97	1969.77	2069.55	1279.01	1365.79	1337.65
ENSG00000188157.13	protein_coding	AGRN	10023.8	0.379694	3.13654e-11	109.928	115.018	112.804	175.898	146.253	164.942
ENSG00000132475.9	protein_coding	H3F3B	9995.89	-0.147134	0.000357527	1039.08	1053.37	1039.42	1065.08	1058.44	1009.33
ENSG00000160752.14	protein_coding	FDPS	9995.78	0.0898498	0.0344104	693.831	698.472	692.455	810.233	824.659	823.061
ENSG00000265190.6	protein_coding	ANXA8	9992.5	0.919921	3.13103e-134	280.153	278.51	278.636	603.527	569.78	581.749
ENSG00000146648.16	protein_coding	EGFR	9962.16	0.147336	0.00128026	68.4096	73.3629	70.4635	84.6755	88.197	87.568
ENSG00000163931.15	protein_coding	TKT	9951.74	-1.27543	4.97498e-196	552.963	531.003	535.762	258.465	244.725	237.943
ENSG00000113013.12	protein_coding	HSPA9	9938.6	-0.485028	1.85068e-38	271.472	279.147	271.433	222.841	216.422	211.438
ENSG00000145592.13	protein_coding	RPL37	9937.95	-0.610877	1.25642e-39	2122.88	2053.97	2033.98	1436.24	1549.58	1518.32
ENSG00000063177.12	protein_coding	RPL18	9876.49	-0.625961	2.72825e-64	2393.55	2377.67	2349.23	1707.85	1715.95	1686.87
ENSG00000241978.9	protein_coding	AKAP2	9822.83	0.890363	5.60701e-114	91.8702	95.2301	94.7744	191.334	197.177	190.421
ENSG00000109321.10	protein_coding	AREG	9719.58	-1.25921	3.10654e-151	950.436	1025.68	1037.21	485.927	438.862	470.427
ENSG00000083845.8	protein_coding	RPS5	9663.32	-0.685464	6.02915e-70	1559.58	1526.55	1548.15	1067.42	1077.6	1046.76
ENSG00000130164.12	protein_coding	LDLR	9659.26	-0.0586767	0.269522	163.943	166.268	161.642	170.074	180.128	172.874
ENSG00000138071.13	protein_coding	ACTR2	9639.12	0.325524	1.97911e-15	192.985	194.932	188.654	261.006	272.404	266.88
ENSG00000169504.14	protein_coding	CLIC4	9602.86	0.806127	4.7406e-95	142.448	149.491	142.5	277.496	284.063	280.087
ENSG00000126709.14	protein_coding	IFI6	9589.36	-0.181374	0.00807555	1061.35	1219.85	1202.39	1228.94	1037.16	1139.22
ENSG00000067082.14	protein_coding	KLF6	9581.77	1.36553	2.1775e-233	101.462	108.216	103.437	312.497	288.62	293.116
ENSG00000169715.14	protein_coding	MT1E	9567.29	-1.28591	2.6685e-178	3430.47	3355.85	3554.45	1524.86	1606.51	1566.45
ENSG00000124762.13	protein_coding	CDKN1A	9542.46	-0.190634	0.00127999	367.66	345.893	344.269	364.428	348.131	314.069
ENSG00000163814.7	protein_coding	CDCP1	9483.36	0.610947	2.42597e-61	87.8479	87.8716	86.2536	149.633	148.472	145.026
ENSG00000204469.12	protein_coding	PRRC2A	9465.01	-0.111605	0.0175325	102.163	100.815	103.112	107.167	106.385	100.232
ENSG00000196531.10	protein_coding	NACA	9463.92	-0.674177	1.60864e-64	1757.7	1701.1	1751.58	1237.42	1190.75	1189.04
ENSG00000177600.8	protein_coding	RPLP2	9455.12	-0.464762	2.83922e-28	1507.89	1498.9	1503.54	1174.74	1196.16	1250.23
ENSG00000125868.15	protein_coding	DSTN	9436.64	-0.255198	1.60973e-08	678.946	671.748	671.762	601.668	630.328	645.28
ENSG00000105193.8	protein_coding	RPS16	9432.78	-0.623381	1.88288e-60	2216.85	2242.45	2257.44	1606.54	1632.46	1591.21
ENSG00000198755.10	protein_coding	RPL10A	9427.9	-0.849694	6.48392e-109	1626.13	1649.01	1612.62	991.067	1020.28	993.169
ENSG00000237550.5	transcribed_processed_pseudogene	RPL9P9	9415.89	-0.543472	1.4992e-44	2088.36	2081.77	2058.65	1551.79	1592.92	1589.33
ENSG00000174437.16	protein_coding	ATP2A2	9395.3	-0.028803	0.63135	168.437	169.718	161.177	181.209	184.48	176.382
ENSG00000120738.7	protein_coding	EGR1	9359.9	-0.44989	5.65939e-28	263.4	263.222	253.481	214.319	202.603	215.815
ENSG00000160691.18	protein_coding	SHC1	9350.68	-0.300526	2.17433e-15	244.05	243.292	246.086	224.911	216.924	217.908
ENSG00000168385.17	protein_coding	2022-09-02	9349.53	0.188456	5.40448e-05	252.085	263.958	268.194	347.109	324.244	319.032
ENSG00000168209.4	protein_coding	DDIT4	9340.97	-1.8696	4.43377e-301	672.583	661.82	662.939	206.472	200.968	197.898
ENSG00000122026.10	protein_coding	RPL21	9267.89	-0.47937	2.2192e-28	1340.31	1459.78	1401.59	1094.51	1125.35	1119.51
ENSG00000069275.12	protein_coding	NUCKS1	9238.7	-0.725265	1.74294e-45	142.071	142.592	136.553	87.8519	97.8474	96.494
ENSG00000187109.13	protein_coding	NAP1L1	9208.39	-0.727436	1.68048e-70	598.859	633.998	637.161	421.737	420.526	409.376
ENSG00000071082.10	protein_coding	RPL31	9205.67	-0.645894	6.30929e-47	2124.4	2138.42	2068.11	1431.42	1543.89	1506
ENSG00000125977.6	protein_coding	EIF2S2	9198.98	-0.300795	4.03603e-12	293.894	288.241	287.93	253.034	261.649	267.763
ENSG00000145907.14	protein_coding	G3BP1	9174.2	-0.278555	2.98616e-09	283.665	275.883	275.609	245.392	264.237	252.892
ENSG00000177954.11	protein_coding	RPS27	9164.53	-0.443232	9.61952e-22	4694.13	4625.84	4702.07	3667.75	3761.84	3996.77
ENSG00000052802.12	protein_coding	MSMO1	9148.19	0.38469	2.20667e-20	358.551	377.179	359.827	521.141	541.435	522.084
ENSG00000164111.14	protein_coding	ANXA5	9142.55	0.570982	3.25482e-45	375.164	382.838	392.245	632.647	642.082	618.539
ENSG00000132341.11	protein_coding	RAN	9136.68	-0.272587	1.70862e-11	831.922	836.43	838.381	785.692	773.838	739.184
ENSG00000104904.12	protein_coding	OAZ1	9129.4	-0.174912	1.19093e-05	905.26	930.468	932.899	910.655	912.911	893.592
ENSG00000169045.17	protein_coding	HNRNPH1	9108.37	0.049162	0.332349	618.558	631.364	601.13	723.988	686.326	711.462
ENSG00000197111.15	protein_coding	PCBP2	9094.24	-0.291087	6.23747e-15	513.777	523.617	523.707	478.53	466.677	468.444
ENSG00000143384.12	protein_coding	MCL1	9090.85	0.029801	0.608534	199.599	198.077	193.314	226.007	226.241	215.893
ENSG00000058262.9	protein_coding	SEC61A1	9083.78	0.773732	1.18082e-80	141.665	139.807	144.894	269.403	262.827	275.463
ENSG00000114270.16	protein_coding	COL7A1	9054.62	2.37203	1.3991e-258	40.1712	35.0647	34.0151	224.639	186.556	214.824
ENSG00000144381.16	protein_coding	HSPD1	9025.56	-1.03532	1.47522e-132	409.357	407.899	404.466	213.026	219.95	227.504
ENSG00000096433.10	protein_coding	ITPR3	9003.67	0.193276	0.000207857	60.786	61.862	60.9139	74.6831	82.3445	75.4151
ENSG00000166710.17	protein_coding	B2M	8966.21	0.150282	0.000194234	1242.25	1298.8	1273.06	1560.58	1562.46	1567.37
ENSG00000245532.6	lincRNA	NEAT1	8940.57	0.243702	0.0958988	243.805	265.763	249.743	380.042	279.995	336.671
ENSG00000206075.13	protein_coding	SERPINB5	8888.46	0.124955	0.00345597	234.271	241.83	242.487	286.621	291.806	289.853
ENSG00000172270.18	protein_coding	BSG	8848.79	-0.305997	4.49136e-10	521.684	499.217	540.458	469.477	478.204	451.362
ENSG00000197694.14	protein_coding	SPTAN1	8845.48	0.782394	7.05382e-71	60.2737	62.9006	60.2072	122.884	110.582	116.085
ENSG00000177731.15	protein_coding	FLII	8840.61	0.0761892	0.334944	183.519	178.657	190.404	220.759	192.931	232.203
ENSG00000143933.16	protein_coding	CALM2	8812.59	0.315216	5.41698e-12	592.269	595.555	595.958	785.889	844.176	828.416
ENSG00000169100.13	protein_coding	SLC25A6	8803.93	-0.910225	1.2361e-99	496.391	469.771	471.785	280.299	280.893	286.4
ENSG00000142089.15	protein_coding	IFITM3	8774.51	-0.321581	1.10456e-05	1201.54	971.462	1138.19	977.828	940.717	1017.87
ENSG00000134824.13	protein_coding	FADS2	8763.53	-0.140882	0.00127359	213.712	222.712	214.775	215.154	215.017	224.326
ENSG00000132507.17	protein_coding	EIF5A	8761.23	-0.88305	5.42517e-128	674.63	688.626	680.189	415.965	403.138	408.423
ENSG00000118181.10	protein_coding	RPS25	8738.48	-0.617442	3.181e-35	1429.58	1366.29	1373.39	959.72	990.263	1060.85
ENSG00000122786.19	protein_coding	CALD1	8737.53	0.776278	2.53932e-89	152.029	152.729	145.569	289.024	279.128	286.15
ENSG00000156482.10	protein_coding	RPL30	8721.73	-0.603211	2.35956e-48	2270.35	2344.12	2333.75	1644.35	1709.6	1713.44
ENSG00000143870.12	protein_coding	PDIA6	8715.95	-0.313584	2.14504e-16	321.749	326.749	318.604	287.291	283.453	291.434
ENSG00000131469.12	protein_coding	RPL27	8674.98	-0.526346	1.3999e-33	2619.26	2606.26	2621.47	1937.15	2043.7	2054.75
ENSG00000124614.13	protein_coding	RPS10	8656.1	-0.709502	1.05576e-24	1745.53	1635.88	1679.92	1210.48	1228.52	989.435
ENSG00000206503.11	protein_coding	HLA-A	8632.53	-0.228563	1.36973e-08	447.035	440.732	453.06	430.581	417.531	419.689
ENSG00000143761.14	protein_coding	ARF1	8620.8	0.168995	0.000252629	350.148	342.595	326.394	425.963	429.853	412.929
ENSG00000105220.14	protein_coding	GPI	8614.78	-0.610864	2.95565e-45	343.678	334.545	327.072	247.108	248.2	233.642
ENSG00000163430.10	protein_coding	FSTL1	8606.12	0.849735	4.32304e-82	152.052	154.035	153.945	319.669	309.556	289.285
ENSG00000133816.13	protein_coding	MICAL2	8596.84	0.745087	1.89923e-89	96.2991	96.5053	95.4067	178.069	178.56	178.439
ENSG00000163399.15	protein_coding	ATP1A1	8586.1	-0.586912	3.11275e-53	199.005	201.952	196.842	146.215	145.183	149.537
ENSG00000130255.12	protein_coding	RPL36	8570.47	-0.653873	3.82126e-39	1537.1	1472.95	1523.8	1011.16	1064.69	1116.74
ENSG00000112378.11	protein_coding	PERP	8517.2	0.106546	0.0204729	155.741	168.073	159.822	193.898	193.043	190.054
ENSG00000185567.6	protein_coding	AHNAK2	8489.46	1.05106	7.75999e-71	31.9746	32.3631	30.4807	66.4418	77.7435	73.28
ENSG00000170027.6	protein_coding	YWHAG	8462.22	0.303227	3.56634e-14	154.97	153.914	150.785	208.928	212.605	206.608
ENSG00000089597.16	protein_coding	GANAB	8446.89	-0.0206529	0.785694	177.561	176.565	181.514	203.567	199.684	181.666
ENSG00000135404.11	protein_coding	CD63	8443.75	0.555894	3.81417e-35	650.907	654.152	657.172	1020.66	1084.56	1090.36
ENSG00000102024.17	protein_coding	PLS3	8430.36	-0.0979203	0.0437959	225.169	231.026	218.469	229.07	238.864	230.26
ENSG00000001630.15	protein_coding	CYP51A1	8420.41	0.250841	1.40928e-09	205.231	216.665	203.229	274.344	276.311	273.4
ENSG00000075415.12	protein_coding	SLC25A3	8408.46	-0.56787	2.20939e-15	585.38	674.417	656.528	542.402	456.184	434.575
ENSG00000075785.12	protein_coding	RAB7A	8396.99	0.286978	4.59759e-12	262.408	273.819	272.346	378.333	359.892	354.95
ENSG00000011304.18	protein_coding	PTBP1	8316.23	-0.164448	0.00382071	250.969	269.156	259.159	271.664	261.926	236.823
ENSG00000126247.10	protein_coding	CAPNS1	8275.57	-0.421695	4.33568e-26	892.396	890.225	879.938	761.395	711.098	729.826
ENSG00000167601.11	protein_coding	AXL	8265.63	0.270845	3.27834e-11	126.379	128.264	121.983	166.433	168.807	168.082
ENSG00000161203.13	protein_coding	AP2M1	8256.2	0.381744	4.57101e-23	275.137	272.829	278.148	401.879	395.044	395.45
ENSG00000165280.15	protein_coding	VCP	8255.8	0.517692	9.54428e-32	133.953	144.78	136.559	217.738	214.419	226.753
ENSG00000179295.16	protein_coding	PTPN11	8227.15	0.114317	0.0248033	104.111	114.257	110.675	130.708	134.293	129.704
ENSG00000138119.16	protein_coding	MYOF	8220.28	-0.508946	7.07006e-40	133.106	138.896	136.505	106.513	106.417	105.152
ENSG00000137331.11	protein_coding	IER3	8191.26	1.24595	1.63569e-130	317.144	326.848	338.496	925.88	846.8	809.91
ENSG00000100201.19	protein_coding	DDX17	8179.28	-0.0249005	0.663764	140.269	138.683	141.191	153.513	150.939	153.037
ENSG00000233276.3	protein_coding	GPX1	8150.9	-0.308435	4.76068e-11	722.203	756.861	759.162	709.3	644.826	648.513
ENSG00000135926.13	protein_coding	TMBIM1	8139.76	0.479719	3.04301e-21	243.733	231.42	255.776	381.619	383.23	364.285
ENSG00000062038.13	protein_coding	CDH3	8135.86	0.0464712	0.381344	194.339	197.212	186.379	221.395	221.782	217.864
ENSG00000064666.14	protein_coding	CNN2	8133.54	-0.215499	1.54117e-06	310.554	295.48	298.254	285.382	284.3	293.05
ENSG00000129116.17	protein_coding	PALLD	8101.14	1.11539	8.08241e-148	107.793	111.927	105.254	253.114	261.209	265.648
ENSG00000240972.1	protein_coding	MIF	8097.44	-0.59473	7.69938e-28	1037.17	1110.7	1116.86	859.418	735.837	800.773
ENSG00000114353.16	protein_coding	GNAI2	8067.23	0.288809	6.6192e-09	250.579	236.831	236.565	326.505	339.649	313.12
ENSG00000164171.10	protein_coding	ITGA2	8008.78	2.07764	5.64545e-300	28.77	31.9034	30.1934	144.986	141.226	139.187
ENSG00000136830.11	protein_coding	FAM129B	7980.1	-0.131171	0.00304529	157.713	154.092	156.508	160.314	153.246	160.176
ENSG00000196419.12	protein_coding	XRCC6	7954.29	-0.474584	9.14349e-10	336.044	317.795	347.223	231.009	293.311	273.692
ENSG00000134419.15	protein_coding	RPS15A	7935.33	-0.597883	2.42331e-42	2026.86	2020.88	2054.49	1462.79	1451.7	1553.29
ENSG00000135387.20	protein_coding	CAPRIN1	7922.6	-0.201156	4.52495e-06	162.959	173.339	164.969	159.053	159.482	164.669
ENSG00000175061.17	processed_transcript	LRRC75A-AS1	7901.36	-0.941112	6.13094e-104	1168.36	1181.32	1174.31	653.233	680.474	699.835
ENSG00000114391.12	protein_coding	RPL24	7885.35	-0.595876	4.43422e-45	1747.71	1710.4	1748.85	1265.38	1303.9	1246.68
ENSG00000234851.4	processed_pseudogene	RPL23AP42	7876.48	-0.847366	3.75948e-51	2802.62	2566.16	2759.61	1661.41	1768.98	1572.95
ENSG00000002834.17	protein_coding	LASP1	7871.99	0.407397	6.83993e-22	116.347	113.981	114.922	165.459	168.966	172.783
ENSG00000213585.10	protein_coding	VDAC1	7855.96	-0.262504	8.43281e-11	371.495	381.452	361.196	347.471	337.425	344.056
ENSG00000175416.12	protein_coding	CLTB	7841.83	0.911505	9.16402e-126	433.599	428.371	432.091	902.519	893.06	900.534
ENSG00000134308.13	protein_coding	YWHAQ	7832.12	-0.113876	0.0260071	315.106	324.971	308.244	327.269	334.894	308.372
ENSG00000184840.11	protein_coding	TMED9	7817.37	0.622208	2.91115e-49	325.198	315.352	325.978	544.488	558.254	544.997
ENSG00000067057.16	protein_coding	PFKP	7784.65	0.137308	0.003221	205.874	207.85	209.981	259.684	257.819	242.37
ENSG00000118680.12	protein_coding	MYL12B	7763.94	0.303879	3.47991e-09	542.708	505.977	506.89	683.338	709.676	733.356
ENSG00000024422.11	protein_coding	EHD2	7758.79	0.107097	0.0297857	151.96	155.861	156.58	193.303	175.966	185.078
ENSG00000161638.10	protein_coding	ITGA5	7728.26	1.09629	1.6517e-149	79.9617	78.4867	78.0192	195.508	181.847	182.577
ENSG00000196396.9	protein_coding	PTPN1	7701.58	0.19452	2.57463e-06	132.658	136.832	133.188	171.562	172.602	166.294
ENSG00000079246.15	protein_coding	XRCC5	7687.34	-0.327579	1.51671e-11	205.497	205.431	196.687	179.28	186.919	169.953
ENSG00000130741.10	protein_coding	EIF2S3	7684.48	-0.330875	3.26862e-17	251.442	250.588	244.656	221.541	218.902	217.069
ENSG00000168528.11	protein_coding	SERINC2	7669.57	-0.395246	1.2452e-24	333.456	332.49	330.411	283.277	279.454	276.415
ENSG00000168615.11	protein_coding	ADAM9	7655.52	0.164542	4.37596e-05	160.035	165.823	161.192	204.916	199.097	200.82
ENSG00000170606.13	protein_coding	HSPA4	7634.38	-0.548682	4.73168e-34	252.001	259.889	253.721	195.949	182.73	201.496
ENSG00000046604.12	protein_coding	DSG2	7602.27	0.179499	1.62655e-05	96.3891	98.938	95.1787	120.408	122.252	121.804
ENSG00000131504.15	protein_coding	DIAPH1	7588.97	0.33182	7.72729e-16	80.4147	82.5182	82.4697	112.228	115.03	114.962
ENSG00000104529.17	protein_coding	EEF1D	7576.09	-0.218265	5.0069e-07	710.634	688.655	716.826	677.128	662.042	676.038
ENSG00000092820.17	protein_coding	EZR	7569.01	0.0497654	0.32397	176.369	175.828	176.692	201.798	200.535	204.19
ENSG00000116251.9	protein_coding	RPL22	7560.1	-0.566371	1.20315e-28	623.868	602.829	631.981	438.86	472.761	479.035
ENSG00000179010.14	protein_coding	MRFAP1	7548.63	-0.057981	0.341724	386.199	363.181	380.492	392.065	408.625	401.375
ENSG00000108829.9	protein_coding	LRRC59	7543.66	0.459578	2.76478e-31	155.801	159.202	155.03	236.684	241.368	237.992
ENSG00000205542.10	protein_coding	TMSB4X	7540.04	0.410832	6.98748e-17	1107.85	1124.57	1084	1583.33	1571.73	1729.8
ENSG00000085733.15	protein_coding	CTTN	7536.53	0.265086	4.20598e-08	190.973	187.816	203.633	257.93	259.137	258.356
ENSG00000197102.10	protein_coding	DYNC1H1	7531.05	0.772629	1.48794e-59	35.059	32.5602	32.1768	63.4851	63.8306	61.3462
ENSG00000156515.21	protein_coding	HK1	7525.46	0.0107758	0.887712	148.566	146.998	143.052	157.263	162.153	170.119
ENSG00000212907.2	protein_coding	MT-ND4L	7523.49	-0.481106	8.20065e-30	5373.15	5371.46	5489.18	4479.51	4239.49	4165.52
ENSG00000120705.12	protein_coding	ETF1	7514	-0.0253541	0.705111	189.534	192.067	188.659	203.801	215.622	201.191
ENSG00000070831.15	protein_coding	CDC42	7508.27	0.160649	0.000697834	280.214	276.643	275.181	332.307	351.265	346.532
ENSG00000111371.15	protein_coding	SLC38A1	7496.54	0.177098	5.84721e-05	85.2043	89.1419	86.9496	108.337	111.74	107.244
ENSG00000215301.9	protein_coding	DDX3X	7491.24	0.00936593	0.896867	190.444	195.157	199.293	215.05	212.135	225.332
ENSG00000110880.10	protein_coding	CORO1C	7486.99	-0.0774516	0.228655	189.437	182.894	190.26	202.848	182.344	205.74
ENSG00000211459.2	Mt_rRNA	MT-RNR1	7441.33	0.247383	0.00291979	632.436	580.282	686.597	769.08	928.768	799.219
ENSG00000136942.14	protein_coding	RPL35	7421.14	-0.690382	1.53522e-59	2521.88	2510.6	2573.61	1728.76	1783.68	1708.34
ENSG00000115268.9	protein_coding	RPS15	7419.74	-0.60495	8.831e-37	2006.55	2124.9	2115.38	1611.84	1437.34	1502.61
ENSG00000166025.17	protein_coding	AMOTL1	7402.35	0.772346	8.64212e-53	80.7548	80.8403	75.021	145.354	156.609	145.454
ENSG00000143321.18	protein_coding	HDGF	7338.72	-0.821969	9.74503e-57	399.819	368.331	380.633	229.771	243.052	246.948
ENSG00000167642.12	protein_coding	SPINT2	7332.96	-0.213923	1.23637e-07	398.44	404.483	394.302	386.153	372.316	385.232
ENSG00000155366.16	protein_coding	RHOC	7314.66	0.515613	9.45691e-35	423.396	425.265	408.388	659.764	677.817	652.567
ENSG00000150753.11	protein_coding	CCT5	7251.6	-0.507961	3.04391e-33	480.021	491.132	500.033	375.782	385.003	385.581
ENSG00000067167.7	protein_coding	TRAM1	7227.41	0.814468	1.46417e-91	188.204	197.009	185.96	374.702	371.795	366.409
ENSG00000151914.19	protein_coding	DST	7166.32	-1.28726	2.89926e-141	101.586	101.194	93.5177	44.8027	42.5874	47.1528
ENSG00000128595.16	protein_coding	CALU	7098.69	1.22365	4.55824e-204	109.692	113.047	111.13	284.464	289.969	289.488
ENSG00000205339.9	protein_coding	IPO7	7097.17	-0.371488	1.38958e-16	110.729	114.346	108.531	92.3069	96.8402	96.5432
ENSG00000129351.17	protein_coding	ILF3	7052.27	-0.615939	1.9188e-46	166.883	171.812	171.053	119.417	124.51	124.667
ENSG00000166794.4	protein_coding	PPIB	7051.58	-0.0286225	0.650224	618.767	612.011	593.413	647.322	665.252	668.217
ENSG00000233927.4	protein_coding	RPS28	7023.19	-0.453196	3.18947e-24	854.667	839.937	835.863	669.487	668.862	709.677
ENSG00000234745.9	protein_coding	HLA-B	7007.94	0.605119	6.79451e-52	290.091	288.678	289.8	502.856	480	480.626
ENSG00000111331.12	protein_coding	OAS3	6996.95	0.102816	0.0381985	83.8195	82.6641	83.4056	97.5897	97.1375	102.615
ENSG00000221983.7	protein_coding	UBA52	6981.43	-0.246388	5.45827e-07	1206.04	1181.83	1181.41	1069.57	1155.93	1106.97
ENSG00000159140.18	protein_coding	SON	6972.78	0.539402	2.07352e-14	103.724	115.368	115.429	162.965	197.788	177.832
ENSG00000133030.19	protein_coding	MPRIP	6963.35	-0.342727	1.4958e-11	185.603	186.976	177.365	161.394	167.774	151.059
ENSG00000103187.7	protein_coding	COTL1	6920.09	-0.815009	1.22951e-86	378.539	375.547	367.992	237.718	228.477	240.415
ENSG00000159840.15	protein_coding	ZYX	6916.73	0.238939	1.99921e-08	212.245	211.368	205.426	283.812	268.464	269.885
ENSG00000145555.14	protein_coding	MYO10	6907.77	2.0073	1.06903e-299	22.8591	24.3401	23.5052	102.985	108.156	103.903
ENSG00000118705.16	protein_coding	RPN2	6873.58	-0.0344148	0.587756	220.444	224.271	212.318	239.673	242.532	228.297
ENSG00000147394.18	protein_coding	ZNF185	6867.58	0.671341	2.26652e-64	93.9737	94.037	91.8128	164.006	164.049	165.557
ENSG00000113161.15	protein_coding	HMGCR	6839.55	-0.491934	1.30892e-24	149.125	165.995	153.505	126.453	122.97	119.806
ENSG00000135821.17	protein_coding	GLUL	6829.32	-1.57576	2.44788e-178	416.897	431.308	431.523	145.848	164.332	165.778
ENSG00000113719.15	protein_coding	ERGIC1	6812.02	-0.405354	4.19825e-22	197.426	201.979	195.586	162.759	166.534	168.443
ENSG00000135624.15	protein_coding	CCT7	6799.58	-0.660755	2.4857e-48	368.013	364.459	366.853	247.31	260.685	262.478
ENSG00000147689.16	protein_coding	FAM83A	6798.49	1.14593	4.16142e-147	90.1108	92.4303	84.3994	219.464	215.29	219.378
ENSG00000243678.11	protein_coding	NME2	6788.31	-0.532451	2.89026e-32	1070.91	1024.99	1019.37	793.508	775.387	816.986
ENSG00000152234.15	protein_coding	ATP5A1	6769.47	-0.690766	5.32006e-46	332.982	337.659	349.641	226.284	243.684	230.303
ENSG00000171552.12	protein_coding	BCL2L1	6740.26	-0.646947	8.46727e-48	287.888	283.403	294.186	201.816	200.126	210.584
ENSG00000198242.13	protein_coding	RPL23A	6724.04	-0.738842	6.41686e-71	1042.33	1072.13	1013.94	694.42	698.966	683.099
ENSG00000086062.12	protein_coding	B4GALT1	6723.39	1.51346	8.94397e-302	62.2182	62.1981	62.7265	197.036	198.757	195.988
ENSG00000109332.19	protein_coding	UBE2D3	6715.95	0.0548774	0.303949	310.915	302.582	307.183	361.02	352.146	346.033
ENSG00000198561.13	protein_coding	CTNND1	6692.61	0.135273	0.00146961	79.2973	79.65	80.0004	97.9613	96.3364	96.4397
ENSG00000113558.18	protein_coding	SKP1	6691.8	0.0176984	0.787058	932.279	907.216	889.675	1028.61	1024.52	1006.13
ENSG00000163468.14	protein_coding	CCT3	6677.49	-0.341555	4.83485e-16	287.505	280.519	282.688	253.408	241.637	248.647
ENSG00000198911.11	protein_coding	SREBF2	6645.68	-0.257258	4.3037e-09	99.2825	101.158	98.052	96.5171	90.2412	89.8991
ENSG00000015479.17	protein_coding	MATR3	6640.6	-0.00735266	0.915783	213.155	211.715	203.034	236.913	226.317	228.668
ENSG00000147140.15	protein_coding	NONO	6637.03	-0.435927	6.20688e-24	223.369	222.161	214.069	181.079	183.363	175.531
ENSG00000101150.17	protein_coding	TPD52L2	6635.9	0.170496	8.17318e-05	218.653	220.323	219.335	276.116	265.855	279.002
ENSG00000139289.13	protein_coding	PHLDA1	6617.36	-1.11848	6.90541e-133	129.04	135.162	128.884	70.7108	63.8808	65.9843
ENSG00000072364.12	protein_coding	AFF4	6615.38	0.869443	8.998e-59	40.634	47.02	42.8892	85.7858	89.202	89.3247
ENSG00000182899.14	protein_coding	RPL35A	6609.3	-0.671598	6.22795e-56	1633.95	1683.38	1593.04	1130.91	1118.74	1165.97
ENSG00000138594.13	protein_coding	TMOD3	6580.27	0.0762389	0.123189	72.687	77.08	75.6156	89.0179	87.4629	86.8525
ENSG00000110700.6	protein_coding	RPS13	6559.1	-0.490037	9.46505e-34	1449.84	1459.55	1476.21	1156.98	1156.92	1145.34
ENSG00000186174.12	protein_coding	BCL9L	6554.49	-0.250418	5.27551e-07	106.058	111.201	109.856	98.6009	99.2697	106.991
ENSG00000112308.12	protein_coding	C6orf62	6538.55	0.476692	3.80379e-24	104.658	110.938	110.09	161.81	168.601	171.885
ENSG00000170348.8	protein_coding	TMED10	6538.42	0.0634637	0.339409	276.757	293.33	300.717	341.828	348.239	318.226
ENSG00000156976.15	protein_coding	EIF4A2	6536.42	-0.289678	2.2443e-11	334.402	342.925	336.657	320.336	297.31	301.465
ENSG00000129250.11	protein_coding	KIF1C	6497.63	0.324568	4.12472e-08	109.519	107.839	103.714	140.674	160.19	144.361
ENSG00000168374.10	protein_coding	ARF4	6477.01	0.998953	1.4061e-113	237.149	234.395	230.353	519.648	532.8	500.601
ENSG00000110958.15	protein_coding	PTGES3	6475.39	-0.424359	3.1388e-23	366.905	376.745	361.946	298.297	306.296	308.186
ENSG00000139514.12	protein_coding	SLC7A1	6461.21	0.685301	1.95418e-48	46.6185	48.266	45.2135	81.7404	86.3875	81.3767
ENSG00000115091.11	protein_coding	ACTR3	6428.37	0.259574	1.228e-07	269.496	263.973	283.078	364.219	366.844	351.72
ENSG00000091527.15	protein_coding	CDV3	6396.7	0.630109	8.7762e-43	157.908	153.988	154.043	257.296	270.35	271.013
ENSG00000158195.10	protein_coding	WASF2	6376.06	-0.112103	0.0121879	78.9382	80.1602	77.6689	81.0306	81.1238	80.512
ENSG00000048828.16	protein_coding	FAM120A	6366.75	-0.232737	1.53442e-07	108.278	112.954	106.489	104.166	100.096	104.786
ENSG00000198830.10	protein_coding	HMGN2	6357.38	-1.02534	1.53266e-56	797.374	672.919	744.125	425.827	396.234	383.118
ENSG00000089280.18	protein_coding	FUS	6353.48	-0.339976	1.77198e-09	293.889	276.479	286.865	239.371	243.742	267.296
ENSG00000165732.12	protein_coding	DDX21	6333.95	-0.674229	1.11649e-49	128.867	133.382	126.177	87.1835	90.0078	92.5068
ENSG00000171858.17	protein_coding	RPS21	6321.3	-0.59965	1.25127e-45	3314.81	3462.59	3447.24	2478.88	2463.63	2534.96
ENSG00000061676.14	protein_coding	NCKAP1	6308.7	0.30448	5.35968e-14	98.1929	100.342	98.8542	137.122	135.747	134.01
ENSG00000101444.12	protein_coding	AHCY	6303.63	-1.24673	4.48341e-198	310.168	309.141	301.396	143.436	144.524	141.78
ENSG00000264230.7	protein_coding	ANXA8L1	6258.83	1.39001	4.77508e-248	186.706	189.845	188.238	565.014	540.945	533.966
ENSG00000039068.18	protein_coding	CDH1	6255.65	0.00984492	0.880906	95.7155	96.6924	95.1753	108.999	106.509	105.251
ENSG00000112245.9	protein_coding	PTP4A1	6252.8	-0.233618	0.00012729	224.643	239.128	202.676	207.585	213.5	206.53
ENSG00000103335.20	protein_coding	PIEZO1	6247.36	1.21683	4.83647e-142	53.984	51.8641	53.7582	140.79	129.485	140.768
ENSG00000105323.16	protein_coding	HNRNPUL1	6241.46	-0.225196	2.3774e-06	156.609	153.48	157.174	143.15	149.652	150.054
ENSG00000198918.7	protein_coding	RPL39	6231.25	-0.467356	4.38565e-25	2575.91	2698.23	2630.4	2070.55	2073.66	2192.08
ENSG00000086598.10	protein_coding	TMED2	6226	0.374638	4.3948e-19	184.516	186.155	179.602	261.007	264.142	265.125
ENSG00000182944.17	protein_coding	EWSR1	6217.18	-0.120494	0.0173436	229.341	220.585	225.937	229.913	234.905	223.649
ENSG00000008838.18	protein_coding	MED24	6210.96	-1.60413	3.27297e-236	518.999	484.075	493.971	189.988	175.238	180.172
ENSG00000108946.14	protein_coding	PRKAR1A	6200.33	0.0584019	0.373494	226.743	226.256	239.801	282.204	260.968	256.287
ENSG00000198363.16	protein_coding	ASPH	6186.13	-0.19816	2.13647e-05	183.165	189.673	189.702	178.617	177.681	187.194
ENSG00000031698.12	protein_coding	SARS	6178.11	-0.113648	0.0392746	286.466	271.383	293.057	289.349	288.668	293.252
ENSG00000115484.14	protein_coding	CCT4	6162.5	-0.4125	2.1227e-23	223.494	234.669	228.227	193.463	187.416	190.603
ENSG00000101255.10	protein_coding	TRIB3	6154.71	0.2	1.57238e-05	180.233	185.933	181.997	236.617	222.139	239.126
ENSG00000071054.16	protein_coding	MAP4K4	6151.47	0.312197	8.17018e-12	80.563	81.0361	81.5625	109.002	110.057	115.478
ENSG00000136238.17	protein_coding	RAC1	6138.13	0.105259	0.074788	270.252	252.521	245.597	302.148	312.223	300.528
ENSG00000177494.5	protein_coding	ZBED2	6127.7	2.09553	1.98184e-301	72.5566	72.4532	77.7001	350.775	350.158	353.833
ENSG00000184216.12	protein_coding	IRAK1	6111.03	-0.195867	9.57225e-06	140.588	136.83	138.99	135.888	131.776	135.028
ENSG00000113407.13	protein_coding	TARS	6105.3	0.0263151	0.751713	248.708	241.129	226.07	260.982	262.265	284.308
ENSG00000112081.16	protein_coding	SRSF3	6097.9	-0.318322	2.3619e-09	552.663	542.13	546.541	458.114	491.41	508.795
ENSG00000163682.15	protein_coding	RPL9	6096.21	-0.498424	2.5414e-25	952.998	954.711	933.869	715.173	735.59	777.993
ENSG00000104824.16	protein_coding	HNRNPL	6091.04	-0.478372	2.17815e-28	318.127	317.782	319.217	250.749	248.291	260.738
ENSG00000178695.5	protein_coding	KCTD12	6060.26	0.150225	0.0035408	83.5585	85.2597	80.201	98.675	102.637	104.846
ENSG00000095139.13	protein_coding	ARCN1	6057.5	0.675949	5.03386e-52	116.441	118.317	114.779	203.501	212.955	202.052
ENSG00000197879.14	protein_coding	MYO1C	6057.48	0.472511	2.31448e-23	80.4666	77.3569	73.5199	118.344	119.073	117.896
ENSG00000137076.19	protein_coding	TLN1	6034.32	0.693745	5.66503e-30	33.9837	35.2618	39.76	63.3629	66.5975	65.4201
ENSG00000124207.16	protein_coding	CSE1L	6033.89	-0.972518	4.4769e-105	178.573	187.01	180.729	100.268	105.429	102.764
ENSG00000101182.14	protein_coding	PSMA7	6008.87	-0.312028	6.06416e-14	614.792	611.959	607.038	557.255	535.934	543.102
ENSG00000169564.6	protein_coding	PCBP1	5996.21	-0.300945	6.04864e-13	311.823	315.659	311.51	282.074	284.275	277.956
ENSG00000113575.9	protein_coding	PPP2CA	5976.01	0.0357756	0.664335	245.193	284.476	270.656	298.649	310.878	299.641
ENSG00000124422.11	protein_coding	USP22	5975.53	0.0669335	0.27971	81.5211	82.8829	81.3874	92.7642	100.038	92.348
ENSG00000125826.19	protein_coding	RBCK1	5971.87	0.0761532	0.290401	323.469	325.573	326.153	417.918	353.647	367.502
ENSG00000104964.14	protein_coding	AES	5961.35	-0.0419192	0.555507	363.679	361.894	387.455	407.973	380.09	410.375
ENSG00000060138.12	protein_coding	YBX3	5953.63	-0.829734	1.30131e-73	436.207	430.26	407.181	261.861	263.935	267.844
ENSG00000146731.10	protein_coding	CCT6A	5932.06	-0.597524	8.45522e-48	224.577	225.785	223.516	163.54	164.907	164.951
ENSG00000196305.17	protein_coding	IARS	5920.95	-0.323692	2.84182e-13	139.019	138.952	141.707	125.644	125.654	120.106
ENSG00000125835.18	protein_coding	SNRPB	5913.7	-0.189135	0.000104414	475.045	477.722	492.883	463.32	482.323	459.179
ENSG00000105810.9	protein_coding	CDK6	5912.81	1.38226	1.45348e-171	27.3231	29.2149	25.859	79.1945	80.4057	78.3371
ENSG00000084623.11	protein_coding	EIF3I	5877.15	-0.0886627	0.0995494	335.028	341.548	326.167	342.917	340.347	361.509
ENSG00000137411.16	protein_coding	VARS2	5874.77	-0.28774	2.54697e-10	424.063	410.769	425.688	381.56	385.569	376.649
ENSG00000100664.10	protein_coding	EIF5	5857.88	0.0419101	0.611327	213.766	248.851	238.901	279.334	262.23	258.87
ENSG00000116871.15	protein_coding	MAP7D1	5827.2	0.517451	2.95213e-26	132.351	130.773	136.779	223.307	207.879	202.991
ENSG00000116688.16	protein_coding	MFN2	5816.6	-0.307965	8.73568e-09	109.98	106.841	107.539	92.9404	102.314	94.9181
ENSG00000106105.13	protein_coding	GARS	5812.75	0.434043	5.28512e-25	150.884	150.718	149.119	223.241	223.213	228.082
ENSG00000083312.17	protein_coding	TNPO1	5806.65	0.357858	1.80858e-07	97.3592	101.654	93.0624	132.057	153.358	129.07
ENSG00000087086.14	protein_coding	FTL	5804.74	-0.344483	2.82148e-14	672.032	640.451	643.762	573.616	568.49	563.966
ENSG00000170315.13	protein_coding	UBB	5792.23	0.199325	2.56891e-05	511.438	522.832	531.744	663.513	681.424	647.09
ENSG00000142002.16	protein_coding	DPP9	5791.63	0.41025	9.18082e-15	123.509	122.696	123.268	196.039	177.004	170.97
ENSG00000189403.14	protein_coding	HMGB1	5790.89	-0.918495	1.96531e-97	591.394	591.171	600.043	342.046	354.894	347.88
ENSG00000155660.10	protein_coding	PDIA4	5790.12	-0.624571	3.4387e-45	183.526	185.076	175.525	128.505	130.669	131.755
ENSG00000105976.14	protein_coding	MET	5784.56	0.10416	0.0383106	71.9487	74.4792	70.1547	84.7223	86.513	86.6577
ENSG00000113648.16	protein_coding	H2AFY	5778	-0.764458	2.74877e-32	332.321	313.747	340.039	235.953	213.667	193.779
ENSG00000130726.11	protein_coding	TRIM28	5770.02	-0.451901	9.16347e-26	203.282	208.252	200.756	163.973	168.16	163.728
ENSG00000086758.15	protein_coding	HUWE1	5766.92	0.932226	5.19627e-50	26.5689	27.585	29.2473	54.0045	62.1417	60.1334
ENSG00000125534.9	protein_coding	PPDPF	5766.65	-0.389257	6.67317e-07	827.329	910.36	905.612	861.689	660.367	715.129
ENSG00000135862.5	protein_coding	LAMC1	5759.69	0.347643	6.44778e-10	73.27	67.1949	69.057	105.239	93.8472	96.1497
ENSG00000197226.12	protein_coding	TBC1D9B	5737.76	0.37692	1.29833e-16	87.9356	87.6392	91.9556	130.799	125.19	128.99
ENSG00000153827.13	protein_coding	TRIP12	5728.48	0.3534	2.9858e-13	91.3962	93.6266	98.2922	132.815	136.359	131.856
ENSG00000197905.8	protein_coding	TEAD4	5722.31	-0.399847	6.1926e-22	309.409	308.483	308.17	261.715	255.643	260.207
ENSG00000118971.7	protein_coding	CCND2	5721	-0.711823	3.24017e-66	81.064	81.6381	79.6528	54.538	54.3698	55.0149
ENSG00000213639.9	protein_coding	PPP1CB	5719.9	-0.101621	0.101214	203.01	191.492	207.073	206.962	198.784	215.481
ENSG00000087365.15	protein_coding	SF3B2	5710.22	0.0124429	0.860691	151.846	147.499	145.296	164.918	164.24	167.54
ENSG00000101384.11	protein_coding	JAG1	5704.31	0.284994	5.77208e-11	67.6033	67.3252	68.49	90.9065	91.3404	92.3312
ENSG00000206053.12	protein_coding	HN1L	5702.73	0.18246	0.00102913	222.124	214.426	198.967	276.752	262.287	259.401
ENSG00000082641.15	protein_coding	NFE2L1	5694.05	0.07784	0.258201	102.488	109.761	97.0779	121.498	114.432	125.871
ENSG00000172380.5	protein_coding	GNG12	5689.82	0.353994	1.37565e-16	97.7318	99.8553	95.7194	137.425	138.566	139.272
ENSG00000196498.13	protein_coding	NCOR2	5685.9	0.520114	3.13301e-27	79.7191	89.0054	84.9919	135.402	134.034	133.882
ENSG00000116489.12	protein_coding	CAPZA1	5685.7	0.087648	0.113311	185.458	183.672	176.015	214.488	219.841	207.076
ENSG00000119318.12	protein_coding	RAD23B	5678.32	-0.224921	1.12066e-06	124.656	124.866	123.025	114.688	118.846	119.583
ENSG00000149428.18	protein_coding	HYOU1	5674.2	0.499446	2.36052e-29	87.0312	87.4589	89.3572	140.898	139.175	133.118
ENSG00000197157.10	protein_coding	SND1	5668.59	0.0376722	0.536966	113.682	113.935	110.096	130.454	129.303	124.115
ENSG00000136450.12	protein_coding	SRSF1	5666.68	-0.392157	7.58701e-19	240.673	248.7	238.524	205.559	209.24	199.591
ENSG00000174231.16	protein_coding	PRPF8	5663.87	0.0662381	0.295987	52.1281	54.4252	57.0135	62.454	64.6001	62.7227
ENSG00000105971.14	protein_coding	CAV2	5660.07	-0.323416	1.68221e-09	289.052	283.941	262.082	240.986	254.229	243.705
ENSG00000123562.16	protein_coding	MORF4L2	5654.21	0.150956	0.00126968	405.071	416.232	424.78	515.855	513.7	503.512
ENSG00000242372.6	protein_coding	EIF6	5654.18	-0.425746	9.19242e-22	439.555	440.076	426.404	365.602	364.282	346.864
ENSG00000124831.18	protein_coding	LRRFIP1	5637.23	0.0493298	0.465642	121.398	119.4	117.027	131.316	142.306	136.429
ENSG00000006327.13	protein_coding	TNFRSF12A	5626.35	0.531632	5.71367e-21	404.211	419.413	415.784	656.614	614.765	714.651
ENSG00000105887.10	protein_coding	MTPN	5621.5	0.156037	0.000929059	159.058	161.099	160.024	198.917	202.083	191.583
ENSG00000083857.13	protein_coding	FAT1	5619.23	0.703069	8.94354e-40	31.7612	34.284	32.5194	56.1504	59.569	62.0948
ENSG00000115221.10	protein_coding	ITGB6	5617.59	3.72586	1.16789e-301	13.8116	14.8746	15.0243	213.802	215.326	213.223
ENSG00000123983.13	protein_coding	ACSL3	5616.56	-0.0183377	0.824269	150.67	144.879	143.828	163.204	166.957	150.222
ENSG00000163902.11	protein_coding	RPN1	5616.3	0.14833	0.0012196	173.438	177.066	167.781	213.436	210.533	212.25
ENSG00000067064.10	protein_coding	IDI1	5602.76	0.0312757	0.614401	259.835	259.385	256.175	290.757	296.93	289.979
ENSG00000110092.3	protein_coding	CCND1	5594.9	-0.0672401	0.322852	113.869	108.301	105.119	122.724	109.759	113.481
ENSG00000170759.10	protein_coding	KIF5B	5594.2	0.232816	7.41183e-07	78.1759	76.5221	75.7016	98.2814	98.7319	102.86
ENSG00000149115.13	protein_coding	TNKS1BP1	5570.64	0.851321	5.42723e-85	61.477	65.1436	63.3349	125.418	128.089	126.281
ENSG00000102317.17	protein_coding	RBM3	5563.09	0.209868	3.8864e-05	357.457	373.665	376.993	463.894	491.585	464.629
ENSG00000070404.9	protein_coding	FSTL3	5550.26	2.08148	2.62954e-300	67.5457	66.4845	65.9965	307.128	311.138	318.958
ENSG00000134287.9	protein_coding	ARF3	5544.08	0.16784	0.0225601	135.532	143.564	137.143	161.091	191.483	165.32
ENSG00000197451.11	protein_coding	HNRNPAB	5524.64	-0.506926	1.53546e-21	323.804	307.435	317.023	234.522	247.637	257.135
ENSG00000142910.15	protein_coding	TINAGL1	5523.15	-0.353881	2.13607e-14	268.494	286.218	278.453	247.677	242.245	232.376
ENSG00000117450.13	protein_coding	PRDX1	5522.05	-0.4311	4.85165e-22	542.319	536.47	540.415	438.099	453.412	438.726
ENSG00000170515.13	protein_coding	PA2G4	5517.75	-0.927405	1.20737e-69	318.932	300.001	311.126	172.786	187.441	181.432
ENSG00000099783.11	protein_coding	HNRNPM	5509.64	-0.211272	1.71992e-05	246.038	234.261	240.859	226.238	230.359	233.446
ENSG00000126777.17	protein_coding	KTN1	5505.96	0.141068	0.00266842	100.332	102.461	100.57	121.857	122.591	126.244
ENSG00000241343.9	protein_coding	RPL36A	5497.12	-0.655902	3.50498e-41	2061.72	2110.9	2068.52	1396.36	1469.67	1523.04
ENSG00000100139.13	protein_coding	MICALL1	5496.36	-0.145367	0.0128555	113.586	117.353	114.246	108.354	119.472	118.039
ENSG00000118985.15	protein_coding	ELL2	5489.39	0.000298791	0.997299	93.2805	92.9054	87.2397	102.958	103.404	96.4448
ENSG00000172893.15	protein_coding	DHCR7	5487.75	0.167279	0.00127677	179.675	174.226	165.711	220.438	207.755	217.916
ENSG00000142669.14	protein_coding	SH3BGRL3	5487.1	0.312038	2.40368e-10	266.166	253.49	245.217	348.677	346.093	356.566
ENSG00000167522.14	protein_coding	ANKRD11	5471	0.290675	2.58136e-09	63.7609	63.9712	64.5561	84.8245	85.0003	90.8819
ENSG00000142627.12	protein_coding	EPHA2	5468.28	-0.144414	0.00162234	104.312	104.138	101.375	105.825	102.639	102
ENSG00000128641.18	protein_coding	MYO1B	5461.54	-1.05761	1.42552e-111	116.073	125.173	116.441	62.8536	62.5373	65.0679
ENSG00000101160.13	protein_coding	CTSZ	5459.76	0.440339	2.66393e-18	248.765	258.388	263.385	373.054	382.778	403.063
ENSG00000197324.8	protein_coding	LRP10	5459.48	0.695261	1.48144e-41	71.3815	75.7085	69.7956	137.722	128.291	123.056
ENSG00000100994.11	protein_coding	PYGB	5455.29	-0.494878	4.52614e-25	108.706	108.473	108.234	90.4573	81.1388	84.2551
ENSG00000065000.15	protein_coding	AP3D1	5452.7	0.2412	4.39826e-08	69.7413	70.8753	71.8151	94.5553	92.5134	91.0926
ENSG00000101152.10	protein_coding	DNAJC5	5450.89	0.156513	0.00808668	68.8867	65.6297	64.8957	83.9808	85.315	76.7404
ENSG00000167986.13	protein_coding	DDB1	5439.52	-0.092941	0.0619194	89.1697	89.1225	89.0872	93.3968	93.8063	90.4462
ENSG00000122641.10	protein_coding	INHBA	5425.58	2.34064	2.16929e-300	31.0835	32.4104	33.0574	180.761	177.442	184.14
ENSG00000126432.13	protein_coding	PRDX5	5411.99	-0.207573	0.000245652	631.811	594.884	642.051	581.545	589.854	621.61
ENSG00000144674.16	protein_coding	GOLGA4	5411.02	0.103648	0.093976	56.9057	60.4056	59.3044	67.8373	67.982	74.5762
ENSG00000122218.14	protein_coding	COPA	5382.52	0.816121	2.42127e-48	60.8072	66.9264	62.7882	134.203	120.208	117.428
ENSG00000185787.14	protein_coding	MORF4L1	5377.94	0.132409	0.0296242	500.387	507.247	500.418	571.113	623.038	637.311
ENSG00000160209.18	protein_coding	PDXK	5376.26	0.838813	2.0401e-80	128.257	130.764	134.565	261.653	254.681	263.872
ENSG00000117595.10	protein_coding	IRF6	5361.58	0.256825	9.5663e-08	94.1222	96.2205	99.7154	132.881	126.409	124.718
ENSG00000169567.11	protein_coding	HINT1	5359.21	-0.388957	5.09782e-16	563.232	553.646	532.312	453.426	472.599	468.758
ENSG00000114942.13	protein_coding	EEF1B2	5358.15	-0.630468	9.81779e-50	639.654	656.638	639.477	457.996	463.116	464.361
ENSG00000106263.17	protein_coding	EIF3B	5349.74	-0.275434	1.89152e-06	166.046	167.953	158.125	148.422	140.888	161.393
ENSG00000180398.11	protein_coding	MCFD2	5343.58	0.0898357	0.121033	106.207	118.551	112.612	134	131.608	132.385
ENSG00000244687.11	protein_coding	UBE2V1	5336.44	0.245904	5.29743e-07	195.88	191.027	180.355	253.245	243.497	248.012
ENSG00000124214.19	protein_coding	STAU1	5330.9	-0.065233	0.270263	132.71	126.878	125.644	135.411	138.135	134.117
ENSG00000102572.14	protein_coding	STK24	5297.13	-0.150051	0.0644552	180.858	168.174	171.79	159.301	192.932	167.589
ENSG00000115524.15	protein_coding	SF3B1	5289.95	0.08975	0.182728	104.584	112.994	100.215	125.445	129.82	119.292
ENSG00000198668.10	protein_coding	CALM1	5284.57	-0.238685	0.000107512	383.608	429.071	430.118	417.15	370.361	380.194
ENSG00000205413.7	protein_coding	SAMD9	5266.08	1.21678	1.53894e-136	36.7687	40.5296	36.9968	96.9671	97.7906	99.7878
ENSG00000005022.5	protein_coding	SLC25A5	5263.6	-1.02179	4.50718e-118	451.879	458.69	442.176	251.471	248.475	237.815
ENSG00000149948.13	protein_coding	HMGA2	5250.46	-0.375116	1.36371e-16	141.14	147.073	143.113	122.862	119.223	126.555
ENSG00000185122.10	protein_coding	HSF1	5247.34	-0.316597	5.99236e-12	285.898	291.39	279.122	265.263	247.622	248.767
ENSG00000113758.13	protein_coding	DBN1	5246.76	0.914383	3.08264e-80	99.6698	105.227	98.2414	222.594	203.4	207.016
ENSG00000132002.7	protein_coding	DNAJB1	5237.6	0.18043	5.5052e-05	165.186	166.814	162.656	208.477	208.197	204.235
ENSG00000091436.16	protein_coding	AC013461.1	5221.92	-0.157093	0.00253359	83.2146	82.5007	79.354	79.0062	83.4784	80.8996
ENSG00000272398.5	protein_coding	CD24	5221.01	-0.543692	9.33704e-27	263.253	266.456	261.637	190.021	206.367	205.148
ENSG00000101367.8	protein_coding	MAPRE1	5217.46	0.172721	0.000254944	144.502	144.524	139.667	177.578	181.464	176.088
ENSG00000116560.10	protein_coding	SFPQ	5217.32	-0.235583	1.05712e-06	191.951	201.507	190.867	181.782	178.714	189.6
ENSG00000132824.13	protein_coding	SERINC3	5214.63	0.589453	1.48029e-34	93.7104	93.1031	88.9561	153.224	158.201	148.013
ENSG00000137693.13	protein_coding	YAP1	5198.75	-0.149914	0.0011806	101.737	105.434	104.781	106.304	102.379	102.891
ENSG00000120437.8	protein_coding	ACAT2	5190.15	-0.246878	6.08409e-08	168.97	169.572	167.971	164.088	155.022	153.713
ENSG00000112297.14	protein_coding	AIM1	5184.32	-1.2166	9.68356e-104	67.6334	73.6944	67.3621	31.761	32.3613	35.4618
ENSG00000198900.5	protein_coding	TOP1	5167.24	-0.764979	9.19407e-58	139.047	136.194	138.354	87.871	88.1343	93.682
ENSG00000131051.21	protein_coding	RBM39	5165.82	0.414466	3.47365e-14	210.215	221.105	227.174	347.611	307.37	318.085
ENSG00000136628.17	protein_coding	EPRS	5165.25	-0.329513	2.96362e-13	82.3726	85.5348	82.8666	73.2618	75.2528	72.5924
ENSG00000177311.11	protein_coding	ZBTB38	5164.21	0.475164	2.9305e-21	98.3966	103.461	94.3975	150.355	156.736	149.024
ENSG00000230937.10	processed_transcript	MIR205HG	5163.03	-0.369939	3.18563e-10	554.052	567.923	588.261	535.209	467.945	463.479
ENSG00000111145.7	protein_coding	ELK3	5157.3	0.688026	9.51713e-54	84.5416	84.4289	86.7272	151.166	154.299	150.881
ENSG00000101608.12	protein_coding	MYL12A	5151.26	-0.058396	0.325786	365.791	385.874	370.945	392.089	407.863	394.552
ENSG00000169641.13	protein_coding	LUZP1	5132.82	0.833795	1.7546e-30	39.0575	42.9065	43.0195	72.8738	84.8884	89.1097
ENSG00000120889.12	protein_coding	TNFRSF10B	5126.1	0.254466	4.53426e-08	102.73	102.569	106.037	141.609	134.479	135.361
ENSG00000105835.11	protein_coding	NAMPT	5118.07	0.923001	1.47951e-70	116.325	116.834	123.743	254.172	236.191	259.761
ENSG00000127824.13	protein_coding	TUBA4A	5109.23	1.52346	8.2457e-219	128.153	123.359	125.311	412.555	404.982	381.648
ENSG00000148248.13	protein_coding	SURF4	5107.36	0.524307	6.30844e-31	101.97	102.954	101.473	167.068	164.816	156.187
ENSG00000169714.16	protein_coding	CNBP	5099.64	-0.569981	5.99774e-38	316.757	327.526	310.626	238.775	232.678	241.318
ENSG00000204463.12	protein_coding	BAG6	5098.64	0.0917535	0.116691	149.482	154.572	154.247	174.378	187.37	179.456
ENSG00000266412.5	protein_coding	NCOA4	5085.29	0.155953	0.00144526	105.683	107.898	102.341	128.333	132.078	129.455
ENSG00000101266.17	protein_coding	CSNK2A1	5066.97	-0.0196527	0.842292	186.458	179.338	179.67	182.769	213.32	199.83
ENSG00000126012.11	protein_coding	KDM5C	5056.75	0.263123	3.20723e-05	72.723	63.8952	64.8492	90.0545	85.2624	92.3612
ENSG00000138757.14	protein_coding	G3BP2	5051.14	0.0994823	0.0560508	121.632	125.88	126.147	146.116	150.404	147.092
ENSG00000039560.13	protein_coding	RAI14	5049.42	0.483987	1.27488e-17	68.4176	76.9698	71.572	107.602	116.886	111.761
ENSG00000100380.13	protein_coding	ST13	5048.22	-0.274951	1.05359e-06	223.831	231.21	237.654	207.249	201.93	225.624
ENSG00000139926.15	protein_coding	FRMD6	5031.26	1.45947	1.8146e-219	64.7391	67.7402	64.0456	200.615	204.098	194.038
ENSG00000105281.12	protein_coding	SLC1A5	5028.26	-0.667874	2.88696e-49	165.666	163.158	166.398	113.384	116.344	115.598
ENSG00000135316.17	protein_coding	SYNCRIP	5027.98	-0.271214	8.69121e-06	111.669	125.445	119.254	102.922	110.393	114.008
ENSG00000111229.15	protein_coding	ARPC3	5021.73	0.317168	4.13361e-10	413.817	412.144	421.487	556.92	564.413	600.632
ENSG00000117394.19	protein_coding	SLC2A1	5019.7	-0.322254	6.40302e-05	242.733	287.549	273.057	269.581	228.286	214.469
ENSG00000172809.12	protein_coding	RPL38	5014.19	-0.598349	6.59984e-29	2031.58	1899.82	2001.13	1388.49	1465.98	1486.06
ENSG00000105701.15	protein_coding	FKBP8	5011.38	-0.123349	0.0147766	238.77	235.049	235.317	248.271	231.138	241.773
ENSG00000105568.17	protein_coding	PPP2R1A	5009.6	0.053889	0.545845	152.239	149.008	149.677	184.958	179.939	153.701
ENSG00000231925.11	protein_coding	TAPBP	5007.42	0.62248	2.65162e-48	82.0612	82.418	81.1217	143.161	137.815	137.835
ENSG00000104408.9	protein_coding	EIF3E	5006.86	-0.713755	1.70996e-56	364.621	390.823	376.745	255.863	255.049	254.159
ENSG00000131446.16	protein_coding	MGAT1	5004.95	0.222842	3.06145e-06	140.429	135.537	141.111	179.873	178.379	180.833
ENSG00000107957.16	protein_coding	SH3PXD2A	5004.34	1.28184	5.94479e-83	17.1994	17.0772	17.4276	41.8947	50.408	46.9112
ENSG00000088726.15	protein_coding	TMEM40	5002.04	0.982251	1.03331e-75	174.825	180.251	162.357	372.179	364.89	395.263
ENSG00000130702.14	protein_coding	LAMA5	4999.29	-0.601237	4.75503e-27	70.77	67.3993	71.8827	54.6422	47.8639	50.9251
ENSG00000177106.14	protein_coding	EPS8L2	4989.27	-0.110696	0.289281	181.879	204.393	212.343	238.974	184.351	191.475
ENSG00000130429.12	protein_coding	ARPC1B	4979.17	0.552894	3.85825e-18	309.576	265.05	303.925	486.07	472.145	468.865
ENSG00000173848.18	protein_coding	NET1	4978.47	0.561241	6.55945e-22	129.63	123.855	128.508	199.297	223.089	201.741
ENSG00000164054.15	protein_coding	SHISA5	4973.81	-0.071422	0.199957	206.659	207.253	200.607	212.664	219.284	215.797
ENSG00000196576.14	protein_coding	PLXNB2	4953.63	0.167133	0.0369954	65.6111	60.6585	63.5935	89.1383	75.7327	71.3581
ENSG00000152332.15	protein_coding	UHMK1	4951.04	0.33527	1.29399e-08	41.7969	46.4791	43.2362	58.9031	64.8915	60.0494
ENSG00000180921.6	protein_coding	FAM83H	4950.22	0.216419	1.56123e-05	67.8603	65.0621	67.165	89.4578	84.2455	83.7104
ENSG00000116260.16	protein_coding	QSOX1	4945.78	0.337654	9.33166e-14	83.1567	82.1749	81.4204	113.68	116.355	115.311
ENSG00000055332.16	protein_coding	EIF2AK2	4929.78	0.0419215	0.632343	80.4693	77.5764	83.6914	93.648	97.134	84.8471
ENSG00000100353.17	protein_coding	EIF3D	4927.09	-0.518492	3.6887e-24	264.856	251.487	252.779	198.172	189.917	206.864
ENSG00000063244.12	protein_coding	U2AF2	4923.28	-0.336313	1.24317e-10	192.348	191.942	197.454	182.143	163.011	165.376
ENSG00000088247.16	protein_coding	KHSRP	4913.14	-0.47175	1.31442e-23	265.167	273.411	271.799	215.028	222.936	209.409
ENSG00000082898.16	protein_coding	XPO1	4909.44	-0.432471	1.39144e-18	108.935	109.124	101.975	89.3227	88.7097	84.5486
ENSG00000184432.9	protein_coding	COPB2	4896.08	0.460954	5.61495e-15	119.745	118.789	121.167	182.144	169.14	197.64
ENSG00000134352.19	protein_coding	IL6ST	4888.73	1.19949	4.68653e-121	35.6673	36.0219	35.0331	85.9602	92.7139	92.8174
ENSG00000125944.18	protein_coding	HNRNPR	4887.6	-0.149908	0.00151565	162.248	160.162	159.971	163.425	156.929	161.275
ENSG00000164211.12	protein_coding	STARD4	4885.01	0.420739	1.03879e-18	132.29	137.936	134.652	199.891	206.786	193.863
ENSG00000089693.10	protein_coding	MLF2	4882.77	-0.316513	3.90005e-13	232.671	235.651	232.793	208.427	206.276	209.063
ENSG00000169813.16	protein_coding	HNRNPF	4863.31	-0.736437	5.66882e-46	224.248	229.532	232.406	163.663	147.336	145.392
ENSG00000104419.14	protein_coding	NDRG1	4860.19	-0.544793	2.11903e-35	179.903	188.162	181.916	140.218	137.017	140.56
ENSG00000065150.18	protein_coding	IPO5	4860.11	-0.324738	1.70687e-11	96.3038	104.251	97.9672	89.1482	88.7968	86.1318
ENSG00000029363.15	protein_coding	BCLAF1	4859.82	0.00454029	0.956957	131.49	130.926	122.028	140.918	146.705	139.353
ENSG00000162458.12	protein_coding	FBLIM1	4853	0.420598	8.17767e-11	132.463	125.719	128.583	213.122	177.728	182.887
ENSG00000166619.12	protein_coding	BLCAP	4852.13	-0.0844672	0.11093	186.063	185.204	178.87	190.849	190.605	193.183
ENSG00000152795.17	protein_coding	HNRNPDL	4851.87	-0.387319	1.05205e-15	315.205	306.746	309.122	256.011	268.302	264.097
ENSG00000111642.14	protein_coding	CHD4	4836.52	-0.0338043	0.727768	73.1598	70.8807	68.5258	79.4093	81.803	68.7551
ENSG00000170248.13	protein_coding	PDCD6IP	4827.91	0.492608	1.03122e-23	129.664	134.439	132.091	218.364	201.732	197.688
ENSG00000035403.16	protein_coding	VCL	4821.24	0.199372	2.19797e-05	53.4426	55.5546	55.6743	69.5329	69.5161	70.5197
ENSG00000136810.12	protein_coding	TXN	4810.97	-0.365734	1.84607e-13	715.898	704.098	729.683	597.4	626.358	624.475
ENSG00000164032.11	protein_coding	H2AFZ	4810.9	-0.762514	6.97812e-58	577.677	554.659	560.814	363.452	363.921	378.232
ENSG00000130175.9	protein_coding	PRKCSH	4804.43	-0.0726969	0.377986	214.439	194.021	208.077	213.049	231.9	204.217
ENSG00000198053.11	protein_coding	SIRPA	4795.29	1.31606	3.63755e-191	48.4913	47.6156	48.7537	133.945	134.039	131.426
ENSG00000156261.12	protein_coding	CCT8	4783.63	-0.541568	3.74244e-27	227.974	230.566	225.235	165.512	178.124	176.751
ENSG00000030582.16	protein_coding	GRN	4778.95	0.0438981	0.534149	185.022	174.377	180.439	213.492	205.574	197.012
ENSG00000109475.16	protein_coding	RPL34	4777.37	-0.608585	1.64254e-39	1641.41	1702.63	1664.32	1204.98	1180.16	1255.56
ENSG00000090621.13	protein_coding	PABPC4	4776.56	-0.593368	2.45355e-15	242.685	233.919	209.897	150.456	172.273	181.262
ENSG00000153815.16	protein_coding	CMIP	4776.38	0.0594839	0.283204	76.0403	77.7745	76.8141	91.3088	87.3476	87.6218
ENSG00000077549.17	protein_coding	CAPZB	4774.82	-0.0748155	0.19621	377.87	374.099	381.766	411.103	380.176	401.563
ENSG00000088888.17	protein_coding	MAVS	4773.28	0.251383	3.95829e-05	24.2747	25.4873	24.3885	30.9188	35.0585	31.7852
ENSG00000177606.6	protein_coding	JUN	4771.98	0.476809	1.83911e-14	79.9977	89.2614	90.0655	142.908	123.616	133.716
ENSG00000138668.18	protein_coding	HNRNPD	4760.99	-0.561417	2.70796e-23	372.338	363.614	364.306	257.944	276.367	292.034
ENSG00000188554.13	protein_coding	NBR1	4759.94	0.272865	1.55449e-08	82.1332	81.2051	83.0845	107.529	110.308	112.017
ENSG00000263001.5	protein_coding	GTF2I	4752.13	-0.272808	8.74779e-08	109.945	111.319	111.788	98.0203	105.186	102.236
ENSG00000107438.8	protein_coding	PDLIM1	4745.55	-0.369139	2.62531e-16	296.069	302.248	290.873	254.807	249.181	258.84
ENSG00000205581.10	protein_coding	HMGN1	4732.34	-0.259964	1.41653e-06	357.423	367.544	352.951	315.632	343.096	338.646
ENSG00000196743.8	protein_coding	GM2A	4729.91	-1.21703	3.10102e-157	124.596	121.239	121.955	59.9229	57.3127	57.9924
ENSG00000160285.14	protein_coding	LSS	4727.02	0.166761	0.00942637	88.4763	95.9161	91.7233	125.299	109.357	108.876
ENSG00000110047.17	protein_coding	EHD1	4724.9	0.82589	6.49279e-47	83.9646	75.953	77.6753	159.33	145.956	160.998
ENSG00000068366.19	protein_coding	ACSL4	4713.91	0.465366	5.50638e-12	82.1013	81.5021	69.7598	115.046	125.081	116.453
ENSG00000124120.10	protein_coding	TTPAL	4702.78	1.33882	2.40802e-170	35.235	37.1755	36.3184	99.0531	104.375	101.368
ENSG00000105401.7	protein_coding	CDC37	4700.95	0.159761	0.00178308	220.238	208.563	215.436	269.348	261.857	265.778
ENSG00000146223.14	protein_coding	RPL7L1	4700.93	-0.4714	4.97716e-13	124.103	130.223	121.824	91.084	107.314	102.177
ENSG00000131143.8	protein_coding	COX4I1	4700.67	-0.0636581	0.268723	656.426	665.903	650.117	705.255	710.143	674.952
ENSG00000111540.15	protein_coding	RAB5B	4700.47	0.781029	5.93843e-62	114.292	111.103	108.476	209.253	215.509	210.296
ENSG00000140264.19	protein_coding	SERF2	4699.52	-0.0268177	0.761866	488.945	477.705	496.206	495.582	536.004	559.504
ENSG00000244038.9	protein_coding	DDOST	4694.86	-0.190126	0.00092785	211.513	196.658	204.979	194.877	205.951	194.243
ENSG00000135932.10	protein_coding	CAB39	4692.05	0.505127	4.73986e-28	93.8123	100.075	94.0652	152.302	148.219	152.479
ENSG00000117523.15	protein_coding	PRRC2C	4689.38	0.327115	1.02486e-07	43.8016	46.2599	44.8016	68.7885	57.8657	60.9421
ENSG00000137497.17	protein_coding	NUMA1	4676.83	-0.0645378	0.328099	62.518	66.1643	63.9959	71.9913	67.8323	64.306
ENSG00000182534.13	protein_coding	MXRA7	4675.41	0.688154	8.6354e-42	158.125	155.954	153.661	266.009	281.429	287.287
ENSG00000165637.13	protein_coding	VDAC2	4669.06	0.16808	0.000327478	258.225	260.364	262.779	328.623	318.392	325.722
ENSG00000130508.10	protein_coding	PXDN	4665.16	0.443084	8.08502e-16	46.859	51.0959	49.7062	72.8738	78.0391	71.5231
ENSG00000124201.14	protein_coding	ZNFX1	4658.97	0.97623	2.25832e-83	28.9089	28.8027	29.3643	61.1744	65.8825	62.6714
ENSG00000145730.20	protein_coding	PAM	4652.96	0.0677117	0.294715	139.142	153.809	140.301	167.778	165.22	170.335
ENSG00000104549.11	protein_coding	SQLE	4650.93	0.0349582	0.627494	120.618	125.066	121.853	147.871	134.939	134.393
ENSG00000177733.6	protein_coding	HNRNPA0	4646.41	-0.34762	1.77555e-12	47.5164	46.6299	46.715	41.4552	38.9271	42.2723
ENSG00000168066.20	protein_coding	SF1	4643.62	-0.27576	2.97129e-08	177.532	180.205	173.173	159.118	158.178	168.72
ENSG00000122545.18	protein_coding	2022-09-07	4632.07	0.272266	7.19642e-07	332.813	329.591	314.929	424.329	457.991	424.434
ENSG00000130723.17	protein_coding	PRRC2B	4630.1	-0.396286	3.54013e-07	54.193	49.2388	55.4845	43.1709	49.7513	40.8089
ENSG00000075426.11	protein_coding	FOSL2	4620.24	0.337429	3.14608e-14	46.8448	46.5448	46.0647	65.6074	65.0992	64.4376
ENSG00000204843.12	protein_coding	DCTN1	4612.93	0.386611	4.5623e-17	68.2859	67.7413	70.238	100.113	99.0131	99.616
ENSG00000178719.16	protein_coding	GRINA	4607.47	0.216718	6.69679e-06	185.748	185.865	193.288	246.204	240.621	240.541
ENSG00000154473.17	protein_coding	BUB3	4592.27	-0.0571544	0.329778	258.427	251.495	254.471	274.25	266.013	273.415
ENSG00000120129.5	protein_coding	DUSP1	4591.18	0.255063	3.06422e-08	170.706	169.513	167.089	222.475	221.565	226.574
ENSG00000007202.14	protein_coding	KIAA0100	4587.36	0.0923901	0.083208	42.2391	44.4083	43.9077	52.9281	50.3086	51.0455
ENSG00000198961.9	protein_coding	PJA2	4566.55	0.448627	9.01636e-24	65.7405	69.2817	66.6659	102.643	100.953	101.462
ENSG00000168439.16	protein_coding	STIP1	4561.55	-0.127302	0.0147908	162.774	158.217	161.811	161.741	165.736	162.06
ENSG00000120438.11	protein_coding	TCP1	4560.03	-0.351355	1.12487e-13	263.131	276.852	269.163	232.962	239.561	230.314
ENSG00000204256.12	protein_coding	BRD2	4550.88	0.337722	8.26878e-10	92.4263	85.0509	89.3938	129.005	125.04	119.28
ENSG00000163110.14	protein_coding	PDLIM5	4547.63	0.196587	0.00115889	75.1178	73.2941	66.8512	90.2085	94.1257	88.6874
ENSG00000087274.16	protein_coding	ADD1	4535.26	0.210558	2.13826e-05	86.5779	90.0818	92.4005	117.124	112.676	115.315
ENSG00000189091.12	protein_coding	SF3B3	4533.73	-0.309455	9.8391e-08	137.887	152.324	138.251	136.182	121.228	125.817
ENSG00000135535.15	protein_coding	CD164	4526.49	0.289697	1.83543e-09	132.154	139.749	130.121	180.489	182.29	181.805
ENSG00000157601.13	protein_coding	MX1	4517.19	0.00628857	0.947602	131.959	128.181	133.444	138.995	154.545	144.369
ENSG00000110917.7	protein_coding	MLEC	4515.56	0.0439139	0.608081	65.2976	64.7138	65.5574	69.4589	73.856	80.1204
ENSG00000084754.10	protein_coding	HADHA	4515.28	-0.299118	1.23789e-10	120.456	119.999	116.856	107.32	108.57	105.677
ENSG00000100129.17	protein_coding	EIF3L	4503.38	-0.535797	7.2763e-27	219.031	229.852	224.758	181.84	168.72	164.332
ENSG00000117592.8	protein_coding	PRDX6	4499.45	-0.668727	3.79993e-50	271.563	277.291	271.022	188.268	191.268	191.949
ENSG00000138674.16	protein_coding	SEC31A	4498.36	0.870729	1.10939e-55	84.5483	85.1391	89.7335	185.413	176.404	163.807
ENSG00000055070.16	protein_coding	SZRD1	4497.25	-0.0039458	0.961215	130.195	132.157	134.914	145.467	150.765	142.639
ENSG00000149806.10	protein_coding	FAU	4492.26	-0.336543	2.25499e-11	766.199	731.571	743.565	644.008	648.02	673.996
ENSG00000070087.13	protein_coding	PFN2	4487.98	-0.117324	0.0175495	225.166	230.961	228.174	236.051	233.562	229.352
ENSG00000166986.13	protein_coding	MARS	4468.04	0.0514861	0.444105	152.646	145.592	152.953	171.877	168.916	177.243
ENSG00000134013.15	protein_coding	LOXL2	4466.25	-0.157104	0.00530229	102.232	99.4218	100.43	106.378	98.2693	95.3922
ENSG00000182158.14	protein_coding	CREB3L2	4464.81	0.80048	2.22199e-64	32.6401	34.2755	33.3175	63.2617	65.9692	64.2144
ENSG00000090060.17	protein_coding	PAPOLA	4462.24	-0.062302	0.438552	118.617	116.929	120.731	116.965	126.942	134.26
ENSG00000062485.18	protein_coding	CS	4459.55	-0.0826623	0.157851	126.808	129.886	124.21	128.932	133.976	135.568
ENSG00000163659.12	protein_coding	TIPARP	4457.2	0.486947	1.38448e-20	80.7941	86.7734	80.0198	124.554	127.004	133.084
ENSG00000100403.11	protein_coding	ZC3H7B	4452.37	-0.35919	1.7061e-13	58.8637	57.3127	57.111	48.811	50.7258	50.0778
ENSG00000166750.9	protein_coding	SLFN5	4452.19	1.05843	1.96103e-105	32.4959	32.5553	31.2015	72.1291	75.8601	73.9783
ENSG00000143641.9	protein_coding	GALNT2	4444.63	0.309128	1.78563e-11	59.7508	62.3054	61.978	84.7281	84.504	83.4906
ENSG00000090861.15	protein_coding	AARS	4430.57	-0.405307	1.06458e-18	103.277	104.084	105.552	87.2754	88.1379	86.3097
ENSG00000198840.2	protein_coding	MT-ND3	4417.57	-0.49503	4.48955e-20	2474.31	2395.33	2444.7	1831.19	2002.91	1913.47
ENSG00000174903.15	protein_coding	RAB1B	4410.53	-0.0539936	0.42075	172.453	166.999	166.82	174.138	184.124	181.815
ENSG00000103342.12	protein_coding	GSPT1	4409.55	-0.183813	0.000121788	144.641	146.579	144.682	140.099	141.532	143.549
ENSG00000172115.8	protein_coding	CYCS	4408.6	-0.252289	9.78246e-05	262.626	250.084	262.74	222.096	247.389	251.731
ENSG00000060237.16	protein_coding	WNK1	4407.46	0.189576	0.000765353	47.6243	46.3241	46.2484	63.1429	56.11	57.8991
ENSG00000161013.16	protein_coding	MGAT4B	4401.9	0.144446	0.00996219	183.477	178.892	183.179	214.84	223.394	229.925
ENSG00000176619.11	protein_coding	LMNB2	4401	-0.805229	4.68523e-60	86.9959	84.1405	86.4223	53.0233	54.624	55.6869
ENSG00000013364.18	protein_coding	MVP	4399.07	0.440772	2.53145e-21	116.039	116.482	118.586	179.602	177.27	171.019
ENSG00000115758.12	protein_coding	ODC1	4396.42	-0.507641	4.19964e-27	174.336	183.524	182.242	142.864	141.358	136.67
ENSG00000102007.10	protein_coding	PLP2	4395.95	0.276238	5.10482e-09	307.635	321.547	311.917	416.977	427.056	418.828
ENSG00000135269.17	protein_coding	TES	4395.71	1.08993	8.02138e-119	112.455	107.512	110.461	264.02	259.919	254.591
ENSG00000013588.6	protein_coding	GPRC5A	4386.56	0.553055	5.795e-21	81.4664	75.5336	75.7279	122.833	133.6	121.533
ENSG00000129083.12	protein_coding	COPB1	4384.35	0.689147	1.14428e-50	86.5795	89.1052	86.7033	159.647	157.936	151.035
ENSG00000165678.20	protein_coding	GHITM	4383.04	-0.0608178	0.312546	172.721	175.874	172.529	184.501	189.481	179.397
ENSG00000182199.10	protein_coding	SHMT2	4378.59	-0.747469	2.09463e-41	267.773	240.502	253.097	172.214	164.673	165.266
ENSG00000134440.11	protein_coding	NARS	4375.62	-0.276086	1.56019e-07	208.424	197.491	210.322	188.516	183.663	191.464
ENSG00000100813.14	protein_coding	ACIN1	4373.25	0.0908809	0.158102	102.526	99.7804	104.158	115.244	122.781	123.629
ENSG00000185896.10	protein_coding	LAMP1	4371.75	-0.105767	0.0804738	126.455	117.212	122.008	125.548	127.571	123.098
ENSG00000125818.17	protein_coding	PSMF1	4361.04	0.0132388	0.887712	291.406	299.2	298.108	331.494	353.685	308.305
ENSG00000196923.13	protein_coding	PDLIM7	4359.73	1.19356	3.23063e-102	202.14	189.904	191.285	522.1	459.902	495.024
ENSG00000124172.9	protein_coding	ATP5E	4356.09	-0.0944868	0.246917	117.285	103.292	108.309	107.144	119.458	114.368
ENSG00000156711.16	protein_coding	MAPK13	4347.56	-0.391166	8.62602e-15	154.315	156.144	157.893	136.808	124.479	134.558
ENSG00000121579.12	protein_coding	NAA50	4333.55	-0.513014	9.04207e-18	230.399	239.009	231.018	177.227	196.284	170.163
ENSG00000160014.16	protein_coding	CALM3	4332.25	-0.488914	8.10182e-21	212.619	199.973	214.445	164.103	165.922	164.856
ENSG00000110367.11	protein_coding	DDX6	4331.21	0.202281	0.000340888	67.7401	66.0354	62.6258	82.176	86.6175	81.3297
ENSG00000166226.12	protein_coding	CCT2	4330.83	-0.185445	0.00523187	207.085	200.118	198.646	207.591	204.191	178.228
ENSG00000137962.12	protein_coding	ARHGAP29	4327.61	-0.378914	1.91618e-15	67.4318	72.032	68.3038	58.8355	59.2961	58.9291
ENSG00000109079.9	protein_coding	TNFAIP1	4326.61	0.983688	3.01706e-97	59.7768	58.8732	58.2556	128.267	132.131	126.908
ENSG00000077147.14	protein_coding	TM9SF3	4323.76	0.333104	4.10731e-10	103.321	109.954	102.536	153.608	138.635	148.753
ENSG00000198952.8	protein_coding	SMG5	4306.73	0.333819	3.33261e-12	58.4447	59.5824	58.3818	82.0524	84.3165	79.9192
ENSG00000074695.5	protein_coding	LMAN1	4297.62	0.656722	1.86113e-32	51.6428	53.8568	51.448	88.244	88.3069	97.7009
ENSG00000131711.14	protein_coding	MAP1B	4295.33	1.89872	2.29146e-242	10.432	10.8191	11.1498	42.6574	47.1384	44.098
ENSG00000135829.16	protein_coding	DHX9	4292.53	-0.241398	1.68966e-06	87.2102	87.4403	87.5331	84.9683	82.5835	78.11
ENSG00000102172.15	protein_coding	SMS	4287.88	-0.0795214	0.172358	212.537	211.694	211.009	217.461	219.681	228.941
ENSG00000075420.12	protein_coding	FNDC3B	4282.77	1.06589	2.35736e-112	36.1482	37.0156	36.9632	83.1572	86.1171	86.2059
ENSG00000184575.11	protein_coding	XPOT	4280.96	-0.285306	1.2732e-06	79.0645	82.8217	79.6595	77.0595	75.317	67.1964
ENSG00000146112.11	protein_coding	PPP1R18	4279.47	0.632101	3.42829e-35	72.9098	73.6357	75.9283	124.913	132.377	124.708
ENSG00000023734.10	protein_coding	STRAP	4279.01	-0.0410523	0.528217	197.596	194.445	191.26	209.536	212.544	205.634
ENSG00000112715.20	protein_coding	VEGFA	4269.62	0.901166	1.80601e-78	92.183	88.7181	88.702	188.854	179.35	189.389
ENSG00000198752.10	protein_coding	CDC42BPB	4257.77	0.439036	2.80513e-22	45.128	45.7705	45.2381	68.8127	68.67	66.9407
ENSG00000106992.17	protein_coding	AK1	4253.57	0.139882	0.0121437	426.804	417.761	426.583	514.373	536.366	500.216
ENSG00000139641.12	protein_coding	ESYT1	4244.14	0.650646	1.03206e-41	57.6474	57.8791	55.7525	103.553	95.3494	98.9534
ENSG00000136026.13	protein_coding	CKAP4	4235.88	0.559052	1.10536e-26	88.2126	90.3229	89.136	139.087	151.026	146.775
ENSG00000181789.14	protein_coding	COPG1	4234.91	0.772862	6.96841e-66	77.4565	78.7361	78.3806	147.056	148.892	148.188
ENSG00000054118.13	protein_coding	THRAP3	4230.54	-0.13386	0.0110401	79.707	81.811	80.9661	83.1731	78.1539	83.6293
ENSG00000124486.12	protein_coding	USP9X	4230.27	0.33727	6.70774e-11	28.7437	31.7192	29.6208	42.6231	42.4648	41.0651
ENSG00000176171.11	protein_coding	BNIP3	4221.75	0.733098	1.5217e-32	115.616	121.068	127.563	240.316	205.542	225.488
ENSG00000173674.10	protein_coding	EIF1AX	4220.77	-0.280881	5.31631e-08	184.723	174.413	177.097	168.84	158.845	160.964
ENSG00000131016.16	protein_coding	AKAP12	4214.57	1.63253	1.14734e-251	20.2684	21.3863	20.8525	70.6483	70.7167	73.5472
ENSG00000182481.8	protein_coding	KPNA2	4210.76	-0.587793	4.01194e-35	173.865	182.762	172.982	129.98	132.311	128.084
ENSG00000171490.12	protein_coding	RSL1D1	4210.57	-0.827258	1.29533e-43	284.316	276.319	260.066	159.713	176.299	176.285
ENSG00000176915.14	protein_coding	ANKLE2	4205.89	1.65851	3.28077e-241	41.8521	42.3199	40.1128	151.509	138.408	144.725
ENSG00000239264.8	protein_coding	TXNDC5	4193.05	-0.117051	0.0248101	109.64	111.255	105.933	113.995	110.113	109.699
ENSG00000196914.8	protein_coding	ARHGEF12	4185.45	0.0901555	0.189007	35.9284	37.0091	36.4957	40.8245	45.6149	42.5847
ENSG00000080845.17	protein_coding	DLGAP4	4167.24	0.79145	2.34306e-41	92.2891	86.144	92.3873	180.483	177.365	161.07
ENSG00000164754.13	protein_coding	RAD21	4166.68	-0.226598	8.16235e-06	96.7335	101.81	96.9248	91.8109	92.0287	96.029
ENSG00000241685.8	protein_coding	ARPC1A	4151.91	0.00891991	0.922145	216.366	223.045	211.224	230.589	239.646	255.353
ENSG00000051128.18	protein_coding	HOMER3	4141.24	0.441949	3.51361e-18	230.535	219.878	223.271	349.454	323.07	340.696
ENSG00000158417.10	protein_coding	EIF5B	4139.06	-0.213195	4.55533e-05	71.66	71.1983	68.2402	65.8837	68.9168	66.8193
ENSG00000144028.14	protein_coding	SNRNP200	4138.38	-0.0915508	0.172929	43.0801	47.7314	43.9232	49.0973	46.5255	44.5179
ENSG00000091136.13	protein_coding	LAMB1	4138.38	0.0940411	0.146297	59.4602	55.9142	55.0936	68.3983	64.0014	69.0653
ENSG00000125107.17	protein_coding	CNOT1	4134.39	-0.192256	0.00143638	53.5447	61.8098	56.9657	56.2015	55.1362	55.8342
ENSG00000120875.8	protein_coding	DUSP4	4130.88	0.825504	2.13972e-72	37.6847	39.2375	38.7346	75.3826	76.3156	75.4733
ENSG00000114554.11	protein_coding	PLXNA1	4119.4	-0.074031	0.220933	32.8049	31.9479	32.6433	34.6824	34.7366	33.0235
ENSG00000108679.12	protein_coding	LGALS3BP	4103.82	-0.360485	3.12478e-11	163.512	167.039	162.098	149.903	131.898	143.573
ENSG00000134250.18	protein_coding	NOTCH2	4101.35	0.790287	1.35099e-36	18.419	18.6499	18.5009	33.2515	38.5798	34.6052
ENSG00000057608.16	protein_coding	GDI2	4100.31	-0.216991	0.000745351	154.065	179.238	172.092	157.832	164.519	159.54
ENSG00000100243.20	protein_coding	CYB5R3	4100.23	0.245992	7.09403e-07	140.053	136.868	139.836	183.904	177.335	186.281
ENSG00000069329.15	protein_coding	VPS35	4097.85	-0.00765686	0.977145	86.9114	77.0827	91.4815	78.966	97.2316	105.29
ENSG00000149136.8	protein_coding	SSRP1	4096.86	-0.954659	7.17568e-77	131.432	141.953	139.569	76.6641	80.0193	79.5086
ENSG00000166197.16	protein_coding	NOLC1	4077.81	-0.960246	3.14048e-93	120.827	121.23	118.316	68.0736	69.6254	67.4409
ENSG00000129474.15	protein_coding	AJUBA	4070.17	-0.832586	1.86779e-63	108.283	112.223	114.374	72.3449	67.1666	68.8785
ENSG00000163840.9	protein_coding	DTX3L	4065.33	0.354909	1.04951e-13	45.1814	45.3261	43.9304	62.6383	64.0395	63.7555
ENSG00000134970.13	protein_coding	TMED7	4062.74	0.389713	5.13444e-15	97.075	98.7518	95.3606	138.315	145.366	138.886
ENSG00000162704.15	protein_coding	ARPC5	4060.71	0.352189	8.00694e-12	219.4	209.959	209.951	295.401	298.19	310.114
ENSG00000178038.16	protein_coding	ALS2CL	4059.33	0.370861	2.89155e-08	58.7588	59.1785	60.0317	94.8582	77.6335	82.5888
ENSG00000106153.12	protein_coding	CHCHD2	4053.13	-0.260813	7.483e-08	454.602	454.508	450.997	434.83	406.769	415.85
ENSG00000168906.12	protein_coding	MAT2A	4047.51	-0.430841	5.46041e-18	136.701	139.705	139.261	120.141	109.486	112.039
ENSG00000155096.13	protein_coding	AZIN1	4045.44	0.010837	0.904311	91.0897	94.8254	85.9629	101.051	105.13	97.1395
ENSG00000154734.14	protein_coding	ADAMTS1	4043.98	-0.430451	7.46798e-16	72.0741	73.8653	71.2024	62.6521	60.0828	55.731
ENSG00000138069.16	protein_coding	RAB1A	4043.88	0.320532	7.67257e-11	174.155	174.689	169.697	244.664	242.456	230.006
ENSG00000140941.12	protein_coding	MAP1LC3B	4039.66	1.13134	6.59746e-115	81.2654	86.1372	85.0587	199.15	207.031	206.991
ENSG00000023191.16	protein_coding	RNH1	4038.42	-0.0944479	0.110003	198.17	199.501	190.839	213.249	201.282	195.81
ENSG00000163513.17	protein_coding	TGFBR2	4034.55	-0.120975	0.0204821	68.6078	70.1253	68.266	69.9908	71.4154	69.4552
ENSG00000087494.15	protein_coding	PTHLH	4031.02	1.84859	5.95143e-301	106.522	105.362	102.929	423.921	414.312	416.649
ENSG00000104765.15	protein_coding	BNIP3L	4026.96	0.901579	2.55265e-81	91.9071	90.0508	86.9041	188.953	183.785	183.202
ENSG00000175582.19	protein_coding	RAB6A	4026.31	0.369181	2.17202e-12	110.731	108.165	108.291	164.943	154.209	148.811
ENSG00000011426.10	protein_coding	ANLN	4025.28	-1.13611	2.90412e-123	94.9759	100.512	99.4579	50.9286	48.3514	49.4399
ENSG00000196141.13	protein_coding	SPATS2L	4025.2	-0.297878	1.59884e-09	166.507	162.619	166.207	152.943	148.596	144.643
ENSG00000073921.17	protein_coding	PICALM	4022.32	0.587152	1.00426e-34	98.0589	98.88	101.221	169.585	165.996	160.661
ENSG00000183255.11	protein_coding	PTTG1IP	4020.87	0.975389	9.54759e-98	72.9379	74.5562	72.6068	158.37	162.226	158.831
ENSG00000104635.13	protein_coding	SLC39A14	4020.78	0.471979	6.8036e-19	65.6729	63.427	67.6973	105.593	97.2658	99.5049
ENSG00000178035.11	protein_coding	IMPDH2	4019.26	-1.54064	2.62603e-223	291.388	299.987	302.557	117.099	110.91	112.43
ENSG00000128050.8	protein_coding	PAICS	4013.99	-1.33164	1.14509e-161	185.211	181.483	183.383	82.3445	82.0822	77.5986
ENSG00000135018.13	protein_coding	UBQLN1	4012.76	0.145245	0.00456897	80.6264	82.9981	83.1228	101.101	102.099	99.172
ENSG00000204592.8	protein_coding	HLA-E	4006.15	0.432989	7.94968e-20	107.526	104.096	103.338	158.644	156.423	155.736
ENSG00000214078.12	protein_coding	CPNE1	4005.46	-0.193875	0.000758774	253.962	261.809	239.259	257.305	235.046	238.787
ENSG00000134954.14	protein_coding	ETS1	4002.68	0.545785	6.79272e-29	66.5174	65.4377	62.0401	105.182	104.718	103.601
ENSG00000105438.8	protein_coding	KDELR1	3987.74	0.401227	3.26742e-16	174.815	169.326	171.48	260.805	248.13	245.049
ENSG00000106636.7	protein_coding	YKT6	3984.97	0.800596	3.19985e-53	90.1401	94.4051	98.9096	188.774	177.457	181.24
ENSG00000197930.12	protein_coding	ERO1A	3984.21	0.507937	7.38184e-22	82.1182	91.049	87.9692	134.816	137.918	139.065
ENSG00000175390.12	protein_coding	EIF3F	3974.29	-0.627957	5.62719e-37	286.866	303.279	295.424	217.032	202.266	215.925
ENSG00000145391.13	protein_coding	SETD7	3971.52	0.259518	7.60469e-06	38.4029	40.3643	39.8904	49.9512	55.0593	52.3713
ENSG00000135720.12	protein_coding	DYNC1LI2	3969.26	0.612343	1.09037e-28	70.9346	75.4593	76.2983	131.144	117.843	128.497
ENSG00000136938.8	protein_coding	ANP32B	3958.12	-1.15551	9.40594e-79	323.997	309.199	322.672	147.567	157.388	170.558
ENSG00000127314.17	protein_coding	RAP1B	3953.99	0.590429	3.5917e-25	183.828	200.886	205.081	336.369	335.434	312.446
ENSG00000121774.17	protein_coding	KHDRBS1	3951.6	-0.371057	3.17506e-13	146.943	148.475	139.325	121.847	124.204	126.309
ENSG00000158769.17	protein_coding	F11R	3946.14	0.175745	0.00371657	64.0024	68.1547	70.9174	83.6614	87.5572	83.0222
ENSG00000078747.13	protein_coding	ITCH	3942.88	0.250996	0.00015486	68.9249	82.0619	78.0219	101.944	102.27	97.9166
ENSG00000125991.18	protein_coding	ERGIC3	3941.55	-0.0922788	0.156625	246.014	244.085	242.517	269.981	252.809	238.143
ENSG00000171444.17	protein_coding	MCC	3934.46	0.214596	0.000841346	39.2882	41.5533	41.2517	51.7297	56.1675	49.0971
ENSG00000138772.12	protein_coding	ANXA3	3933.3	-0.263597	3.73355e-06	224.154	242.302	227.274	204.015	218.586	217.894
ENSG00000073282.12	protein_coding	TP63	3930.13	-0.150498	0.00403876	77.3617	81.2788	77.4242	79.005	79.7307	76.9146
ENSG00000159202.17	protein_coding	UBE2Z	3926.82	0.366841	4.00939e-12	88.7954	84.7787	81.0029	120.786	120.987	121.551
ENSG00000184363.9	protein_coding	PKP3	3917	-0.106708	0.193177	135.922	132.247	138.614	156.706	131.446	130.425
ENSG00000065357.19	protein_coding	DGKA	3914.11	0.417965	8.37506e-10	136.88	152.313	149.047	237.812	197.022	214.458
ENSG00000159166.13	protein_coding	LAD1	3912.7	-0.874522	5.73769e-31	171.409	154.21	162.834	88.1553	108.292	98.7017
ENSG00000149547.14	protein_coding	EI24	3912.09	-0.167388	0.00242338	159.853	154.789	162.582	155.778	160.194	154.637
ENSG00000090863.11	protein_coding	GLG1	3910.26	-0.0245657	0.732698	59.3696	58.3011	59.0455	63.951	63.3069	65.1761
ENSG00000179051.13	protein_coding	RCC2	3906.26	-0.767574	7.17928e-57	89.5478	91.1337	88.655	57.034	58.8113	59.4513
ENSG00000133216.16	protein_coding	EPHB2	3905.47	2.53559	4.70185e-300	17.1998	18.4743	19.6964	120.897	119.402	115.878
ENSG00000134247.9	protein_coding	PTGFRN	3894.06	0.344303	1.63068e-10	40.4795	39.0431	38.1324	54.1552	57.1317	54.0629
ENSG00000141959.16	protein_coding	PFKL	3893.32	-0.0435097	0.517252	98.1753	97.4544	99.6933	109.863	102.936	104.65
ENSG00000009335.17	protein_coding	UBE3C	3890.87	0.117998	0.0437286	56.4717	56.4663	57.7181	69.5576	70.3671	65.2097
ENSG00000185745.9	protein_coding	IFIT1	3885.91	0.134449	0.0188556	160.812	163.88	156.866	190.493	202.522	192.361
ENSG00000147274.14	protein_coding	RBMX	3883.57	-0.842288	3.89365e-51	263.617	258.189	261.773	152.555	161.439	170.528
ENSG00000169230.9	protein_coding	PRELID1	3880.54	0.145456	0.00604146	248.308	262.708	248.178	314.216	312.682	303.557
ENSG00000152291.13	protein_coding	TGOLN2	3874.01	0.282651	6.05012e-08	43.9097	47.9027	44.6015	60.861	61.5314	61.5178
ENSG00000173726.10	protein_coding	TOMM20	3873.85	-0.574299	6.33389e-32	113.076	114.014	110.897	83.3054	86.1927	81.921
ENSG00000133657.14	protein_coding	ATP13A3	3870.55	0.179705	0.0100778	80.1283	89.0375	76.4117	100.068	107.737	100.316
ENSG00000077380.15	protein_coding	DYNC1I2	3870.47	0.559188	2.85039e-31	100.19	100.607	97.8664	159.608	164.362	163.432
ENSG00000213741.8	protein_coding	RPS29	3868.1	-0.763808	1.5111e-37	2886.2	2999.9	2769.33	1752.73	1929.39	1964.87
ENSG00000159176.13	protein_coding	CSRP1	3865.41	0.443715	4.05961e-09	150.801	135.689	154.375	229.694	235.79	198.54
ENSG00000140105.17	protein_coding	WARS	3858.06	-0.0559381	0.492801	210.589	205.173	190.355	208.591	209.194	228.162
ENSG00000110400.10	protein_coding	NECTIN1	3857.24	-0.970229	2.24238e-57	72.2599	70.6965	69.0367	42.4743	41.1881	36.1621
ENSG00000088930.7	protein_coding	XRN2	3850.19	-0.264178	8.2412e-08	91.3202	92.1272	92.7821	83.871	85.9973	84.9498
ENSG00000050165.17	protein_coding	DKK3	3846.21	0.07335	0.243401	120.076	114.348	117.174	136.649	133.573	139.462
ENSG00000136997.15	protein_coding	MYC	3845.79	-2.00981	3.25052e-301	212.016	212.736	209.994	56.3965	58.4771	59.847
ENSG00000180370.10	protein_coding	PAK2	3845.74	0.29773	4.43986e-05	53.9523	53.4652	48.9677	73.4708	75.8872	63.4946
ENSG00000128989.10	protein_coding	ARPP19	3842.14	-0.176858	0.0844182	86.0569	97.5997	98.7885	84.0993	107.386	85.2893
ENSG00000082701.14	protein_coding	GSK3B	3840.91	-0.0683792	0.308516	57.5999	60.4921	59.5958	61.0731	65.276	61.4134
ENSG00000151208.16	protein_coding	DLG5	3840.6	0.0118709	0.902195	38.3228	36.4643	36.3369	39.1153	43.5905	41.3353
ENSG00000123240.16	protein_coding	OPTN	3838.87	0.885301	2.71909e-55	97.887	89.1779	98.7605	195.674	192.266	196.464
ENSG00000131467.10	protein_coding	PSME3	3837.91	-0.00326741	0.968616	163.542	173.101	172.717	192.634	187.704	182.879
ENSG00000214753.2	protein_coding	HNRNPUL2	3829.3	0.142649	0.0247136	54.2443	52.2415	51.6142	61.086	66.8896	65.2428
ENSG00000149257.13	protein_coding	SERPINH1	3826.75	0.201252	0.000461709	124.512	119.445	121.376	154.983	147.722	162.658
ENSG00000197728.9	protein_coding	RPS26	3825.32	-0.277169	2.66991e-07	699.885	680.551	676.941	604.261	632.294	643.995
ENSG00000006451.7	protein_coding	RALA	3824.04	1.77358	9.10969e-177	53.0651	62.837	60.4103	217.243	230.333	220.972
ENSG00000168488.18	protein_coding	ATXN2L	3821.54	0.191043	0.000450918	91.2507	93.5869	93.1409	124.11	114.826	112.661
ENSG00000151239.13	protein_coding	TWF1	3818.35	0.305497	1.05245e-07	112.488	118.936	108.733	151.106	162.335	152.25
ENSG00000122203.14	protein_coding	KIAA1191	3817.51	0.26062	9.9626e-07	126.287	118.485	118.846	161.247	161.933	158.963
ENSG00000162522.10	protein_coding	KIAA1522	3811.41	-0.400759	1.47577e-12	61.4092	61.7277	64.6465	55.4059	49.138	53.1263
ENSG00000186591.11	protein_coding	UBE2H	3809.72	0.202327	0.00191201	63.9602	69.7331	60.7283	80.3812	81.0056	86.4318
ENSG00000147649.9	protein_coding	MTDH	3807.38	0.0280255	0.74112	95.4557	96.5995	91.2386	101.448	107.078	111.504
ENSG00000142871.16	protein_coding	CYR61	3798.54	0.546408	2.52849e-24	110.17	116.83	117.107	195.326	175.802	186.095
ENSG00000173575.19	protein_coding	CHD2	3792.08	0.535296	2.96986e-09	34.7713	43.3034	37.9053	57.9302	57.1225	71.2424
ENSG00000213859.4	protein_coding	KCTD11	3788.39	1.97318	4.28472e-302	39.9906	40.525	43.6015	181.337	177.496	181.329
ENSG00000104067.16	protein_coding	TJP1	3787.93	0.729629	8.91342e-40	37.6984	40.7817	37.6898	69.0392	74.2366	70.2069
ENSG00000133706.17	protein_coding	LARS	3786.19	-0.648726	1.62493e-29	131.28	135.233	142.584	98.8979	99.635	90.6079
ENSG00000120137.6	protein_coding	PANK3	3785.3	-0.0622474	0.419803	33.2407	33.7608	33.2633	34.2205	38.003	34.1402
ENSG00000100234.11	protein_coding	TIMP3	3779.86	1.00125	6.75743e-95	39.708	41.2047	40.7506	88.3038	91.1956	90.4312
ENSG00000084733.10	protein_coding	RAB10	3779.49	0.0412499	0.59401	138.69	152.358	153.374	168.707	169.245	169.076
ENSG00000169223.14	protein_coding	LMAN2	3778.16	-0.0861684	0.163675	255.682	264.201	276.029	279.484	275.336	276.081
ENSG00000049759.17	protein_coding	NEDD4L	3777.72	0.0911812	0.282286	78.9264	87.467	89.6931	94.5614	99.8225	108.04
ENSG00000176986.15	protein_coding	SEC24C	3775.6	0.618925	1.37974e-37	47.0136	45.8904	44.9695	77.6687	78.3949	78.3924
ENSG00000124193.14	protein_coding	SRSF6	3773.86	-0.0312778	0.685426	113.826	111.822	111.642	128.859	116.302	120.44
ENSG00000147677.10	protein_coding	EIF3H	3771.96	-0.507944	1.75916e-23	396.532	383.469	379.718	294.734	305.448	303.028
ENSG00000067066.16	protein_coding	SP100	3766.05	0.412998	3.8546e-18	137.282	141.84	136.069	206.502	199.659	206.335
ENSG00000087074.7	protein_coding	PPP1R15A	3765.16	0.190363	0.000349503	109.165	105.973	110.175	135.349	137.088	138.797
ENSG00000172354.9	protein_coding	GNB2	3761.61	-0.052811	0.423026	208.585	207.201	200.899	228.477	212.449	217.516
ENSG00000038382.17	protein_coding	TRIO	3750.91	1.153	2.01568e-74	21.7897	19.5551	20.0374	48.296	53.3533	49.2923
ENSG00000113739.10	protein_coding	STC2	3750.19	0.612224	5.26751e-18	95.1734	100.105	109.972	163.109	185.986	167.981
ENSG00000168092.13	protein_coding	PAFAH1B2	3749.84	0.1942	0.000116011	70.2699	70.9074	69.2714	90.4517	89.7165	86.489
ENSG00000157483.8	protein_coding	MYO1E	3747.15	0.488254	5.31769e-20	138.87	131.726	138.312	212.259	204.503	218.606
ENSG00000152102.17	protein_coding	FAM168B	3743.97	0.176788	0.00297169	54.6058	60.3186	58.9955	76.186	69.9347	71.8464
ENSG00000126524.9	protein_coding	SBDS	3740.05	0.532619	1.68847e-29	158.31	164.597	162.893	262.493	254.366	262.024
ENSG00000114978.17	protein_coding	MOB1A	3730.67	-0.0103927	0.914293	85.7283	97.2601	95.8487	107.022	100.737	99.198
ENSG00000160877.5	protein_coding	NACC1	3729.91	-0.11363	0.0476251	65.4616	66.2367	62.8772	65.0814	66.2979	67.8657
ENSG00000100934.14	protein_coding	SEC23A	3729.36	0.755746	5.59309e-54	61.6962	62.8938	63.1597	119.546	118.718	112.916
ENSG00000154845.15	protein_coding	PPP4R1	3728.13	0.301556	9.91748e-07	77.4706	79.0569	72.9586	98.6976	104.188	110.502
ENSG00000120948.15	protein_coding	TARDBP	3726.83	-0.0121173	0.904109	217.263	217.26	229.166	239.431	260.708	228.999
ENSG00000129625.12	protein_coding	REEP5	3715.39	0.439661	3.46158e-14	139.91	149.631	137.292	203.075	218.676	219.815
ENSG00000198467.13	protein_coding	TPM2	3709.95	-0.933076	4.95246e-76	318.748	305.685	311.729	183.522	175.063	184.562
ENSG00000070814.17	protein_coding	TCOF1	3706.45	-1.11764	2.71365e-94	72.0262	73.3788	73.4752	37.0856	35.1782	39.6082
ENSG00000177963.13	protein_coding	RIC8A	3699.78	0.450766	4.01167e-14	95.8421	93.57	84.1811	138.564	133.917	141.435
ENSG00000088986.10	protein_coding	DYNLL1	3699.5	0.145716	0.00447132	500.18	494.712	494.16	613.589	603.933	607.04
ENSG00000148396.18	protein_coding	SEC16A	3697.99	0.730771	4.10546e-38	24.1174	22.7007	24.4945	42.5956	45.2257	43.1976
ENSG00000077232.16	protein_coding	DNAJC10	3697.56	0.131819	0.0442036	71.6512	74.3841	68.1644	83.1303	90.7609	86.0582
ENSG00000111530.12	protein_coding	CAND1	3695.6	-0.0340363	0.731247	76.7567	92.6989	85.7504	95.0286	88.0933	93.2604
ENSG00000117984.13	protein_coding	CTSD	3695.55	-0.435137	1.29029e-18	148.893	151.141	151.436	128.672	121.096	120.117
ENSG00000065911.11	protein_coding	MTHFD2	3690.42	-0.157614	0.00420924	164.167	169.529	159.991	163.781	167.722	158.716
ENSG00000236824.2	scRNA	BCYRN1	3688.26	0.763586	0.00163587	3534.07	3930.76	3224.41	4839.72	7608.38	7615.81
ENSG00000143420.17	protein_coding	ENSA	3685.15	-0.879442	1.32847e-57	232.205	236.157	248.911	138.852	145.977	147.303
ENSG00000101294.16	protein_coding	HM13	3683.47	0.0915286	0.120022	199.189	204.638	206.031	247.804	230.569	241.844
ENSG00000198563.13	protein_coding	DDX39B	3682.18	-0.175917	0.0107725	216.288	239.247	221.009	212.585	212.707	238.866
ENSG00000001461.16	protein_coding	NIPAL3	3673.67	0.145164	0.0198557	67.2016	70.0639	72.7649	87.2598	88.5789	81.536
ENSG00000273749.4	protein_coding	CYFIP1	3672.29	-0.197476	0.0023971	75.4218	87.2463	80.8573	76.6692	80.6779	78.0282
ENSG00000103512.14	protein_coding	NOMO1	3666.49	-0.0906367	0.118365	60.6612	62.7934	60.0217	65.6317	63.4219	61.7931
ENSG00000149480.6	protein_coding	MTA2	3659.8	-0.499842	3.01837e-25	115.425	116.218	116.218	92.3558	91.5773	88.5393
ENSG00000169871.12	protein_coding	TRIM56	3656.65	0.782914	4.97031e-32	22.8148	22.4786	20.6245	42.9096	44.532	38.1168
ENSG00000141551.14	protein_coding	CSNK1D	3651.36	0.134881	0.0158582	127.234	122.556	121.581	153.942	145.705	151.85
ENSG00000198408.13	protein_coding	MGEA5	3650.72	0.717759	2.16361e-39	46.4364	48.5094	48.6418	92.4759	81.9278	87.4227
ENSG00000065154.11	protein_coding	OAT	3637.79	0.286111	1.08937e-08	139.782	136.65	138.473	185.662	185.129	189.574
ENSG00000100650.15	protein_coding	SRSF5	3635.49	-0.103582	0.0567129	303.186	311.205	304.22	316.377	311.729	319.198
ENSG00000213923.10	protein_coding	CSNK1E	3631.54	0.193947	0.0003512	183.969	176.186	178.603	235.305	226.363	220.58
ENSG00000127184.11	protein_coding	COX7C	3631.34	-0.667434	5.38713e-38	933.682	935.589	932.735	631.093	675.629	647.627
ENSG00000122678.15	protein_coding	POLM	3631.11	1.00547	5.04253e-51	150.756	129.684	137.866	300.078	326.051	302.949
ENSG00000174780.15	protein_coding	SRP72	3629.61	-0.12213	0.0669058	122.823	129.874	116.844	121.383	130.452	124.24
ENSG00000127483.17	protein_coding	HP1BP3	3627.79	-0.130552	0.118603	155.248	174.763	175.608	179.499	152.822	180.011
ENSG00000100852.12	protein_coding	ARHGAP5	3626.59	0.719007	1.45745e-42	48.1272	51.1493	46.2799	87.623	89.5279	88.2971
ENSG00000082781.11	protein_coding	ITGB5	3619.14	0.582954	3.59567e-14	79.8012	97.2843	89.0673	154.553	154.745	132.487
ENSG00000010278.12	protein_coding	CD9	3610.14	-0.372712	1.98996e-12	314.999	317.352	302.645	272.409	273.035	254.15
ENSG00000136240.9	protein_coding	KDELR2	3607.1	0.72972	6.27682e-53	88.0813	91.3637	89.2845	167.148	165.719	160.953
ENSG00000141503.15	protein_coding	MINK1	3599.99	-0.275982	7.17573e-05	67.8307	60.4056	63.4754	63.6157	55.4491	56.2725
ENSG00000270647.5	protein_coding	TAF15	3599.08	-0.479415	6.32935e-20	154.473	161.348	164.899	127.359	130.389	124.329
ENSG00000125970.11	protein_coding	RALY	3597.23	0.214824	6.99699e-05	181.629	177.995	169.319	227.508	221.786	230.486
ENSG00000175216.14	protein_coding	CKAP5	3596.68	-0.199076	0.0128016	67.0893	62.6988	63.2866	62.2034	55.4388	68.8846
ENSG00000116288.12	protein_coding	PARK7	3595.46	-0.477829	4.51022e-23	445.41	440.794	441.674	355.358	354.295	346.236
ENSG00000136758.18	protein_coding	YME1L1	3591.68	0.0838839	0.418255	88.9412	73.191	84.4274	89.897	100.17	99.1959
ENSG00000159399.9	protein_coding	HK2	3590.4	-0.598521	7.22401e-37	53.0732	53.7683	52.5058	39.4439	38.3697	38.78
ENSG00000134684.10	protein_coding	YARS	3589.88	-0.621687	7.34739e-29	139.038	139.609	133.78	95.5774	104.504	96.7638
ENSG00000138448.11	protein_coding	ITGAV	3587.4	1.60972	4.6796e-187	22.4221	24.4483	23.7627	76.7718	80.1523	82.2118
ENSG00000136848.16	protein_coding	DAB2IP	3586.42	-0.327921	2.70807e-10	45.025	45.4796	44.947	41.275	40.2891	37.9338
ENSG00000101126.15	protein_coding	ADNP	3586.3	-0.0457903	0.508549	58.3576	60.8864	57.3925	63.2757	64.4712	61.7964
ENSG00000185479.5	protein_coding	KRT6B	3585.48	1.45186	1.05356e-194	58.7148	62.4976	60.0082	185.054	184.223	180.376
ENSG00000111897.6	protein_coding	SERINC1	3584.88	0.881066	1.93849e-71	66.306	68.8202	65.906	135.409	139.721	135.077
ENSG00000187608.8	protein_coding	ISG15	3584.29	0.132095	0.0191422	465.292	487.431	485.922	599.471	585.881	561.22
ENSG00000149485.17	protein_coding	FADS1	3583.11	-0.0647305	0.392446	62.7046	66.3989	60.5469	64.9529	70.199	65.6986
ENSG00000090020.10	protein_coding	SLC9A1	3582.39	0.722997	7.28357e-43	44.6034	45.1341	48.1569	84.4803	82.5505	85.2546
ENSG00000130589.16	protein_coding	HELZ2	3581.15	0.973917	1.38998e-48	34.9707	33.6928	33.5183	68.5983	80.6147	73.0462
ENSG00000198431.15	protein_coding	TXNRD1	3580.58	-0.0194513	0.868844	100.814	88.5352	85.6584	94.8854	98.2668	107.22
ENSG00000010256.10	protein_coding	UQCRC1	3580.37	-0.209422	0.0083004	195.238	221.13	215.964	220.252	179.239	207.083
ENSG00000124795.14	protein_coding	DEK	3571.28	-0.679491	3.00637e-32	152.946	164.713	153.363	103.031	109.851	113.173
ENSG00000112893.9	protein_coding	MAN2A1	3570.72	0.516824	1.69851e-26	50.2962	51.7117	49.7699	82.9513	78.3155	79.3436
ENSG00000164163.10	protein_coding	ABCE1	3569.07	-0.655206	6.42959e-24	127.909	139.981	134.255	86.5215	98.1494	98.4599
ENSG00000101347.8	protein_coding	SAMHD1	3567.82	-0.0503673	0.494724	56.828	56.2799	54.2864	59.0852	62.283	57.5973
ENSG00000092201.9	protein_coding	SUPT16H	3565.71	-0.393767	2.43556e-16	65.0921	66.6421	64.7327	56.1359	55.0717	54.4512
ENSG00000129128.12	protein_coding	SPCS3	3564.06	0.120237	0.13349	102.633	102.062	109.01	115.865	134.788	127.038
ENSG00000118200.14	protein_coding	CAMSAP2	3563.29	0.660176	1.25205e-32	33.0685	36.7006	36.0052	61.6982	59.866	63.8919
ENSG00000008952.16	protein_coding	SEC62	3563.22	0.780272	1.60559e-51	91.9327	96.1622	89.9548	184.933	169.901	174.438
ENSG00000022840.15	protein_coding	RNF10	3562.59	0.117157	0.0613951	94.359	88.3808	93.4364	108.6	111.748	111.313
ENSG00000105825.11	protein_coding	TFPI2	3561.17	-0.183438	0.00353234	225.415	209.728	205.673	215.705	197.176	211.969
ENSG00000138760.8	protein_coding	SCARB2	3556.27	0.0735078	0.231874	59.8979	62.851	59.2685	70.2054	70.9231	71.1201
ENSG00000143418.19	protein_coding	CERS2	3553.86	-0.0832598	0.15321	121.46	121.298	117.56	126.297	126.07	124.301
ENSG00000109606.12	protein_coding	DHX15	3549.64	-0.083728	0.186765	104.188	107.595	103.131	106.628	108.936	113.803
ENSG00000162434.11	protein_coding	JAK1	3549.12	0.826111	4.09294e-62	37.2233	37.7188	36.3649	74.998	73.3719	70.1253
ENSG00000090273.13	protein_coding	NUDC	3547.88	-0.214635	0.000123576	165.372	154.426	157.513	155.416	148.133	151.854
ENSG00000079739.15	protein_coding	PGM1	3543.88	0.171989	0.00130457	96.244	99.4002	100.003	125.809	124.062	119.169
ENSG00000113643.8	protein_coding	RARS	3543.65	-0.0800844	0.227345	146.671	143.103	153.746	158.502	150.9	155.546
ENSG00000004455.16	protein_coding	AK2	3539.49	-0.648855	8.79262e-30	316.096	295.91	296.126	205.531	220.424	215.517
ENSG00000143742.12	protein_coding	SRP9	3536.64	0.011892	0.912433	302.181	281.605	306.233	307.42	339.532	347.104
ENSG00000121892.14	protein_coding	PDS5A	3531.64	0.124	0.0221342	40.7249	42.2586	40.7872	49.6696	50.3214	49.461
ENSG00000111817.16	protein_coding	DSE	3527.59	0.743735	6.12971e-52	48.4177	48.8044	46.1503	88.6539	88.948	88.2504
ENSG00000100504.16	protein_coding	PYGL	3526.59	-0.475057	5.55156e-23	108.471	112.013	108.365	87.401	87.3339	87.3664
ENSG00000183963.18	protein_coding	SMTN	3525.81	1.5211	5.57319e-173	54.0922	51.3146	52.0768	176.424	160.822	162.987
ENSG00000136448.11	protein_coding	NMT1	3525.68	-0.197938	0.000166254	158.39	154.881	157.495	149.627	152.18	152.675
ENSG00000107404.18	protein_coding	DVL1	3523.51	0.314563	7.4077e-08	91.9879	95.4436	93.2434	137.303	119.425	130.109
ENSG00000101361.15	protein_coding	NOP56	3521.65	-1.02017	2.03405e-70	245.874	251.769	249.138	142.391	124.356	141.543
ENSG00000113282.13	protein_coding	CLINT1	3521.24	0.342625	4.13815e-09	81.4254	82.5797	85.7629	120.977	120.497	109.396
ENSG00000101310.14	protein_coding	SEC23B	3517.56	-0.0731089	0.242726	83.4315	87.7475	86.8563	91.7705	87.7116	92.4833
ENSG00000253729.7	protein_coding	PRKDC	3508.29	-0.0330148	0.894929	20.4866	28.0067	21.993	24.1163	24.2541	27.8903
ENSG00000140950.15	protein_coding	TLDC1	3504.56	-0.148692	0.021691	133.363	129.841	132.597	124.242	136.686	134.588
ENSG00000007168.12	protein_coding	PAFAH1B1	3501.16	0.502683	2.37948e-16	86.5732	86.4655	85.2106	138.884	123.298	143.535
ENSG00000186480.12	protein_coding	INSIG1	3500.73	0.0659591	0.314079	109.473	117.298	109.606	129.693	131.854	128.635
ENSG00000106244.12	protein_coding	PDAP1	3499.92	-0.252163	0.00126726	300.761	248.019	286.388	258.723	252.056	265.841
ENSG00000065427.14	protein_coding	KARS	3495.75	-0.383434	3.40575e-14	143.901	151.351	143.63	122.886	125.405	124.555
ENSG00000078618.20	protein_coding	NRDC	3492.94	-0.151099	0.00592203	77.4297	80.5609	77.4761	76.8134	78.1716	80.0725
ENSG00000151693.9	protein_coding	ASAP2	3491.9	0.331976	1.35426e-11	43.488	42.796	43.3461	61.1083	59.9002	59.7076
ENSG00000123159.15	protein_coding	GIPC1	3484.7	0.0805078	0.249546	156.786	152.056	151.869	190.669	168.38	180.493
ENSG00000185825.15	protein_coding	BCAP31	3482.3	0.0759212	0.291712	182.368	177.998	179.08	198.922	211.869	219.097
ENSG00000187079.15	protein_coding	TEAD1	3479.84	0.534191	3.18345e-15	41.9323	44.073	39.2578	61.6571	70.2026	69.0222
ENSG00000113194.12	protein_coding	FAF2	3479.13	0.576419	5.25843e-30	44.0831	46.571	44.2658	74.3732	75.9881	72.5646
ENSG00000010244.17	protein_coding	ZNF207	3478.98	0.0735364	0.2676	118.119	122.752	127.63	145.11	144.468	140.154
ENSG00000197965.11	protein_coding	MPZL1	3478.29	0.305017	2.19293e-09	114.479	116.967	113.943	155.943	154.555	162.383
ENSG00000065135.9	protein_coding	GNAI3	3472.8	0.239236	2.57686e-06	8.38715	8.69897	8.41966	11.0316	11.2685	11.0565
ENSG00000185651.14	protein_coding	UBE2L3	3471.22	0.0455191	0.523382	82.2048	81.8901	81.0978	92.8794	96.6218	90.6826
ENSG00000142208.15	protein_coding	AKT1	3471.18	-0.0685123	0.380433	103.873	93.7003	100.358	108.366	105.604	100.46
ENSG00000116016.13	protein_coding	EPAS1	3469.99	-0.747987	1.00601e-39	60.2768	65.4581	59.0895	41.2964	41.7259	38.8465
ENSG00000172531.14	protein_coding	PPP1CA	3466.36	-0.00434161	0.958486	190.552	185.318	190.258	212.117	210.031	202.91
ENSG00000152601.17	protein_coding	MBNL1	3460.09	-0.14398	0.0119252	75.1831	73.7183	75.1072	73.977	77.1344	73.3539
ENSG00000100030.14	protein_coding	MAPK1	3459.52	0.146697	0.0926413	72.2351	77.2025	80.0422	102.398	82.0586	97.4174
ENSG00000136193.16	protein_coding	SCRN1	3458.57	0.469658	2.04857e-14	38.5643	40.6752	39.334	57.379	64.8483	59.6934
ENSG00000149100.12	protein_coding	EIF3M	3457.6	-0.440846	2.31388e-19	455.417	469.145	458.406	379.348	380.743	368.537
ENSG00000100280.16	protein_coding	AP1B1	3454.36	-0.0592047	0.381035	61.0042	59.1609	60.5645	65.165	65.0443	61.848
ENSG00000186063.12	protein_coding	AIDA	3452.59	0.463656	2.5809e-17	82.2571	80.1171	82.4888	126.663	128.774	118.405
ENSG00000108344.14	protein_coding	PSMD3	3449.65	0.112101	0.0540954	115.255	116.022	117.499	140.329	134.098	143.348
ENSG00000124783.12	protein_coding	SSR1	3445.54	0.433735	1.12099e-13	117.792	115.615	109.577	165.215	179.404	168.16
ENSG00000164402.13	protein_coding	2022-09-08	3443.1	-0.141476	0.0105422	76.8668	77.9705	77.9418	81.2357	77.0168	75.5034
ENSG00000073008.14	protein_coding	PVR	3442.72	1.17393	1.40886e-124	49.4307	50.6027	50.9578	129.914	125.211	122.307
ENSG00000124222.22	protein_coding	STX16	3439.86	0.280477	2.99228e-05	58.0418	61.9274	68.247	85.2071	82.2641	85.9681
ENSG00000162430.16	protein_coding	SEPN1	3437.24	-0.370635	2.26854e-12	64.043	62.951	64.1893	53.9458	53.2494	56.7018
ENSG00000065613.13	protein_coding	SLK	3436.59	0.212819	3.69663e-05	35.6344	35.9271	34.7281	45.1646	46.0046	45.2471
ENSG00000114439.18	protein_coding	BBX	3435.31	0.382025	5.3017e-06	37.2708	44.3699	40.8398	52.4369	60.1159	64.3574
ENSG00000100320.22	protein_coding	RBFOX2	3429.82	0.506001	3.27413e-20	57.8681	54.1493	53.7386	90.0569	86.3542	84.0101
ENSG00000127481.14	protein_coding	UBR4	3426.08	0.84306	1.49791e-40	17.0314	16.0714	16.2033	30.4179	32.7095	34.7866
ENSG00000275832.4	protein_coding	ARHGAP23	3425.4	-0.817575	3.20424e-41	84.6385	87.4262	84.4967	59.1584	49.8551	52.3781
ENSG00000133313.14	protein_coding	CNDP2	3425.15	-0.106267	0.121967	169.674	156.065	166.749	164.689	171.705	170.229
ENSG00000168610.14	protein_coding	STAT3	3423.65	-0.00536239	0.948924	57.3862	59.7178	58.3216	63.569	64.2971	65.8495
ENSG00000099814.15	protein_coding	CEP170B	3423.36	0.212019	6.34731e-05	36.1798	36.886	35.0154	47.7593	45.9634	44.9055
ENSG00000170017.12	protein_coding	ALCAM	3423.29	-0.0538021	0.452847	62.9876	68.6652	62.9229	70.6691	67.5942	69.5109
ENSG00000079785.14	protein_coding	DDX1	3422.94	-0.025301	0.731688	98.6258	101.561	98.6202	108.141	109.805	107.295
ENSG00000143569.18	protein_coding	UBAP2L	3419.14	-0.198006	0.000785651	120.097	118.556	117.603	117.84	118.51	107.545
ENSG00000072501.17	protein_coding	SMC1A	3417.88	-0.340592	2.43486e-09	55.3706	55.685	56.1025	46.2357	49.3697	50.6829
ENSG00000086061.15	protein_coding	DNAJA1	3417.34	0.173462	0.0045807	114.533	108.435	108.349	135.794	133.441	144.602
ENSG00000072778.19	protein_coding	ACADVL	3414.24	0.535853	1.78437e-21	141.086	145.334	145.249	247.38	216.886	229.469
ENSG00000166145.14	protein_coding	SPINT1	3414.21	0.142616	0.0137561	124.803	122.549	121.508	150.848	155.095	144.873
ENSG00000125166.12	protein_coding	GOT2	3413.47	-0.518807	5.57813e-25	119.81	127.252	120.761	95.0719	95.5159	93.8718
ENSG00000100991.11	protein_coding	TRPC4AP	3409.74	0.151429	0.00720778	70.9919	73.4753	70.9089	92.941	86.0192	86.0556
ENSG00000144824.19	protein_coding	PHLDB2	3403.16	0.806745	1.25973e-57	35.0278	35.9114	33.8514	66.63	68.1476	68.2949
ENSG00000100462.15	protein_coding	PRMT5	3402.2	-0.0506142	0.572692	161.419	163.125	174.435	181.652	187.545	164.454
ENSG00000043143.20	protein_coding	JADE2	3401.35	-0.733104	1.0366e-38	75.5979	78.5344	70.7857	48.8581	51.0903	49.8845
ENSG00000058673.15	protein_coding	ZC3H11A	3398.32	0.177999	0.00189477	72.8629	72.0102	73.5506	89.8098	94.7368	89.1599
ENSG00000114416.17	protein_coding	FXR1	3390.63	0.0286134	0.708984	131.431	128.691	133.929	148.797	145.413	151.138
ENSG00000105993.14	protein_coding	DNAJB6	3384.98	0.795101	2.15125e-46	158.683	164.343	161.601	324.986	316.481	290.148
ENSG00000182670.13	protein_coding	TTC3	3383.64	0.549961	9.89202e-23	38.6097	39.6529	39.5827	65.1098	66.2828	59.7419
ENSG00000102312.20	protein_coding	PORCN	3377.94	0.418386	2.3832e-11	155.764	153.625	145.96	245.455	214.834	213.546
ENSG00000121060.15	protein_coding	TRIM25	3376.1	0.0271855	0.72516	51.921	50.6758	49.4507	57.2859	58.2706	55.971
ENSG00000163527.9	protein_coding	STT3B	3373.06	0.047249	0.495531	70.1916	69.6021	66.6356	81.0752	77.2951	77.8047
ENSG00000102804.14	protein_coding	TSC22D1	3369.13	-0.798217	1.13922e-60	102.643	105.155	104.052	67.5967	66.1549	64.894
ENSG00000136485.14	protein_coding	DCAF7	3368.73	-0.00256718	0.978724	51.894	48.1414	51.3681	58.4223	54.4935	54.4088
ENSG00000196504.15	protein_coding	PRPF40A	3367.31	-0.211684	0.00100111	76.0596	80.4663	71.3336	77.3698	70.3074	70.2565
ENSG00000143621.16	protein_coding	ILF2	3363.75	-0.232416	6.84667e-06	168.109	167.822	168.27	156.891	160.446	158.04
ENSG00000117335.19	protein_coding	CD46	3360.31	0.311412	1.62014e-07	83.7335	85.5058	81.817	112.552	122.187	110.329
ENSG00000178252.17	protein_coding	WDR6	3357.54	0.119097	0.164953	65.9786	60.5266	68.9436	84.5428	71.6181	79.0734
ENSG00000211445.11	protein_coding	GPX3	3355.27	-1.19543	5.90362e-112	245.068	235.865	227.666	114.899	114.655	113.009
ENSG00000109685.17	protein_coding	WHSC1	3354.97	-0.647877	1.07132e-35	63.8127	62.2046	60.7197	43.3284	43.758	44.9085
ENSG00000138107.12	protein_coding	ACTR1A	3352.94	0.376419	2.13174e-12	78.9093	75.4793	74.8735	108.817	107.817	112.923
ENSG00000115762.16	protein_coding	PLEKHB2	3348.94	-0.0927492	0.166212	70.6142	70.4153	68.0909	71.0003	76.0112	70.1326
ENSG00000025800.13	protein_coding	KPNA6	3345.61	0.207863	0.000317495	29.4172	29.5502	28.017	36.057	38.422	36.7743
ENSG00000160007.17	protein_coding	ARHGAP35	3344.84	-0.138314	0.0221374	28.8867	29.5152	26.9738	29.3362	28.6765	27.8743
ENSG00000089737.15	protein_coding	DDX24	3341.18	0.155005	0.00765942	111.973	111.129	114.808	135.779	142.707	138.274
ENSG00000181222.15	protein_coding	POLR2A	3341.11	0.523698	2.41773e-21	30.0108	29.5564	29.6582	49.7217	44.3684	48.0544
ENSG00000143537.13	protein_coding	ADAM15	3339.88	-1.04093	2.27512e-49	121.944	136.384	129.124	71.7686	61.7202	75.4636
ENSG00000116285.12	protein_coding	ERRFI1	3339.59	-1.32495	4.1952e-140	126.391	132.228	126.674	57.2579	58.5707	54.4667
ENSG00000137203.10	protein_coding	TFAP2A	3333.78	0.841658	3.30251e-53	74.7307	74.3523	72.3102	155.869	138.778	144.804
ENSG00000204388.6	protein_coding	HSPA1B	3328.31	0.0317358	0.681355	94.9561	93.6902	95.2	109.735	102.235	109.507
ENSG00000156535.13	protein_coding	CD109	3328.31	-0.979381	5.7885e-78	37.8613	40.1917	38.7859	21.4347	21.6296	22.6514
ENSG00000167508.11	protein_coding	MVD	3323.47	-0.370496	3.89262e-11	211.901	203.926	210.551	187.72	169.38	179.701
ENSG00000106052.13	protein_coding	TAX1BP1	3321.4	0.518743	1.40719e-26	83.0113	84.8157	84.7775	134.249	133.882	132.809
ENSG00000148834.12	protein_coding	GSTO1	3320.32	0.746245	7.50346e-42	232.847	227.645	228.061	407.797	438.25	432.905
ENSG00000141458.12	protein_coding	NPC1	3320	0.179939	0.00073115	56.1159	58.3888	56.4359	70.7772	71.1246	72.7137
ENSG00000132471.11	protein_coding	WBP2	3314.96	0.0514736	0.579416	153.317	132.092	143.66	166.982	166.147	159.019
ENSG00000100241.20	protein_coding	SBF1	3313.19	0.0615177	0.385434	38.2761	38.7648	39.592	43.993	43.9533	47.0284
ENSG00000153201.15	protein_coding	RANBP2	3313.18	0.403371	1.04408e-11	18.1221	20.0588	17.8887	26.8474	27.0538	28.2933
ENSG00000170006.11	protein_coding	TMEM154	3312.41	1.00056	1.60397e-51	37.0321	44.4255	39.6777	89.6971	85.4194	93.6921
ENSG00000198677.10	protein_coding	TTC37	3310.52	-0.103201	0.238502	51.4476	54.607	52.5087	49.6186	59.7851	54.1311
ENSG00000079805.16	protein_coding	DNM2	3309.05	0.277235	5.21967e-07	73.5787	71.0556	68.5339	98.8529	94.4778	92.5837
ENSG00000114450.9	protein_coding	GNB4	3308.56	1.11415	1.72191e-96	28.4891	30.2409	28.3422	69.5347	71.9301	67.3759
ENSG00000119314.15	protein_coding	PTBP3	3308.43	-0.077393	0.287682	47.8224	49.702	47.4233	52.06	52.829	47.2702
ENSG00000076108.11	protein_coding	BAZ2A	3307.18	0.358013	8.88958e-11	36.9376	40.6255	37.012	55.6232	53.5538	53.5827
ENSG00000137409.19	protein_coding	MTCH1	3300.16	0.267604	9.11985e-08	119.466	119.741	118.344	161.503	158.667	156.52
ENSG00000197702.11	protein_coding	PARVA	3297.95	0.312114	2.00521e-07	53.2378	50.2871	50.5066	67.4258	73.0922	71.1993
ENSG00000164904.16	protein_coding	ALDH7A1	3296.71	-1.51598	2.25376e-159	207.913	206.396	192.507	80.8275	74.388	79.8983
ENSG00000134109.10	protein_coding	EDEM1	3296.65	-0.0215158	0.79347	41.6625	44.7371	43.3845	46.5645	48.2931	46.847
ENSG00000110651.11	protein_coding	CD81	3296.65	-0.0742219	0.257293	202.639	197.96	191.954	216.204	203.345	203.634
ENSG00000101421.3	protein_coding	CHMP4B	3295.02	0.224356	4.03634e-05	145.54	144.177	151.958	192.514	187.013	192.272
ENSG00000143799.12	protein_coding	PARP1	3292.31	-1.24574	7.28726e-97	101.276	105.934	107.844	53.175	45.7698	48.4177
ENSG00000162545.5	protein_coding	CAMK2N1	3288.98	-0.0959191	0.179803	163.001	157.622	159.872	156.401	170.542	171.112
ENSG00000122565.18	protein_coding	CBX3	3288.75	-0.738136	1.28493e-38	219.08	217.927	218.715	136.879	148.986	149.691
ENSG00000096060.14	protein_coding	FKBP5	3287	-0.899265	1.31373e-57	87.8571	84.757	84.8692	50.751	53.5072	48.5707
ENSG00000114354.13	protein_coding	TFG	3284.75	0.504693	7.39473e-24	122.051	122.649	117.656	190.295	191.847	187.162
ENSG00000122642.10	protein_coding	FKBP9	3281.31	0.322125	2.45025e-07	97.1037	96.8661	87.5383	137.772	123.688	128.309
ENSG00000088325.15	protein_coding	TPX2	3280.76	-0.971374	2.29162e-73	91.4466	88.3785	88.4622	51.0374	52.0316	48.397
ENSG00000178952.9	protein_coding	TUFM	3280.25	-0.686572	1.05525e-38	156.666	162.728	161.149	116.004	105.107	109.78
ENSG00000164091.11	protein_coding	WDR82	3280.02	-0.181049	0.00525888	59.3317	59.8979	57.2652	55.4082	61.3663	55.6051
ENSG00000152894.14	protein_coding	PTPRK	3277.74	2.15883	3.33429e-301	16.8416	18.4106	18.5581	88.3945	89.0268	89.2228
ENSG00000180817.11	protein_coding	PPA1	3276.67	-0.622252	5.14545e-35	273.765	285.413	273.532	203.075	193.416	203.088
ENSG00000165671.18	protein_coding	NSD1	3273.76	-0.0716883	0.422865	28.6293	30.1282	31.5635	30.5676	34.4271	30.1952
ENSG00000176658.16	protein_coding	MYO1D	3273.73	0.404936	1.02799e-15	37.6677	38.8698	36.7717	56.861	54.7107	54.6075
ENSG00000134910.12	protein_coding	STT3A	3272.51	0.157465	0.0219233	110.976	128.359	112.84	149.786	143.051	142.529
ENSG00000099995.18	protein_coding	SF3A1	3271	-0.380009	1.94457e-05	70.8071	61.9012	70.4298	51.0265	57.6142	64.3574
ENSG00000114019.14	protein_coding	AMOTL2	3267.72	0.401496	4.69001e-13	47.8181	47.2914	46.6608	73.6415	67.4922	66.2232
ENSG00000112851.14	protein_coding	ERBIN	3266.62	0.465123	1.36452e-06	39.1753	49.9068	36.235	69.3533	61.9675	60.231
ENSG00000186298.11	protein_coding	PPP1CC	3261.81	-0.461465	6.07834e-19	127.924	133.95	134.575	104.95	106.575	107.629
ENSG00000197555.9	protein_coding	SIPA1L1	3260.25	0.629989	1.79133e-34	48.5493	48.5055	50.5478	83.6535	84.6739	84.7401
ENSG00000151348.13	protein_coding	EXT2	3257.56	0.638407	1.24371e-34	56.0771	59.37	59.0644	104.663	97.9206	98.5578
ENSG00000165527.6	protein_coding	ARF6	3257.27	-0.255954	9.13493e-07	82.9891	86.0395	81.896	77.5827	78.5991	76.626
ENSG00000104880.17	protein_coding	ARHGEF18	3254.52	0.759295	3.46834e-49	40.3208	41.0156	42.5196	78.6096	78.0939	75.5682
ENSG00000116717.11	protein_coding	GADD45A	3254.1	0.667988	1.10285e-38	172.93	174.558	167.841	316.214	294.295	296.229
ENSG00000089154.10	protein_coding	GCN1	3253.16	-0.0359317	0.674377	27.3293	27.5347	27.0196	27.7907	30.5747	30.1325
ENSG00000115839.17	protein_coding	RAB3GAP1	3251.44	0.319407	2.62148e-10	49.6948	49.8112	48.6831	67.7379	68.3982	68.6753
ENSG00000107863.17	protein_coding	ARHGAP21	3250.53	0.506496	5.9354e-15	35.1185	36.3198	37.3527	62.693	52.7856	55.9273
ENSG00000159377.10	protein_coding	PSMB4	3249.97	-0.184646	0.000587942	308.613	304.753	314.307	305.165	299.671	299.403
ENSG00000140319.10	protein_coding	SRP14	3249.69	0.244843	2.65192e-05	267.489	280.686	279.578	348.844	376.337	361.752
ENSG00000145247.11	protein_coding	OCIAD2	3249.46	0.936279	1.72128e-72	283.692	283.007	279.031	587.305	616.861	588.062
ENSG00000113328.18	protein_coding	CCNG1	3248.84	-0.734064	5.52336e-30	161.666	188.975	167.646	120.382	109.538	115.406
ENSG00000111676.14	protein_coding	ATN1	3245.01	0.1529	0.00602778	50.462	49.5995	50.8942	62.0419	60.7673	63.13
ENSG00000134057.14	protein_coding	CCNB1	3243.51	-1.31037	1.31149e-147	257.495	259.531	254.945	118.577	111.054	115.249
ENSG00000112249.13	protein_coding	ASCC3	3239.33	-0.0625913	0.403198	35.9607	40.4225	37.0234	39.9078	40.463	40.0118
ENSG00000124767.6	protein_coding	GLO1	3238.46	-0.207905	0.000327662	143.776	153.405	147.046	137.68	146.452	142.131
ENSG00000122359.17	protein_coding	ANXA11	3237.99	-0.13991	0.0159327	103.709	99.5348	102.197	105.825	99.8711	101.286
ENSG00000108468.14	protein_coding	CBX1	3237.81	0.369666	5.15769e-10	105.999	100.171	97.9473	139.112	147.771	148.05
ENSG00000138758.11	protein_coding	2022-09-11	3236.67	-0.0164816	0.853073	49.6969	52.7778	47.623	55.1531	55.8664	53.3444
ENSG00000102699.5	protein_coding	PARP4	3227.44	-0.115101	0.0387473	43.2749	44.4512	43.1629	45.3019	44.523	44.0665
ENSG00000163565.18	protein_coding	IFI16	3227.31	-0.904061	2.75931e-50	130.002	143.184	124.457	79.329	79.7265	76.3222
ENSG00000148773.13	protein_coding	MKI67	3226.99	-0.558794	1.63571e-09	20.7659	24.9962	22.4757	14.5537	17.967	18.8109
ENSG00000213281.4	protein_coding	NRAS	3222.71	0.44294	3.37252e-16	49.6959	54.5042	50.4845	77.332	76.9029	78.9234
ENSG00000149527.17	protein_coding	PLCH2	3221.68	-0.398743	5.48547e-08	127.875	124.892	129.307	121.562	99.3603	100.133
ENSG00000137575.11	protein_coding	SDCBP	3214.86	0.381579	5.94981e-12	122.892	118.476	119.95	175.472	165.576	180.403
ENSG00000006831.9	protein_coding	ADIPOR2	3212.42	0.0754834	0.22554	55.5733	57.1812	55.318	67.5454	64.9487	63.6873
ENSG00000186432.8	protein_coding	KPNA4	3211.49	0.679467	4.2332e-17	33.2801	38.1659	29.2015	62.9516	58.7769	56.747
ENSG00000120694.19	protein_coding	HSPH1	3209.1	0.415803	1.06725e-15	65.0231	65.3351	63.8206	98.8383	91.6078	96.5034
ENSG00000115866.10	protein_coding	DARS	3201.16	-0.226364	0.000654494	120.492	132.688	128.486	113.51	121.196	127.065
ENSG00000169180.11	protein_coding	XPO6	3199.07	-0.0685935	0.271084	63.678	63.6727	63.3874	68.3459	67.0766	66.0339
ENSG00000182095.14	protein_coding	TNRC18	3195.65	-0.163017	0.0418395	53.1666	48.0112	54.3566	51.361	54.6766	47.7987
ENSG00000187498.14	protein_coding	COL4A1	3193.89	2.34661	6.07057e-300	11.9021	11.2171	10.983	64.8733	62.1373	64.6775
ENSG00000205937.11	protein_coding	RNPS1	3192.81	-0.318485	2.38461e-08	198.425	191.587	201.073	184.552	170.929	169.359
ENSG00000073792.15	protein_coding	IGF2BP2	3185.98	-0.383222	3.56566e-11	85.3367	86.1742	89.8893	78.9138	71.7528	71.3706
ENSG00000107223.12	protein_coding	EDF1	3181.02	0.1549	0.00385365	469.567	466.447	467.562	583.403	572.696	574.841
ENSG00000197894.10	protein_coding	ADH5	3179.65	-0.484609	9.80459e-15	199.925	210.222	205.669	152.315	161.106	174.577
ENSG00000108219.14	protein_coding	TSPAN14	3177.64	0.237194	1.80326e-05	68.9786	73.9602	72.0488	96.6524	90.0509	94.2677
ENSG00000110696.9	protein_coding	C11orf58	3175.72	0.0508851	0.49812	234.392	234.408	239.449	261.338	279.403	272.083
ENSG00000116044.15	protein_coding	NFE2L2	3174.81	-0.353765	1.27722e-11	108.402	113.211	109.311	94.523	97.6189	94.8232
ENSG00000265241.6	protein_coding	RBM8A	3169.4	-0.217777	0.000202769	236.9	233.756	231.269	220.753	233.308	214.172
ENSG00000204394.12	protein_coding	VARS	3168.93	-0.586818	2.2797e-17	78.438	77.7167	76.0235	63.8281	51.3776	56.1221
ENSG00000169594.13	protein_coding	BNC1	3167.94	0.478124	2.37608e-20	42.6069	43.6405	41.5592	64.5654	65.9821	66.6902
ENSG00000179195.15	protein_coding	ZNF664	3165.68	0.00255976	0.976805	67.7192	68.4885	67.607	73.9765	77.1467	75.0359
ENSG00000163347.5	protein_coding	CLDN1	3164.49	0.487088	3.7102e-21	64.5105	66.863	62.1283	101.939	98.8694	99.6613
ENSG00000185883.11	protein_coding	ATP6V0C	3164.01	0.137249	0.0991911	209.068	222.297	233.926	298.962	246.399	265.898
ENSG00000134686.17	protein_coding	PHC2	3164	0.294677	0.000171281	102.377	98.778	96.6809	146.694	140.366	117.646
ENSG00000158747.13	protein_coding	NBL1	3163.72	-0.0845055	0.180353	122.324	121.398	122.504	126.11	125.239	131.368
ENSG00000152104.11	protein_coding	PTPN14	3163.32	0.581355	5.94806e-13	20.7455	23.7313	21.8161	32.3665	39.8474	37.6498
ENSG00000185359.12	protein_coding	HGS	3162.68	0.57594	1.58672e-25	75.1194	76.1454	75.9388	133.593	120.062	121.527
ENSG00000064115.10	protein_coding	TM7SF3	3162.62	-1.3127	1.64376e-107	178.259	188.098	181.738	78.0998	87.42	79.174
ENSG00000156599.10	protein_coding	ZDHHC5	3162.24	0.325668	1.2662e-09	44.4258	43.7291	46.0287	62.7054	60.9102	62.6827
ENSG00000096746.17	protein_coding	HNRNPH3	3151.9	-0.328631	4.09986e-07	203.624	204.745	218.04	173.757	183.938	195.225
ENSG00000104695.12	protein_coding	PPP2CB	3148.02	0.518986	1.32001e-23	123.778	128.968	125.157	201.566	204.538	193.827
ENSG00000113580.14	protein_coding	NR3C1	3143.48	0.199524	0.00141741	40.9305	42.8172	39.9455	50.9719	55.2932	51.0395
ENSG00000173432.10	protein_coding	SAA1	3142.81	0.567529	7.80115e-22	444.787	411.543	430.395	684.357	692.337	734.768
ENSG00000189241.6	protein_coding	TSPYL1	3141.23	0.120473	0.0825595	72.7225	69.3068	65.8671	80.3433	85.2401	84.6054
ENSG00000113810.15	protein_coding	SMC4	3137.53	-0.484302	0.00709897	79.5345	94.0294	77.1075	59.5181	78.0244	60.7844
ENSG00000137699.16	protein_coding	TRIM29	3136.98	-1.34582	1.54709e-13	107.812	124.514	133.688	65.1278	46.6548	47.982
ENSG00000166326.6	protein_coding	TRIM44	3136.47	0.082545	0.498335	29.3007	33.3594	33.2103	37.9974	31.8549	42.8432
ENSG00000175040.5	protein_coding	CHST2	3135.45	0.662087	3.29183e-36	45.2979	45.8772	42.7881	80.2333	75.7714	78.7427
ENSG00000130706.12	protein_coding	ADRM1	3133.24	-0.0810442	0.327322	179.616	179.73	178.434	201.163	192.521	169.111
ENSG00000099341.11	protein_coding	PSMD8	3132.21	-0.03826	0.60949	231.429	229.101	228.605	258.898	240.185	244.205
ENSG00000153147.5	protein_coding	SMARCA5	3131.42	0.0684899	0.31655	32.3245	33.6413	32.2233	37.4904	37.0538	39.575
ENSG00000094916.14	protein_coding	CBX5	3130.78	-0.669879	1.92348e-21	32.0788	31.6195	31.6135	19.8385	22.6286	23.9317
ENSG00000133872.13	protein_coding	SARAF	3130.34	0.269451	6.17774e-07	116.293	119.04	121.045	161.164	161.324	153.508
ENSG00000221968.8	protein_coding	FADS3	3127.09	0.0888684	0.150483	125.11	126.303	124.192	153.634	145.552	143.188
ENSG00000009954.10	protein_coding	BAZ1B	3124.84	-0.00616656	0.948841	38.9087	39.7462	39.4997	41.1092	44.3597	44.9058
ENSG00000085719.12	protein_coding	CPNE3	3123.6	0.0110256	0.927665	65.7951	67.0372	62.4065	65.7874	79.8196	72.3191
ENSG00000107862.4	protein_coding	GBF1	3117.1	0.556945	9.87064e-30	26.2315	26.6827	26.282	43.2095	42.9312	42.9477
ENSG00000257103.8	protein_coding	LSM14A	3116.53	0.013372	0.906307	124.441	126.632	130.543	149.732	126.004	151.561
ENSG00000006118.14	protein_coding	TMEM132A	3115	1.59919	5.4121e-160	45.7313	44.5944	49.7724	160.673	151.474	158.304
ENSG00000159346.12	protein_coding	ADIPOR1	3114.71	0.114071	0.0755604	102.122	107.264	108.441	125.629	131.704	123.886
ENSG00000130309.10	protein_coding	COLGALT1	3110.74	0.032928	0.722132	64.5739	63.1299	59.0958	74.9853	70.7113	65.8227
ENSG00000131069.19	protein_coding	ACSS2	3110.33	-0.835475	5.40931e-45	115.177	121.11	113.422	73.3523	67.2108	76.7976
ENSG00000170921.14	protein_coding	TANC2	3109.62	0.686252	3.66649e-17	30.5813	26.7927	27.0039	44.486	52.2526	53.5039
ENSG00000136527.17	protein_coding	TRA2B	3108.09	-0.393934	1.69964e-08	162.326	169.683	162.42	126.341	149.225	141.504
ENSG00000167085.11	protein_coding	PHB	3107.15	-0.3328	1.42253e-10	183.688	183.465	178.062	158.879	158.672	161.984
ENSG00000119383.19	protein_coding	PTPA	3104.58	-0.342784	3.74105e-11	116.66	115.109	114.441	102.948	101.132	98.2243
ENSG00000115216.13	protein_coding	NRBP1	3103.36	0.464321	3.60388e-20	81.4068	81.9414	83.2099	125.871	124.289	126.754
ENSG00000163041.9	protein_coding	H3F3A	3103.01	-0.60585	1.5029e-32	329.322	345.282	339.338	244.283	246.248	247.902
ENSG00000140564.10	protein_coding	FURIN	3102.85	0.541505	1.56474e-24	43.3235	41.8722	42.5738	68.8645	70.162	66.8171
ENSG00000135506.15	protein_coding	OS9	3100.3	0.433783	2.68279e-13	82.4402	77.5121	80.4229	117.704	125.492	116.293
ENSG00000104881.15	protein_coding	PPP1R13L	3099.08	0.581304	8.57709e-19	145.631	142.961	151.63	238.212	227.646	264.48
ENSG00000142798.17	protein_coding	HSPG2	3093.89	0.391219	1.09537e-08	14.7813	17.0028	14.9354	23.6179	23.1831	21.07
ENSG00000144136.10	protein_coding	SLC20A1	3091.92	-0.575622	8.36195e-30	92.8033	93.491	92.1132	68.3616	68.2353	70.3684
ENSG00000131747.14	protein_coding	TOP2A	3091.06	-1.40071	5.79842e-121	59.1056	63.935	56.6758	25.1582	24.2346	26.049
ENSG00000203879.11	protein_coding	GDI1	3090.97	0.517391	3.46346e-19	87.4448	81.8718	82.0049	140.192	129.289	128.611
ENSG00000175203.15	protein_coding	DCTN2	3089.48	0.150472	0.108071	199.987	182.913	186.513	259.48	238.037	202.527
ENSG00000134001.12	protein_coding	EIF2S1	3089.29	-0.301206	0.000125011	337.565	285.868	304.392	268.184	297.404	267.757
ENSG00000159335.15	protein_coding	PTMS	3088.96	-0.804944	5.40704e-25	460.375	388.896	428.971	250.28	268.871	291.521
ENSG00000100983.9	protein_coding	GSS	3087.9	-0.386956	1.64693e-14	132.791	133.681	133.38	114.766	112.42	111.543
ENSG00000141756.18	protein_coding	FKBP10	3087.7	-0.237457	2.16661e-05	114.195	114.442	116.122	113.804	104.718	105.397
ENSG00000108774.14	protein_coding	RAB5C	3087.58	0.0795136	0.195714	145.217	145.408	142.684	168.461	169.322	169.427
ENSG00000145860.11	protein_coding	RNF145	3085.33	-0.710552	4.77964e-39	96.5817	96.0221	89.5291	64.9182	62.1248	63.8685
ENSG00000142657.20	protein_coding	PGD	3083.91	-0.654584	5.22314e-25	185.059	175.689	172.228	116.835	126.889	131.394
ENSG00000173402.11	protein_coding	DAG1	3082.66	-0.36808	1.28211e-07	46.7365	48.5129	46.9743	39.5972	44.7979	37.6499
ENSG00000197622.12	protein_coding	CDC42SE1	3081.52	0.410943	1.12099e-13	73.8635	71.242	69.5635	104.246	102.813	108.953
ENSG00000184007.18	protein_coding	PTP4A2	3081.19	0.0798671	0.322244	192.192	201.766	207.71	223.534	249.775	231.458
ENSG00000167615.16	protein_coding	LENG8	3078.61	0.865799	1.32739e-07	42.5409	42.9529	43.8795	104.336	70.1351	87.0313
ENSG00000183283.15	protein_coding	DAZAP2	3077.65	0.216194	0.000989166	181.363	163.247	169.669	232.022	216.513	212.706
ENSG00000215021.8	protein_coding	PHB2	3074.57	-0.930459	1.12195e-55	207.447	217.302	219.753	130.961	115.321	128.701
ENSG00000112977.15	protein_coding	DAP	3074.42	0.32879	1.30638e-10	87.4104	88.4772	85.0395	122.037	119.311	121.694
ENSG00000102054.17	protein_coding	RBBP7	3069.04	-0.579469	7.71978e-26	146.006	144.916	135.912	104.877	103.141	108.347
ENSG00000174282.11	protein_coding	ZBTB4	3066.16	0.225406	4.02283e-05	34.1448	33.376	33.8127	43.1126	43.3747	44.7243
ENSG00000117632.21	protein_coding	STMN1	3064.37	-0.982799	3.3374e-70	290.901	294.165	300.382	162.355	160.14	174.341
ENSG00000089220.4	protein_coding	PEBP1	3061.42	-0.560975	5.50587e-24	172.358	179.973	171.572	127.444	128.678	137.563
ENSG00000111321.10	protein_coding	LTBR	3060.82	-0.231163	3.98884e-05	135.105	141.487	136.738	135.954	123.939	130.317
ENSG00000116698.20	protein_coding	SMG7	3059.66	0.117364	0.114937	46.3579	46.1237	49.0019	60.2964	52.1405	57.7266
ENSG00000143612.18	protein_coding	C1orf43	3059.41	-0.408062	2.24827e-13	179.046	179.66	187.091	155.725	154.486	145.447
ENSG00000138430.15	protein_coding	OLA1	3056.23	-0.51946	2.36168e-19	199.751	223.787	209.964	160.753	165.25	163.867
ENSG00000188612.11	protein_coding	SUMO2	3056.19	-0.4924	4.55586e-13	334.994	332.133	342.319	241.777	282.133	271.317
ENSG00000101557.14	protein_coding	USP14	3055.88	0.267483	7.13049e-06	75.1753	79.7442	80.6024	100.813	105.518	107.994
ENSG00000197122.11	protein_coding	SRC	3055.78	0.457988	8.96808e-16	49.3886	51.4026	47.314	77.1333	76.6875	71.4229
ENSG00000099810.18	protein_coding	MTAP	3054.62	-0.405102	3.90817e-13	108.736	109.549	101.835	87.8397	91.0341	88.8465
ENSG00000138768.14	protein_coding	USO1	3054.51	0.0969541	0.123787	57.9786	60.9435	59.3444	73.7568	68.0633	69.4994
ENSG00000084112.14	protein_coding	SSH1	3053.59	0.113161	0.217202	34.7866	36.9743	31.633	40.1336	45.1063	38.5488
ENSG00000108582.11	protein_coding	CPD	3053.01	-0.475247	4.86998e-13	33.9802	38.1841	34.9456	27.7643	27.0938	30.5789
ENSG00000100401.19	protein_coding	RANGAP1	3051.96	-0.774544	1.53456e-40	92.7118	91.5002	89.812	63.866	55.9321	57.6535
ENSG00000161547.15	protein_coding	SRSF2	3048.24	-0.518292	2.39039e-18	213.685	222.262	220.138	182.456	166.299	158.81
ENSG00000166181.12	protein_coding	API5	3043.25	-0.0542546	0.437349	92.852	92.2613	93.8947	102.904	95.9482	98.8248
ENSG00000189159.15	protein_coding	HN1	3042.12	0.225595	0.000586111	390.895	363.229	352.199	459.308	479.159	493.294
ENSG00000104812.14	protein_coding	GYS1	3041.7	0.55523	6.54168e-18	55.5006	57.2598	54.0608	98.032	90.7502	82.7044
ENSG00000169398.19	protein_coding	PTK2	3040.96	0.349633	1.17283e-06	80.3189	80.324	76.7545	122.993	112.103	100.054
ENSG00000072042.12	protein_coding	RDH11	3040.83	0.498171	3.76039e-13	84.9865	93.5113	88.4041	130.202	150.609	136.99
ENSG00000135373.12	protein_coding	EHF	3036.54	-0.0763301	0.334986	112.023	116.667	118.658	118.152	130.046	116.858
ENSG00000183087.14	protein_coding	GAS6	3034.46	0.343805	1.41697e-10	84.3515	84.7697	80.2985	120.957	114.138	115.426
ENSG00000135069.13	protein_coding	PSAT1	3034.2	-0.663934	4.40382e-38	142.869	141.802	142.535	98.2084	99.4523	101.049
ENSG00000117519.15	protein_coding	CNN3	3031.22	0.190573	0.000950077	118.679	119.894	117.794	158.9	146.081	145.524
ENSG00000064393.15	protein_coding	HIPK2	3029.97	0.442178	0.0566004	14.5001	13.5094	13.4491	16.3571	25.5773	20.3876
ENSG00000173473.10	protein_coding	SMARCC1	3026.17	-0.323615	4.05965e-07	43.441	44.5799	41.2283	35.8203	38.6086	40.006
ENSG00000138385.15	protein_coding	SSB	3025.77	-0.736583	1.6514e-31	217.711	212.828	207.438	130.943	144.269	149.019
ENSG00000139725.7	protein_coding	RHOF	3025.23	0.789867	5.11697e-46	63.6131	61.081	57.4903	116.728	115.668	116.059
ENSG00000101670.11	protein_coding	LIPG	3022.54	1.13902	1.37182e-107	60.19	58.8477	58.2875	145.585	146.056	140.625
ENSG00000149187.17	protein_coding	CELF1	3021.5	0.204829	0.00156764	50.7234	52.1314	55.5992	65.205	69.7268	67.4029
ENSG00000129657.14	protein_coding	SEC14L1	3021.17	0.711097	5.49196e-23	44.5381	53.5998	49.4445	96.0865	82.7631	89.169
ENSG00000126457.21	protein_coding	PRMT1	3019.34	-0.912759	2.09592e-60	233.443	236.591	237.268	132.546	143.305	140.437
ENSG00000108828.15	protein_coding	VAT1	3018.32	0.907785	3.76531e-68	56.7104	56.3906	55.3982	114.755	115.674	119.788
ENSG00000136930.12	protein_coding	PSMB7	3017.47	-0.173889	0.00312809	303.344	288.321	290.999	290.856	293.393	281.771
ENSG00000132842.13	protein_coding	AP3B1	3015.45	0.281949	0.000103239	54.684	50.8994	48.1493	66.0782	73.9883	66.7543
ENSG00000137845.14	protein_coding	ADAM10	3012.73	0.0609496	0.350956	120.045	123.821	118.947	140.68	139.025	139.636
ENSG00000005007.12	protein_coding	UPF1	3011.42	0.0425152	0.586083	37.9583	40.6373	40.4996	47.0223	45.0801	43.8607
ENSG00000111319.12	protein_coding	SCNN1A	3009.43	-2.22036	1.70201e-300	192.608	192.716	196.381	48.6394	45.8789	43.7088
ENSG00000108671.9	protein_coding	PSMD11	3008.66	-0.0514533	0.597399	112.592	111.302	118.278	111.916	129	124.925
ENSG00000174306.21	protein_coding	ZHX3	3004.58	0.385655	3.60194e-08	34.733	30.7016	32.0253	44.1677	47.9126	48.8098
ENSG00000173692.12	protein_coding	PSMD1	2999.71	0.0401284	0.62862	63.8943	70.0244	70.0334	76.4174	78.1196	77.9896
ENSG00000253352.8	antisense	TUG1	2996.69	0.756192	3.63461e-43	41.139	45.7437	43.0474	82.7921	80.9849	79.5985
ENSG00000096063.15	protein_coding	SRPK1	2992.65	-0.0235544	0.835479	61.5261	55.3509	64.5182	70.817	62.588	64.3143
ENSG00000131653.12	protein_coding	TRAF7	2991.55	-0.600061	2.06829e-13	92.5941	96.8396	102.28	81.305	62.1487	70.063
ENSG00000175029.16	protein_coding	CTBP2	2991.5	-0.111319	0.0784568	95.3109	90.3766	93.0394	94.3227	96.176	95.1391
ENSG00000155252.13	protein_coding	PI4K2A	2988.64	-0.165121	0.00412171	54.4394	54.0798	54.076	52.5899	54.8929	53.1135
ENSG00000139496.15	protein_coding	NUP58	2987.14	0.134009	0.0180499	54.3954	54.9616	53.1175	65.598	65.6677	66.2549
ENSG00000181061.13	protein_coding	HIGD1A	2986.85	0.391634	3.30507e-12	199.054	193.792	192.554	276.656	293.835	279.669
ENSG00000125304.8	protein_coding	TM9SF2	2984.12	0.369758	3.4645e-11	62.2119	66.5876	61.3613	94.384	89.3731	88.5278
ENSG00000164244.20	protein_coding	PRRC1	2980.54	0.769647	3.63725e-39	47.0916	49.1506	49.3468	95.1836	94.4304	85.4598
ENSG00000141027.20	protein_coding	NCOR1	2979.85	-0.0469977	0.613901	55.7748	60.0957	51.0101	58.6743	60.1609	60.0245
ENSG00000113141.16	protein_coding	IK	2977.91	-0.0226921	0.802783	115.453	118.357	122.783	130.433	123.036	135.765
ENSG00000175550.7	protein_coding	DRAP1	2977.59	-0.532065	2.2906e-16	373.625	336.519	345.97	257.039	276.382	275.364
ENSG00000126067.11	protein_coding	PSMB2	2977.2	-0.160462	0.0133506	92.2577	92.7402	86.6063	86.0681	92.92	90.1173
ENSG00000079432.7	protein_coding	CIC	2977.12	0.0152294	0.882744	62.823	63.8668	70.636	71.9004	74.2318	74.9582
ENSG00000068697.6	protein_coding	LAPTM4A	2977.02	0.959265	2.42885e-74	91.0415	97.1508	94.3191	201.96	199.328	207.909
ENSG00000186660.14	protein_coding	ZFP91	2976.1	-0.155176	0.0107744	45.7786	47.7874	46.4619	44.7507	47.7392	46.8966
ENSG00000198792.12	protein_coding	TMEM184B	2972.65	0.576948	4.11855e-28	47.3278	48.3498	47.1579	76.9906	78.5302	80.6169
ENSG00000182795.12	protein_coding	C1orf116	2971.92	-0.474221	6.79105e-19	61.2674	61.0354	59.0427	48.5105	46.5741	49.5612
ENSG00000125538.11	protein_coding	IL1B	2967.79	-2.12469	3.3926e-301	232.795	244.396	241.495	58.6092	62.6256	61.4319
ENSG00000206527.9	protein_coding	HACD2	2967.53	0.429595	4.05721e-14	52.1986	54.3124	49.9868	76.6856	80.3331	76.4712
ENSG00000159363.17	protein_coding	ATP13A2	2965.98	0.823997	2.87368e-43	53.6028	50.291	52.0291	102.894	95.9155	106.976
ENSG00000255302.4	protein_coding	EID1	2959.09	-0.260507	3.44981e-06	175.41	178.536	185.178	169.968	167.25	161.412
ENSG00000138095.18	protein_coding	LRPPRC	2957.22	-0.88143	2.65049e-29	55.8076	63.6239	57.3307	40.2127	31.5	34.7345
ENSG00000141279.15	protein_coding	NPEPPS	2954.1	0.227378	0.000507633	62.721	65.7589	63.2703	89.4391	82.5264	76.8072
ENSG00000179262.9	protein_coding	RAD23A	2953.56	-0.732336	4.57101e-23	179.436	163.797	170.525	120.171	121.3	100.756
ENSG00000075151.20	protein_coding	EIF4G3	2952.65	0.102568	0.172064	43.3818	41.3569	39.9049	48.3486	47.3282	52.5733
ENSG00000176871.8	protein_coding	WSB2	2946.97	0.711608	9.20649e-35	66.7005	74.4748	71.3942	126.479	126.807	132.909
ENSG00000198231.12	protein_coding	DDX42	2946.67	0.20533	0.000320738	56.1792	60.9481	59.6461	76.6051	74.0054	75.329
ENSG00000070669.16	protein_coding	ASNS	2945.41	0.081782	0.254795	121.176	122.686	120.312	147.017	146.771	132.878
ENSG00000100441.9	protein_coding	KHNYN	2944.89	0.454317	3.82486e-14	48.925	45.2807	47.6438	70.6529	74.3597	70.0611
ENSG00000117362.12	protein_coding	APH1A	2943.82	-0.105717	0.0874741	134.431	130.102	133.999	139.603	133.506	137.136
ENSG00000108256.8	protein_coding	NUFIP2	2943.02	0.158463	0.0581557	24.1237	23.6265	20.0752	28.6114	28.7139	26.4292
ENSG00000099917.17	protein_coding	MED15	2939.53	0.748923	4.32621e-33	69.9767	62.178	68.473	128.148	123.462	121.457
ENSG00000230439.2	sense_intronic	RP11-488P3.1	2938.21	-1.66772	2.73829e-206	207.629	211.039	207.027	70.607	74.5404	73.1139
ENSG00000182197.10	protein_coding	EXT1	2936.83	-0.0823009	0.316001	70.5535	68.0806	68.8682	68.3287	70.7245	78.288
ENSG00000069956.11	protein_coding	MAPK6	2934.98	-0.249465	2.69081e-05	61.8914	65.7675	64.1387	57.2837	59.8796	61.7429
ENSG00000115241.10	protein_coding	PPM1G	2934.61	-0.595198	1.53976e-23	119.765	111.35	115.364	81.8685	87.1594	84.9274
ENSG00000110107.8	protein_coding	PRPF19	2934.34	-0.558524	2.48082e-21	119.238	119.577	116.496	85.3773	87.225	94.8335
ENSG00000074054.17	protein_coding	CLASP1	2932.47	0.160522	0.0393037	41.5679	38.0877	42.0287	47.2907	53.2337	50.0433
ENSG00000019549.8	protein_coding	SNAI2	2932.28	1.38241	6.8007e-148	67.0055	68.4424	71.1125	204.221	193.804	198.912
ENSG00000116459.10	protein_coding	ATP5F1	2930.41	-0.449457	1.02552e-17	337.845	350.889	340.156	277.816	272.494	284.963
ENSG00000139726.10	protein_coding	DENR	2930.39	0.0600624	0.427139	100.03	93.6903	94.2248	111.206	107.228	113.894
ENSG00000127603.23	protein_coding	MACF1	2927.51	0.427586	1.55791e-15	22.6709	23.5861	24.0463	34.6691	35.072	35.0516
ENSG00000145623.12	protein_coding	OSMR	2927.31	0.42534	3.52865e-13	41.2724	42.2887	41.2598	65.4518	57.6878	62.6496
ENSG00000182446.13	protein_coding	NPLOC4	2925.98	0.352944	5.24437e-07	51.8901	48.3838	46.5932	75.9716	65.4939	66.2225
ENSG00000091317.7	protein_coding	CMTM6	2924.8	-0.201369	0.00120491	68.0794	72.7365	67.2187	64.4631	68.9908	67.0148
ENSG00000058668.14	protein_coding	ATP2B4	2923.51	0.759817	1.89804e-44	16.505	17.3965	17.5096	31.4688	32.6452	32.409
ENSG00000147162.13	protein_coding	OGT	2923.42	0.65045	1.90935e-16	34.6887	33.6134	33.7209	67.6819	52.1349	57.7165
ENSG00000104331.8	protein_coding	IMPAD1	2923.29	0.406069	1.05001e-12	33.0978	36.3722	34.2634	51.3644	51.8567	49.1431
ENSG00000012061.15	protein_coding	ERCC1	2918.56	-0.91397	1.91512e-69	243.343	241.689	234.86	143.352	138.249	141.672
ENSG00000109111.14	protein_coding	SUPT6H	2917.9	0.616194	1.19152e-29	27.4511	28.1617	27.3329	45.4891	46.8577	48.5472
ENSG00000188976.10	protein_coding	NOC2L	2916.32	-0.503013	1.15165e-18	111.122	105.557	110.85	88.7187	81.874	85.3968
ENSG00000165916.8	protein_coding	PSMC3	2913.33	-0.348668	7.14954e-06	249.795	213.685	233.824	187.996	209.363	208.846
ENSG00000075711.20	protein_coding	DLG1	2912.02	-0.0115587	0.904281	80.2046	88.1574	87.7499	91.3829	95.151	95.2949
ENSG00000162368.13	protein_coding	CMPK1	2911.32	0.290756	4.47276e-05	104.366	102.586	97.8118	125.92	144.034	142.994
ENSG00000131503.20	protein_coding	ANKHD1	2910.45	0.148816	0.00746746	53.3967	54.5148	53.5656	66.4772	65.2155	66.6925
ENSG00000166888.10	protein_coding	STAT6	2905.57	-0.339542	1.70282e-07	72.2564	70.3771	78.262	67.3018	64.4519	61.6205
ENSG00000113522.13	protein_coding	RAD50	2903.62	-0.26455	0.000405269	52.7503	58.2475	54.7928	46.3861	52.2547	54.3778
ENSG00000100364.18	protein_coding	KIAA0930	2902.76	-0.788176	9.32978e-51	76.0034	77.5873	76.6524	48.1482	49.9172	49.6802
ENSG00000188549.12	protein_coding	C15orf52	2900.48	0.583214	1.96002e-15	52.0593	44.2055	47.4458	85.2538	78.3714	74.598
ENSG00000071626.16	protein_coding	DAZAP1	2899.96	-0.382448	3.1639e-10	123.699	129.147	127.666	116.284	105.773	101.38
ENSG00000171848.13	protein_coding	RRM2	2899.51	-0.958749	7.89284e-47	157.402	176.217	179.82	105.234	93.949	93.8291
ENSG00000115561.15	protein_coding	CHMP3	2898.7	0.0345702	0.68994	101.332	104.583	109.718	125.515	114.339	118.529
ENSG00000171940.13	protein_coding	ZNF217	2896.5	0.459497	5.33138e-13	34.2474	36.7174	34.9213	50.2234	55.7693	55.4103
ENSG00000067900.7	protein_coding	ROCK1	2895.63	0.825026	4.50077e-37	25.0925	28.3973	29.3958	55.2313	55.212	52.4286
ENSG00000146701.11	protein_coding	MDH2	2888.57	-0.629275	1.31293e-25	156.826	145.643	154.132	109.891	112.601	104.333
ENSG00000137710.14	protein_coding	RDX	2887.44	-0.126888	0.0380647	60.9439	62.6776	61.975	61.4794	61.8485	65.0735
ENSG00000119139.17	protein_coding	TJP2	2886.77	0.129648	0.0280221	47.3489	46.9605	48.6812	58.2524	57.2394	57.8434
ENSG00000149418.10	protein_coding	ST14	2882.91	-0.774539	2.01383e-51	76.2528	76.4746	75.3335	50.2447	48.0622	49.3645
ENSG00000173193.13	protein_coding	PARP14	2882.43	0.527308	2.47083e-08	21.4957	25.6319	23.9953	32.1871	39.6678	41.7895
ENSG00000196821.9	protein_coding	C6orf106	2881.36	0.0205916	0.80165	45.404	46.1689	43.6679	50.8327	50.5486	50.5566
ENSG00000113645.14	protein_coding	WWC1	2878.96	0.587631	2.82912e-15	45.9655	46.1788	54.228	85.1143	81.9152	76.6943
ENSG00000101199.12	protein_coding	ARFGAP1	2874.85	0.73845	2.52094e-29	64.6684	70.0201	69.74	138.225	121.315	118.594
ENSG00000089006.16	protein_coding	SNX5	2874.17	-0.890736	1.8375e-43	182.659	203.422	189.74	109.056	122.095	113.23
ENSG00000117298.14	protein_coding	ECE1	2873.4	0.254738	1.89933e-06	44.3793	44.1817	44.2014	58.4411	57.6897	59.3556
ENSG00000087077.12	protein_coding	TRIP6	2869.03	-0.736205	9.59969e-37	201.648	197.987	191.5	140.159	125.632	126.949
ENSG00000111786.8	protein_coding	SRSF9	2865.23	-0.16643	0.00725392	237.748	243.343	228.934	225.18	239.132	236.532
ENSG00000130811.11	protein_coding	EIF3G	2863.74	-0.209912	0.000891152	256.693	235.035	240.101	237.166	236.214	226.835
ENSG00000162923.14	protein_coding	WDR26	2862.54	0.425889	2.09036e-15	38.0259	40.3308	39.849	60.2513	56.9977	58.8374
ENSG00000196642.17	protein_coding	RABL6	2862.24	-0.24298	7.84744e-05	85.1422	78.6704	81.8648	79.2684	73.6618	76.9488
ENSG00000168090.9	protein_coding	COPS6	2860.77	-0.141404	0.0187878	185.083	190.233	178.835	192.535	179.662	184.356
ENSG00000115233.11	protein_coding	PSMD14	2860.17	0.28928	1.307e-06	105.266	108.821	107.658	138.251	149.654	147.848
ENSG00000151929.9	protein_coding	BAG3	2859.62	0.21405	0.000170661	81.6943	79.6336	77.6398	100.922	103.222	102.761
ENSG00000067182.7	protein_coding	TNFRSF1A	2858.82	0.59107	3.15719e-22	96.9389	101.334	104.781	180.549	159.235	166.36
ENSG00000068323.16	protein_coding	TFE3	2855.58	0.415283	5.09535e-15	51.2462	52.4634	53.1305	78.8819	77.582	75.2981
ENSG00000092148.12	protein_coding	HECTD1	2855.41	0.192903	0.0225428	29.6718	36.9922	31.0257	43.2902	39.5769	40.9062
ENSG00000090615.13	protein_coding	GOLGA3	2854.74	1.058	9.44272e-57	24.5032	22.5484	21.3369	53.3708	54.7408	49.3176
ENSG00000117143.13	protein_coding	UAP1	2853.75	0.887644	2.70331e-32	86.7372	79.8499	79.7675	184.226	148.559	172.265
ENSG00000247556.6	processed_transcript	OIP5-AS1	2852.18	-0.0486246	0.663724	53.0559	48.1251	56.7835	60.5761	56.597	51.9868
ENSG00000139218.17	protein_coding	SCAF11	2850.44	0.310471	0.00031496	44.8109	49.0157	47.4863	56.31	67.5054	70.4527
ENSG00000103769.9	protein_coding	RAB11A	2850.03	0.167116	0.00528661	259.773	262.78	264.612	327.151	337.693	314.135
ENSG00000049449.8	protein_coding	RCN1	2849.6	-0.135348	0.0472432	107.34	104.89	99.1226	100.21	105.817	107.846
ENSG00000162613.16	protein_coding	FUBP1	2849.01	0.0385071	0.604648	106.238	108.138	108.583	124.188	122.93	120.328
ENSG00000173120.14	protein_coding	KDM2A	2848.62	0.322088	4.87796e-08	29.1612	32.7289	30.7357	42.7535	43.2363	42.3951
ENSG00000179950.13	protein_coding	PUF60	2847.31	-0.300932	7.14961e-08	143.825	150.313	143.868	134.553	133.421	125.822
ENSG00000136156.12	protein_coding	ITM2B	2844.96	-0.0559252	0.515332	237.352	255.197	238.307	244.04	268.598	266.777
ENSG00000100219.16	protein_coding	XBP1	2842.44	0.383565	2.33253e-12	106.961	112.473	110.691	155.866	159.058	162.585
ENSG00000118503.14	protein_coding	TNFAIP3	2836.68	1.19517	1.26549e-83	34.2921	39.2014	34.0968	90.9868	92.1854	89.7906
ENSG00000100106.19	protein_coding	TRIOBP	2834.56	-0.0931957	0.185485	80.7892	86.1536	86.7816	92.226	83.751	87.7367
ENSG00000100003.17	protein_coding	SEC14L2	2832.89	0.469898	2.58729e-16	109.025	118.918	113.842	183.983	171.103	169.695
ENSG00000126934.13	protein_coding	MAP2K2	2832.04	-0.260144	0.000420915	177.71	156.71	161.418	164.957	144.198	149.07
ENSG00000099942.12	protein_coding	CRKL	2828.42	0.0152185	0.869756	38.0885	39.6832	37.6867	42.0041	45.0812	42.1859
ENSG00000173457.10	protein_coding	PPP1R14B	2828.4	-0.286746	2.85963e-07	408.077	402.479	400.522	357.828	366.76	375.432
ENSG00000104517.12	protein_coding	UBR5	2827.2	0.202247	0.0099459	30.0072	29.1062	25.243	37.5393	36.0169	33.8025
ENSG00000167815.11	protein_coding	PRDX2	2826.96	-0.435633	6.60807e-12	290.472	261.436	286.068	227.665	231.045	227.317
ENSG00000061273.17	protein_coding	HDAC7	2826.23	0.0551156	0.604931	65.9973	73.8279	76.2722	91.3477	76.1138	81.5004
ENSG00000112697.15	protein_coding	TMEM30A	2822.79	0.210984	0.000503909	54.401	55.7046	52.7062	73.5972	68.8318	66.2934
ENSG00000116679.15	protein_coding	IVNS1ABP	2822.15	1.21179	1.31791e-102	36.8415	36.8052	33.7771	93.2607	89.0605	93.1884
ENSG00000157827.19	protein_coding	FMNL2	2821.24	-0.0454238	0.535459	39.4352	41.6922	39.8202	43.1647	43.2949	43.4437
ENSG00000150938.9	protein_coding	CRIM1	2820.49	-0.0931748	0.180862	39.9573	43.9446	43.808	44.6101	43.8582	44.296
ENSG00000187193.8	protein_coding	MT1X	2819.85	-0.841741	1.73236e-49	987.181	1018.34	1058.6	623.472	618.926	653.147
ENSG00000112473.17	protein_coding	SLC39A7	2819.08	0.766429	6.04819e-42	68.5647	63.0528	65.5839	124.677	123.325	123.145
ENSG00000165502.6	protein_coding	RPL36AL	2816.57	-0.011547	0.892949	399.026	399.808	411.475	443.278	440.554	446.485
ENSG00000063245.14	protein_coding	EPN1	2814.74	-0.024559	0.833937	123.768	130.024	129.017	156.717	124.028	136.488
ENSG00000152558.14	protein_coding	TMEM123	2813.38	-0.71906	3.37608e-30	110.984	114.805	104.842	72.1468	71.055	79.5574
ENSG00000117139.16	protein_coding	KDM5B	2812.68	0.604673	6.07723e-29	28.2589	27.2622	26.3354	46.5324	45.7752	45.4181
ENSG00000101439.8	protein_coding	CST3	2810.03	-0.500573	6.24583e-20	375.285	385.397	377.051	287.885	302.026	301.466
ENSG00000254999.3	protein_coding	BRK1	2808.65	0.379942	7.18663e-12	165.964	163.648	161.784	229.519	239.286	239.313
ENSG00000205531.12	protein_coding	NAP1L4	2804.7	-0.17509	0.00505519	111.201	109.026	107.704	109.083	111.034	101.474
ENSG00000162433.14	protein_coding	AK4	2801.92	0.0718654	0.357076	76.2949	85.0398	82.8924	99.8511	92.7155	92.0496
ENSG00000182934.11	protein_coding	SRPRA	2799.3	0.27614	3.80658e-07	60.1157	59.0443	60.7205	81.9703	79.5078	79.7889
ENSG00000106723.16	protein_coding	SPIN1	2797.55	0.208341	0.000587288	60.7012	66.0814	63.3627	82.1721	83.2149	78.1058
ENSG00000176788.8	protein_coding	BASP1	2797.54	0.99049	5.31748e-67	85.8347	93.8442	89.4522	191.619	198.511	203.104
ENSG00000029993.14	protein_coding	HMGB3	2796.65	-0.225185	0.000383324	192.938	200.164	195.538	179.143	180.752	198.477
ENSG00000124209.3	protein_coding	RAB22A	2794.11	0.525318	4.19381e-20	20.4084	22.0163	20.6417	32.5131	34.0873	34.0331
ENSG00000196235.13	protein_coding	SUPT5H	2793.08	0.529291	4.19408e-19	52.2516	51.2746	56.2636	85.168	85.5983	84.6592
ENSG00000117226.11	protein_coding	GBP3	2791.55	0.956847	2.41549e-55	66.6794	64.3983	65.1034	132.4	144.825	144.401
ENSG00000103549.21	protein_coding	RNF40	2788.53	0.0803272	0.25759	61.6886	64.4797	65.24	78.2949	74.4964	71.438
ENSG00000119326.14	protein_coding	CTNNAL1	2785.47	-1.1535	8.09259e-74	122.627	125.986	125.104	66.5577	56.0068	63.6328
ENSG00000141985.9	protein_coding	SH3GL1	2784.97	-0.112046	0.0892291	88.0053	88.3775	87.995	96.1979	87.4864	87.2562
ENSG00000004478.7	protein_coding	FKBP4	2781.2	-0.558153	2.12202e-25	66.1585	66.5227	68.153	51.5194	50.447	49.1291
ENSG00000081154.11	protein_coding	PCNP	2776.65	-0.25524	6.85517e-05	162.752	152.267	157.906	139.736	150.333	148.636
ENSG00000087470.17	protein_coding	DNM1L	2775.24	0.259503	0.000222341	67.1689	71.4862	73.438	89.0283	100.482	91.8369
ENSG00000163714.17	protein_coding	U2SURP	2774.94	-0.267539	4.70122e-06	96.7666	100.228	95.9845	88.0418	87.6514	94.14
ENSG00000173442.12	protein_coding	EHBP1L1	2772.11	0.0824168	0.36285	47.0944	45.0236	48.1472	58.6787	49.2234	56.7428
ENSG00000104805.15	protein_coding	NUCB1	2771.39	0.279464	2.45073e-06	98.9748	95.2741	98.0124	134.396	124.062	134.567
ENSG00000166908.17	protein_coding	PIP4K2C	2770.35	1.24918	6.86418e-86	49.0502	47.4603	53.7354	129.178	130.852	135.585
ENSG00000166250.11	protein_coding	CLMP	2769.52	-0.0689205	0.791348	42.5393	54.1184	47.1764	45.471	59.69	46.5954
ENSG00000088833.17	protein_coding	NSFL1C	2768.94	0.0316033	0.78113	159.656	150.406	160.652	172.741	196.34	163.856
ENSG00000049860.13	protein_coding	HEXB	2768.32	-0.644425	1.28977e-30	173.195	172.448	161.993	118.105	120.437	121.144
ENSG00000168802.12	protein_coding	CHTF8	2768.11	-0.12743	0.0443915	99.5703	108.493	102.253	104.148	104.338	106.424
ENSG00000104852.14	protein_coding	SNRNP70	2767.13	-0.152775	0.0194481	135.125	137.614	143.788	146.464	135.739	132.844
ENSG00000159658.10	protein_coding	EFCAB14	2765.86	0.334856	5.81083e-09	46.092	49.0691	46.1278	65.3466	67.9578	64.171
ENSG00000175727.13	protein_coding	MLXIP	2765.53	0.675998	1.26792e-32	20.1948	19.365	20.735	35.5123	36.1414	34.9986
ENSG00000106261.16	protein_coding	ZKSCAN1	2763.76	0.391977	6.65499e-08	19.8315	20.1325	21.3825	27.174	31.4802	30.5623
ENSG00000112033.13	protein_coding	PPARD	2762.17	1.44666	1.27599e-143	27.1349	29.3132	27.3646	87.3248	85.1175	80.865
ENSG00000165476.13	protein_coding	REEP3	2760.58	0.202906	0.00168548	46.5151	53.0602	49.1959	65.4148	61.9296	62.602
ENSG00000136813.14	protein_coding	KIAA0368	2760.47	-0.0464368	0.574544	34.934	37.4232	35.3239	37.5384	40.2015	37.8177
ENSG00000163697.16	protein_coding	APBB2	2758.05	-0.0159844	0.872788	59.9766	58.042	57.1029	64.2843	67.5025	59.9373
ENSG00000132912.12	protein_coding	DCTN4	2755.15	0.159279	0.010546	53.9472	50.4214	52.9602	65.5257	64.7463	64.1392
ENSG00000264364.2	protein_coding	DYNLL2	2754.24	-0.497886	9.80902e-12	33.6572	32.1505	33.528	23.358	27.4182	27.1436
ENSG00000088256.8	protein_coding	GNA11	2752.72	-0.132512	0.0679463	58.7717	56.603	51.8698	58.8849	55.1142	54.7896
ENSG00000097021.19	protein_coding	ACOT7	2749.41	-0.398646	4.94202e-12	162.888	154.276	155.843	133.029	135.557	128.591
ENSG00000138814.16	protein_coding	PPP3CA	2746.63	0.567093	2.5559e-16	46.4281	49.0899	47.0158	71.8122	84.0877	78.0944
ENSG00000149084.12	protein_coding	HSD17B12	2746.63	-0.00814839	0.93145	108.598	109.267	107.644	114.951	119.489	124.2
ENSG00000137936.16	protein_coding	BCAR3	2745.01	0.0726942	0.314482	69.8922	73.2665	72.1236	80.9654	83.2498	86.7545
ENSG00000101337.15	protein_coding	TM9SF4	2740.43	0.115283	0.0563791	46.738	48.2348	47.5271	56.5892	57.5684	56.9035
ENSG00000100065.14	protein_coding	CARD10	2740.21	-0.239677	7.9762e-05	53.9567	57.2295	54.7162	53.2202	48.8216	53.7497
ENSG00000163235.15	protein_coding	TGFA	2737.42	0.428028	2.32062e-14	52.9634	51.8908	50.965	79.8888	73.7468	78.5633
ENSG00000167325.14	protein_coding	RRM1	2731.94	-0.350721	1.38756e-09	79.4516	81.8507	75.3219	67.4894	69.4492	68.6199
ENSG00000132589.15	protein_coding	FLOT2	2731.44	-0.317867	4.21141e-08	84.8607	82.8163	86.0676	78.7436	74.0712	72.6444
ENSG00000062716.11	protein_coding	VMP1	2729.08	0.737281	4.5178e-30	76.3624	83.2436	78.2623	157.431	146.764	135.287
ENSG00000140350.15	protein_coding	ANP32A	2728.88	-0.860962	9.65563e-45	246.864	236.588	231.941	138.381	144.833	153.21
ENSG00000105953.14	protein_coding	OGDH	2727.6	-0.187779	0.000951161	54.9267	55.3045	55.8208	54.461	54.4167	52.5715
ENSG00000167644.11	protein_coding	C19orf33	2727.41	-0.44724	8.13575e-17	831.582	867.932	854.731	688.928	683.882	703.895
ENSG00000177156.10	protein_coding	TALDO1	2725.69	-0.727378	6.74211e-34	200.957	204.841	216.705	134.032	141.151	141.582
ENSG00000156467.9	protein_coding	UQCRB	2720.59	-0.150424	0.0325501	377.212	356.27	371.834	350.058	384.516	367.937
ENSG00000145817.16	protein_coding	YIPF5	2719.69	1.13429	2.55982e-85	64.0827	68.3021	61.3867	154.07	157.026	160.212
ENSG00000135631.16	protein_coding	RAB11FIP5	2715.32	0.924975	8.70306e-40	28.673	30.3479	30.3502	57.1231	66.8698	64.089
ENSG00000012660.13	protein_coding	ELOVL5	2711.69	-0.217072	0.00014929	96.2047	99.5037	92.5648	92.7094	90.6956	91.3705
ENSG00000166508.17	protein_coding	MCM7	2709.59	-1.14135	2.30679e-93	102.581	98.4638	96.9971	50.8507	49.6923	49.0215
ENSG00000157020.17	protein_coding	SEC13	2708.64	0.462609	2.50964e-15	121.809	128.412	122.186	189.43	180.595	198.902
ENSG00000178980.14	protein_coding	SEPW1	2707.26	0.138573	0.0281289	320.797	310.7	307.536	371.6	387.862	385.184
ENSG00000066777.8	protein_coding	ARFGEF1	2705.41	0.232511	0.00254697	28.1881	30.3099	26.3936	34.7929	39.6645	36.0403
ENSG00000008394.12	protein_coding	MGST1	2704.31	-1.20178	1.67461e-112	492.959	500.002	495.191	235.934	240.161	240.718
ENSG00000189266.11	protein_coding	PNRC2	2702.09	0.0808232	0.242736	119.436	115.016	116.932	134.597	139.047	137.839
ENSG00000004897.11	protein_coding	CDC27	2701.91	0.119656	0.1762	56.505	67.4396	62.042	71.9713	79.7178	72.3292
ENSG00000101782.14	protein_coding	RIOK3	2701.39	0.73555	5.34484e-28	56.1529	51.899	49.8265	97.0402	91.0055	102.924
ENSG00000131507.10	protein_coding	NDFIP1	2700.78	0.219915	0.000187699	60.5331	58.9549	57.6176	74.7797	77.7617	75.8447
ENSG00000068878.14	protein_coding	PSME4	2700.52	0.394034	3.08837e-09	24.2425	27.1661	28.1581	38.0587	39.2021	38.6784
ENSG00000170445.12	protein_coding	HARS	2695.56	0.0780767	0.286726	104.151	103.378	104.168	129.287	119.483	115.595
ENSG00000169032.9	protein_coding	MAP2K1	2694.15	0.464789	1.19042e-14	69.2219	66.7342	73.5672	107.342	106.169	106.781
ENSG00000086232.12	protein_coding	EIF2AK1	2694.06	-0.0654332	0.510138	65.3058	69.9389	71.0493	67.2204	79.4014	71.8807
ENSG00000073578.16	protein_coding	SDHA	2693.07	-0.393895	8.71826e-12	101.805	97.5838	93.8407	83.9904	81.6314	81.4262
ENSG00000127870.16	protein_coding	RNF6	2692.25	0.482511	3.95358e-19	61.2842	63.4783	60.0925	97.9931	95.088	93.0464
ENSG00000100764.13	protein_coding	PSMC1	2687.85	-0.0109425	0.918921	259.706	246.627	267.62	271.895	277.791	301.464
ENSG00000111775.2	protein_coding	COX6A1	2687.48	0.0769329	0.248809	498.834	502.73	509.634	597.54	593.81	574.591
ENSG00000175115.11	protein_coding	PACS1	2686.37	0.436418	4.15882e-13	40.3251	41.7812	37.032	59.9181	59.4084	59.1765
ENSG00000125743.10	protein_coding	SNRPD2	2683.52	-0.655714	1.99638e-28	477.904	459.508	458.404	314.316	339.99	326.859
ENSG00000129084.17	protein_coding	PSMA1	2676.97	-0.331463	1.93131e-08	194.194	180.785	183.2	165.638	164.312	160.918
ENSG00000185164.14	protein_coding	NOMO2	2676.34	0.181441	0.00179902	41.5828	40.4765	40.6729	51.0307	50.8918	52.2008
ENSG00000101161.7	protein_coding	PRPF6	2676.14	-0.0490985	0.497881	62.2685	62.9524	60.9285	66.5473	65.527	67.2536
ENSG00000101558.13	protein_coding	VAPA	2676.01	-0.0586685	0.608029	173.433	211.414	210.622	199.788	211.091	223.159
ENSG00000132294.14	protein_coding	EFR3A	2675.51	0.331078	1.07236e-06	36.974	41.5842	42.1819	57.8517	57.3807	53.2051
ENSG00000105669.13	protein_coding	COPE	2675.13	0.0938321	0.148665	197.331	195.365	197.725	241.434	228.969	227.348
ENSG00000097033.14	protein_coding	SH3GLB1	2674.43	0.433127	1.44117e-15	61.8432	63.6243	64.9346	95.1353	93.9945	95.8623
ENSG00000164086.9	protein_coding	DUSP7	2674.36	0.0241173	0.770178	63.4223	62.0107	60.7016	71.2179	69.1505	69.1794
ENSG00000142178.7	protein_coding	SIK1	2673.87	1.1701	3.09519e-74	26.2768	27.9551	27.9467	74.5109	64.1006	66.4699
ENSG00000078808.16	protein_coding	SDF4	2673.66	-0.029791	0.727345	112.105	108.345	110.256	116.546	118.899	123.437
ENSG00000091490.10	protein_coding	SEL1L3	2672.85	0.508761	3.04512e-18	36.7007	39.907	39.3677	63.9149	60.0864	58.9638
ENSG00000136279.19	protein_coding	DBNL	2671.28	0.137921	0.118872	102.778	84.7823	96.4591	118.599	114.976	112.265
ENSG00000102225.15	protein_coding	CDK16	2670.89	-0.243635	0.00171012	98.5986	96.8493	98.0451	94.3547	99.0662	81.1492
ENSG00000167552.13	protein_coding	TUBA1A	2670.8	2.53548	1.1061e-299	31.4134	30.6534	30.6838	202.824	200.582	191.656
ENSG00000164574.15	protein_coding	GALNT10	2670.45	0.81095	2.67722e-40	23.4919	23.8397	25.2722	45.2303	46.8985	49.048
ENSG00000180957.17	protein_coding	PITPNB	2667.36	0.149606	0.018545	82.013	79.9852	76.0108	99.3808	98.5198	94.3035
ENSG00000179889.18	protein_coding	PDXDC1	2666.2	0.557836	7.42525e-24	53.021	55.143	52.4363	91.0909	83.8038	87.0912
ENSG00000133226.16	protein_coding	SRRM1	2665.29	-0.286388	2.69801e-06	89.8038	96.1224	97.0429	84.3966	88.5843	84.2442
ENSG00000100836.10	protein_coding	PABPN1	2663.05	-0.406726	9.57727e-12	140.389	132.385	130.678	109.679	113.844	113.407
ENSG00000187446.11	protein_coding	CHP1	2660.92	-0.188806	0.00921537	82.7255	77.9223	76.0715	72.7827	75.3065	81.928
ENSG00000077238.13	protein_coding	IL4R	2660.56	-0.119725	0.158916	61.3369	64.2993	63.1405	63.7062	58.2556	70.8557
ENSG00000241553.12	protein_coding	ARPC4	2658.98	0.121607	0.0757691	158.924	153.112	160.616	185.012	186.65	197.99
ENSG00000131981.15	protein_coding	LGALS3	2658.61	0.0138491	0.87596	217.406	222.017	216.866	238.696	245.684	249.939
ENSG00000113658.16	protein_coding	SMAD5	2657.44	-0.0113853	0.912115	59.0484	56.2424	58.5003	60.1796	66.1239	64.6389
ENSG00000173230.15	protein_coding	GOLGB1	2656.37	0.742176	2.56191e-18	17.6384	16.4981	13.3771	30.4203	28.4311	28.9674
ENSG00000165891.15	protein_coding	E2F7	2656.05	0.931838	6.49075e-64	26.0195	27.5712	27.5288	57.0415	58.422	56.1317
ENSG00000050327.14	protein_coding	ARHGEF5	2655.55	0.464051	2.92198e-18	29.6977	30.1439	30.0525	47.1993	45.2948	44.8997
ENSG00000141867.17	protein_coding	BRD4	2655.43	0.225903	0.00109902	40.3378	39.5735	43.119	51.4188	55.9841	52.0295
ENSG00000164096.12	protein_coding	C4orf3	2654.04	0.436487	1.3495e-10	139.453	130.542	135.172	187.996	209.374	209.737
ENSG00000132646.10	protein_coding	PCNA	2652.14	-1.11128	3.32345e-86	241.278	240.027	226.102	121.66	122.606	118.272
ENSG00000143774.16	protein_coding	GUK1	2650.82	0.148834	0.0318681	241.065	229.108	243.588	310.988	277.71	287.615
ENSG00000025772.7	protein_coding	TOMM34	2650.71	-0.587323	1.66492e-27	112.268	114.226	115.677	84.0527	82.6102	85.7749
ENSG00000180900.17	protein_coding	SCRIB	2649.96	-0.773833	3.78034e-19	115.488	129.909	129.314	81.7098	69.6238	92.0859
ENSG00000189067.12	protein_coding	LITAF	2648.47	-0.347198	1.6217e-06	123.007	118.88	122.514	100.84	116.253	100.202
ENSG00000144224.16	protein_coding	UBXN4	2647.62	0.22708	0.000448443	54.9757	53.0147	55.5928	67.4045	72.5399	72.1431
ENSG00000084090.13	protein_coding	STARD7	2647.4	-0.407641	1.04797e-11	78.015	76.8439	70.812	64.515	61.6781	62.1586
ENSG00000172534.13	protein_coding	HCFC1	2644.56	0.0862818	0.230935	20.029	19.4519	20.5703	23.0482	24.0875	23.4792
ENSG00000131508.15	protein_coding	UBE2D2	2644.36	0.0665694	0.374706	167.309	171.456	160.138	197.025	183.768	198.219
ENSG00000174695.9	protein_coding	TMEM167A	2642.88	0.123491	0.0745208	84.9428	84.7124	77.4495	102.517	99.5401	95.8339
ENSG00000105221.16	protein_coding	AKT2	2641.62	-0.340643	2.39115e-09	112.854	108.657	114.121	98.7199	96.6344	98.206
ENSG00000105738.10	protein_coding	SIPA1L3	2638.09	0.208123	0.0338259	37.2709	31.0308	36.2957	47.2122	47.1232	39.4175
ENSG00000170540.14	protein_coding	ARL6IP1	2636.46	-0.0970352	0.725911	123.97	108.529	113.9	119.498	143.302	95.9912
ENSG00000127616.17	protein_coding	SMARCA4	2634.79	-0.303737	0.000180915	44.6836	53.938	49.2096	41.127	46.8112	44.8523
ENSG00000166747.12	protein_coding	AP1G1	2634.18	0.423564	3.98892e-12	31.9506	34.892	31.6806	47.6262	48.305	50.5685
ENSG00000159131.16	protein_coding	GART	2634.11	-0.897832	1.41617e-56	86.1955	93.1919	91.6168	53.4786	54.5194	53.1676
ENSG00000099875.14	protein_coding	MKNK2	2632.29	-1.21884	1.1294e-91	120.774	117.523	126.74	60.2842	57.5197	55.835
ENSG00000170471.14	protein_coding	RALGAPB	2631.08	0.499115	6.8396e-21	23.7894	23.5179	23.1537	36.7937	36.4662	37.0233
ENSG00000160211.15	protein_coding	G6PD	2630.55	-0.792673	5.65642e-40	117.766	115.368	116.092	77.9004	68.9805	76.6126
ENSG00000102265.11	protein_coding	TIMP1	2630.36	-0.398522	3.4746e-06	309.865	285.644	295.375	258.534	275.127	214.342
ENSG00000189221.9	protein_coding	MAOA	2629.91	1.4647	4.55222e-95	33.7153	29.1334	29.2591	89.3539	94.1376	97.4045
ENSG00000126461.14	protein_coding	SCAF1	2628.55	0.227443	0.000786406	59.4241	54.5584	53.4626	70.0802	73.7709	73.1158
ENSG00000008517.16	protein_coding	IL32	2625.45	3.89142	4.20438e-301	31.5829	30.2006	33.7059	519.95	530.906	516.671
ENSG00000104738.16	protein_coding	MCM4	2624.39	-0.829292	1.08977e-51	65.4308	66.3143	66.0153	40.417	42.2232	40.6948
ENSG00000100811.11	protein_coding	YY1	2624.13	-0.155757	0.0279976	80.5213	79.5031	74.418	76.0175	74.4413	82.7095
ENSG00000170004.16	protein_coding	CHD3	2624.07	0.188159	0.00896801	36.9686	32.9007	34.677	42.6458	43.4929	45.6798
ENSG00000103495.13	protein_coding	MAZ	2620.35	-0.681451	2.25286e-27	127.915	128.72	127.195	93.3308	90.9884	80.7521
ENSG00000183696.13	protein_coding	UPP1	2620.14	-0.732432	2.01574e-34	225.218	223.828	220.01	160.322	140.955	144.589
ENSG00000125971.16	protein_coding	DYNLRB1	2619.67	0.0333159	0.696803	395.193	377.58	377.307	423.932	442.119	437.053
ENSG00000132128.16	protein_coding	LRRC41	2617.96	-0.0208072	0.817794	59.1835	62.5591	64.1327	69.1978	67.9758	65.9039
ENSG00000157106.16	protein_coding	SMG1	2616.06	0.408506	3.87481e-10	15.4844	15.9226	15.3246	21.4467	24.205	23.0527
ENSG00000111667.13	protein_coding	USP5	2614.12	-0.0228368	0.885232	79.731	65.5162	71.9029	74.4239	91.4172	70.7344
ENSG00000103194.15	protein_coding	USP10	2610.22	-0.234365	4.53553e-05	75.65	79.6006	78.4432	74.2405	71.1905	74.8141
ENSG00000175220.11	protein_coding	ARHGAP1	2609.92	0.344698	1.06447e-08	54.0575	51.5125	51.033	75.5061	74.7441	69.8519
ENSG00000125817.7	protein_coding	CENPB	2609.89	-0.402174	4.13361e-10	87.9149	83.8585	81.5387	67.0203	72.9933	72.2876
ENSG00000107263.18	protein_coding	RAPGEF1	2609.12	-0.0767248	0.325964	44.5034	42.4584	39.7598	44.029	44.7886	44.1389
ENSG00000014641.17	protein_coding	MDH1	2606.17	-0.483659	5.35777e-17	157.104	161.695	163.389	128.279	131.759	121.865
ENSG00000101972.18	protein_coding	STAG2	2598.7	-0.140608	0.222742	54.7344	55.2151	53.6926	66.3917	50.5097	47.8083
ENSG00000119487.16	protein_coding	MAPKAP1	2597.83	-0.0505409	0.580381	96.1271	93.7355	85.8872	103.233	92.5972	98.9145
ENSG00000124164.15	protein_coding	VAPB	2597.74	0.293029	2.08391e-07	59.949	58.4634	58.011	82.623	78.5743	78.1312
ENSG00000089063.14	protein_coding	TMEM230	2593.27	0.0683452	0.327214	146.189	149.445	143.07	170.36	165.824	173.498
ENSG00000183207.12	protein_coding	RUVBL2	2592.98	-0.896636	4.88313e-53	188.397	179.842	180.174	113.352	109.21	103.508
ENSG00000100823.11	protein_coding	APEX1	2591.38	-0.818327	4.18269e-46	203.396	194.234	195.963	121.299	124.342	127.259
ENSG00000047410.13	protein_coding	TPR	2590.88	0.0329917	0.733989	25.9088	29.7632	26.8093	32.5543	29.8988	31.0796
ENSG00000198492.15	protein_coding	YTHDF2	2590.84	0.00744342	0.938248	67.68	70.9336	69.8679	77.258	74.5966	80.5744
ENSG00000186575.17	protein_coding	NF2	2590.65	0.398375	3.54956e-10	42.1719	39.8774	40.3141	57.6952	62.7755	58.0243
ENSG00000108854.15	protein_coding	SMURF2	2590.01	1.14304	1.87745e-78	40.5949	42.5413	37.1463	99.1559	95.8836	99.0984
ENSG00000143252.14	protein_coding	SDHC	2588.83	-0.0243148	0.777137	207.311	206.541	213.701	229.312	231.767	222.436
ENSG00000105928.13	protein_coding	DFNA5	2588.61	-0.194305	0.000986867	113.073	112.222	113.026	108.672	106.386	112.572
ENSG00000141644.17	protein_coding	MBD1	2588.3	0.341054	5.75621e-07	69.8631	66.2466	65.6165	102.178	87.1084	93.7129
ENSG00000155380.11	protein_coding	SLC16A1	2586.35	-0.102681	0.205516	59.7831	60.0577	58.6492	59.1256	66.6128	58.3546
ENSG00000116030.16	protein_coding	SUMO1	2585.41	-0.162238	0.0125178	222.329	217.13	215.247	208.727	213.232	226.203
ENSG00000154518.9	protein_coding	ATP5G3	2585.28	-0.498889	2.94205e-18	274.314	277.962	265.975	208.934	220.992	211.357
ENSG00000169764.14	protein_coding	UGP2	2582.98	0.402905	3.53598e-12	88.4552	91.9468	87.9665	129.333	136.154	127.637
ENSG00000005893.15	protein_coding	LAMP2	2582.48	0.40423	5.12939e-13	65.9624	71.2802	67.4247	101.805	99.9171	98.5254
ENSG00000179820.15	protein_coding	MYADM	2582.45	1.07916	5.26115e-86	45.6819	43.7775	42.8734	104.079	102.686	102.562
ENSG00000197586.12	protein_coding	ENTPD6	2582.07	-0.627601	2.44892e-31	109.059	107.327	106.853	78.613	75.7899	77.3716
ENSG00000116237.15	protein_coding	ICMT	2580.65	-0.121542	0.0489408	56.3363	55.3935	54.7994	57.9141	56.1078	55.4527
ENSG00000104413.15	protein_coding	ESRP1	2579.96	-0.238991	7.22551e-05	60.5452	62.4459	57.9545	57.5416	57.6408	54.5854
ENSG00000204217.12	protein_coding	BMPR2	2579.32	1.5158	5.16522e-123	9.83957	11.2645	9.65951	32.6009	32.9131	32.0334
ENSG00000171530.13	protein_coding	TBCA	2579.22	-0.585322	3.46764e-25	545.227	540.817	567.821	404.63	408.02	408.397
ENSG00000167881.14	protein_coding	SRP68	2579	0.0752256	0.339297	72.3489	70.8246	70.8659	80.4529	88.0314	81.1855
ENSG00000017797.11	protein_coding	RALBP1	2571.97	-0.0173348	0.86942	43.8488	48.3499	49.5501	51.3153	53.8999	50.0199
ENSG00000130396.20	protein_coding	MLLT4	2571.73	0.129137	0.0770248	40.2107	43.1922	41.9238	53.3132	51.7054	46.8747
ENSG00000132405.18	protein_coding	TBC1D14	2567.83	-0.238309	0.000130136	44.0463	46.5895	46.9231	41.9388	44.6075	42.6763
ENSG00000122861.15	protein_coding	PLAU	2565.97	1.79248	4.27345e-209	38.1321	35.4281	36.6035	144.15	140.68	136.94
ENSG00000129559.12	protein_coding	NEDD8	2565.52	0.0238073	0.794295	360.805	341.016	350.646	384.547	397.871	402.422
ENSG00000130821.15	protein_coding	SLC6A8	2563	-0.387042	1.43675e-07	83.9076	77.8657	80.6343	74.2382	69.4584	61.558
ENSG00000204574.12	protein_coding	ABCF1	2562.85	0.440631	1.19225e-10	65.3348	61.4551	63.8752	90.8474	92.6577	103.225
ENSG00000166847.9	protein_coding	DCTN5	2562.13	0.115067	0.184004	61.523	52.8405	53.3249	65.6436	68.7651	66.3159
ENSG00000105063.18	protein_coding	PPP6R1	2561.02	0.125665	0.0459537	46.5391	49.8671	47.7092	58.1045	58.6494	57.5126
ENSG00000109790.16	protein_coding	KLHL5	2559.67	0.354868	2.02749e-08	65.6979	70.0536	66.2531	90.5622	99.2687	96.4195
ENSG00000103018.16	protein_coding	CYB5B	2558.66	-0.323003	1.22988e-05	126.1	127.135	120.433	111.979	119.454	99.2949
ENSG00000123505.15	protein_coding	AMD1	2557.98	-0.317033	4.09108e-08	75.7626	80.1775	74.8668	67.799	69.4963	67.9754
ENSG00000182473.21	protein_coding	EXOC7	2556.65	0.368863	2.22296e-10	39.8934	41.5329	39.1126	59.4256	54.7155	58.3445
ENSG00000124882.3	protein_coding	EREG	2556.09	-1.26917	3.88715e-96	73.9325	80.5766	75.6939	37.0173	35.635	33.1599
ENSG00000154380.17	protein_coding	ENAH	2552.97	-0.125855	0.105258	72.4049	72.4094	80.7037	74.3676	75.8279	78.833
ENSG00000174243.9	protein_coding	DDX23	2552.67	0.132322	0.0585547	65.4698	67.5762	72.02	81.2544	83.8784	84.0164
ENSG00000162493.16	protein_coding	PDPN	2551.57	4.71533	5.15582e-300	8.65506	8.52636	6.69621	230.333	221.426	233.723
ENSG00000133835.14	protein_coding	HSD17B4	2551.44	-0.250596	0.0026602	97.4524	90.7367	89.2392	83.9761	95.6988	78.4976
ENSG00000105373.18	protein_coding	GLTSCR2	2549.47	-0.770978	6.92985e-32	215.722	190.49	204.405	134.196	132.985	128.786
ENSG00000248527.1	unprocessed_pseudogene	MTATP6P1	2548.65	-0.664167	1.34125e-19	515.489	446.195	467.135	357.849	311.495	329.006
ENSG00000156639.11	protein_coding	ZFAND3	2547.51	0.537037	6.37275e-18	58.229	65.3725	60.7211	104.528	95.832	96.1949
ENSG00000169895.5	protein_coding	SYAP1	2547.05	0.176515	0.00241871	30.1643	30.6369	30.244	39.225	37.6341	37.1274
ENSG00000148337.20	protein_coding	CIZ1	2547.02	0.140193	0.017909	75.0144	75.2807	74.6526	92.6058	90.0808	91.9613
ENSG00000175215.10	protein_coding	CTDSP2	2545.13	0.122215	0.183345	45.0613	43.0896	43.9483	47.9295	53.0009	58.488
ENSG00000066322.13	protein_coding	ELOVL1	2544.13	0.307741	2.29157e-08	132.941	133.743	134.261	182.839	181.423	185.62
ENSG00000119689.14	protein_coding	DLST	2543.4	0.04749	0.623772	74.7957	78.3653	70.0676	92.0798	79.6577	83.8063
ENSG00000022277.12	protein_coding	RTFDC1	2542.15	0.00900103	0.930648	132.136	121.098	121.536	135.713	140.674	140.907
ENSG00000065526.10	protein_coding	SPEN	2541.94	0.613324	6.93846e-11	13.5585	14.5732	13.0124	19.5104	25.5762	24.6112
ENSG00000144118.13	protein_coding	RALB	2540.96	0.373462	2.92535e-11	84.9318	88.9847	90.4086	127.257	125.847	126.513
ENSG00000078140.13	protein_coding	UBE2K	2540.16	-0.0154538	0.897224	109.535	103.662	109.296	106.513	121.573	125.53
ENSG00000198176.12	protein_coding	TFDP1	2537.3	-0.455486	8.08502e-16	105.573	102.672	100.359	83.7364	80.902	84.5888
ENSG00000125753.13	protein_coding	VASP	2536.16	0.0702284	0.364809	90.305	91.2862	82.7298	102.894	103.075	101.238
ENSG00000127837.9	protein_coding	AAMP	2532.09	-0.260072	0.0022126	144.256	125.151	121.516	112.648	120.856	127.845
ENSG00000083799.17	protein_coding	CYLD	2528.95	1.44852	5.61935e-98	31.0892	32.2096	28.4857	86.8549	92.314	98.2774
ENSG00000164346.9	protein_coding	NSA2	2526.62	-0.460985	2.17211e-09	278.912	235.921	254.601	198.015	201.983	218.68
ENSG00000182087.12	protein_coding	TMEM259	2522.04	0.226776	0.0015255	94.7788	89.1225	85.1643	124.828	113.845	109.59
ENSG00000241837.6	protein_coding	ATP5O	2521.39	-0.695006	2.33318e-28	297.192	295.214	304.252	191.951	207.308	214.607
ENSG00000119917.13	protein_coding	IFIT3	2521.33	0.289385	1.2289e-06	64.7572	70.1042	69.5953	91.274	92.0645	93.7878
ENSG00000167005.13	protein_coding	NUDT21	2520.01	-0.605154	1.17515e-13	132.848	128.101	113.73	101.736	88.8022	82.1928
ENSG00000134108.12	protein_coding	ARL8B	2519.88	0.367986	5.54697e-09	73.5473	69.7388	65.6173	103.25	97.9627	96.9741
ENSG00000103275.19	protein_coding	UBE2I	2519.83	-0.390269	1.14127e-09	154.326	157.921	167.219	142.842	134.777	127.756
ENSG00000148730.6	protein_coding	EIF4EBP2	2518.48	0.505222	2.64511e-20	20.3145	20.9494	19.8991	31.902	32.3044	31.9759
ENSG00000160888.6	protein_coding	IER2	2518.26	-0.187349	0.00297529	104.598	104.812	103.819	102.938	95.8941	106.115
ENSG00000144895.11	protein_coding	EIF2A	2518.05	-0.54466	7.74763e-18	125.725	139.651	141.089	102.79	105.026	101.11
ENSG00000110619.16	protein_coding	CARS	2517.94	0.0832537	0.229683	70.6216	70.3493	73.7364	84.8459	83.2865	83.8781
ENSG00000076067.11	protein_coding	RBMS2	2514.74	-0.0875016	0.386377	43.1148	41.1403	43.4373	46.8439	47.4208	38.8351
ENSG00000143368.9	protein_coding	SF3B4	2514.7	0.404446	4.1408e-11	79.7552	78.1891	74.375	109.071	115.872	115.467
ENSG00000168710.17	protein_coding	AHCYL1	2512.68	-0.377406	6.6835e-08	62.558	60.191	57.0693	48.7307	54.8398	49.6616
ENSG00000129515.18	protein_coding	SNX6	2512.07	0.0786515	0.429318	119.326	104.424	114.419	133.385	140.265	121.508
ENSG00000013306.15	protein_coding	SLC25A39	2511.66	-0.241393	7.29267e-05	133.257	135.943	135.181	134.125	120.526	124.43
ENSG00000101166.15	protein_coding	PRELID3B	2508.48	-0.343932	4.64951e-09	123.671	120.809	126.906	106.483	108.036	109.672
ENSG00000176597.11	protein_coding	B3GNT5	2508.1	0.150224	0.0525853	56.5636	59.9786	54.3972	67.0684	75.327	67.7434
ENSG00000160551.10	protein_coding	TAOK1	2507.38	0.774389	1.70093e-05	12.1323	13.1314	17.0291	26.0035	28.8376	25.2858
ENSG00000128829.11	protein_coding	EIF2AK4	2505.91	-0.417689	5.44995e-13	40.727	41.4641	40.7297	32.7966	34.8263	34.3394
ENSG00000067704.9	protein_coding	IARS2	2505.01	-0.34048	1.63426e-09	58.5304	61.3243	59.9223	53.0759	53.2145	51.0371
ENSG00000160216.18	protein_coding	AGPAT3	2503.68	-0.40558	4.18403e-12	55.4188	55.2823	57.3982	45.6642	47.2993	47.6855
ENSG00000204435.13	protein_coding	CSNK2B	2503.57	-0.133275	0.0415826	229.907	239.202	245.008	242.202	232.69	247.058
ENSG00000184292.6	protein_coding	TACSTD2	2503.27	-0.409822	5.50045e-13	100.787	99.8	98.8984	81.9975	81.8886	85.9391
ENSG00000101346.12	protein_coding	POFUT1	2499.59	-0.234508	0.000878897	42.0526	45.8982	42.7318	38.5028	41.143	43.4993
ENSG00000165672.6	protein_coding	PRDX3	2499.45	-0.705003	4.58327e-35	170.286	184.413	171.579	121.084	119.209	117.478
ENSG00000197045.12	protein_coding	GMFB	2498.94	0.293649	5.13859e-05	74.1412	66.0614	65.6235	91.6544	89.2537	98.213
ENSG00000120742.10	protein_coding	SERP1	2498.64	0.358442	3.08771e-08	64.6042	74.6044	69.9859	101.385	96.0592	100.036
ENSG00000017260.19	protein_coding	ATP2C1	2498.21	0.206622	0.0112809	51.3362	49.2244	55.1702	73.4522	63.2973	62.3889
ENSG00000126822.16	protein_coding	PLEKHG3	2494.48	0.0363085	0.676543	62.1783	62.6656	59.2063	67.7344	69.0024	72.4152
ENSG00000164134.12	protein_coding	NAA15	2493.38	-0.295261	1.25148e-06	48.1408	51.0997	46.8434	43.8405	45.1068	42.9288
ENSG00000134762.16	protein_coding	DSC3	2492.21	0.335289	4.79012e-05	26.6173	32.1063	32.1582	44.9998	39.1974	43.0043
ENSG00000169217.8	protein_coding	CD2BP2	2491.81	0.119794	0.235537	93.2385	80.4038	92.0528	97.6149	107.413	114.704
ENSG00000140943.16	protein_coding	MBTPS1	2490.38	-0.164316	0.00868257	43.1648	46.4981	44.554	44.9222	44.8914	42.9255
ENSG00000029153.14	protein_coding	ARNTL2	2489.14	-0.496425	4.4139e-12	58.8937	62.132	58.1698	43.9333	51.4169	45.3574
ENSG00000182831.11	protein_coding	C16orf72	2487.25	0.289841	8.87579e-06	22.1255	24.1071	23.1555	31.2344	32.9777	29.7849
ENSG00000177885.13	protein_coding	GRB2	2486.36	0.191743	0.00704606	55.5576	53.3851	51.6266	65.8264	72.1141	65.027
ENSG00000187555.14	protein_coding	USP7	2486.15	-0.107615	0.0985515	47.9731	50.5348	48.2879	50.9703	48.8699	51.1951
ENSG00000111885.6	protein_coding	MAN1A1	2484.06	-0.564922	3.68185e-23	54.9565	56.8576	53.3563	40.4653	41.2469	42.0524
ENSG00000168175.14	protein_coding	MAPK1IP1L	2482.71	0.230605	6.97497e-05	76.276	75.8867	74.5773	96.6893	98.4673	99.5781
ENSG00000091039.16	protein_coding	OSBPL8	2481.11	0.437536	1.73405e-15	32.5123	33.963	33.532	51.2747	48.894	49.9939
ENSG00000075223.13	protein_coding	SEMA3C	2480.55	1.73179	5.21714e-184	20.6177	22.5929	22.2636	82.1809	76.8914	82.3155
ENSG00000116754.13	protein_coding	SRSF11	2480.33	0.255687	5.10964e-05	91.3233	98.7237	93.2441	130.392	117.738	126.809
ENSG00000077097.14	protein_coding	TOP2B	2479.02	-0.264083	0.00416671	38.576	42.0249	49.2726	42.585	39.5381	37.7313
ENSG00000116478.11	protein_coding	HDAC1	2477.43	-0.0608336	0.409173	89.7106	93.0678	88.2456	94.7817	97.0763	96.0162
ENSG00000115875.18	protein_coding	SRSF7	2475.92	-0.537083	1.15252e-19	201.372	210.572	195.725	150.075	154.526	159.48
ENSG00000114030.12	protein_coding	KPNA1	2474.41	0.199117	0.003092	71.2913	66.2773	69.6849	85.9141	91.1646	86.2538
ENSG00000155254.12	protein_coding	MARVELD1	2474.11	-0.278134	8.39701e-07	66.73	68.3012	67.4123	61.5783	60.5534	62.9136
ENSG00000188021.8	protein_coding	UBQLN2	2472.46	1.31836	2.88515e-121	27.4342	27.9297	27.1646	77.0736	77.7534	73.1416
ENSG00000113048.16	protein_coding	MRPS27	2471.8	-0.858893	7.25523e-40	90.2831	92.8907	89.9966	51.3878	57.853	57.7626
ENSG00000173039.18	protein_coding	RELA	2471.76	0.825178	6.19832e-42	51.9589	51.8643	56.389	107.418	105.593	101.423
ENSG00000138434.16	protein_coding	SSFA2	2469.71	0.0524027	0.615565	44.3834	42.0464	38.8935	44.8312	50.784	48.1986
ENSG00000109736.14	protein_coding	MFSD10	2469.12	0.0662209	0.454326	122.127	118.602	117.068	151.182	133.85	129.541
ENSG00000130638.15	protein_coding	ATXN10	2468.5	-0.442078	6.95759e-14	110.153	110.386	115.187	95.6817	88.1766	89.9491
ENSG00000165949.12	protein_coding	IFI27	2461.41	-0.307308	3.34525e-06	632.01	620.754	609.769	527.995	590.654	548.165
ENSG00000149091.15	protein_coding	DGKZ	2458.99	-0.0196051	0.840219	63.1052	61.7747	56.8492	68.4009	64.2378	65.7936
ENSG00000129103.17	protein_coding	SUMF2	2457.77	-0.591924	1.38546e-24	128.609	131.72	125.759	96.6073	89.7781	97.5063
ENSG00000056097.15	protein_coding	ZFR	2456.81	0.306098	5.1523e-08	40.0485	39.3807	39.1358	53.9439	53.781	54.6143
ENSG00000128340.14	protein_coding	RAC2	2456.36	-0.0869073	0.293845	137.822	136.319	134.807	150.399	146.358	129.581
ENSG00000186522.14	protein_coding	2022-09-10	2455.47	0.256212	8.02969e-05	81.3088	87.4599	84.6745	107.041	116.583	111.976
ENSG00000100911.14	protein_coding	PSME2	2454.86	0.0909881	0.175398	252.481	251.354	256.378	299.125	293.716	304.349
ENSG00000166949.15	protein_coding	SMAD3	2452.85	-0.273136	1.823e-06	48.0182	47.1682	48.1973	43.7058	43.6041	44.139
ENSG00000164405.10	protein_coding	UQCRQ	2449.26	-0.260847	1.96296e-05	375.059	395.364	382.277	342.433	361.305	362.597
ENSG00000049245.12	protein_coding	VAMP3	2447.8	0.546598	1.07584e-20	77.7143	82.5948	83.9203	130.468	134.547	130.513
ENSG00000198700.9	protein_coding	IPO9	2445.32	-0.429552	3.17383e-06	45.1467	39.3401	46.6715	35.8685	31.9327	40.2237
ENSG00000126261.12	protein_coding	UBA2	2444.57	-0.647371	2.08855e-17	117.896	114.474	121.273	81.8443	92.6204	75.6932
ENSG00000162521.18	protein_coding	RBBP4	2442.8	-0.268867	6.19264e-05	129.101	121.547	123.66	109.489	120.309	114.089
ENSG00000271303.1	protein_coding	SRXN1	2441.74	-0.0966154	0.160171	72.9407	73.6037	71.2553	73.2534	75.1489	77.3148
ENSG00000088812.17	protein_coding	ATRN	2440.16	0.0551029	0.471379	24.7016	25.6977	26.0664	29.4232	29.7961	28.8334
ENSG00000176170.13	protein_coding	SPHK1	2437.45	1.32636	4.46425e-115	62.9025	65.1871	62.6269	186.117	174.633	168.944
ENSG00000130779.19	protein_coding	CLIP1	2436.95	0.259067	0.00019398	33.5978	33.0273	31.5124	45.2072	39.6627	45.2425
ENSG00000197535.14	protein_coding	MYO5A	2435.54	0.442863	3.84659e-10	18.4325	21.2382	19.4289	28.1212	31.1514	29.7911
ENSG00000150782.11	protein_coding	IL18	2433.98	0.0604258	0.401548	196.531	201.309	200.621	231.284	227.048	233.302
ENSG00000204389.9	protein_coding	HSPA1A	2433.63	0.906665	6.86183e-60	49.9898	48.2162	48.8195	104.506	100.928	99.6477
ENSG00000042493.15	protein_coding	CAPG	2433.26	0.0957715	0.151433	191.192	194.437	199.607	234.278	227.611	231.247
ENSG00000078674.17	protein_coding	PCM1	2432.89	-0.335435	0.00109087	38.4991	50.3722	39.4348	42.0737	34.3781	36.2349
ENSG00000105202.7	protein_coding	FBL	2432.6	-1.32661	3.74153e-78	297.194	280.297	297.148	133.498	137.082	115.5
ENSG00000186350.9	protein_coding	RXRA	2432.17	-0.569603	1.48754e-22	50.9741	50.6471	48.2271	36.6512	38.2368	36.9449
ENSG00000039523.18	protein_coding	FAM65A	2428.94	0.553668	2.64931e-15	38.1187	41.9767	37.3611	69.3913	61.8583	59.7602
ENSG00000182541.17	protein_coding	LIMK2	2428.38	0.069553	0.377589	76.4727	77.8387	80.685	95.5169	86.0922	91.84
ENSG00000145715.14	protein_coding	RASA1	2428.34	0.493468	1.13082e-15	39.3798	44.3609	42.5452	66.1373	66.8896	64.1866
ENSG00000170581.13	protein_coding	STAT2	2424.41	0.693365	2.43945e-31	56.3493	57.9005	58.1716	109.867	100.143	98.9133
ENSG00000114686.8	protein_coding	MRPL3	2424.29	-0.751438	1.53958e-36	163.5	165.028	158.181	109.517	100.165	110.745
ENSG00000127947.15	protein_coding	PTPN12	2423.73	0.377052	2.20739e-10	58.5927	58.6371	58.9697	82.0636	83.4886	88.0412
ENSG00000196591.11	protein_coding	HDAC2	2423.05	-0.509952	5.84721e-16	142.202	161.505	154.585	121.015	119.739	116.074
ENSG00000124226.10	protein_coding	RNF114	2421.41	-0.194513	0.0311542	115.235	125.822	122.303	133.502	114.677	103.872
ENSG00000008018.8	protein_coding	PSMB1	2420.69	-0.37591	8.10705e-10	259.06	267.928	258.674	235.292	225.462	209.604
ENSG00000119396.10	protein_coding	RAB14	2420.45	-0.0656249	0.358941	49.7892	50.189	49.9037	52.546	52.2517	53.899
ENSG00000177879.14	protein_coding	AP3S1	2418.57	0.108278	0.165071	140.287	134.333	134.491	153.522	170.275	164.546
ENSG00000164880.15	protein_coding	INTS1	2416.69	0.0926162	0.258271	26.0274	25.8919	27.1776	33.801	30.3837	29.245
ENSG00000103035.10	protein_coding	PSMD7	2414.67	-0.182697	0.0101034	154.737	147.491	148.437	159.075	140.04	140.531
ENSG00000172493.20	protein_coding	AFF1	2413.69	0.856949	7.59233e-34	17.745	15.7707	16.7041	31.4797	34.9172	34.1867
ENSG00000100300.17	protein_coding	TSPO	2411.7	-0.22006	0.00265355	287.931	314.13	305.141	314.739	267.63	280.702
ENSG00000003402.19	protein_coding	CFLAR	2409.42	0.365431	4.02763e-07	53.5245	63.2615	58.5549	84.0558	79.0087	87.43
ENSG00000129353.14	protein_coding	SLC44A2	2409.27	-0.280084	1.28894e-05	65.705	60.6409	61.8881	59.7603	55.5894	56.1897
ENSG00000092010.14	protein_coding	PSME1	2408.56	-0.599566	5.60639e-27	250.797	247.924	244.059	186.075	175.961	180.964
ENSG00000147459.17	protein_coding	DOCK5	2407.74	-0.0264067	0.770886	22.925	23.0002	23.3093	24.7586	26.1738	24.3438
ENSG00000196961.12	protein_coding	AP2A1	2404.03	0.023004	0.801041	51.4331	51.0147	50.7171	60.146	54.4441	57.787
ENSG00000099812.8	protein_coding	MISP	2403.77	1.21725	1.1237e-96	38.192	36.0367	36.1771	94.9398	96.6777	92.3129
ENSG00000025796.13	protein_coding	SEC63	2400.9	0.286087	0.00372042	38.741	46.7642	40.707	51.8474	53.6823	65.1347
ENSG00000093000.18	protein_coding	NUP50	2399.55	0.10444	0.142257	41.0657	43.5586	39.4148	49.9574	49.6706	48.1116
ENSG00000122884.12	protein_coding	P4HA1	2397.95	0.716269	1.78111e-35	49.6808	54.2176	52.4031	97.1936	92.0883	95.5916
ENSG00000124228.14	protein_coding	DDX27	2396.32	-0.0543851	0.514376	70.1961	66.7309	64.6735	70.1427	72.7893	71.9278
ENSG00000108349.15	protein_coding	CASC3	2395.46	0.106897	0.155569	41.1863	43.5961	41.8462	49.154	48.3727	53.7276
ENSG00000115339.13	protein_coding	GALNT3	2395.34	0.588452	4.57117e-17	56.6976	63.2754	54.059	92.6589	99.9328	97.39
ENSG00000105355.8	protein_coding	PLIN3	2393.98	0.342135	3.5625e-09	70.8144	69.7618	70.4204	102.604	95.0517	98.605
ENSG00000213977.7	protein_coding	TAX1BP3	2393.73	0.828277	4.5344e-50	99.7167	100.682	96.9939	191.859	196.977	196.039
ENSG00000072786.12	protein_coding	STK10	2390.87	0.893179	9.38769e-46	23.6559	21.7016	22.5879	44.9117	47.5161	47.2093
ENSG00000019144.17	protein_coding	PHLDB1	2388.82	0.523133	4.06626e-15	45.3738	46.581	44.8642	79.5379	70.5021	67.8491
ENSG00000130227.16	protein_coding	XPO7	2387.42	-0.429379	1.12641e-10	40.2607	41.945	45.8116	34.9707	34.9742	35.4267
ENSG00000108861.8	protein_coding	DUSP3	2387.06	0.618736	6.06412e-24	36.0254	36.347	35.3874	58.6859	64.1754	60.372
ENSG00000169991.10	protein_coding	IFFO2	2381.6	0.509404	1.06725e-15	28.9628	27.2077	25.6234	42.6358	42.6077	43.5646
ENSG00000113552.15	protein_coding	GNPDA1	2380.69	-0.3497	1.17126e-06	96.2237	101.05	102.06	83.2787	82.0883	95.4159
ENSG00000115641.18	protein_coding	FHL2	2379.25	-0.368922	6.4763e-11	137.367	137.339	134.676	118.49	118.224	114.34
ENSG00000124151.18	protein_coding	NCOA3	2379.1	0.417711	9.24317e-13	22.3469	22.558	21.6734	33.3155	33.6507	31.4926
ENSG00000140740.10	protein_coding	UQCRC2	2379.05	-0.392295	2.42527e-11	162.352	157.002	156.199	136.314	128.596	136.403
ENSG00000131165.14	protein_coding	CHMP1A	2378.35	0.282752	2.1462e-06	69.6215	69.7333	69.7406	91.0357	95.0157	95.7959
ENSG00000185627.17	protein_coding	PSMD13	2378.25	-0.165524	0.0124087	180.904	186.156	191.949	189.597	187.402	175.265
ENSG00000136802.11	protein_coding	LRRC8A	2375.47	-0.821924	6.39128e-46	62.4698	63.7622	65.9522	40.6677	40.8221	38.9501
ENSG00000067334.13	protein_coding	DNTTIP2	2375.38	0.209039	0.00281842	61.1835	65.8342	60.8908	75.8091	83.4853	81.3982
ENSG00000138413.13	protein_coding	IDH1	2372.26	-0.332479	2.05617e-07	87.5165	87.2255	94.5115	79.1103	80.6379	77.1131
ENSG00000111481.9	protein_coding	COPZ1	2371.14	-0.0124801	0.914293	162.824	159.085	177.402	175.513	194.079	178.759
ENSG00000097007.17	protein_coding	ABL1	2370.43	0.536643	1.2619e-17	28.7377	30.0619	29.614	45.4914	49.9928	46.6765
ENSG00000087191.12	protein_coding	PSMC5	2370.34	-0.0765461	0.32024	137.929	130.08	138.505	147.121	138.899	140.909
ENSG00000101350.7	protein_coding	KIF3B	2370.33	0.089776	0.224958	25.81	26.5673	25.0781	29.2633	31.1475	30.8903
ENSG00000239672.7	protein_coding	NME1	2369.54	-1.13032	5.46443e-86	309.81	300.007	303.906	151.824	154.594	155.959
ENSG00000149357.9	protein_coding	LAMTOR1	2368.63	-0.503069	2.00477e-19	195.231	199.906	197.971	155.024	151.233	157.592
ENSG00000124356.15	protein_coding	STAMBP	2365.61	-0.0230395	0.798507	118.461	122.561	119.439	127.323	130.917	135.054
ENSG00000141568.20	protein_coding	FOXK2	2364.96	-0.194459	0.0445778	47.9125	45.6608	49.1265	44.1639	52.6976	41.3571
ENSG00000146676.7	protein_coding	PURB	2363.26	0.539516	3.0635e-18	16.6785	17.9273	16.4669	26.4696	28.2156	27.6024
ENSG00000010292.12	protein_coding	NCAPD2	2361.76	-1.4865	4.33987e-103	57.9503	52.3611	54.0833	21.5796	22.9486	20.397
ENSG00000103966.10	protein_coding	EHD4	2361.46	0.32185	1.56444e-08	23.5073	23.1343	22.5639	32.3547	31.7797	31.6101
ENSG00000278540.4	protein_coding	ACACA	2359.81	-0.734276	2.1496e-17	28.4219	35.4223	35.4428	23.9996	21.397	20.7932
ENSG00000119655.9	protein_coding	NPC2	2354.93	0.00812437	0.943158	266.459	263.256	274.207	312.152	311.02	272.371
ENSG00000122863.5	protein_coding	CHST3	2354.92	0.926554	2.34106e-54	16.197	16.1271	16.3394	33.0892	35.5672	33.7931
ENSG00000048140.17	protein_coding	TSPAN17	2353.6	0.527869	2.86262e-18	63.3187	60.0333	60.211	95.0287	97.27	100.707
ENSG00000057294.14	protein_coding	PKP2	2353.28	0.284125	1.56117e-06	39.4777	42.3513	39.5109	55.2383	53.5945	54.9632
ENSG00000113387.11	protein_coding	SUB1	2352.94	-0.174184	0.0160946	236.524	257.715	236.731	232.362	231.055	255.194
ENSG00000198380.12	protein_coding	GFPT1	2351.85	0.908762	1.27363e-22	15.3633	19.842	15.6935	39.4741	33.2569	33.2069
ENSG00000115806.12	protein_coding	GORASP2	2348.98	0.297553	3.47671e-05	85.2865	82.0169	87.3234	123.83	116.891	105.804
ENSG00000272391.5	protein_coding	POM121C	2348.58	-0.0148656	0.883691	35.0952	36.4126	35.1457	42.0995	37.6373	37.2183
ENSG00000084652.15	protein_coding	TXLNA	2348.51	0.14162	0.02684	30.4068	31.259	31.2646	37.0729	37.8796	38.7001
ENSG00000171456.16	protein_coding	ASXL1	2348.31	0.119404	0.116924	35.8282	36.0693	37.5418	42.6591	46.6802	42.3979
ENSG00000099817.11	protein_coding	POLR2E	2347.99	-0.344891	7.42515e-06	194.813	183.98	187.623	171.113	176.264	146.32
ENSG00000176105.13	protein_coding	YES1	2347.15	-0.173771	0.00988718	63.6374	70.2071	70.1441	67.7019	67.3169	65.4262
ENSG00000131435.12	protein_coding	PDLIM4	2346.4	0.704619	4.58483e-23	113.683	133.532	119.788	237.385	208.592	217.257
ENSG00000136478.7	protein_coding	TEX2	2345.73	0.115077	0.0864492	31.7419	33.5308	32.0934	38.8428	39.9439	38.0561
ENSG00000145912.8	protein_coding	NHP2	2343.18	-0.754399	9.88829e-28	382.284	386.291	385.924	273.793	257.743	226.6
ENSG00000167202.11	protein_coding	TBC1D2B	2343.17	0.977664	1.20596e-69	18.9577	19.0751	18.5544	40.8135	40.7692	41.8739
ENSG00000196937.10	protein_coding	FAM3C	2342.08	-0.179167	0.005009	93.7291	98.5144	93.0388	90.5881	93.1416	95.5352
ENSG00000012232.8	protein_coding	EXTL3	2340.7	0.206452	0.00778813	24.793	24.8844	27.8515	32.5175	34.8655	31.7084
ENSG00000138496.16	protein_coding	PARP9	2340.64	0.0426636	0.622819	51.3154	51.5353	49.0828	55.6722	58.9451	58.7288
ENSG00000085998.13	protein_coding	POMGNT1	2339.35	0.219048	0.00195159	58.6473	59.3024	58.8511	70.5699	78.3337	79.154
ENSG00000134324.11	protein_coding	LPIN1	2338.97	0.245165	0.00744786	46.034	41.3192	37.7452	60.9103	51.7041	51.462
ENSG00000112335.14	protein_coding	SNX3	2338.61	0.489003	3.42772e-18	121.731	126.676	124.89	195.203	196.101	189.287
ENSG00000168137.15	protein_coding	SETD5	2334.71	0.288935	1.19928e-06	41.6941	45.0914	44.0334	59.0742	59.0462	59.0739
ENSG00000110075.14	protein_coding	PPP6R3	2330.63	0.164837	0.0124993	54.8685	53.0911	51.6685	66.1257	68.0383	63.877
ENSG00000100393.11	protein_coding	EP300	2329.62	0.743101	1.47047e-23	15.9404	14.2507	14.686	30.5069	25.6403	27.0187
ENSG00000055917.15	protein_coding	PUM2	2329.59	-0.214047	0.00458299	46.8899	54.5949	51.5878	47.7474	51.1524	47.3786
ENSG00000115464.14	protein_coding	USP34	2327.11	0.300822	0.000621139	15.4688	19.1049	17.8292	23.063	22.4748	26.0848
ENSG00000167110.16	protein_coding	GOLGA2	2326.77	0.863649	6.92272e-34	46.3576	42.8778	41.0325	88.3267	80.8296	93.253
ENSG00000161217.11	protein_coding	PCYT1A	2325.81	0.371383	7.65362e-09	51.3291	49.5692	50.4839	71.6682	76.2624	68.9139
ENSG00000135924.15	protein_coding	DNAJB2	2324.85	1.55098	3.59373e-137	39.4319	35.7642	38.1043	125.128	123.184	118.806
ENSG00000120733.13	protein_coding	KDM3B	2323.89	0.275891	1.00959e-05	24.4674	24.2776	26.0236	33.5777	33.8083	32.8978
ENSG00000164062.12	protein_coding	APEH	2323.62	-0.763393	3.28021e-39	97.4441	100.253	100.927	67.6755	64.9986	62.1747
ENSG00000177410.12	antisense	ZFAS1	2321.53	-0.519555	3.42786e-18	420.514	412.239	397.985	308.699	316.28	325.894
ENSG00000172037.13	protein_coding	LAMB2	2320.81	0.945311	2.04515e-32	39.996	41.7048	35.2436	92.7446	78.4884	78.1007
ENSG00000135677.10	protein_coding	GNS	2320.54	0.345037	8.632e-08	29.197	32.1247	29.506	43.4331	40.4294	44.1166
ENSG00000177700.5	protein_coding	POLR2L	2320.25	-0.16639	0.00684019	349.514	353.644	352.164	345.407	353.718	342.637
ENSG00000132466.17	protein_coding	ANKRD17	2318.66	0.106638	0.143967	19.6248	21.4771	20.2479	25.6841	23.9313	23.6131
ENSG00000127526.14	protein_coding	SLC35E1	2317.53	0.739353	4.76375e-36	29.6732	30.5111	29.9246	54.7776	53.7379	58.2333
ENSG00000111142.13	protein_coding	METAP2	2316.9	-0.589422	1.97832e-15	134.956	129.68	144.746	94.6273	98.373	108.813
ENSG00000113732.8	protein_coding	ATP6V0E1	2316.64	0.574833	9.27967e-16	167.968	163.373	179.812	262.964	296.496	284.038
ENSG00000100902.10	protein_coding	PSMA6	2316.29	-0.167669	0.00743307	227.719	223.589	219.221	222.392	223.845	214.748
ENSG00000182606.14	protein_coding	TRAK1	2314.69	-0.208574	0.00199551	40.5133	39.4742	37.5952	37.4733	39.2058	35.9564
ENSG00000100714.15	protein_coding	MTHFD1	2313.93	-1.24989	1.70187e-74	92.5885	97.2223	93.9669	47.6132	45.0271	39.5506
ENSG00000167863.11	protein_coding	ATP5H	2312.68	-0.136357	0.0472848	444.132	449.155	441.907	428.187	460.78	456.896
ENSG00000165934.12	protein_coding	CPSF2	2312.29	-0.183817	0.0235079	64.1432	60.3737	60.0687	54.735	62.0487	63.2685
ENSG00000173418.11	protein_coding	NAA20	2311.16	-0.164225	0.00912447	184.733	182.374	181.224	177.519	179.202	185.498
ENSG00000198898.12	protein_coding	CAPZA2	2310.76	0.00785841	0.939064	141.072	141.254	140.913	151.538	164.435	155.375
ENSG00000068438.14	protein_coding	FTSJ1	2309.42	0.172158	0.00720247	123.924	121.653	123.311	155.121	157.613	147.349
ENSG00000167491.17	protein_coding	GATAD2A	2308.47	0.159677	0.0272136	58.3116	64.6446	60.8564	79.2724	70.9571	77.519
ENSG00000110048.11	protein_coding	OSBP	2307.41	0.46866	3.47217e-16	28.284	29.0012	27.1239	43.1322	42.6449	43.6098
ENSG00000173660.11	protein_coding	UQCRH	2306.92	-0.47097	4.24263e-12	475.911	466.482	488.861	354.569	394.947	394.636
ENSG00000069345.11	protein_coding	DNAJA2	2306.39	0.00673815	0.943158	75.559	77.8664	77.0222	86.6112	86.0018	83.9119
ENSG00000169905.12	protein_coding	TOR1AIP2	2306.24	0.454959	3.06495e-14	33.8944	35.6222	34.335	51.0756	52.1577	54.6188
ENSG00000108010.11	protein_coding	GLRX3	2305.54	-0.293446	1.62864e-06	180.93	187.817	173.996	164.359	167.06	158.972
ENSG00000196365.11	protein_coding	LONP1	2303.98	-0.308452	8.15599e-08	64.5169	66.0184	63.131	58.8535	56.9623	57.3894
ENSG00000100075.9	protein_coding	SLC25A1	2303.79	-0.177545	0.0137748	123.103	132.754	132.497	136.901	122.738	120.889
ENSG00000164308.16	protein_coding	ERAP2	2303.63	-0.166112	0.0253389	38.4249	39.332	37.5282	37.0616	35.7391	41.1363
ENSG00000159352.15	protein_coding	PSMD4	2299.73	-0.17561	0.00458766	141.421	146.779	143.708	138.54	141.999	143.24
ENSG00000155368.16	protein_coding	DBI	2297.73	-0.259612	4.95008e-05	425.635	422.563	416.645	377.426	381.716	411.499
ENSG00000184900.15	protein_coding	SUMO3	2297.36	-0.0663742	0.373243	101.572	103.645	105.709	109.295	111.07	108.655
ENSG00000110713.15	protein_coding	NUP98	2296.54	-0.120209	0.107521	34.568	36.1808	36.8854	35.0395	36.3479	38.4797
ENSG00000175334.7	protein_coding	BANF1	2296.48	-0.626215	3.1394e-24	218.971	214.814	216.483	148.149	159.8	159.003
ENSG00000164828.17	protein_coding	SUN1	2295.04	-0.158241	0.0345228	78.7119	82.7685	77.1407	86.2785	75.6408	75.0554
ENSG00000050820.16	protein_coding	BCAR1	2293.68	0.162758	0.0145763	55.984	56.0484	54.6885	72.9632	65.2172	68.4661
ENSG00000163171.7	protein_coding	CDC42EP3	2293.6	-0.21474	0.00177673	54.4559	53.9854	59.2632	52.6816	54.0527	53.4071
ENSG00000174574.15	protein_coding	AKIRIN1	2293.12	0.646538	3.54622e-25	58.6928	58.199	54.6369	95.9324	102.974	98.3577
ENSG00000134644.15	protein_coding	PUM1	2292.88	0.0524116	0.639472	37.383	40.4851	36.1344	40.2896	42.6587	48.2323
ENSG00000167770.11	protein_coding	OTUB1	2291.58	-0.0682407	0.377088	112.248	110.937	115.614	119.057	122.372	116.569
ENSG00000115234.10	protein_coding	SNX17	2290.55	-0.0860601	0.285973	87.4967	89.5866	86.9853	90.7307	97.8628	86.9263
ENSG00000183431.11	protein_coding	SF3A3	2288.14	-0.458228	9.44077e-09	106.306	90.9545	88.339	81.0734	74.1358	74.7816
ENSG00000106628.10	protein_coding	POLD2	2287.57	-0.886684	7.55368e-44	144.273	145.057	149.747	91.9866	89.9283	80.9583
ENSG00000104388.14	protein_coding	RAB2A	2286.47	0.427063	1.53465e-13	109.547	115.743	113.453	169.459	170.994	164.38
ENSG00000137767.13	protein_coding	SQRDL	2284.33	-1.19094	4.28589e-97	129.314	132.98	128.881	63.8465	64.2503	61.6995
ENSG00000100888.12	protein_coding	CHD8	2283.98	0.710387	1.68135e-15	27.7052	28.4522	22.3981	45.1179	51.1089	45.9609
ENSG00000146007.10	protein_coding	ZMAT2	2281.73	-0.0167381	0.888143	155.274	135.296	146.583	151.012	162.175	164.959
ENSG00000168288.12	protein_coding	MMADHC	2279.8	0.246483	3.55247e-05	136.323	132.49	131.631	178.058	176.051	171.662
ENSG00000108883.12	protein_coding	EFTUD2	2279.29	-0.42629	3.42325e-12	86.0415	93.0504	85.0655	72.9061	73.7279	71.144
ENSG00000225733.5	antisense	FGD5-AS1	2277.73	0.0913459	0.185184	56.3359	56.4259	56.0633	65.4156	66.6147	67.2501
ENSG00000160633.12	protein_coding	SAFB	2273.38	-0.151012	0.0269022	63.4231	67.6442	65.25	63.0025	65.3331	67.7526
ENSG00000143322.19	protein_coding	ABL2	2272.63	1.24591	7.425e-43	12.7562	14.3343	14.0999	30.9946	40.2445	37.0347
ENSG00000101109.11	protein_coding	STK4	2272.24	-0.028444	0.741663	28.2317	28.5439	27.6395	30.5023	31.1187	30.0483
ENSG00000137776.16	protein_coding	SLTM	2272.09	0.186434	0.0134767	54.9138	61.8627	52.8924	71.7012	69.1757	73.1093
ENSG00000100221.10	protein_coding	JOSD1	2272.02	0.346604	1.23994e-07	41.3757	44.3485	41.4895	59.3223	56.6788	63.379
ENSG00000163453.11	protein_coding	IGFBP7	2271.8	0.365213	6.93263e-09	141.803	160.109	152.692	217.793	217.246	214.575
ENSG00000167258.13	protein_coding	CDK12	2269.72	0.167108	0.0219501	30.9833	28.2541	30.0782	38.1466	35.0346	37.8641
ENSG00000197170.9	protein_coding	PSMD12	2269.31	0.170773	0.0105546	82.6628	88.7325	87.0197	104.271	110.444	107.88
ENSG00000204267.13	protein_coding	TAP2	2266.72	-0.539293	1.81455e-15	42.8244	43.5716	42.2597	33.828	34.5032	29.7077
ENSG00000116209.11	protein_coding	TMEM59	2265.64	0.362008	5.00179e-10	160.899	161.353	157.563	227.352	232.764	222.882
ENSG00000082805.19	protein_coding	ERC1	2264.81	0.601874	0.00122286	14.3455	18.9716	13.9447	24.1561	29.6122	25.5871
ENSG00000118640.10	protein_coding	VAMP8	2264.57	0.0674158	0.412998	260.754	270.894	270.758	295.731	321.199	314.97
ENSG00000011114.14	protein_coding	BTBD7	2263.95	0.476404	4.73369e-10	23.1962	26.005	23.9094	34.7463	40.7174	37.2779
ENSG00000166224.16	protein_coding	SGPL1	2263.9	0.702147	1.86299e-28	26.1669	26.4021	27.0462	45.5578	50.0905	47.8176
ENSG00000132359.14	protein_coding	RAP1GAP2	2262.98	-0.301007	8.94564e-06	28.2522	27.3484	25.6903	23.2868	24.8382	24.9385
ENSG00000065548.17	protein_coding	ZC3H15	2262.01	-0.288886	9.18939e-07	100.37	98.0671	98.4031	90.1451	87.9551	91.022
ENSG00000163297.16	protein_coding	ANTXR2	2259.09	1.17037	1.50435e-45	30.6845	40.0764	34.7876	84.4906	87.8606	91.1493
ENSG00000170275.14	protein_coding	CRTAP	2258.48	-0.832426	5.90284e-42	131.276	132.79	138.707	85.8163	85.358	79.3038
ENSG00000033178.12	protein_coding	UBA6	2258.26	0.412491	8.17806e-07	71.156	72.091	60.614	93.0196	107.078	100.161
ENSG00000163479.13	protein_coding	SSR2	2258.04	0.338892	7.45257e-09	151.546	148.154	151.72	209.541	212.926	209.866
ENSG00000054523.17	protein_coding	KIF1B	2256.91	0.731357	9.38319e-24	15.0048	16.8088	13.9403	27.0937	28.568	28.498
ENSG00000089327.14	protein_coding	FXYD5	2256.63	0.42521	3.26201e-13	189.996	193.839	189.331	277.467	284.04	291.319
ENSG00000112655.15	protein_coding	PTK7	2255.79	0.361456	1.12765e-08	35.495	34.2244	37.0521	52.5703	49.3665	49.9927
ENSG00000123349.13	protein_coding	PFDN5	2254.91	0.0175011	0.861167	412.096	417.328	435.295	467.464	493.797	456.959
ENSG00000041357.15	protein_coding	PSMA4	2254.06	-0.339188	3.92835e-07	284.672	288.558	302.883	244.288	267.852	255.255
ENSG00000153786.12	protein_coding	ZDHHC7	2253.86	0.00995327	0.921632	61.6056	62.138	64.5539	71.3706	71.9164	66.7103
ENSG00000042753.11	protein_coding	AP2S1	2251.32	-0.508673	7.73919e-17	274.186	264.336	259.258	202.273	212.593	205.972
ENSG00000197601.12	protein_coding	FAR1	2249.45	0.0588173	0.463132	51.1225	51.5783	50.5199	62.3997	57.5414	56.7942
ENSG00000140945.16	protein_coding	CDH13	2246.62	0.26164	0.000301071	58.5655	57.6492	62.151	78.0297	74.3828	84.6827
ENSG00000112096.16	protein_coding	SOD2	2246.26	0.625939	1.45675e-21	50.7695	58.9679	56.6284	97.3743	93.4613	93.8626
ENSG00000138279.15	protein_coding	ANXA7	2245.45	-0.114983	0.14126	92.32	91.8163	93.242	96.6621	99.6455	87.3633
ENSG00000146535.13	protein_coding	GNA12	2245.3	0.320043	2.53085e-07	36.7107	35.1854	34.4712	49.4944	50.1232	47.322
ENSG00000072803.17	protein_coding	FBXW11	2244.62	0.186435	0.00629495	43.928	47.6161	43.3531	56.1599	58.6569	55.3022
ENSG00000187735.12	protein_coding	TCEA1	2243.35	-0.260654	1.22895e-05	80.7664	85.8565	82.8272	78.2326	76.8395	75.6845
ENSG00000124181.14	protein_coding	PLCG1	2242.69	0.699942	1.53937e-27	32.9429	37.7592	35.8989	65.8947	61.7863	64.3705
ENSG00000221914.8	protein_coding	PPP2R2A	2241.92	0.0828413	0.39859	88.3234	81.5819	90.3345	100.415	109.918	94.8837
ENSG00000124570.17	protein_coding	SERPINB6	2240.94	-0.0671311	0.416001	125.222	123.662	124.961	126.574	129.92	138.928
ENSG00000244462.7	protein_coding	RBM12	2240.26	0.0196355	0.881473	52.9875	52.131	53.7665	53.3071	58.4604	66.8885
ENSG00000120896.13	protein_coding	SORBS3	2237.94	0.11131	0.160258	112.4	113.543	125.271	143.285	140.659	136.499
ENSG00000107959.15	protein_coding	PITRM1	2237.35	0.0870602	0.290743	52.0105	50.6989	48.2275	58.7731	62.3922	56.2738
ENSG00000140632.16	protein_coding	GLYR1	2236.93	-0.0326214	0.752232	72.3345	65.3731	64.7068	70.7701	73.5056	74.6878
ENSG00000186716.19	protein_coding	BCR	2233.5	-0.645564	4.38311e-23	38.0002	37.7006	40.8513	27.978	28.379	26.1943
ENSG00000148358.19	protein_coding	GPR107	2233.1	0.673539	2.56241e-23	18.5888	17.5774	17.6941	29.7955	33.3752	31.9262
ENSG00000099331.13	protein_coding	MYO9B	2229.47	0.666309	6.41645e-19	23.0554	21.2954	23.3647	42.8416	40.2026	35.9569
ENSG00000128245.14	protein_coding	YWHAH	2229.3	0.103183	0.143292	101.681	103.668	98.2523	117.572	122.09	121.512
ENSG00000164902.13	protein_coding	PHAX	2228.89	0.130103	0.084363	124.356	124.311	128.668	149.37	161.97	146.089
ENSG00000241468.7	protein_coding	ATP5J2	2226.81	-0.277533	8.92807e-06	929.629	913.303	920.746	811.943	851.635	862.266
ENSG00000185728.16	protein_coding	YTHDF3	2225.06	0.0685251	0.405726	46.2482	44.4497	42.6337	54.2245	50.8928	49.6034
ENSG00000132305.20	protein_coding	IMMT	2224.1	-0.36462	7.5872e-08	68.4995	71.3283	68.8046	55.8494	60.603	63.2102
ENSG00000166889.13	protein_coding	PATL1	2223.75	0.057584	0.486908	37.0167	39.9258	39.9207	44.4027	45.8975	44.5501
ENSG00000136536.14	protein_coding	2022-03-07	2220.55	0.365586	2.1915e-09	83.8575	88.9553	82.437	122.431	124.149	117.731
ENSG00000167635.11	protein_coding	ZNF146	2219.51	-0.226342	0.00042479	86.6256	86.4374	89.5882	81.3431	81.2927	86.2633
ENSG00000126945.8	protein_coding	HNRNPH2	2219.48	0.0217561	0.818237	82.5452	79.0724	78.0968	88.3446	88.7902	92.3129
ENSG00000115159.15	protein_coding	GPD2	2219.31	-0.520478	6.99275e-12	51.6865	48.5745	50.6521	43.1074	34.9582	38.5733
ENSG00000106348.16	protein_coding	IMPDH1	2217.39	-0.0288382	0.780126	77.0102	80.365	83.2165	94.1608	85.3338	81.8067
ENSG00000198420.9	protein_coding	TCAF1	2216.87	0.294117	0.000268707	30.1925	32.7047	29.6185	43.9228	44.5442	37.248
ENSG00000196313.11	protein_coding	POM121	2216.69	-0.0634879	0.411052	27.5992	28.5716	27.7954	31.048	29.2758	28.6822
ENSG00000114503.10	protein_coding	NCBP2	2216.3	-0.267646	3.2116e-05	98.7923	96.1614	93.7039	86.2891	91.9751	87.1934
ENSG00000101474.11	protein_coding	APMAP	2216.18	-0.224229	0.000408604	72.4552	71.0948	71.9455	71.246	67.9602	65.0378
ENSG00000173548.8	protein_coding	SNX33	2215.08	0.0650236	0.480686	28.9095	26.148	26.1789	33.0702	29.6773	31.2838
ENSG00000173113.6	protein_coding	TRMT112	2214.61	-0.589244	1.82659e-24	410.256	399.496	397.716	297.442	297.973	293.197
ENSG00000120451.10	protein_coding	SNX19	2213.86	0.400293	1.56989e-06	34.4951	33.2061	35.1099	48.7293	56.1744	45.362
ENSG00000028203.17	protein_coding	VEZT	2213.71	0.496904	1.76129e-16	67.3183	68.6508	67.9155	103.911	103.79	111.233
ENSG00000257923.9	protein_coding	CUX1	2211.24	0.449097	9.75983e-08	32.2762	30.0292	30.1516	43.5796	52.4722	43.636
ENSG00000168918.13	protein_coding	INPP5D	2210.74	-1.76972	6.8566e-122	58.5247	59.6022	57.3948	21.7191	17.148	18.1605
ENSG00000073584.18	protein_coding	SMARCE1	2210.2	0.00755079	0.944276	111.881	115.809	124.305	131.379	127.458	133.434
ENSG00000095787.21	protein_coding	WAC	2208.59	0.243742	0.0157236	48.2133	56.3382	62.7979	72.1546	68.0878	79.5281
ENSG00000119707.13	protein_coding	RBM25	2207.48	0.101852	0.189901	43.3267	42.5262	45.3788	51.5095	50.0355	54.538
ENSG00000154978.12	protein_coding	VOPP1	2207.11	0.164214	0.0141227	51.8062	51.5039	52.0405	62.7737	66.9034	63.0909
ENSG00000203485.12	protein_coding	INF2	2205.87	-0.0270972	0.785088	49.3725	51.3537	51.642	55.2564	51.8215	58.8274
ENSG00000102316.16	protein_coding	MAGED2	2204.5	0.96731	9.18288e-64	65.5454	67.6323	67.8092	143.223	144.532	147.887
ENSG00000141425.17	protein_coding	RPRD1A	2204.19	-0.136358	0.0643762	74.7108	70.9707	66.5704	70.9435	71.8928	70.7981
ENSG00000108588.13	protein_coding	CCDC47	2202.85	0.161868	0.00886824	56.5312	57.4021	56.2911	70.8493	68.9092	71.2203
ENSG00000165733.7	protein_coding	BMS1	2202.69	0.0149166	0.880906	20.3568	20.7913	21.2662	22.6042	23.0236	24.3014
ENSG00000108510.9	protein_coding	MED13	2201.78	0.676372	8.92275e-12	12.4478	16.0231	12.9895	23.1871	27.6425	22.5586
ENSG00000164466.12	protein_coding	SFXN1	2201.31	-0.251963	0.00239145	83.3419	92.8026	83.6628	88.4632	81.298	72.0974
ENSG00000101191.16	protein_coding	DIDO1	2199.75	-0.151495	0.0217523	36.4113	35.4901	35.7401	35.9476	36.7002	34.6285
ENSG00000124198.8	protein_coding	ARFGEF2	2199.53	-0.0106271	0.909771	18.5501	18.8429	18.0878	20.3079	20.599	20.074
ENSG00000015676.17	protein_coding	NUDCD3	2197.16	-0.137008	0.101317	69.419	71.6113	77.0929	70.1733	78.3352	71.3399
ENSG00000074842.7	protein_coding	MYDGF	2197.12	0.111756	0.11785	176.189	174.322	183.211	221.279	205.054	212.656
ENSG00000165915.13	protein_coding	SLC39A13	2196.13	0.807981	1.44488e-39	71.1514	74.4083	76.1139	151.633	138.091	140.486
ENSG00000101158.13	protein_coding	NELFCD	2195.79	-0.457379	2.25137e-11	87.3933	85.3798	85.4838	74.2445	70.6918	63.3286
ENSG00000116786.11	protein_coding	PLEKHM2	2195.47	-0.0413765	0.683286	39.1868	38.9743	43.0616	44.3837	44.9492	41.1486
ENSG00000171617.13	protein_coding	ENC1	2193.97	0.155746	0.0818559	29.4848	34.3657	30.7156	40.6652	35.1012	41.1032
ENSG00000165006.13	protein_coding	UBAP1	2193.17	0.479499	7.43459e-17	51.4105	51.3896	50.7762	81.1097	79.2176	76.8073
ENSG00000197712.11	protein_coding	FAM114A1	2192.94	1.24667	3.7205e-90	50.7883	48.6442	49.6362	135.104	122.964	133.515
ENSG00000100220.11	protein_coding	RTCB	2192.14	0.160343	0.01208	75.0465	79.179	75.244	94.7814	95.9736	93.3786
ENSG00000064419.13	protein_coding	TNPO3	2191.32	0.0984112	0.181647	35.7809	36.5876	36.11	42.4514	44.7784	41.3804
ENSG00000167693.16	protein_coding	NXN	2190.56	-0.671645	4.90174e-30	66.7055	71.3455	70.1122	47.8931	48.1488	48.8299
ENSG00000159592.10	protein_coding	GPBP1L1	2189.19	0.0206489	0.897099	66.0935	70.9509	64.7578	71.9293	89.8408	65.0738
ENSG00000033050.7	protein_coding	ABCF2	2188.39	-0.0639621	0.508753	59.9849	58.0117	57.2972	62.8578	66.3657	56.3922
ENSG00000100804.18	protein_coding	PSMB5	2187.8	-0.243903	8.46957e-05	162.739	157.368	153.826	148.6	144.655	149.838
ENSG00000113716.12	protein_coding	HMGXB3	2187.14	0.193497	0.00511719	28.3027	28.1816	27.3636	34.0442	37.3068	34.8237
ENSG00000213928.8	protein_coding	IRF9	2187.08	0.287633	5.94714e-05	149.91	143.374	136.105	182.223	199.083	198.951
ENSG00000234741.7	processed_transcript	GAS5	2186.93	-1.2579	8.10731e-98	507.854	521.013	517.567	235.507	231.481	250.049
ENSG00000100522.8	protein_coding	GNPNAT1	2184.83	0.31378	6.60851e-07	55.4962	52.9977	56.4368	78.082	75.3004	73.5906
ENSG00000168159.10	protein_coding	RNF187	2184.58	-0.0539115	0.580313	60.8987	58.9493	60.7908	60.3114	63.4767	69.0998
ENSG00000198087.7	protein_coding	CD2AP	2184.33	0.402806	1.97968e-11	33.4587	34.6405	32.7648	48.2585	48.9266	50.616
ENSG00000158941.16	protein_coding	CCAR2	2183.25	-0.145423	0.203677	63.0331	79.2735	70.5376	80.4275	62.319	70.6988
ENSG00000132963.7	protein_coding	POMP	2182.78	0.10392	0.127023	190.74	189.607	186.508	224.328	221.356	229.214
ENSG00000089356.17	protein_coding	FXYD3	2180.55	-1.77865	1.15677e-159	395.031	372.426	371.331	122.751	128.509	116.252
ENSG00000153006.15	protein_coding	SREK1IP1	2180.06	0.677068	0.000752642	33.2471	35.1275	25.861	46.5444	63.2895	56.83
ENSG00000102910.13	protein_coding	LONP2	2179.42	-0.0562942	0.526821	36.6313	39.3979	37.2762	40.2073	42.3384	38.1777
ENSG00000250899.3	lincRNA	RP11-253E3.3	2177.74	0.148993	0.0457251	40.7563	40.446	39.899	46.6804	52.2126	49.8248
ENSG00000143398.19	protein_coding	PIP5K1A	2175.12	0.247803	0.00100434	47.4867	42.8521	44.0584	55.4622	60.8065	60.3279
ENSG00000138363.14	protein_coding	ATIC	2174.72	-0.86242	9.37619e-44	124.46	124.331	113.928	73.5918	73.5884	73.7785
ENSG00000102753.9	protein_coding	KPNA3	2173.06	0.150163	0.037017	40.4924	41.1668	39.5622	47.8204	52.4605	48.7159
ENSG00000177119.15	protein_coding	ANO6	2172.49	1.33331	2.78934e-102	16.415	17.4145	15.4568	46.1934	44.8082	46.6444
ENSG00000172053.16	protein_coding	QARS	2168.64	-0.388445	8.6589e-09	136.076	146.829	137.912	112.449	118.853	125.356
ENSG00000232112.3	protein_coding	TMA7	2166.97	-0.42302	4.68705e-09	559.363	540.044	533.451	412.065	469.911	467.099
ENSG00000047315.14	protein_coding	POLR2B	2166.57	0.220595	0.0029292	43.9086	45.3802	42.2933	62.1495	53.1286	54.6919
ENSG00000181904.8	protein_coding	C5orf24	2164.63	0.342797	5.52363e-06	39.4373	45.0454	38.1504	56.961	59.9693	55.4046
ENSG00000123091.4	protein_coding	RNF11	2164.35	0.55819	2.96654e-21	68.9066	70.0888	71.532	112.467	114.214	116.851
ENSG00000109452.12	protein_coding	INPP4B	2163.35	1.08736	2.63892e-72	19.4571	20.644	20.1489	45.7725	47.7601	48.4543
ENSG00000159692.15	protein_coding	CTBP1	2160.13	-0.174476	0.0635448	96.3548	100.596	102.765	104.735	84.2267	105.794
ENSG00000011007.12	protein_coding	TCEB3	2157.54	0.348197	1.00423e-08	39.9905	38.154	38.286	54.9364	55.3977	53.6641
ENSG00000167283.7	protein_coding	ATP5L	2156.68	-0.256516	0.000120061	353.461	367.416	372.227	326.946	331.131	356.907
ENSG00000117868.15	protein_coding	ESYT2	2153.1	-0.277734	3.95829e-05	39.1362	39.4397	37.9567	35.2622	37.6351	33.5408
ENSG00000055130.15	protein_coding	CUL1	2152.44	0.167435	0.0102901	50.7876	49.0623	47.6025	62.0946	61.1212	60.0605
ENSG00000155090.14	protein_coding	KLF10	2152.28	0.915637	1.90738e-55	38.2925	40.4325	40.3922	82.5413	84.1866	82.4227
ENSG00000084774.13	protein_coding	CAD	2151.24	-0.135597	0.143735	25.8765	24.4223	22.8015	27.1128	24.1835	22.3719
ENSG00000198791.11	protein_coding	CNOT7	2150.28	-0.429772	1.96444e-09	117.748	132.136	113.117	103.617	99.8956	94.9346
ENSG00000003056.7	protein_coding	M6PR	2149.57	0.0746128	0.534696	75.8217	72.8511	78.5529	80.4103	100.88	83.8265
ENSG00000163320.10	protein_coding	CGGBP1	2149.28	0.244082	0.000266818	49.7692	52.5636	51.2156	65.6136	70.7883	65.1183
ENSG00000167193.7	protein_coding	CRK	2148.16	0.405618	9.31618e-11	37.2307	39.8167	37.8702	56.7668	58.1663	53.7657
ENSG00000196712.16	protein_coding	NF1	2147.87	0.266372	0.000612789	15.4897	16.8614	14.3268	20.7092	19.5774	21.9559
ENSG00000168394.10	protein_coding	TAP1	2147.71	0.402687	5.18525e-12	44.4092	45.6097	46.3653	67.0354	66.0422	66.8137
ENSG00000178104.19	protein_coding	PDE4DIP	2147.61	0.832737	6.47377e-41	29.4511	28.2187	27.2483	56.3685	53.3662	57.7012
ENSG00000069020.18	protein_coding	MAST4	2146.72	0.495253	3.52319e-08	22.9561	18.4019	20.7718	35.5145	31.0929	30.2686
ENSG00000023228.13	protein_coding	NDUFS1	2146.65	-0.161263	0.0175888	64.2032	62.3813	64.246	61.3823	64.8916	62.6992
ENSG00000090061.17	protein_coding	CCNK	2145.35	0.387499	2.1976e-09	60.8413	63.6364	67.644	94.8842	93.0181	90.685
ENSG00000099204.18	protein_coding	ABLIM1	2143.3	-1.87702	1.57183e-102	47.1877	46.487	46.242	11.9224	15.7302	14.6394
ENSG00000182196.13	protein_coding	ARL6IP4	2142.27	-0.287752	2.35059e-06	182.523	179.765	182.495	162.336	167.267	164.7
ENSG00000010818.8	protein_coding	HIVEP2	2141.72	0.62622	1.4179e-09	14.7475	16.2978	13.4517	25.9006	29.0198	21.1609
ENSG00000083444.16	protein_coding	PLOD1	2140.95	0.176832	0.00582172	61.3757	65.0822	65.1334	81.1695	78.4018	80.571
ENSG00000117266.15	protein_coding	CDK18	2140.09	0.65138	2.69446e-27	48.8073	51.4465	48.2793	90.2963	83.0298	85.2357
ENSG00000160293.16	protein_coding	VAV2	2139.92	0.70117	1.98217e-28	24.0406	24.1908	23.2695	41.2996	42.1095	45.3697
ENSG00000139842.14	protein_coding	CUL4A	2138.97	-0.0721371	0.358363	50.7656	53.1763	51.1837	53.9758	56.5466	52.9821
ENSG00000159216.18	protein_coding	RUNX1	2137.97	0.71938	8.09669e-33	21.8155	22.5914	21.5985	38.9956	39.9103	41.5795
ENSG00000177565.16	protein_coding	TBL1XR1	2135.65	0.0844878	0.531551	39.572	47.4047	44.7008	43.8266	53.3363	57.6594
ENSG00000138698.14	protein_coding	RAP1GDS1	2135.59	0.0317485	0.74386	68.7711	73.0172	65.0827	76.961	77.0454	80.2767
ENSG00000113068.9	protein_coding	PFDN1	2135.11	0.102676	0.34174	167.349	154.095	166.271	173.131	214.123	192.594
ENSG00000104853.15	protein_coding	CLPTM1	2134.65	0.275999	0.000609877	55.7849	58.1575	60.4975	86.6176	76.7535	70.6345
ENSG00000132463.13	protein_coding	GRSF1	2133.1	-0.0941911	0.188664	81.1504	81.9491	77.0196	83.8546	82.6474	82.5839
ENSG00000091542.8	protein_coding	ALKBH5	2132.4	0.330704	5.67989e-08	50.7682	48.597	50.4033	70.1253	69.9153	68.5001
ENSG00000161057.10	protein_coding	PSMC2	2131.96	0.0241588	0.804856	107.433	112.635	108.681	126.917	127.447	115.985
ENSG00000179134.15	protein_coding	SAMD4B	2130.24	0.208713	0.00236359	83.3993	91.9871	92.9626	114.422	115.393	114.042
ENSG00000166333.13	protein_coding	ILK	2129.97	0.461418	7.47843e-14	79.6139	81.3168	78.1356	128.203	115.239	121.203
ENSG00000162889.10	protein_coding	MAPKAPK2	2128.88	0.25164	0.000107208	53.0491	51.6179	48.6773	66.4195	67.7182	67.9207
ENSG00000141580.15	protein_coding	WDR45B	2128.24	0.396883	1.07586e-10	55.7433	59.1974	56.3842	87.6634	81.0461	81.2526
ENSG00000130816.14	protein_coding	DNMT1	2128.15	-0.364543	4.37924e-08	36.5585	38.9142	36.9785	34.3307	32.3677	30.0631
ENSG00000120265.16	protein_coding	PCMT1	2128.02	0.391251	1.5496e-08	108.657	104.441	98.2125	147.357	158.811	145.589
ENSG00000159720.11	protein_coding	ATP6V0D1	2127.2	0.463885	2.40115e-13	88.3435	82.7904	87.0908	131.294	134.922	127.988
ENSG00000022267.16	protein_coding	FHL1	2127.17	-0.0135488	0.889645	68.2562	67.7572	68.3771	73.6715	77.219	73.3189
ENSG00000116661.9	protein_coding	FBXO2	2126.65	0.324362	4.89379e-08	118.015	124.202	123.004	172.644	165.764	168.522
ENSG00000013275.7	protein_coding	PSMC4	2126.58	0.0648622	0.413254	106.449	100.978	100.96	121.647	117.108	118.238
ENSG00000104131.12	protein_coding	EIF3J	2126.43	-0.158042	0.0227925	118.167	119.299	116.363	119.454	121.442	110.262
ENSG00000178982.9	protein_coding	EIF3K	2126.26	-0.409467	6.81499e-12	299.379	309.653	299.761	263.242	250.064	244.81
ENSG00000150961.14	protein_coding	SEC24D	2123.92	1.13525	4.75227e-81	25.7686	26.545	25.8554	61.5385	64.0999	64.6718
ENSG00000173821.19	protein_coding	RNF213	2122.47	0.262923	0.00554021	15.2757	14.7283	12.1807	17.8249	18.0317	20.1637
ENSG00000118263.14	protein_coding	KLF7	2121.85	0.368522	6.60985e-10	26.0973	25.5957	26.1101	36.9811	37.6433	36.595
ENSG00000111144.9	protein_coding	LTA4H	2121.42	-0.703348	2.04531e-34	93.8272	94.5317	93.2402	63.6276	63.2619	64.7253
ENSG00000092621.11	protein_coding	PHGDH	2120.56	-0.783578	6.07202e-35	110.53	104.95	108.554	68.8073	66.8958	73.0042
ENSG00000162413.16	protein_coding	KLHL21	2120.28	0.539571	5.48103e-16	28.2815	28.8608	28.1994	43.7551	48.909	44.795
ENSG00000186635.14	protein_coding	ARAP1	2119.47	-0.143947	0.0597131	38.5198	40.14	38.4981	42.6037	38.322	36.538
ENSG00000120802.13	protein_coding	TMPO	2118.74	-0.655473	1.31877e-20	66.8872	68.6957	66.759	48.4938	50.8975	42.9146
ENSG00000145833.15	protein_coding	DDX46	2118.37	0.0975859	0.172886	47.4206	48.6607	48.8741	58.8989	57.7775	55.2074
ENSG00000179222.17	protein_coding	MAGED1	2118.34	1.69428	1.07145e-165	24.9791	27.5425	26.0989	92.5695	95.6355	94.0623
ENSG00000159842.14	protein_coding	ABR	2115.69	0.751826	1.45315e-24	28.0807	28.8219	31.1401	51.8881	53.2601	59.285
ENSG00000141424.12	protein_coding	SLC39A6	2114.57	0.375753	6.82376e-10	43.454	45.1865	41.9497	64.2131	62.6024	60.8661
ENSG00000205352.10	protein_coding	PRR13	2113.71	0.0323761	0.734269	172.742	164.247	172.641	187.908	198.826	190.331
ENSG00000012171.18	protein_coding	SEMA3B	2112.81	-1.44209	3.94575e-80	92.5472	92.6444	91.5929	42.9943	34.2438	35.5339
ENSG00000132155.11	protein_coding	RAF1	2112.33	0.121571	0.127979	47.9383	54.0488	49.3215	64.5155	57.8028	60.2063
ENSG00000163946.13	protein_coding	FAM208A	2111.91	-0.103551	0.20907	38.5802	44.6404	42.3348	44.5602	41.8689	43.1769
ENSG00000119541.9	protein_coding	VPS4B	2110.39	0.158518	0.0129092	53.621	53.3482	53.3615	65.9469	65.1771	67.1564
ENSG00000122958.14	protein_coding	VPS26A	2110.39	-0.0368088	0.688531	94.3126	99.5695	95.9312	108.573	105.816	98.5969
ENSG00000176087.14	protein_coding	SLC35A4	2110.39	0.264998	3.36095e-05	68.0304	68.0323	72.4402	92.6543	91.6223	93.3275
ENSG00000117472.9	protein_coding	TSPAN1	2110.18	-1.41936	9.88618e-127	175.094	174.608	171.452	71.6421	70.9466	73.42
ENSG00000142168.14	protein_coding	SOD1	2110.16	-0.372618	5.96059e-08	233.782	228.862	228.129	183.411	202.882	204.637
ENSG00000155561.14	protein_coding	NUP205	2109.74	-0.268188	4.87173e-05	27.232	26.9888	25.081	23.9374	24.9227	24.0409
ENSG00000168259.14	protein_coding	DNAJC7	2108.6	0.0262792	0.786793	86.8278	87.2213	86.8045	102.995	99.4489	91.7503
ENSG00000111859.16	protein_coding	NEDD9	2108.02	3.79663	1.37967e-300	4.51305	4.94976	4.17975	68.9885	71.565	69.7593
ENSG00000102898.11	protein_coding	NUTF2	2107.9	0.0299538	0.782775	148.549	154.092	160.524	162.211	182.19	179.722
ENSG00000183291.15	protein_coding	2022-09-15	2107.59	0.045783	0.573059	154.434	157.053	158.307	181.077	176.733	179.633
ENSG00000163558.12	protein_coding	PRKCI	2106.88	0.348392	1.84844e-08	33.5236	35.062	32.7555	46.7628	48.6937	47.5361
ENSG00000167468.16	protein_coding	GPX4	2101.63	-0.452388	9.37413e-14	281.331	282.254	286.005	234.766	218.508	234.929
ENSG00000171223.5	protein_coding	JUNB	2100.79	0.323772	5.36844e-07	90.1597	87.7933	89.9094	131.662	120.395	119.05
ENSG00000105722.9	protein_coding	ERF	2100.53	-0.80924	1.05202e-31	86.3568	82.3297	86.101	58.8915	51.0054	51.134
ENSG00000110906.12	protein_coding	KCTD10	2100.31	0.842821	5.90046e-31	45.4935	40.11	46.2716	87.3498	89.7464	84.5979
ENSG00000129187.14	protein_coding	DCTD	2099.91	-0.00891953	0.927234	97.9231	98.0704	95.1567	106.492	108.939	104.929
ENSG00000149658.17	protein_coding	YTHDF1	2097	0.207451	0.00113386	49.1708	46.9603	46.7217	60.9202	60.6705	60.9531
ENSG00000111670.14	protein_coding	GNPTAB	2095.89	0.398695	2.38963e-10	25.2785	27.139	25.506	36.8828	38.8673	38.1222
ENSG00000182827.8	protein_coding	ACBD3	2095.31	0.775492	4.69586e-35	39.3321	36.2726	37.2095	69.9377	71.9471	71.7071
ENSG00000115963.13	protein_coding	RND3	2093.86	0.801947	9.032e-41	52.0589	51.4723	54.5736	104.229	99.6685	101.498
ENSG00000172725.13	protein_coding	CORO1B	2093.83	-0.0980549	0.247915	104.768	107.807	114.565	111.192	107.719	120.146
ENSG00000143570.17	protein_coding	SLC39A1	2093.74	-0.0393934	0.660201	74.5374	73.3608	72.5638	77.1472	81.8086	78.5757
ENSG00000157916.19	protein_coding	RER1	2093.62	0.213615	0.00913701	114.503	137.75	124.261	172.103	157.551	154.284
ENSG00000126581.12	protein_coding	BECN1	2093.39	0.356827	1.11284e-07	97.2615	93.0067	91.1591	142.355	130.151	126.473
ENSG00000077235.17	protein_coding	GTF3C1	2090.36	0.326749	0.000932388	20.8447	18.4284	18.0547	23.2066	26.6671	29.7417
ENSG00000100014.19	protein_coding	SPECC1L	2086.64	0.321859	1.93198e-05	21.9921	22.7219	22.6773	32.8269	32.6038	27.8497
ENSG00000163956.10	protein_coding	LRPAP1	2085.74	-0.114319	0.0898056	98.2866	98.7542	99.3351	101.751	99.6596	101.967
ENSG00000085365.17	protein_coding	SCAMP1	2085.02	0.459986	4.3139e-11	43.8953	48.2589	46.2291	65.933	72.3658	72.7783
ENSG00000102471.13	protein_coding	NDFIP2	2084.79	-0.0824017	0.3099	76.1963	83.6232	74.7524	82.2271	80.6555	82.6972
ENSG00000163872.15	protein_coding	YEATS2	2084.36	0.280619	0.000125011	21.0465	21.3164	21.5353	28.1316	31.0079	26.8448
ENSG00000100554.11	protein_coding	ATP6V1D	2083.33	0.777199	7.87252e-33	118.616	108.395	108.389	206.841	215.098	213.605
ENSG00000101224.17	protein_coding	CDC25B	2080.97	-1.78305	2.12214e-146	85.9789	77.9881	85.5147	27.0574	26.6877	26.5334
ENSG00000032444.15	protein_coding	PNPLA6	2079.77	0.158843	0.0122672	58.4893	59.7392	58.5604	73.0312	71.9998	73.6532
ENSG00000133961.19	protein_coding	NUMB	2079.04	0.339946	5.59737e-06	62.6991	68.801	62.5707	84.4135	91.4892	96.4509
ENSG00000133612.18	protein_coding	AGAP3	2078.59	0.279587	0.00020428	95.1981	101.159	90.1646	129.027	136.674	119.465
ENSG00000100207.18	protein_coding	TCF20	2078.2	-0.187668	0.00930078	22.9054	25.0109	24.6275	22.7244	23.1813	24.7425
ENSG00000111424.10	protein_coding	VDR	2076.64	0.545645	2.5125e-18	27.4037	28.0558	28.4597	43.8061	46.9146	45.0002
ENSG00000197043.13	protein_coding	ANXA6	2074.99	0.964796	1.55054e-50	44.1816	46.2797	44.2339	92.7184	101.99	96.6249
ENSG00000143702.15	protein_coding	CEP170	2073.91	1.30898	6.08213e-39	19.8069	27.6125	21.3596	58.0715	64.4923	66.2497
ENSG00000131263.12	protein_coding	RLIM	2073.5	0.173454	0.0337595	22.2479	23.5097	21.3503	26.8889	30.3066	26.6256
[truncated: 55,617 more rows]
