# Supplementary material for: A genome–wide CRISPR activation screen identifies SCREEM a novel SNAI1 super-enhancer demarcated by eRNAs
Source: Front Mol Biosci. 2023 Feb 27;10:1110445. doi: 10.3389/fmolb.2023.1110445 (PMC10009272; doi:10.3389/fmolb.2023.1110445)
Supplement: Supplementary file 10 [file Table10.XLSX]

## Sheet: Sheet1
OLIGO NAME	SEQUENCE 5'-3'	GENE	USE	Labelled in manuscript as
EMC7-F1	GGGGCTGGACAGACTTTCTAA	EMC7	qPCR	EMC7
EMC7-R1	CTGCTCCATTTCCCGTCTCAT	EMC7	qPCR	EMC7
TCONS_00028434-SE1-E2-F1	acagggtcctgatccaagg	TCONS_00028434.	qPCR	SCREEM1
TCONS_00028434-SE1-E2-R1	ggagatctgcaggacgaatc	TCONS_00028434.	qPCR	SCREEM1
TCONS_00028434-SE1-E2-F2	ggacagggtcctgatccaag	TCONS_00028434.	qPCR	SCREEM1
TCONS_00028434-SE1-E2-R2	ggagatctgcaggacgaatc	TCONS_00028434.	qPCR	SCREEM1
NR_026857-SE1-E2-F1	CGTGAGGAGAGGACTTGGAG	NR_026857	qPCR	NR_026857
NR_026857-SE1-E2-R1	AGACCCAACTCAGGCCAGT	NR_026857	qPCR	NR_026857
NR_026857-SE1-E2-F2	AGCATCGTGAGGAGAGGACT	NR_026857	qPCR	NR_026857
NR_026857-SE1-E2-R2	GCCAGTGGACGTCTGTCCTA	NR_026857	qPCR	NR_026857
TCONS_00011742-SE1-E2-F1	ccgatcctggtggaagacta	TCONS_00011742	qPCR	TCONS_00011742
TCONS_00011742-SE1-E2-R1	cttggccatcttcagcacat	TCONS_00011742	qPCR	TCONS_00011742
TCONS_00011742-SE2-E3-F1	atcaatgtggtttggggaaa	TCONS_00011742	qPCR	TCONS_00011742
TCONS_00011742-SE2-E3-R1	ggagacttgtgaacagcaaaga	TCONS_00011742	qPCR	TCONS_00011742
NR_038421-SE1-E2-F1	tgaatgagctgtttccagca	NR_038421	qPCR	NR_038421
NR_038421-SE1-E2-R1	tcttagtccgagttgccttca	NR_038421	qPCR	NR_038421
NR_038421-SE2-E3-F1	gcattcctgcttcaactcaa	NR_038421	qPCR	NR_038421
NR_038421-SE2-E3-R1	gcagttggaaagcagtcgtc	NR_038421	qPCR	NR_038421
NR_102763-SE1-E2-F1	gaaaagggcttccacatcag	NR_102763	qPCR	NR_102763
NR_102763-SE1-E2-R1	acgtctgtcggaagaaatcc	NR_102763	qPCR	NR_102763
NR_102763-SE2-E3-F1	gaatggaaaagggcttccac	NR_102763	qPCR	NR_102763
NR_102763-SE2-E3-R1	acgtctgtcggaagaaatcc	NR_102763	qPCR	NR_102763
TCONS_00011742-E1-F	CTGGATCTGGGGTCTGAATG	TCONS_00011742	qPCR	TCONS_00011742
TCONS_00011742-E1-R	ACCAGGATCGGCTCCTTT	TCONS_00011742	qPCR	TCONS_00011742
TCONS_00011742-E2-F1	TGAGTCACCACTGGAGAAAGG	TCONS_00011742	qPCR	TCONS_00011742
TCONS_00011742-E2-R1	CACATTGATTGCTGGGAGAA	TCONS_00011742	qPCR	TCONS_00011742
TCONS_00011742-E2-F2	ATCTAACCCTAGCCCCAACC	TCONS_00011742	qPCR	TCONS_00011742
TCONS_00011742-E2-R2	ATGCTGCCTTCAAGCATTTC	TCONS_00011742	qPCR	TCONS_00011742
TCONS_00028434-G1-F	CACCGAGTTCTGGCCAGGCTCCCAC	TCONS_00028434.	gRNA	SCREEM1
TCONS_00028434-G1-R	AAACGTGGGAGCCTGGCCAGAACTC	TCONS_00028434.	gRNA	SCREEM1
TCONS_00028434-G2-F	CACCGACTCAGCCTACGGGTGCGTG	TCONS_00028434.	gRNA	SCREEM1
TCONS_00028434-G2-R	AAACCACGCACCCGTAGGCTGAGTC	TCONS_00028434.	gRNA	SCREEM1
TCONS_00028434-G3-F	CACCGCCTGATTATGTTGGAGGTTG	TCONS_00028434.	gRNA	SCREEM1
TCONS_00028434-G3-R	AAACCAACCTCCAACATAATCAGGC	TCONS_00028434.	gRNA	SCREEM1
NR_026857-G1-F	CACCGTGCGGCGGCGTCGATCCTGG	NR_026857.	gRNA	NR_026857
NR_026857-G1-R	AAACCCAGGATCGACGCCGCCGCAC	NR_026857.	gRNA	NR_026857
NR_026857-G2-F	CACCGAAGAAGGAGCAGAAGGTGCG	NR_026857.	gRNA	NR_026857
NR_026857-G2-R	AAACCGCACCTTCTGCTCCTTCTTC	NR_026857.	gRNA	NR_026857
NR_026857-G3-F	CACCGCCCTGGGAGCAGCCTGAGGC	NR_026857.	gRNA	NR_026857
NR_026857-G3-R	AAACCCTCAGGCTGCTCCCAGGGC	NR_026857.	gRNA	NR_026857
TCONS_00011742-G1-F	CACCGGCGGGCTGCACGACTCGCG	TCONS_00011742.	gRNA	TCONS_00011742
TCONS_00011742-G1-R	AAACCGCGAGTCGTGCAGCCCGCC	TCONS_00011742.	gRNA	TCONS_00011742
TCONS_00011742-G2-F	CACCGGCAGGGCCGGCGCTGCGGG	TCONS_00011742.	gRNA	TCONS_00011742
TCONS_00011742-G2-R	AAACCCCGCAGCGCCGGCCCTGCC	TCONS_00011742.	gRNA	TCONS_00011742
TCONS_00011742-G3-F	CACCGACCCTGAGTCTGGCGGCGGG	TCONS_00011742.	gRNA	TCONS_00011742
TCONS_00011742-G3-R	AAACCCCGCCGCCAGACTCAGGGTC	TCONS_00011742.	gRNA	TCONS_00011742
NR_038421-G1-F	CACCGGGACAGGAGAGGCCGGGCG	NR_038421.	gRNA	NR_038421
NR_038421-G1-R	AAACCGCCCGGCCTCTCCTGTCCC	NR_038421.	gRNA	NR_038421
NR_038421-G2-F	CACCGACAGAGGACTCGCGAGCTCC	NR_038421.	gRNA	NR_038421
NR_038421-G2-R	AAACGGAGCTCGCGAGTCCTCTGTC	NR_038421.	gRNA	NR_038421
NR_038421-G3-F	CACCGGCGCGGCAAGGGTGTAGAG	NR_038421.	gRNA	NR_038421
NR_038421-G3-R	AAACCTCTACACCCTTGCCGCGCC	NR_038421.	gRNA	NR_038421
NR_038421-G4-F	CACCGTCCCGCCCACAGCCTACCC	NR_038421.	gRNA	NR_038421
NR_038421-G4-R	AAACGGGTAGGCTGTGGGCGGGAC	NR_038421.	gRNA	NR_038421
NR_102763-G1-F	CACCGTGTGCGACTGCGGGAGCGGG	NR_102763.	gRNA	NR_102763
NR_102763-G1-R	AAACCCCGCTCCCGCAGTCGCACAC	NR_102763.	gRNA	NR_102763
NR_102763-G2-F	CACCGCACCGCCGCTGGATGGGTG	NR_102763.	gRNA	NR_102763
NR_102763-G2-R	AAACCACCCATCCAGCGGCGGTGC	NR_102763.	gRNA	NR_102763
NR_102763-G3-F	CACCGAGCGCTCGCCGAAGGGTGCC	NR_102763.	gRNA	NR_102763
NR_102763-G3-R	AAACGGCACCCTTCGGCGAGCGCTC	NR_102763.	gRNA	NR_102763
TCONS_00022689-G1-F	CACCGAGTTAATTCTAAACTGATG	TCONS_00022689.	gRNA	TCONS_00022689
TCONS_00022689-G1-R	AAACCATCAGTTTAGAATTAACTC	TCONS_00022689.	gRNA	TCONS_00022689
TCONS_00022689-G2-F	CACCGCAGTAGAGGATACAATGAAA	TCONS_00022689.	gRNA	TCONS_00022689
TCONS_00022689-G2-R	AAACTTTCATTGTATCCTCTACTGC	TCONS_00022689.	gRNA	TCONS_00022689
TCONS_00022689-G3-F	CACCGTATTAATTCCAGAAAGCAGA	TCONS_00022689.	gRNA	TCONS_00022689
TCONS_00022689-G3-R	AAACTCTGCTTTCTGGAATTAATAC	TCONS_00022689.	gRNA	TCONS_00022689
TCONS_00022689-G4-F	CACCGTGGAATCCCTTAATAATTTG	TCONS_00022689.	gRNA	TCONS_00022689
TCONS_00022689-G4-R	AAACCAAATTATTAAGGGATTCCAC	TCONS_00022689.	gRNA	TCONS_00022689
Non-targeting-1-F	CACCGTGCGCATGGGCTGATGTTA	non-targetting	gRNA	non-targetting
Non-targeting-1-R	AAACTAACATCAGCCCATGCGCAC	non-targetting	gRNA	non-targetting
Non-targeting-2-F	CACCGCACGCTGTACAGACGACAA	non-targetting	gRNA	non-targetting
Non-targeting-2-R	AAACTTGTCGTCTGTACAGCGTGC	non-targetting	gRNA	non-targetting
Non-targeting-3-F	CACCGCCGTGGTATCAAGTCGGTA	non targettting	gRNA	non targettting
Non-targeting-3-R	AAACTACCGACTTGATACCACGGC	non targettting	gRNA	non targettting
TCONS_00028434-G4-S	CACCGCCTGATTATGTTGGAGGTTG	Tcons34.	gRNA	SCREEM1 screen sgRNA
TCONS_00028434-G4-AS	AAACCAACCTCCAACATAATCAGGC	Tcons34.	gRNA	SCREEM1 screen sgRNA
TCONS_00028434-G5	CACCGGGTGATTCCTGCTGAGTCAC	Tcons34.	gRNA	SCREEM1 screen sgRNA
TCONS_00028434-G5-AS	AAACGTGACTCAGCAGGAATCACCC	Tcons34.	gRNA	SCREEM1 screen sgRNA
TCONS_00028434-G6	CACCGCTGCTTCTCTCCGTCACTGG	Tcons34.	gRNA	SCREEM1 screen sgRNA
TCONS_00028434-G6-AS	AAACCCAGTGACGGAGAGAAGCAGC	Tcons34.	gRNA	SCREEM1 screen sgRNA
TCONS_00028434-G7	CACCGTCTCTGTCATCATCTGGCCA	Tcons34.	gRNA	SCREEM1 screen sgRNA
TCONS_00028434-G7-AS	AAACTGGCCAGATGATGACAGAGAC	Tcons34.	gRNA	SCREEM1 screen sgRNA
SNAI1-prt-G1-S	CACCGTTGGCGCGGAGGTGACAAAG	SNAI1.	gRNA	SNAI1
SNAI1-prt-G1-AS	AAACTCTTTGTCACCTCCGCGCCAAC	SNAI1.	gRNA	SNAI1
SNAI1-prt-G2-S	CACCGGATTGGCGCGGAGGTGACAA	SNAI1.	gRNA	SNAI1
SNAI1-prt-G2-AS	AAACTTGTCACCTCCGCGCCAATCC	SNAI1.	gRNA	SNAI1
SNAI1-prt-G3-S	CACCGGTCACCTCCGCGCCAATCGG	SNAI1.	gRNA	SNAI1
SNAI1-prt-G3-AS	AAACCCGATTGGCGCGGAGGTGACC	SNAI1.	gRNA	SNAI1
SNAI1-prt-G4-S	CACCGGCAGCCGGCGCACCTGCTCG	SNAI1.	gRNA	SNAI1
SNAI1-prt-G4-AS	AAACCGAGCAGGTGCGCCGGCTGCC	SNAI1.	gRNA	SNAI1
SNAI1-prt-G5-S	CACCGGCTCGGGGAGTGGCCTTCGG	SNAI1.	gRNA	SNAI1
SNAI1-prt-G5-AS	AAACCCGAAGGCCACTCCCCGAGCC	SNAI1.	gRNA	SNAI1
TCONS34-prt-G1-S	CACCGGCTGATGGTTACGAAAGAGA	Tcons34.	gRNA	SCREEM1 locus tiling sgRNA
TCONS34-prt-G1-AS	AAACTCTCTTTCGTAACCATCAGCC	Tcons34.	gRNA	SCREEM1 locus tiling sgRNA
TCONS34-prt-G2-S	CACCGGAGAAAGAGAAGAGACTTA	Tcons34.	gRNA	SCREEM1 locus tiling sgRNA
TCONS34-prt-G2-AS	AAACTAAGTCTCTTCTCTTTCTCC	Tcons34.	gRNA	SCREEM1 locus tiling sgRNA
TCONS34-prt-G3-S	CACCGGCCCTGGCCCACCTCTGGACA	Tcons34.	gRNA	SCREEM1 locus tiling sgRNA
TCONS34-prt-G3-AS	AAACTGTCCAGAGGTGGGCCAGGGCC	Tcons34.	gRNA	SCREEM1 locus tiling sgRNA
TCONS34-prt-G4-S	CACCGGTACTCAACCCCCTCCAACA	Tcons34.	gRNA	SCREEM1 locus tiling sgRNA
TCONS34-prt-G4-AS	AAACTGTTGGAGGGGGTTGAGTACC	Tcons34.	gRNA	SCREEM1 locus tiling sgRNA
TCONS34-prt-G5-S	CACCGGGAGGTGCGCAATACCTTCC	Tcons34.	gRNA	SCREEM1 locus tiling sgRNA
TCONS34-prt-G5-AS	AAACGGAAGGTATTGCGCACCTCCC	Tcons34.	gRNA	SCREEM1 locus tiling sgRNA
TCONS34-prt-G6-S	CACCGGAACTAAAGGAATTGGGA	Tcons34.	gRNA	SCREEM1 locus tiling sgRNA
TCONS34-prt-G6-AS	AAACTCCCAATTCCTTTAGTTCC	Tcons34.	gRNA	SCREEM1 locus tiling sgRNA
TCONS34-prt-G7-S	CACCGGCTTAGGTCAGCTGAGCACAA	Tcons34.	gRNA	SCREEM1 locus tiling sgRNA
TCONS34-prt-G7-AS	AAACTTGTGCTCAGCTGACCTAAGCC	Tcons34.	gRNA	SCREEM1 locus tiling sgRNA
LINCSNAI1-prt-G1-S	CACCGGTTCGGCTGGGCAGGAACA	LincSNIA1.	gRNA	SCREEM2 locus tiling sgRNA
LINCSNAI1-prt-G1-AS	AAACTGTTCCTGCCCAGCCGAACC	LincSNIA1.	gRNA	SCREEM2 locus tiling sgRNA
LINCSNAI1-prt-G2-S	CACCGGCCCAGGATAGCCGGGGGAGA	LincSNIA1.	gRNA	SCREEM2 locus tiling sgRNA
LINCSNAI1-prt-G2-AS	AAACTCTCCCCCGGCTATCCTGGGCC	LincSNIA1.	gRNA	SCREEM2 locus tiling sgRNA
LINCSNAI1-prt-G3-S	CACCGGTCCAGATCGTAGTTTTAGGA	LincSNIA1.	gRNA	SCREEM2 locus tiling sgRNA
LINCSNAI1-prt-G3-AS	AAACTCCTAAAACTACGATCTGGACC	LincSNIA1.	gRNA	SCREEM2 locus tiling sgRNA
LINCSNAI1-prt-G4-S	CACCGGAAATGAGACCTCTGCCCCA	LincSNIA1.	gRNA	SCREEM2 locus tiling sgRNA
LINCSNAI1-prt-G4-AS	AAACTGGGGCAGAGGTCTCATTTCC	LincSNIA1.	gRNA	SCREEM2 locus tiling sgRNA
LINCSNAI1-prt-G5-S	CACCGGTTCACAGTGCGGGGAGCA	LincSNIA1.	gRNA	SCREEM2 locus tiling sgRNA
LINCSNAI1-prt-G5-AS	AAACTGCTCCCCGCACTGTGAACC	LincSNIA1.	gRNA	SCREEM2 locus tiling sgRNA
LINCSNAI1-prt-G6-S	CACCGGTCGGGAAGGAGCTGAGGGA	LincSNIA1.	gRNA	SCREEM2 locus tiling sgRNA
LINCSNAI1-prt-G6-AS	AAACTCCCTCAGCTCCTTCCCGACC	LincSNIA1.	gRNA	SCREEM2 locus tiling sgRNA
LINCSNAI1-prt-G7-S	CACCGGGGAGGCACACAGATATCAA	LincSNIA1.	gRNA	SCREEM2 locus tiling sgRNA
LINCSNAI1-prt-G7-AS	AAACTTGATATCTGTGTGCCTCCCC	LincSNIA1.	gRNA	SCREEM2 locus tiling sgRNA
LINCSNAI1-prt-G8-S	CACCGGAGGCCAGTGTGGCAGCCAA	LincSNIA1.	gRNA	SCREEM2 locus tiling sgRNA
LINCSNAI1-prt-G8-AS	AAACTTGGCTGCCACACTGGCCTCC	LincSNIA1.	gRNA	SCREEM2 locus tiling sgRNA
LINCSNAI1-prt-G9-S	CACCGGCAGCCAAGGGGAGCAGTA	LincSNIA1.	gRNA	SCREEM2 locus tiling sgRNA
LINCSNAI1-prt-G9-AS	AAACTACTGCTCCCCTTGGCTGCC	LincSNIA1.	gRNA	SCREEM2 locus tiling sgRNA
LINCSNAI1-prt-G10-S	CACCGGAAGGATAAGTATGTGTTCAA	LincSNIA1.	gRNA	SCREEM2 locus tiling sgRNA
LINCSNAI1-prt-G10-AS	AAACTTGAACACATACTTATCCTTCC	LincSNIA1.	gRNA	SCREEM2 locus tiling sgRNA
LINCSNAI1-prt-G11-S	CACCGGGGACAAACATTTGCGTGCA	LincSNIA1.	gRNA	SCREEM2 locus tiling sgRNA
LINCSNAI1-prt-G11-AS	AAACTGCACGCAAATGTTTGTCCCC	LincSNIA1.	gRNA	SCREEM2 locus tiling sgRNA
LINCSNAI1-prt-G12-S	CACCGCATGCACTCACGTGTGTGCA	LincSNIA1.	gRNA	SCREEM3 locus tiling sgRNA
LINCSNAI1-prt-G12-AS	AAACTGCACACACGTGAGTGCATGC	LincSNIA1.	gRNA	SCREEM3 locus tiling sgRNA
LINCSNAI1-prt-G13-S	CACCGCATGCACACCATGCATATA	LincSNIA1.	gRNA	SCREEM3 locus tiling sgRNA
LINCSNAI1-prt-G13-AS	AAACTATATGCATGGTGTGCATGC	LincSNIA1.	gRNA	SCREEM3 locus tiling sgRNA
LINCSNAI1-prt-G14-S	CACCGGCCCAGAAATACACACACA	LincSNIA1.	gRNA	SCREEM3 locus tiling sgRNA
LINCSNAI1-prt-G14-AS	AAACTGTGTGTGTATTTCTGGGCC	LincSNIA1.	gRNA	SCREEM3 locus tiling sgRNA
LINCSNAI1-prt-G15-S	CACCGGGGAATGTTCCCTCCCAGCCA	LincSNIA1.	gRNA	SCREEM3 locus tiling sgRNA
LINCSNAI1-prt-G15-AS	AAACTGGCTGGGAGGGAACATTCCCC	LincSNIA1.	gRNA	SCREEM3 locus tiling sgRNA
LINCSNAI1-prt-G16-S	CACCGGGTACTTAAATAAGTTAA	LincSNIA1.	gRNA	SCREEM3 locus tiling sgRNA
LINCSNAI1-prt-G16-AS	AAACTTAACTTATTTAAGTACCC	LincSNIA1.	gRNA	SCREEM3 locus tiling sgRNA
LINCSNAI1-prt-G17-S	CACCGGTTAAGGGTGAAGCAATA	LincSNIA1.	gRNA	SCREEM3 locus tiling sgRNA
LINCSNAI1-prt-G17-AS	AAACTATTGCTTCACCCTTAACC	LincSNIA1.	gRNA	SCREEM3 locus tiling sgRNA
SNAI1-shRNA1-S	GATCCGCGAGTGGTTCTTCTGCGCTACTGCTGCGCTTCCTGTCAGACGCAGCAGTAGCGCAGAAGAACCACTCGCTTTTTG	SNAI1.	shRNA	SNAI1
SNAI1-shRNA1-AS	AATTCAAAAAGCGAGTGGTTCTTCTGCGCTACTGCTGCGTCTGACAGGAAGCGCAGCAGTAGCGCAGAAGAACCACTCGCG	SNAI1.	shRNA	SNAI1
LINCSNAI1-E2-sh1-S	GATCCGCTAGGCTGATGGTTACGAAAGAGAGGGACTTCCTGTCAGATCCCTCTCTTTCGTAACCATCAGCCTAGCTTTTTG	lnc-TMEM189-UBE2V1-3:4.	shRNA	SCREEM1
LINCSNAI1-E2-sh1-AS	AATTCAAAAAGCTAGGCTGATGGTTACGAAAGAGAGGGATCTGACAGGAAGTCCCTCTCTTTCGTAACCATCAGCCTAGCG	lnc-TMEM189-UBE2V1-3:4.	shRNA	SCREEM1
LINCSNAI1-E2-sh2-S	GATCCTCTGGACAGGGTCCTGATCCAAGGCTGGCCTTCCTGTCAGAGCCAGCCTTGGATCAGGACCCTGTCCAGATTTTTG	lnc-TMEM189-UBE2V1-3:4.	shRNA	SCREEM1
LINCSNAI1-E2-sh2-AS	AATTCAAAAATCTGGACAGGGTCCTGATCCAAGGCTGGCTCTGACAGGAAGGCCAGCCTTGGATCAGGACCCTGTCCAGAG	lnc-TMEM189-UBE2V1-3:4.	shRNA	SCREEM1
LINCSNAI1-E3-sh3-S	GATCCCTGGCATCACTTTCTGAGACACCGTACTCCTTCCTGTCAGAGAGTACGGTGTCTCAGAAAGTGATGCCAGTTTTTG	lnc-TMEM189-UBE2V1-3:4.	shRNA	SCREEM1
LINCSNAI1-E3-sh3-AS	AATTCAAAAACTGGCATCACTTTCTGAGACACCGTACTCTCTGACAGGAAGGAGTACGGTGTCTCAGAAAGTGATGCCAGG	lnc-TMEM189-UBE2V1-3:4.	shRNA	SCREEM1
LINCSNAI1-E3-sh4-S	GATCCTGCTCATTGTGCCATCTCCTTGGGTGGAGCTTCCTGTCAGACTCCACCCAAGGAGATGGCACAATGAGCATTTTTG	lnc-TMEM189-UBE2V1-3:4.	shRNA	SCREEM1
LINCSNAI1-E3-sh4-AS	AATTCAAAAATGCTCATTGTGCCATCTCCTTGGGTGGAGTCTGACAGGAAGCTCCACCCAAGGAGATGGCACAATGAGCAG	lnc-TMEM189-UBE2V1-3:4.	shRNA	SCREEM1
LINCSNAI1-E4-sh5-S	GATCCTAGGTTCAAGTTGGTTTGGAATCCAACAGCTTCCTGTCAGACTGTTGGATTCCAAACCAACTTGAACCTATTTTTG	lnc-TMEM189-UBE2V1-3:4.	shRNA	SCREEM1
LINCSNAI1-E4-sh5-AS	AATTCAAAAATAGGTTCAAGTTGGTTTGGAATCCAACAGTCTGACAGGAAGCTGTTGGATTCCAAACCAACTTGAACCTAG	lnc-TMEM189-UBE2V1-3:4.	shRNA	SCREEM1
LINCSNAI1-E4-sh6-S	GATCCTCCCAACACTTTGAAGGCTGAGACGGAAGCTTCCTGTCAGACTTCCGTCTCAGCCTTCAAAGTGTTGGGATTTTTG	lnc-TMEM189-UBE2V1-3:4.	shRNA	SCREEM1
LINCSNAI1-E4-sh6-AS	AATTCAAAAATCCCAACACTTTGAAGGCTGAGACGGAAGTCTGACAGGAAGCTTCCGTCTCAGCCTTCAAAGTGTTGGGAG	lnc-TMEM189-UBE2V1-3:4.	shRNA	SCREEM1
lnc-SNAI1-5:2-sh1-S	GATCCCACCCTGATGGTGTCTGCTGAGGTCCAGACTTCCTGTCAGATCTGGACCTCAGCAGACACCATCAGGGTGTTTTTG	lnc-SNAI1-5:2.	shRNA	SCREEM1
lnc-SNAI1-5:2-sh1-AS	AATTCAAAAACACCCTGATGGTGTCTGCTGAGGTCCAGATCTGACAGGAAGTCTGGACCTCAGCAGACACCATCAGGGTGG	lnc-SNAI1-5:2.	shRNA	SCREEM1
lnc-SNAI1-5:2-sh7-S	GATCCCCTTGGTCTCCTCATTTCTTAGCGAGGACCTTCCTGTCAGAGTCCTCGCTAAGAAATGAGGAGACCAAGGTTTTTG	lnc-SNAI1-5:2.	shRNA	SCREEM1
lnc-SNAI1-5:2-sh7-AS	AATTCAAAAAGGTTGAGGCTGTAATGAGCTATGGTCATGTCTGACAGGAAGGTCCTCGCTAAGAAATGAGGAGACCAAGGG	lnc-SNAI1-5:2.	shRNA	SCREEM1
NS243440.1-shRNA1-S	GATCCGTTCGTGGCTGTTCTGCCCAATTCTGTTGCTTCCTGTCAGACAACAGAATTGGGCAGAACAGCCACGAACTTTTTG	NONHSAT243440.1.	shRNA	SCREEM2
NS243440.1-shRNA1-AS	AATTCAAAAAGTTCGTGGCTGTTCTGCCCAATTCTGTTGTCTGACAGGAAGCAACAGAATTGGGCAGAACAGCCACGAACG	NONHSAT243440.1.	shRNA	SCREEM2
NS243440.1-shRNA2-S	GATCCTTCTGTTGAAGCCCTGAGCATCAGCCTGGCTTCCTGTCAGACCAGGCTGATGCTCAGGGCTTCAACAGATTTTTG	NONHSAT243440.1.	shRNA	SCREEM2
NS243440.1-shRNA2-AS	AATTCAAAAATCTGTTGAAGCCCTGAGCATCAGCCTGGTCTGACAGGAAGCCAGGCTGATGCTCAGGGCTTCAACAGAAG	NONHSAT243440.1.	shRNA	SCREEM2
NS243440.1-shRNA3-S	GATCCGCTTGTCTATTCCATTGCATTGTTTCTGTCTTCCTGTCAGAACAGAAACAATGCAATGGAATAGACAAGCTTTTTG	NONHSAT243440.1.	shRNA	SCREEM2
NS243440.1-shRNA3-AS	AATTCAAAAAGCTTGTCTATTCCATTGCATTGTTTCTGTTCTGACAGGAAGACAGAAACAATGCAATGGAATAGACAAGCG	NONHSAT243440.1.	shRNA	SCREEM2
NS243440.1-shRNA4-S	GATCCGTGTTCTGGTCTGTTCTAGAACCTACCAACTTCCTGTCAGATTGGTAGGTTCTAGAACAGACCAGAACACTTTTTG	NONHSAT243440.1.	shRNA	SCREEM2
NS243440.1-shRNA4-AS	AATTCAAAAAGTGTTCTGGTCTGTTCTAGAACCTACCAATCTGACAGGAAGTTGGTAGGTTCTAGAACAGACCAGAACACG	NONHSAT243440.1.	shRNA	SCREEM2
NS243910.1-shRNA1-S	GATCCCTGGCTGTAAGTGCATGCACAGTCCTGGGCTTCCTGTCAGACCCAGGACTGTGCATGCACTTACAGCCAGTTTTTG	NONHSAT243910.1­­.	shRNA	SCREEM3
NS243910.1-shRNA1-AS	AATTCAAAAACTGGCTGTAAGTGCATGCACAGTCCTGGGTCTGACAGGAAGCCCAGGACTGTGCATGCACTTACAGCCAGG	NONHSAT243910.1­­.	shRNA	SCREEM3
NS243910.1-shRNA2-S	GATCCTGCATGCACAGTCCTGGGTATCCTTCCAACTTCCTGTCAGATTGGAAGGATACCCAGGACTGTGCATGCATTTTTG	NONHSAT243910.1­­.	shRNA	SCREEM3
NS243910.1-shRNA2-AS	AATTCAAAAATGCATGCACAGTCCTGGGTATCCTTCCAATCTGACAGGAAGTTGGAAGGATACCCAGGACTGTGCATGCAG	NONHSAT243910.1­­.	shRNA	SCREEM3
NS243910.1-shRNA3-S	GATCCGACCAAGGCACAGAAAGTAAAGCGCACAGCTTCCTGTCAGACTGTGCGCTTTACTTTCTGTGCCTTGGTCTTTTTG	NONHSAT243910.1­­.	shRNA	SCREEM3
NS243910.1-shRNA3-AS	AATTCAAAAAGACCAAGGCACAGAAAGTAAAGCGCACAGTCTGACAGGAAGCTGTGCGCTTTACTTTCTGTGCCTTGGTCG	NONHSAT243910.1­­.	shRNA	SCREEM3
NS243910.1-shRNA4-S	GATCCCACAGAGAATGTCAGCCGTGTGTGCTCTCCTTCCTGTCAGAGAGAGCACACACGGCTGACATTCTCTGTGTTTTTG	NONHSAT243910.1­­.	shRNA	SCREEM3
NS243910.1-shRNA4-AS	AATTCAAAAACACAGAGAATGTCAGCCGTGTGTGCTCTCTCTGACAGGAAGGAGAGCACACACGGCTGACATTCTCTGTGG	NONHSAT243910.1­­.	shRNA	SCREEM3
