# Supplementary material for: A genome–wide CRISPR activation screen identifies SCREEM a novel SNAI1 super-enhancer demarcated by eRNAs
Source: Front Mol Biosci. 2023 Feb 27;10:1110445. doi: 10.3389/fmolb.2023.1110445 (PMC10009272; doi:10.3389/fmolb.2023.1110445)
Supplement: Supplementary file 11 [file Table12.XLSX]

## Sheet: Sheet1
VENDOR	PRODUCT NAME	CATALOG ##
Biolegend	APC anti-mouse/human CD44 Antibody	103012
Biolegend	PE anti-human CD54 Antibody	353105
Biolegend	Zombie Red™ Fixable Viability Kit	423109
BioLegend	Zombie Violet™ Fixable Viability Kit	423113
