# Supplementary material for: A genome–wide CRISPR activation screen identifies SCREEM a novel SNAI1 super-enhancer demarcated by eRNAs
Source: Front Mol Biosci. 2023 Feb 27;10:1110445. doi: 10.3389/fmolb.2023.1110445 (PMC10009272; doi:10.3389/fmolb.2023.1110445)
Supplement: Supplementary file 12 [file Table5.XLSX]

## Sheet: Sheet1
gene_id	gene_type	gene_name	baseMean	log2FoldChange	padj	PBS-NT2-1.TPM	PBS-NT2-2.TPM	PBS-NT2-3.TPM	PBS-lincSNAI1-1.TPM	PBS-lincSNAI1-2.TPM	PBS-lincSNAI1-3.TPM
ENSG00000000003.14	protein_coding	TSPAN6	434.216	0.170285	0.288592	12.8782	14.121	12.8383	13.839	14.1088	13.5969
ENSG00000000005.5	protein_coding	TNMD	0	NA	NA	0	0	0	0	0	0
ENSG00000000419.12	protein_coding	DPM1	2037.05	-0.0495373	0.607778	165.648	169.075	167.963	149.629	148.513	149.797
ENSG00000000457.13	protein_coding	SCYL3	315.041	0.119572	0.596837	5.32257	5.21671	5.49913	5.47104	5.74856	4.88817
ENSG00000000460.16	protein_coding	C1orf112	317.786	-1.1111	6.98416e-14	16.8833	15.8943	15.2299	7.13303	7.11118	5.25513
ENSG00000000938.12	protein_coding	FGR	3.65249	0.247502	NA	0.0394483	0.0510308	0.112353	0.122502	0.133205	0.240758
ENSG00000000971.15	protein_coding	CFH	551.966	-0.0791464	0.678858	12.8491	11.9619	11.7513	11.1694	10.8569	9.74689
ENSG00000001036.13	protein_coding	FUCA2	913.616	-0.00528195	0.981997	26.4452	28.9199	30.8112	24.507	25.8697	29.0549
ENSG00000001084.10	protein_coding	GCLC	2358.07	0.180126	0.445302	47.6348	51.7284	61.508	61.4074	47.557	60.7653
ENSG00000001167.14	protein_coding	NFYA	1118.48	0.158267	0.102567	20.1594	21.1446	21.8024	22.474	21.2904	21.3329
ENSG00000001460.17	protein_coding	STPG1	828.478	-0.296786	0.0164334	24.6028	23.0624	22.9774	20.6318	16.4169	15.5776
ENSG00000001461.16	protein_coding	NIPAL3	3705.19	-0.337	1.03238e-10	66.6363	69.8993	72.6317	52.2981	49.8832	50.365
ENSG00000001497.16	protein_coding	LAS1L	1424.48	-0.179807	0.0258945	35.0909	36.6165	37.1844	30.2948	28.9666	29.3058
ENSG00000001561.6	protein_coding	ENPP4	55.1818	-1.51212	5.11485e-08	1.46921	1.57476	1.84963	0.481171	0.321674	0.299401
ENSG00000001617.11	protein_coding	SEMA3F	2212.9	-0.364058	1.40438e-08	47.3386	53.0803	51.7369	37.5586	35.4682	35.8324
ENSG00000001626.14	protein_coding	CFTR	6.27503	0.00334475	0.995723	0.21493	1.47253	0.00956025	0.439381	0.427652	0.502676
ENSG00000001629.9	protein_coding	ANKIB1	1908.91	-0.185424	0.00629557	26.7256	27.3759	26.8941	21.6847	22.3588	21.5804
ENSG00000001630.15	protein_coding	CYP51A1	8297.05	-0.244291	2.05186e-09	202.843	213.923	202.221	166.502	156.418	158.703
ENSG00000001631.15	protein_coding	KRIT1	893.72	-0.149234	0.242072	30.6141	33.8186	34.5948	28.3846	29.0404	24.8078
ENSG00000002016.17	protein_coding	RAD52	281.598	0.0325436	0.927963	12.5316	10.5903	12.0777	9.40447	13.5111	10.3417
ENSG00000002079.12	unitary_pseudogene	MYH16	152.264	-0.742764	0.0419088	6.65872	1.38318	2.44667	1.22416	0.468272	0.792965
ENSG00000002330.13	protein_coding	BAD	1159.65	-0.37847	3.71513e-06	113.332	106.366	115.443	76.753	80.909	78.9647
ENSG00000002549.12	protein_coding	LAP3	1786.7	-0.843305	1.48565e-44	78.8505	81.7769	79.5173	41.0212	40.4845	41.2717
ENSG00000002586.18	protein_coding	CD99	985.91	-0.299614	0.00565855	66.4423	58.3054	65.5452	48.9788	41.7407	51.0535
ENSG00000002586.18_PAR_Y	protein_coding	CD99	985.91	-0.299614	0.00565855	66.4423	58.3054	65.5452	48.9788	41.7407	51.0535
ENSG00000002587.9	protein_coding	HS3ST1	316.829	-1.79605	3.40403e-09	7.25758	9.93147	6.65892	1.67981	0.933278	0.614993
ENSG00000002726.20	protein_coding	AOC1	1.9212	-0.00600848	NA	0.0322493	0.145571	0.0935136	0.187242	0	0.0504228
ENSG00000002745.12	protein_coding	WNT16	0.897505	0.0115889	NA	0	0.0630348	0.024013	0	0.0492368	0.055207
ENSG00000002746.14	protein_coding	HECW1	4.18984	0.115122	NA	0	0.0275279	0.0910064	0.0267995	0.0119474	0.225338
ENSG00000002822.15	protein_coding	MAD1L1	736.968	-0.207642	0.110596	21.0873	18.1113	21.0578	14.8969	17.0124	15.9339
ENSG00000002834.17	protein_coding	LASP1	8282.24	-0.0792785	0.0903155	121.693	119.162	119.84	102.963	106.453	105.325
ENSG00000002919.14	protein_coding	SNX11	517.645	-0.295773	0.0208267	18.7021	16.559	17.2889	13.0122	12.4918	13.6301
ENSG00000002933.7	protein_coding	TMEM176A	0	NA	NA	0	0	0	0	0	0
ENSG00000003056.7	protein_coding	M6PR	2629.42	0.0301511	0.788514	73.9532	71.0351	76.2155	71.9275	66.6631	69.6512
ENSG00000003096.13	protein_coding	KLHL13	72.9336	0.0278804	0.96031	1.31161	1.71053	1.70286	1.24164	1.67753	1.57974
ENSG00000003137.8	protein_coding	CYP26B1	11.812	-0.616368	0.103382	0.629273	0.108405	0.299175	0.0821823	0.104645	0.07618
ENSG00000003147.17	protein_coding	ICA1	153.616	-0.329174	0.262872	10.8519	6.04014	7.08893	5.04873	5.05182	6.65002
ENSG00000003249.13	protein_coding	DBNDD1	79.2796	-0.951385	0.000149271	3.07006	3.16252	3.63619	1.28887	1.30547	1.53871
ENSG00000003393.14	protein_coding	ALS2	1046.81	-0.360388	0.000210057	16.9404	18.2239	18.0178	12.3651	14.1291	11.5633
ENSG00000003400.14	protein_coding	CASP10	27.99	0.444432	0.290667	0.541923	0.339051	0.576215	0.772849	0.609017	0.784353
ENSG00000003402.19	protein_coding	CFLAR	1993.13	-0.411213	1.42581e-09	57.0957	66.0165	60.745	41.4127	42.4288	43.4405
ENSG00000003436.14	protein_coding	TFPI	204.503	0.333606	0.131266	8.14797	8.70648	7.75893	8.87836	8.5722	11.9364
ENSG00000003509.15	protein_coding	NDUFAF7	301.292	0.180533	0.411865	12.105	10.0604	11.0271	12.516	12.2889	9.99502
ENSG00000003756.16	protein_coding	RBM5	1510.13	-0.178706	0.205405	54.9911	51.3918	49.9408	42.3663	33.9675	50.8337
ENSG00000003987.13	protein_coding	MTMR7	19.3969	0.0581172	0.933674	0.324333	0.319698	0.647075	0.214318	0.461383	0.612609
ENSG00000003989.16	protein_coding	SLC7A2	605.176	0.707799	2.99613e-11	4.45202	4.2544	3.74306	6.14775	6.26288	6.56648
ENSG00000004059.10	protein_coding	ARF5	2411.81	0.168504	0.00662889	187.077	195.299	193.133	201.031	194.68	201.905
ENSG00000004139.13	protein_coding	SARM1	70.2764	1.50418	9.72211e-09	0.430392	0.546409	0.580817	2.36477	1.51859	1.64421
ENSG00000004142.11	protein_coding	POLDIP2	2518.1	0.112463	0.133719	65.4622	73.6283	69.8801	68.4315	69.2787	71.1213
ENSG00000004399.12	protein_coding	PLXND1	42.3489	0.341796	0.456288	1.23561	1.15999	0.457635	1.26224	1.64764	0.776879
ENSG00000004455.16	protein_coding	AK2	5132.8	-0.0857869	0.122836	314.198	300.397	299.9	270.053	262.031	261.697
ENSG00000004468.12	protein_coding	CD38	3.62738	-0.454637	NA	0.325757	0.251966	0.142785	0.0368785	0.0311607	0
ENSG00000004478.7	protein_coding	FKBP4	3942.68	-0.127765	0.0272623	66.6784	66.8828	69.2354	54.9675	57.831	58.3607
ENSG00000004487.15	protein_coding	KDM1A	2352.56	-0.110326	0.107239	50.7245	52.2054	51.6292	44.2589	43.6037	44.1496
ENSG00000004534.14	protein_coding	RBM6	1393.26	-0.00890112	0.960737	33.7869	31.3734	30.128	27.2649	28.6296	31.378
ENSG00000004660.14	protein_coding	CAMKK1	160.781	-0.0761779	0.83438	2.79677	2.65309	2.68409	1.99591	2.52653	2.55649
ENSG00000004700.15	protein_coding	RECQL	2004.77	0.0588055	0.563972	55.51	55.7223	56.4861	55.8559	50.5761	54.7377
ENSG00000004766.15	protein_coding	VPS50	475.918	-0.179407	0.341496	14.4651	18.3563	14.0561	14.2921	11.7046	11.9048
ENSG00000004776.11	protein_coding	HSPB6	1.59331	-0.181553	NA	0.264581	0.149386	0.0441199	0.0387404	0.0413806	0
ENSG00000004777.18	protein_coding	ARHGAP33	74.9653	-0.821741	0.00734223	5.85885	4.45677	3.74568	1.15235	2.1529	2.89768
ENSG00000004779.9	protein_coding	NDUFAB1	1292.53	0.146688	0.165709	133.793	157.933	155.176	158.658	153.983	145.362
ENSG00000004799.7	protein_coding	PDK4	2.507	-0.180013	NA	0.201246	0.0564244	0.0652446	0	0.0643817	0.040786
ENSG00000004809.13	protein_coding	SLC22A16	0.362219	-0.0414519	NA	0.0920703	0.057651	0	0	0	0
ENSG00000004838.13	protein_coding	ZMYND10	9.49872	0.219417	0.682538	0.589318	0.227911	0.502987	0.585967	0.70301	0.483859
ENSG00000004846.16	protein_coding	ABCB5	1.77117	-0.137567	NA	0.0290987	0.587109	0.162085	0	0.24483	0
ENSG00000004848.7	protein_coding	ARX	0.34821	0.0394062	NA	0	0	0	0	0.0238366	0.0263747
ENSG00000004864.13	protein_coding	SLC25A13	676.822	-0.786591	3.07231e-13	21.66	27.115	25.8187	13.3111	13.5021	12.4504
ENSG00000004866.19	protein_coding	ST7	530.304	-0.0491433	0.810971	17.7908	17.915	16.632	15.6945	15.1619	15.7009
ENSG00000004897.11	protein_coding	CDC27	2888.95	-0.129103	0.0981185	58.8255	66.0595	61.6135	56.0399	51.8422	49.3189
ENSG00000004939.13	protein_coding	SLC4A1	1.27667	-0.0119367	NA	0.0416386	0.0635707	0.0427809	0.0390594	0.0408295	0.0489219
ENSG00000004948.13	protein_coding	CALCR	0.732889	-0.00404631	NA	0.0253151	0.0368007	0	0.0150593	0	0.0445713
ENSG00000004961.14	protein_coding	HCCS	785.97	-0.199291	0.0622643	42.3519	40.706	41.812	33.5727	32.8614	33.5079
ENSG00000004975.11	protein_coding	DVL2	989.909	0.0451777	0.785517	25.7636	22.5304	24.9315	23.3782	23.5047	22.6455
ENSG00000005001.9	protein_coding	PRSS22	59.3057	-2.20747	2.14514e-16	8.34926	6.79189	7.85806	0.843835	0.861515	0.960514
ENSG00000005007.12	protein_coding	UPF1	3373.4	-0.222328	6.44674e-05	39.1652	41.2168	41.4354	31.6093	33.3038	31.3373
ENSG00000005020.12	protein_coding	SKAP2	788.036	-0.304828	0.00542054	17.9153	20.9332	20.8387	14.1733	15.7139	14.5226
ENSG00000005022.5	protein_coding	SLC25A5	8088.84	0.136253	0.000728022	404.548	413.508	400.697	417.077	415.191	403.299
ENSG00000005059.15	protein_coding	CCDC109B	265.928	-0.549271	0.00177197	12.8193	11.6223	11.0982	6.2301	8.72684	6.90696
ENSG00000005073.5	protein_coding	HOXA11	5.11739	-0.156238	0.760931	0.162846	0.276	0.112678	0.13464	0.134906	0.0601475
ENSG00000005075.15	protein_coding	POLR2J	764.39	0.121696	0.355679	56.1109	55.169	57.131	57.1348	53.1687	58.9709
ENSG00000005100.12	protein_coding	DHX33	1245.93	0.234004	0.0221016	12.5754	14.6305	13.3975	15.256	15.7715	13.221
ENSG00000005102.12	protein_coding	MEOX1	0.304265	-0.0409607	NA	0	0.0454901	0.0264688	0	0	0
ENSG00000005108.15	protein_coding	THSD7A	1.30963	0.164553	NA	0	0	0	0.068671	0	0.00633504
ENSG00000005156.11	protein_coding	LIG3	929.771	-0.171241	0.10982	19.1898	20.3503	21.6073	16.8124	16.4255	16.8079
ENSG00000005175.9	protein_coding	RPAP3	940.347	-0.0355845	0.835099	35.3545	38.2135	34.847	32.4291	34.1463	31.0142
ENSG00000005187.11	protein_coding	ACSM3	18.2698	-0.332932	0.493094	1.39259	1.2732	1.20464	0.891074	0.664954	0.777851
ENSG00000005189.19	protein_coding	AC004381.6	118.052	-0.311261	0.283391	4.05549	4.04942	5.04458	2.7825	2.98713	3.74757
ENSG00000005194.14	protein_coding	CIAPIN1	1228	0.0494944	0.726127	44.1568	44.0482	42.7327	44.7716	40.2024	39.9661
ENSG00000005206.16	protein_coding	SPPL2B	565.438	-0.262762	0.0277498	20.8413	22.209	22.1117	16.7353	16.556	16.6197
ENSG00000005238.19	protein_coding	FAM214B	381.463	-0.253685	0.147359	10.1074	8.83784	9.95769	7.50383	6.32782	8.32231
ENSG00000005243.9	protein_coding	COPZ2	137.478	0.506286	0.0227003	10.2962	10.2849	9.81903	12.4428	15.1418	13.8695
ENSG00000005249.12	protein_coding	PRKAR2B	56.8166	0.280357	0.487259	1.187	1.03768	1.14622	1.04717	1.51062	1.4317
ENSG00000005302.17	protein_coding	MSL3	636.418	0.108506	0.50518	20.8462	21.9603	20.0844	19.2343	22.5527	20.9791
ENSG00000005339.14	protein_coding	CREBBP	1787.86	-0.346471	0.000487711	19.6898	15.8913	14.367	11.9898	11.9716	11.9137
ENSG00000005379.15	protein_coding	TSPOAP1	5.5016	-0.0850754	0.865077	0.415596	0.0159637	0.217286	0.122193	0.143894	0.0577972
ENSG00000005381.7	protein_coding	MPO	12.8278	-0.00983968	0.990247	0.382198	0.253672	0.217598	0.160261	0.53854	0.199678
ENSG00000005421.8	protein_coding	PON1	0.33152	0.0394062	NA	0	0	0	0	0.12837	0
ENSG00000005436.13	protein_coding	GCFC2	445.264	-0.0434564	0.874222	16.3396	14.1668	17.2843	15.9611	14.1191	12.4854
ENSG00000005448.16	protein_coding	WDR54	1004.99	-0.223889	0.0232042	73.1204	67.3957	65.6767	55.6719	55.2014	51.1291
ENSG00000005469.11	protein_coding	CROT	500.927	-0.437239	0.00163611	18.5095	15.4529	15.1531	12.4329	10.5175	9.87445
ENSG00000005471.15	protein_coding	ABCB4	5.91018	0.507891	0.129094	0.0216681	0.0805037	0.0151418	0.451863	0.103512	0.115522
ENSG00000005483.20	protein_coding	KMT2E	1451.03	-0.0636796	0.596792	23.879	23.3112	23.2958	20.0013	19.9011	22.2776
ENSG00000005486.16	protein_coding	RHBDD2	872.438	0.224258	0.0357685	25.9668	29.3523	28.4501	28.4898	31.4209	30.8626
ENSG00000005513.9	protein_coding	SOX8	0	NA	NA	0	0	0	0	0	0
ENSG00000005700.14	protein_coding	IBTK	1867.11	-0.176544	0.0224722	24.6387	24.8199	22.0395	19.6061	18.9639	19.6526
ENSG00000005801.16	protein_coding	ZNF195	442.059	0.0193218	0.947282	18.4401	19.5107	22.5725	20.1233	19.7767	16.7131
ENSG00000005810.17	protein_coding	MYCBP2	1182.96	-0.373435	9.16003e-05	18.7015	16.0818	14.7938	11.5575	11.639	11.7662
ENSG00000005812.10	protein_coding	FBXL3	1194.31	0.227112	0.00837567	28.0553	28.4482	28.113	31.429	31.3076	28.7717
ENSG00000005844.17	protein_coding	ITGAL	7.28315	-0.00990571	0.989312	1.29842	0.684716	0.753555	0.502885	0.714364	1.48183
ENSG00000005882.11	protein_coding	PDK2	140.313	-0.0130359	0.980254	7.81274	6.47359	4.36454	4.72767	6.61558	5.48935
ENSG00000005884.17	protein_coding	ITGA3	35599.5	-0.242419	3.26327e-15	487.175	508.039	498.108	379.092	387.823	396.991
ENSG00000005889.15	protein_coding	ZFX	1418.64	-0.0442029	0.800931	23.6686	28.5035	31.1561	24.3327	24.9279	25.2945
ENSG00000005893.15	protein_coding	LAMP2	2572.03	-0.00873922	0.94788	64.3656	71.0299	67.1394	63.6664	62.7003	59.3953
ENSG00000005961.17	protein_coding	ITGA2B	3.91964	0.0759149	NA	0.208598	0.407731	0.0733524	0.15891	0.511943	0.253873
ENSG00000005981.12	protein_coding	ASB4	2.35781	-0.211653	NA	0.203273	0.0421479	0.0358006	0.0272829	0.0194466	0
ENSG00000006007.11	protein_coding	GDE1	1703.79	-0.206418	0.0262257	40.7684	46.295	49.5337	34.4959	36.3427	38.329
ENSG00000006015.17	protein_coding	C19orf60	453.021	0.0718676	0.744946	42.9279	52.664	47.3816	45.3134	47.7987	46.2935
ENSG00000006016.10	protein_coding	CRLF1	16.2749	-0.185667	0.75168	1.5187	1.21026	1.07915	0.829564	0.91044	1.04782
ENSG00000006025.11	protein_coding	OSBPL7	210.774	0.254751	0.234365	4.05552	3.87406	4.36006	4.37906	4.61381	4.71262
ENSG00000006042.11	protein_coding	TMEM98	418.131	0.468203	0.000295715	18.1398	17.322	17.9653	22.126	24.6278	22.2319
ENSG00000006047.12	protein_coding	YBX2	0.945882	0.150518	NA	0	0	0	0.123661	0.0247229	0.0277342
ENSG00000006059.3	protein_coding	KRT33A	0.145519	0.0191917	NA	0	0	0	0.0411316	0	0
ENSG00000006062.13	protein_coding	MAP3K14	294.588	0.15087	0.499253	4.04357	3.70398	3.49286	3.5954	3.70193	4.2773
ENSG00000006071.12	protein_coding	ABCC8	1.89708	0.175332	NA	0	0	0	0.00914382	0	0.394159
ENSG00000006116.3	protein_coding	CACNG3	0.137496	-0.0212374	NA	0	0.015626	0	0	0	0
ENSG00000006118.14	protein_coding	TMEM132A	1572.33	-0.864772	3.05864e-27	50.8919	48.0644	51.921	22.4538	25.7905	27.4594
ENSG00000006125.16	protein_coding	AP2B1	13144.9	-0.316908	6.51052e-23	196.407	200.324	195.205	143.743	146.962	147.349
ENSG00000006128.11	protein_coding	TAC1	0	NA	NA	0	0	0	0	0	0
ENSG00000006194.9	protein_coding	ZNF263	700.508	0.278233	0.0167293	18.5834	15.6911	16.2257	18.2213	19.3621	18.9292
ENSG00000006210.6	protein_coding	CX3CL1	5.52526	0.0471681	0.940083	0.0646287	0.0321776	0.0541856	0.0488888	0.0786319	0.0293107
ENSG00000006282.20	protein_coding	SPATA20	761.762	0.308596	0.00320505	19.827	18.9287	17.7448	20.4093	22.2304	22.2047
ENSG00000006283.17	protein_coding	CACNA1G	2.38989	-0.0816598	NA	0.0572953	0.215222	0.217285	0.187242	0.0539743	0.0955695
ENSG00000006327.13	protein_coding	TNFRSF12A	5842.65	0.124	0.0139921	398.754	410.562	410.929	393.566	419.322	414.528
ENSG00000006377.10	protein_coding	DLX6	0	NA	NA	0	0	0	0	0	0
ENSG00000006432.15	protein_coding	MAP3K9	1291.01	-0.184572	0.0289882	8.77174	9.30561	9.34656	7.29732	7.49338	7.45331
ENSG00000006451.7	protein_coding	RALA	2271.22	0.237861	0.00206665	57.8467	63.3924	60.3526	65.8673	60.2671	72.1465
ENSG00000006453.13	protein_coding	BAIAP2L1	2030.86	0.0964914	0.28027	43.5528	44.1329	38.933	41.4926	41.4231	41.8967
ENSG00000006459.10	protein_coding	KDM7A	474.207	0.316229	0.0306364	3.58305	3.21636	3.51735	3.69133	4.56242	3.71199
ENSG00000006468.13	protein_coding	ETV1	50.4865	-0.120258	0.833813	1.31746	1.59289	1.02022	0.68042	0.952526	1.71191
ENSG00000006530.15	protein_coding	AGK	668.365	-0.0686454	0.733484	20.3886	22.5337	25.6981	19.1878	21.3043	19.8831
ENSG00000006534.15	protein_coding	ALDH3B1	387.408	1.05274	8.16669e-17	6.38161	7.02947	6.73675	12.3053	13.5394	14.1217
ENSG00000006555.10	protein_coding	TTC22	297.676	-0.269195	0.138566	6.35528	5.927	6.8356	5.24677	4.42408	4.79332
ENSG00000006576.16	protein_coding	PHTF2	645.904	-0.142516	0.47051	10.6979	15.4826	10.876	10.7734	9.87332	10.1983
ENSG00000006606.8	protein_coding	CCL26	1.00628	0.0487285	NA	0	0	0.34	0.292331	0.101208	0.180447
ENSG00000006607.13	protein_coding	FARP2	854.594	-0.182243	0.248645	15.0426	15.0554	17.8835	12.9674	15.0166	10.9075
ENSG00000006611.15	protein_coding	USH1C	0.784588	0.108664	NA	0	0	0	0.121308	0	0.0218398
ENSG00000006625.17	protein_coding	GGCT	912.625	-0.240444	0.0121069	68.9856	66.8563	69.5654	55.36	51.7127	52.6574
ENSG00000006634.7	protein_coding	DBF4	536.186	-0.34718	0.00419612	23.0695	22.8511	22.6613	15.3126	17.6923	16.4406
ENSG00000006638.11	protein_coding	TBXA2R	4.24765	0.340953	NA	0.065951	0.0407722	0.100883	0.171358	0.244359	0.148998
ENSG00000006652.13	protein_coding	IFRD1	1031.9	0.227363	0.011264	31.596	30.5957	31.0619	34.6338	32.9623	33.2294
ENSG00000006659.12	protein_coding	LGALS14	0	NA	NA	0	0	0	0	0	0
ENSG00000006695.10	protein_coding	COX10	544.407	0.15318	0.360422	15.6223	17.4807	17.9877	19.5264	17.2779	15.852
ENSG00000006704.10	protein_coding	GTF2IRD1	793.004	0.0885841	0.592003	16.9436	14.1445	15.8451	14.484	16.218	15.2693
ENSG00000006712.14	protein_coding	PAF1	1855.5	-0.316538	5.00567e-06	62.9499	61.0667	58.8334	46.2515	42.0455	46.7035
ENSG00000006715.15	protein_coding	VPS41	1067.29	-0.0128419	0.950086	27.7169	30.7429	28.796	29.1476	23.6383	27.0445
ENSG00000006740.16	protein_coding	ARHGAP44	7.91057	0.135019	0.818505	0.115604	0.167415	0.129136	0.205397	0.113313	0.183107
ENSG00000006744.18	protein_coding	ELAC2	1657.24	0.0289914	0.83584	39.8978	42.1798	43.309	41.5169	39.271	37.3017
ENSG00000006747.14	protein_coding	SCIN	6.95636	0.306255	0.466732	0.0325376	0.0344581	0.127752	0.211376	0.162763	0.0339704
ENSG00000006756.15	protein_coding	ARSD	196.069	0.461699	0.0179741	3.57161	4.2067	3.3182	5.10681	4.48215	4.92281
ENSG00000006757.11	protein_coding	PNPLA4	905.648	0.55267	2.324e-09	37.8853	32.9817	35.1554	49.4386	45.0572	49.7595
ENSG00000006788.12	protein_coding	MYH13	0.16576	0.0191917	NA	0	0	0	0	0.0085435	0
ENSG00000006831.9	protein_coding	ADIPOR2	3478.07	-0.273472	9.62134e-08	55.3197	57.1926	56.7662	43.8395	41.1808	44.0423
ENSG00000006837.11	protein_coding	CDKL3	52.485	0.739899	0.0159188	2.27114	2.66263	3.32459	5.65847	4.67386	4.52668
ENSG00000007001.12	protein_coding	UPP2	0.16576	0.0191917	NA	0	0	0	0	0.0912698	0
ENSG00000007038.10	protein_coding	PRSS21	0	NA	NA	0	0	0	0	0	0
ENSG00000007047.14	protein_coding	MARK4	1240.15	0.397224	9.88359e-07	20.1164	22.4037	19.3864	25.5289	25.4899	24.4874
ENSG00000007062.11	protein_coding	PROM1	1.71526	0.0922734	NA	0.325757	0.0339082	0.015041	0.187241	0.349261	0
ENSG00000007080.10	protein_coding	CCDC124	2086.79	0.00621352	0.965393	171.472	155.586	160.858	152.594	148.166	150.467
ENSG00000007129.17	protein_coding	CEACAM21	0.137496	-0.0212374	NA	0	0.0368658	0	0	0	0
ENSG00000007168.12	protein_coding	PAFAH1B1	3441.39	0.219257	0.000199281	86.4924	90.2015	87.135	89.1689	99.3559	95.3447
ENSG00000007171.16	protein_coding	NOS2	0.936056	0.0515461	NA	0	0.0111987	0.0159255	0.0217833	0	0.0272529
ENSG00000007174.17	protein_coding	DNAH9	7.18065	-0.083676	0.893828	0.0973761	0.204435	0.119659	0.100546	0.082746	0.147527
ENSG00000007202.14	protein_coding	KIAA0100	4840.34	-0.270786	4.02868e-09	42.3684	45.5441	44.3388	33.9091	34.0403	33.0925
ENSG00000007216.14	protein_coding	SLC13A2	0.783782	0.0408467	NA	0.070288	0	0	0.021677	0.0474972	0.0257875
ENSG00000007237.18	protein_coding	GAS7	2.68344	0.0827752	NA	0.289452	0.0405339	0	0.0807233	0.0323259	0.238435
ENSG00000007255.10	protein_coding	TRAPPC6A	85.585	0.402177	0.17424	6.89059	8.03271	8.49279	11.0644	9.97312	9.01746
ENSG00000007264.14	protein_coding	MATK	0.60261	-0.050456	NA	0	0.416134	0	0.105558	0	0
ENSG00000007306.14	protein_coding	CEACAM7	0.314422	-0.0414519	NA	0	0	0.0477153	0	0	0
ENSG00000007312.12	protein_coding	CD79B	0.552288	0.0248758	NA	0.0761448	0	0	0.0468056	0	0.0582084
ENSG00000007314.11	protein_coding	SCN4A	0.475901	0.0658873	NA	0	0	0	0.00566083	0.0126386	0
ENSG00000007341.18	protein_coding	ST7L	376.217	0.205142	0.248352	17.4553	16.1883	17.9885	19.2137	16.2948	19.8428
ENSG00000007350.16	protein_coding	TKTL1	0.630358	0.0506651	NA	0	0	0.0222103	0.0380951	0	0.0239405
ENSG00000007372.20	protein_coding	PAX6	17.1525	-0.194257	0.737894	0.123223	0.258234	0.217285	0.130896	0.145409	0.156596
ENSG00000007376.7	protein_coding	RPUSD1	728.005	-0.213893	0.084874	31.5963	28.9286	26.3568	22.0493	24.1434	22.3619
ENSG00000007384.15	protein_coding	RHBDF1	540.439	-0.264322	0.046106	15.583	14.8806	15.0946	11.8644	12.4285	10.4134
ENSG00000007392.16	protein_coding	LUC7L	602.856	-0.0926408	0.578262	29.059	29.745	27.1429	25.6898	23.3202	25.1657
ENSG00000007402.11	protein_coding	CACNA2D2	7.16648	0.384943	0.360924	0.0979049	0.100908	0.0398677	0.189119	0.143831	0.169768
ENSG00000007516.13	protein_coding	BAIAP3	7.99358	-0.286099	0.515471	0.156361	0.646597	0.0845111	0.113622	0.219459	0.0507068
ENSG00000007520.3	protein_coding	TSR3	1188.69	0.0708434	0.57697	77.9383	81.7579	74.3874	73.6893	79.2515	73.953
ENSG00000007541.16	protein_coding	PIGQ	829.475	-0.173876	0.131621	24.1088	22.6269	22.2593	17.5767	19.4918	19.0919
ENSG00000007545.15	protein_coding	CRAMP1	773.605	0.0697837	0.773262	6.49083	8.46688	6.20376	7.43125	5.63092	7.49687
ENSG00000007866.18	protein_coding	TEAD3	669.797	-0.0281752	0.901673	15.1772	14.8092	13.5883	11.979	14.5458	12.8343
ENSG00000007908.15	protein_coding	SELE	0.616328	-0.0856021	NA	0.0558823	0.0421358	0	0	0	0
ENSG00000007923.15	protein_coding	DNAJC11	2007.96	-0.0158008	0.903797	45.4579	43.9985	46.1048	41.4742	40.2495	41.8712
ENSG00000007933.12	protein_coding	FMO3	3.06642	-0.223232	NA	0.130039	0.435214	0.320713	0.246972	0.0285384	0.031422
ENSG00000007944.14	protein_coding	MYLIP	131.2	-0.341464	0.172475	4.13243	4.55859	3.99779	3.21217	2.85486	2.91515
ENSG00000007952.17	protein_coding	NOX1	2.49249	-0.173069	NA	0.162304	0.108852	0.0985684	0.10333	0	0.0264855
ENSG00000007968.6	protein_coding	E2F2	46.6074	-0.994298	0.000952212	0.629239	0.816985	0.897916	0.255278	0.329069	0.267185
ENSG00000008018.8	protein_coding	PSMB1	3245.97	0.00297798	0.9796	252.634	260.403	250.747	238.037	231.045	236.912
ENSG00000008056.12	protein_coding	SYN1	4.0323	0.432125	NA	0.0304477	0	0.0411999	0.0901799	0.0962337	0.233503
ENSG00000008083.13	protein_coding	JARID2	1099.39	0.4116	3.81347e-07	9.68317	9.85348	9.10613	11.3403	11.9601	11.9959
ENSG00000008086.11	protein_coding	CDKL5	235.329	-0.0138491	0.969795	2.01634	1.54211	1.66427	1.54258	1.67842	1.51588
ENSG00000008118.9	protein_coding	CAMK1G	15.0755	0.104163	0.872046	0.751488	0.648593	0.441503	0.716688	0.217997	1.12001
ENSG00000008128.22	protein_coding	CDK11A	605.089	0.0486221	0.813803	19.6115	19.3237	21.8556	18.4946	19.222	20.4689
ENSG00000008130.15	protein_coding	NADK	1802.8	-0.0867686	0.531706	52.3286	40.9484	45.301	40.1352	37.1165	42.6802
ENSG00000008196.12	protein_coding	TFAP2B	0.496899	-0.0236959	NA	0	0	0.0195717	0	0	0.0105587
ENSG00000008197.4	protein_coding	TFAP2D	0.16576	0.0191917	NA	0	0	0	0	0.0335297	0
ENSG00000008226.19	protein_coding	DLEC1	3.05202	0.257319	NA	0.0279428	0.0185286	0.0215964	0.0410959	0.0468623	0.118004
ENSG00000008256.15	protein_coding	CYTH3	2188.78	0.150721	0.0314873	29.7303	28.2136	29.62	30.4635	29.9769	29.2058
ENSG00000008277.14	protein_coding	ADAM22	7.3182	0.329276	0.458216	0.0290096	0.0637736	0.0201005	0.0515314	0.0722566	0.108202
ENSG00000008282.8	protein_coding	SYPL1	2445.7	0.147931	0.0438544	83.7243	94.7938	86.068	93.3391	89.7965	87.7549
ENSG00000008283.15	protein_coding	CYB561	525.835	-0.920403	1.18121e-16	15.6049	16.3379	16.6368	8.32322	7.82506	7.01573
ENSG00000008294.20	protein_coding	SPAG9	2137.38	0.317321	7.9365e-06	28.3572	24.8215	24.4355	29.5005	29.4491	30.1981
ENSG00000008300.15	protein_coding	CELSR3	267.449	0.266535	0.23647	1.74846	1.47004	1.27367	1.69116	1.93732	1.38289
ENSG00000008311.14	protein_coding	AASS	449.254	-0.372417	0.00509139	10.1196	11.0694	10.5735	8.16865	6.82907	7.41271
ENSG00000008323.15	protein_coding	PLEKHG6	18.6967	-0.220503	0.692136	0.912624	0.777733	0.84242	0.366782	0.922172	0.500311
ENSG00000008324.10	protein_coding	SS18L2	287.338	0.0421214	0.897865	24.2221	33.1269	28.5458	28.2952	29.2203	24.4968
ENSG00000008382.15	protein_coding	MPND	199.645	-0.114002	0.694505	11.296	11.0735	10.0104	9.77683	8.58811	8.99413
ENSG00000008394.12	protein_coding	MGST1	4313.59	-0.11455	0.0565627	481.775	497.819	484.751	440.969	401.806	403.718
ENSG00000008405.11	protein_coding	CRY1	366.514	-0.0177608	0.952063	8.65742	7.89583	7.90623	8.17378	6.92124	7.12085
ENSG00000008438.4	protein_coding	PGLYRP1	0.682853	-0.0527535	NA	0.145222	0.183449	0	0	0	0.111362
ENSG00000008441.16	protein_coding	NFIX	1509.22	0.527131	9.86163e-13	20.1697	18.4117	20.707	26.542	26.8554	25.6881
ENSG00000008513.14	protein_coding	ST3GAL1	701.231	-0.334153	0.0018618	9.54947	10.3892	10.6389	7.45373	7.7873	7.04245
ENSG00000008516.16	protein_coding	MMP25	19.3765	0.430397	0.3341	0.326161	0.644581	0.24907	0.587672	0.709646	0.598917
ENSG00000008517.16	protein_coding	IL32	652.136	1.1075	4.81327e-28	31.0339	30.1212	33.7463	64.8808	60.5721	67.4221
ENSG00000008710.18	protein_coding	PKD1	982.174	0.0750162	0.690303	14.3452	17.3926	15.881	18.0818	14.1208	14.2418
ENSG00000008735.13	protein_coding	MAPK8IP2	152.482	0.0447815	0.914047	3.44586	3.0135	2.60504	2.52325	3.31811	2.76404
ENSG00000008838.18	protein_coding	MED24	7365.31	-1.60232	1.03975e-295	532.84	490.226	512.569	152.591	152.286	158.744
ENSG00000008853.16	protein_coding	RHOBTB2	2142.77	-0.503893	1.63287e-16	34.7357	37.1978	35.2798	22.9224	24.2049	22.3856
ENSG00000008869.11	protein_coding	HEATR5B	606.323	-0.326942	0.00598673	6.28243	6.52236	5.70433	4.86242	4.23948	4.39657
ENSG00000008952.16	protein_coding	SEC62	3247.24	0.103669	0.154854	94.867	98.2902	100.305	101.639	90.4949	98.9299
ENSG00000008988.9	protein_coding	RPS20	17969.1	0.546893	1.3274e-78	2147.18	2163.22	2177.92	2923.52	2899.7	2927.23
ENSG00000009307.15	protein_coding	CSDE1	17981.5	0.0755673	0.17174	424.008	399.255	405.01	376.606	411.704	405.553
ENSG00000009335.17	protein_coding	UBE3C	4184.06	-0.31149	2.57155e-10	61.746	57.3302	59.4131	44.0302	43.8763	44.4538
ENSG00000009413.15	protein_coding	REV3L	761.994	0.184803	0.249738	4.62913	6.32059	5.28282	6.48059	5.23444	5.39078
ENSG00000009694.13	protein_coding	TENM1	11.0064	0.726744	0.0159946	0.0129668	0.00398573	0	0.452739	0.0270026	0.024492
ENSG00000009709.11	protein_coding	PAX7	0.485705	0.0289263	NA	0	0.00853936	0	0	0.00929691	0.0103775
ENSG00000009724.16	protein_coding	MASP2	17.8703	0.215551	0.700491	0.2657	0.433695	0.441424	0.543941	0.431596	0.425471
ENSG00000009765.14	protein_coding	IYD	2.24235	0.0504813	NA	0.0108173	0.070911	0	0	0.00753957	0.123772
ENSG00000009780.15	protein_coding	FAM76A	263.426	0.0590152	0.846653	9.12117	8.82428	8.1417	8.16311	9.45598	7.44375
ENSG00000009790.14	protein_coding	TRAF3IP3	7.14572	-0.380548	0.355969	0.0849855	0.392074	0.351066	0.143389	0.0874815	0.070754
ENSG00000009830.11	protein_coding	POMT2	504.364	0.23645	0.185054	8.92209	11.757	12.5815	10.8368	12.1664	13.588
ENSG00000009844.15	protein_coding	VTA1	1722.44	-0.079845	0.42074	62.5903	61.2462	60.4755	56.2348	50.5027	53.8426
ENSG00000009950.15	protein_coding	MLXIPL	10.9365	-0.0611345	0.928977	0.443117	0.249223	0.457308	0.286177	0.192655	0.497835
ENSG00000009954.10	protein_coding	BAZ1B	3617.56	-0.122657	0.0243769	39.1932	39.6651	39.637	33.5772	33.6997	33.0513
ENSG00000010017.12	protein_coding	RANBP9	1062.2	-0.172554	0.0730417	27.9673	28.395	28.138	22.2327	22.6781	24.1835
ENSG00000010030.13	protein_coding	ETV7	60.8042	-0.382021	0.302112	3.36583	2.52875	3.2599	1.92392	1.4096	2.65658
ENSG00000010072.15	protein_coding	SPRTN	343.57	-0.146798	0.520152	9.72871	8.76369	7.41261	7.99534	6.87225	6.48372
ENSG00000010165.19	protein_coding	METTL13	1008.27	-0.0402731	0.806911	20.9339	22.6101	23.4861	19.2349	19.9892	20.9938
ENSG00000010219.13	protein_coding	DYRK4	267.766	0.498456	0.00166613	18.5062	21.5413	20.8462	27.6936	26.998	26.4815
ENSG00000010244.17	protein_coding	ZNF207	3779.32	-0.170824	0.00466247	120.747	121.33	126.892	103.25	94.2597	104.648
ENSG00000010256.10	protein_coding	UQCRC1	5180.94	0.226518	7.6021e-07	206.126	221.559	218.669	232.159	234.31	232.072
ENSG00000010270.13	protein_coding	STARD3NL	807.908	0.284419	0.00396829	32.9116	35.6812	35.1869	39.0568	37.8747	40.2902
ENSG00000010278.12	protein_coding	CD9	3736.81	-0.942874	2.44369e-94	319.429	318.978	306.971	152.773	147.502	151.395
ENSG00000010282.14	protein_coding	HHATL	0.763281	0.0903331	NA	0	0.0586106	0	0.0573987	0.100244	0.240409
ENSG00000010292.12	protein_coding	NCAPD2	3124.34	-0.829945	3.69272e-51	57.5013	53.7563	55.379	29.0228	29.7056	27.2242
ENSG00000010295.19	protein_coding	IFFO1	191.109	0.743635	2.61348e-05	4.06639	4.25396	3.68998	6.91617	6.16779	6.26538
ENSG00000010310.8	protein_coding	GIPR	14.9758	-0.0663326	0.920748	0.992434	0.554724	0.870494	0.381125	0.295173	2.0189
ENSG00000010318.20	protein_coding	PHF7	131.739	-0.00675764	0.98916	8.34101	8.04371	7.82912	7.35954	6.62427	8.33412
ENSG00000010319.6	protein_coding	SEMA3G	2.51993	0.0176903	NA	0	0.00961544	0.284273	0.187242	0.0104027	0.142891
ENSG00000010322.15	protein_coding	NISCH	1733.77	0.162143	0.0497136	25.6075	28.3541	25.8348	26.179	28.314	28.0451
ENSG00000010327.10	protein_coding	STAB1	2.60995	0.325291	NA	0.00928222	0.011572	0	0.220939	0.224495	0
ENSG00000010361.13	protein_coding	FUZ	272.005	0.0761536	0.808633	18.3592	15.1371	17.9234	13.7386	18.4828	17.9793
ENSG00000010379.15	protein_coding	SLC6A13	1.4222	0.145687	NA	0.0893264	0	0	0.0499923	0.0883433	0.240409
ENSG00000010404.17	protein_coding	IDS	1997	-0.281733	1.75665e-05	34.3448	33.6687	33.0245	25.5207	26.5223	24.3933
ENSG00000010438.16	protein_coding	PRSS3	70.7667	0.211808	0.597362	4.98076	5.80208	5.01825	5.0625	5.74437	6.70404
ENSG00000010539.11	protein_coding	ZNF200	244.186	-0.0357955	0.913502	5.72585	6.20903	6.68984	5.16956	5.54185	6.09709
ENSG00000010610.9	protein_coding	CD4	1.74927	0.222275	NA	0.0244803	0.0153032	0	0.232631	0	0.240409
ENSG00000010626.14	protein_coding	LRRC23	106.845	-0.035903	0.941123	5.09043	5.61916	6.27312	5.62195	5.44294	4.13283
ENSG00000010671.15	protein_coding	BTK	0.584521	-0.0486917	NA	0	0.0415787	0.0201154	0.0200968	0	0
ENSG00000010704.18	protein_coding	HFE	266.624	-0.520255	0.000829756	8.96896	9.40401	9.82752	5.83258	5.97176	5.97568
ENSG00000010803.16	protein_coding	SCMH1	885.514	0.0749415	0.65664	20.15	21.0922	22.4346	18.5502	22.5456	20.9549
ENSG00000010810.17	protein_coding	FYN	911.278	-0.118618	0.460097	31.554	36.0317	40.2456	31.6978	32.5752	27.2521
ENSG00000010818.8	protein_coding	HIVEP2	2440.46	0.516355	5.27237e-12	12.2201	14.6991	11.7184	17.6477	16.5042	17.0824
ENSG00000010932.15	protein_coding	FMO1	0.600315	0.00394361	NA	0	0.196276	0	0.187516	0	0.0317701
ENSG00000011007.12	protein_coding	TCEB3	2088.89	-0.267063	3.40206e-05	40.4288	38.4205	38.6307	30.5477	30.3886	28.8258
ENSG00000011009.10	protein_coding	LYPLA2	2338.51	-0.0457801	0.681522	97.8797	100.682	98.2888	94.0313	89.1586	81.8512
ENSG00000011021.21	protein_coding	CLCN6	788.521	-0.149512	0.250681	11.4402	11.3866	12.4038	9.37166	9.2679	10.6174
ENSG00000011028.13	protein_coding	MRC2	779.646	0.874006	2.58944e-18	6.47071	5.73347	5.50316	10.2384	10.7747	9.28372
ENSG00000011052.21	protein_coding	NME1-NME2	376.651	0.512081	0.000638856	18.2285	22.8062	21.0415	29.3935	30.0298	24.064
ENSG00000011083.8	protein_coding	SLC6A7	4.26295	0.149179	NA	0.0415438	0.0387863	0.072444	0.0757544	0.0694226	0.0782055
ENSG00000011105.11	protein_coding	TSPAN9	317.03	0.419197	0.0185641	3.4737	4.29497	5.17928	5.20719	5.20625	5.88614
ENSG00000011114.14	protein_coding	BTBD7	1978.41	-0.271271	0.0017079	24.8191	27.0934	26.0377	18.2794	22.3559	18.8439
ENSG00000011132.11	protein_coding	APBA3	421.555	0.0610346	0.817574	17.469	14.4068	12.8493	14.0849	15.4397	13.3771
ENSG00000011143.16	protein_coding	MKS1	329.033	0.08446	0.735403	12.7134	13.1925	14.5124	14.3987	12.6013	12.6359
ENSG00000011198.7	protein_coding	ABHD5	449.715	-0.352878	0.00497279	22.3296	22.8792	22.4106	16.3772	15.8774	16.1841
ENSG00000011201.11	protein_coding	ANOS1	48.2775	-0.739791	0.0239872	0.85202	1.1891	1.40548	0.610714	0.366053	0.605361
ENSG00000011243.17	protein_coding	AKAP8L	1186.47	0.203937	0.0816079	41.9346	37.358	36.7156	37.7975	38.7257	47.0895
ENSG00000011258.15	protein_coding	MBTD1	230.487	0.118406	0.681499	3.807	2.78207	3.25243	3.29503	3.13394	3.42905
ENSG00000011260.13	protein_coding	UTP18	1085.35	-0.0951311	0.434409	39.4028	43.9546	42.3547	34.5574	37.1492	36.9619
ENSG00000011275.18	protein_coding	RNF216	1296.5	0.238223	0.00238698	15.3947	15.5706	15.6133	16.9346	16.4641	17.4066
ENSG00000011295.15	protein_coding	TTC19	1031.06	-0.142472	0.162239	28.787	28.5855	28.1468	24.5537	23.8101	22.9268
ENSG00000011304.18	protein_coding	PTBP1	10762.6	0.0335302	0.634437	258.944	280.188	267.761	243.988	256.228	261.932
ENSG00000011332.19	protein_coding	DPF1	55.7016	0.373466	0.299127	1.89897	2.11112	2.12707	2.369	2.53924	3.02204
ENSG00000011347.9	protein_coding	SYT7	52.4586	1.48559	3.32901e-07	0.20608	0.533313	0.323632	1.48502	1.49874	1.11271
ENSG00000011376.9	protein_coding	LARS2	1133.34	-0.115929	0.286642	16.5924	16.469	17.9636	14.2415	14.4304	14.7224
ENSG00000011405.13	protein_coding	PIK3C2A	1742.31	-0.351417	2.41862e-06	28.8748	32.161	28.22	20.7991	20.8593	22.7422
ENSG00000011422.11	protein_coding	PLAUR	329.226	-0.913383	1.10702e-11	20.0743	21.0741	21.8985	10.6713	9.76563	9.4908
ENSG00000011426.10	protein_coding	ANLN	4406.64	-1.56542	9.47976e-245	95.7952	100.905	100.517	29.5591	30.9276	31.6185
ENSG00000011451.17	protein_coding	WIZ	1585.83	0.170991	0.028133	22.3201	23.1392	23.9501	23.8504	24.2303	24.1449
ENSG00000011454.16	protein_coding	RABGAP1	1166.36	0.0609737	0.694611	16.6723	18.3602	15.6703	17.2461	14.7601	16.8457
ENSG00000011465.16	protein_coding	DCN	25.8928	1.66333	2.74115e-07	0.081016	0.492229	0.115321	3.04566	2.32693	1.50823
ENSG00000011478.11	protein_coding	QPCTL	396.414	0.318153	0.0448301	10.5829	8.30044	9.31199	10.7652	11.7116	10.1079
ENSG00000011485.14	protein_coding	PPP5C	2234.1	-0.205483	0.00184623	72.1827	70.0165	71.1622	59.5594	54.3243	56.4396
ENSG00000011523.13	protein_coding	CEP68	513.017	0.591877	1.12732e-06	4.69728	5.02432	4.25195	6.19025	7.19979	6.33058
ENSG00000011566.14	protein_coding	MAP4K3	742.613	-0.118467	0.389399	13.9307	15.25	13.7388	12.6499	11.5482	12.2132
ENSG00000011590.13	protein_coding	ZBTB32	0.157211	-0.0212374	NA	0	0	0.0336191	0	0	0
ENSG00000011600.11	protein_coding	TYROBP	0.310851	0.0394062	NA	0	0	0	0.148959	0.159646	0
ENSG00000011638.10	protein_coding	TMEM159	391.052	0.376303	0.00626907	20.618	19.3446	19.1734	24.3039	22.3523	24.7421
ENSG00000011677.12	protein_coding	GABRA3	0.874052	0.132959	NA	0	0	0	0.0128621	0.0146444	0.0748741
ENSG00000012048.20	protein_coding	BRCA1	808.204	-0.990553	2.6428e-30	17.4961	17.6143	16.6202	8.03941	7.76196	7.84129
ENSG00000012061.15	protein_coding	ERCC1	3876.83	-0.387934	5.60577e-17	241.773	239.72	231.709	165.901	165.251	170.71
ENSG00000012124.15	protein_coding	CD22	10.6267	0.416251	0.307729	0.311831	0.135618	0.16131	0.138679	0.432885	1.25754
ENSG00000012171.18	protein_coding	SEMA3B	2684.82	-1.34336	4.03186e-143	92.6027	94.9672	96.8058	34.9025	33.9053	33.8425
ENSG00000012174.11	protein_coding	MBTPS2	734.419	-0.0203794	0.918702	11.8094	11.8509	12.3893	11.3296	10.7977	10.6369
ENSG00000012211.12	protein_coding	PRICKLE3	590.233	-0.121251	0.474657	22.5605	21.3759	20.4206	16.1915	18.441	19.7389
ENSG00000012223.12	protein_coding	LTF	0.795597	0.0935794	NA	0	0.0232739	0	0.022597	0.0505029	0.0282736
ENSG00000012232.8	protein_coding	EXTL3	2643.66	-0.110207	0.152671	24.1837	24.9632	26.4914	21.9111	22.0999	20.59
ENSG00000012504.13	protein_coding	NR1H4	0.772168	-0.0403827	NA	0	0.0384086	0.0436819	0.0185298	0	0.0235594
ENSG00000012660.13	protein_coding	ELOVL5	3463.06	0.0374187	0.659345	95.4536	99.0606	92.1831	90.8069	89.6354	90.9822
ENSG00000012779.10	protein_coding	ALOX5	6.41125	0.73145	0.0147341	0	0.0259236	0.0291449	0.413639	0.112348	1.1063
ENSG00000012817.15	protein_coding	KDM5D	1.55517	-0.0977465	NA	0.127509	0	0.00945404	0	0.0183784	0
ENSG00000012822.15	protein_coding	CALCOCO1	1077.74	0.388699	1.52001e-05	29.1083	26.6182	28.9709	32.9725	32.8245	36.9694
ENSG00000012963.14	protein_coding	UBR7	910.875	-0.343494	0.00155494	23.1644	26.9222	23.2916	17.7683	19.4225	15.875
ENSG00000012983.11	protein_coding	MAP4K5	1495.28	0.0158494	0.93975	34.2774	40.6809	34.7975	29.8411	34.5363	38.2263
ENSG00000013016.15	protein_coding	EHD3	203.455	0.834645	9.26279e-07	1.81703	1.81729	1.60365	2.87004	3.20254	2.93568
ENSG00000013275.7	protein_coding	PSMC4	2483.85	-0.0612142	0.473335	103.833	101.304	100.118	87.7153	91.6313	90.2733
ENSG00000013288.8	protein_coding	MAN2B2	990.706	-0.149494	0.164523	12.1473	11.6382	11.3399	9.20099	9.89145	10.0455
ENSG00000013293.5	protein_coding	SLC7A14	1.98732	0.15329	NA	0.00843463	0.00511444	0	0.00497679	0.0912314	0.00630083
ENSG00000013297.10	protein_coding	CLDN11	1.99741	0.0142875	NA	0	0.227042	0.138312	0.120176	0.204166	0.0384921
ENSG00000013306.15	protein_coding	SLC25A39	3076.15	-0.17933	0.000880046	135.794	135.208	135.559	109.937	110.917	109.968
ENSG00000013364.18	protein_coding	MVP	4228.54	-0.303727	9.64872e-10	117.454	121.392	123.047	91.7321	92.181	86.1657
ENSG00000013374.15	protein_coding	NUB1	1487.51	-0.165448	0.187483	59.1683	51.7275	59.7052	52.5626	39.826	47.4879
ENSG00000013375.15	protein_coding	PGM3	1277.69	0.159418	0.125317	44.8576	40.1033	37.0045	41.0921	42.4634	41.8095
ENSG00000013392.7	protein_coding	RWDD2A	119.972	0.0560756	0.895306	1.91311	2.16839	1.87933	2.00785	1.98627	1.75246
ENSG00000013441.15	protein_coding	CLK1	765.729	0.312701	0.00177197	27.5536	28.1457	27.6642	33.6315	31.743	30.5077
ENSG00000013503.9	protein_coding	POLR3B	586.619	-0.410047	0.0023744	8.86536	10.0369	12.2164	7.1448	7.32622	6.89208
ENSG00000013523.9	protein_coding	ANGEL1	712.982	-0.0718241	0.705255	10.02	9.26755	10.6665	8.34027	8.15381	9.77595
ENSG00000013561.17	protein_coding	RNF14	1848.51	0.0751454	0.468694	67.7529	64.9992	69.9957	68.5152	61.835	66.6224
ENSG00000013563.13	protein_coding	DNASE1L1	799.2	0.140249	0.309427	22.0453	22.0956	26.3298	24.0091	24.0973	23.7456
ENSG00000013573.16	protein_coding	DDX11	867.066	-0.569038	8.36748e-11	26.4403	26.3177	26.2336	15.7452	15.7287	17.3008
ENSG00000013583.8	protein_coding	HEBP1	707.84	0.161474	0.222755	35.8913	39.6363	41.5312	38.3284	41.6609	41.4708
ENSG00000013588.6	protein_coding	GPRC5A	4136.32	-0.265683	1.04776e-05	82.3761	77.0255	77.4825	64.412	60.7424	56.1011
ENSG00000013619.13	protein_coding	MAMLD1	140.854	0.259946	0.434111	1.36261	1.47879	2.6041	1.95931	1.96501	2.22902
ENSG00000013725.14	protein_coding	CD6	2.62398	-0.0138543	NA	0	0.0336979	0.416856	0.0169381	0.372243	0
ENSG00000013810.18	protein_coding	TACC3	1618.92	-1.189	2.57637e-59	50.9176	52.6731	53.301	21.1551	18.8599	22.7785
ENSG00000014123.9	protein_coding	UFL1	880.455	0.180583	0.100501	15.5654	16.9602	15.3196	16.9766	15.738	17.4674
ENSG00000014138.8	protein_coding	POLA2	635.744	-0.939012	6.90829e-14	24.3499	19.8796	22.9735	8.83812	12.0735	10.5359
ENSG00000014164.6	protein_coding	ZC3H3	701.427	0.101872	0.48269	11.8835	12.4889	12.5523	12.6593	11.7006	12.282
ENSG00000014216.15	protein_coding	CAPN1	11065	-0.614131	1.09972e-50	317.538	323.677	301.943	182.059	197.591	187.449
ENSG00000014257.15	protein_coding	ACPP	4.82698	-0.535743	NA	0.386544	0.350495	0.143429	0.0479752	0.0549834	0.0201701
ENSG00000014641.17	protein_coding	MDH1	3465.59	-0.0777627	0.240371	156.132	162.22	161.579	144	137.296	138.043
ENSG00000014824.13	protein_coding	SLC30A9	1978.41	-0.186087	0.00854016	56.7896	56.4605	58.191	44.4398	47.8452	46.5988
ENSG00000014914.19	protein_coding	MTMR11	246.398	0.0370487	0.912028	5.93805	6.33169	7.24954	5.62198	6.43392	6.50231
ENSG00000014919.12	protein_coding	COX15	937.38	0.0406543	0.797918	24.9427	24.8679	23.2964	23.4186	22.9103	22.9623
ENSG00000015133.18	protein_coding	CCDC88C	141.539	0.173536	0.621465	1.7048	1.78929	2.43519	1.67505	2.13702	2.48333
ENSG00000015153.14	protein_coding	YAF2	305.062	0.151396	0.547347	17.3161	16.4644	13.2393	16.0062	18.7126	13.7058
ENSG00000015171.18	protein_coding	ZMYND11	1637.85	-0.0344494	0.778639	31.5549	31.5839	31.8562	28.3181	27.9447	29.2847
ENSG00000015285.10	protein_coding	WAS	5.51699	0.0357132	0.952114	0.202887	0.12099	0.846036	0.152989	0.768414	0.309794
ENSG00000015413.9	protein_coding	DPEP1	0.182462	0.0191917	NA	0	0	0	0	0	0.0587157
ENSG00000015475.18	protein_coding	BID	221.876	-0.667243	0.000153734	20.2363	19.4506	22.5786	10.0733	12.8206	12.0572
ENSG00000015479.17	protein_coding	MATR3	7894.76	0.05881	0.252245	207.849	209.564	203.504	198.09	194.26	204.276
ENSG00000015520.14	protein_coding	NPC1L1	3.86417	0.276438	NA	0.0359345	0.028708	0.0126321	0.0559083	0.05935	0.0700577
ENSG00000015532.9	protein_coding	XYLT2	1111.48	0.0371507	0.833095	18.2036	21.0806	19.8575	19.2079	19.8749	17.0018
ENSG00000015568.12	protein_coding	RGPD5	534.255	0.210572	0.256911	6.10943	4.34641	5.93991	6.4288	5.22178	5.92803
ENSG00000015592.16	protein_coding	STMN4	51.6526	3.3779	8.16345e-31	0	0.0446807	0.0490372	5.17292	4.79619	4.92415
ENSG00000015676.17	protein_coding	NUDCD3	2664.47	-0.0418244	0.728746	70.5846	73.0443	78.8497	62.5881	70.5471	66.3321
ENSG00000016082.14	protein_coding	ISL1	28.8936	-0.125518	0.834154	0.663614	0.951511	0.95473	0.707921	0.557849	0.844627
ENSG00000016391.10	protein_coding	CHDH	3.21474	-0.154301	NA	0	0	0.434571	0.012368	0	0.00805801
ENSG00000016402.13	protein_coding	IL20RA	17.8655	-0.613396	0.122183	0.645383	0.742027	0.342917	0.15872	0.171296	0.363234
ENSG00000016490.15	protein_coding	CLCA1	1.17114	0.124638	NA	0	0	0.0185522	0	0.0907731	0.0199685
ENSG00000016602.9	protein_coding	CLCA4	4.0682	0.0162474	NA	0.08737	0.0534878	0.142664	0.0173329	0.237944	0.0659624
ENSG00000016864.17	protein_coding	GLT8D1	1178.93	0.392588	9.2026e-06	47.8238	58.2971	56.0181	65.5915	65.2564	66.8498
ENSG00000017260.19	protein_coding	ATP2C1	2570.47	-0.130471	0.0756516	50.8539	49.5211	53.1729	42.45	41.5355	45.3191
ENSG00000017427.15	protein_coding	IGF1	2.1757	0.131688	NA	0.0133903	0.00677809	0	0.181757	0.00756512	0.0101802
ENSG00000017483.14	protein_coding	SLC38A5	2108.27	-0.192088	0.00499739	126.851	128.075	134.087	101.15	106.583	106.126
ENSG00000017797.11	protein_coding	RALBP1	3113.98	0.116459	0.111626	45.3141	50.0609	51.3065	50.2735	47.403	49.2161
ENSG00000018189.12	protein_coding	RUFY3	389.968	-0.0018396	0.995613	11.4867	12.2172	13.6933	12.4373	11.4724	10.5749
ENSG00000018236.14	protein_coding	CNTN1	80.848	-1.75345	2.96013e-12	2.60358	2.32057	3.09667	0.528883	0.414882	0.715979
ENSG00000018280.16	protein_coding	SLC11A1	4.82358	0.0367837	NA	0.165629	0.21439	0.0985286	0.105125	0.113469	0.259718
ENSG00000018408.14	protein_coding	WWTR1	1354.61	-0.670904	1.13277e-19	33.3163	35.8269	33.4777	18.6324	19.7205	20.8199
ENSG00000018510.13	protein_coding	AGPS	1779.73	-0.0603576	0.668255	35.1145	29.579	31.8541	26.1173	28.9985	30.0904
ENSG00000018607.6	unprocessed_pseudogene	ZNF806	0.137496	-0.0212374	NA	0	0.0303492	0	0	0	0
ENSG00000018610.13	protein_coding	CXorf56	495.18	0.138296	0.403879	18.7647	18.0824	19.0575	19.8121	17.4138	19.6792
ENSG00000018625.14	protein_coding	ATP1A2	0.90206	-0.0139342	NA	0.0486572	0	0	0.0312603	0	0
ENSG00000018699.11	protein_coding	TTC27	858.834	-0.0332923	0.864801	18.7514	19.8188	19.0533	16.022	19.1946	16.7528
ENSG00000018869.16	protein_coding	ZNF582	27.5936	0.333343	0.482906	0.794579	0.802508	1.41234	1.27977	1.86618	0.928448
ENSG00000019102.11	protein_coding	VSIG2	0.3027	-0.000969614	NA	0	0	0.0522492	0.0452624	0	0
ENSG00000019144.17	protein_coding	PHLDB1	2453.63	0.18289	0.00293722	44.2874	45.1363	44.5696	45.7291	48.1051	46.6424
ENSG00000019169.10	protein_coding	MARCO	5.48422	-0.169527	0.743036	0.310176	0.451438	0.344362	0.132176	0.285822	0.260105
ENSG00000019186.9	protein_coding	CYP24A1	100.286	-0.416036	0.14733	3.39196	3.85074	3.30885	1.80838	2.8251	2.36841
ENSG00000019485.12	protein_coding	PRDM11	194.433	-0.225582	0.355376	6.65095	5.75319	5.13525	4.36564	4.46541	4.75404
ENSG00000019505.7	protein_coding	SYT13	1.52718	0.0149856	NA	0.031629	0.0193919	0	0.0282047	0	0.023655
ENSG00000019549.8	protein_coding	SNAI2	1954.22	0.0617406	0.531057	66.3447	67.7943	70.6725	64.9526	67.1891	65.2207
ENSG00000019582.14	protein_coding	CD74	2.14685	0.259594	NA	0	0	0.102677	0.50557	0.202846	0.0883755
ENSG00000019991.15	protein_coding	HGF	2.1687	-0.0515405	NA	0.0174006	0.0105538	0.217286	0.022465	0.0256053	0.0132746
ENSG00000019995.6	protein_coding	ZRANB1	974.775	0.274465	0.00360246	9.16366	10.6334	9.9726	10.9787	11.2713	11.1764
ENSG00000020129.15	protein_coding	NCDN	1228.28	0.00565525	0.976411	23.396	21.4468	24.8039	21.0315	22.5409	20.8687
ENSG00000020181.17	protein_coding	ADGRA2	5.76548	0.560088	0.079369	0.0148629	0.0272219	0.01011	0.126582	0.272902	0.0213906
ENSG00000020219.9	processed_pseudogene	CCT8L1P	0	NA	NA	0	0	0	0	0	0
ENSG00000020256.19	protein_coding	ZFP64	1038.35	-0.173588	0.0806939	29.0459	26.5883	27.9227	22.3067	22.8217	22.963
ENSG00000020426.10	protein_coding	MNAT1	748.848	-0.1962	0.100033	58.5312	58.3744	59.9266	51.6694	44.9183	45.1368
ENSG00000020577.13	protein_coding	SAMD4A	1747.52	-0.255993	0.000234777	24.1123	23.3736	23.3456	18.6482	17.2979	18.6261
ENSG00000020633.18	protein_coding	RUNX3	0.994652	-0.0814248	NA	0.0207681	0.110315	0	0.0125335	0	0
ENSG00000020922.12	protein_coding	MRE11A	610.645	-0.238365	0.0845476	20.4259	21.2557	18.2283	16.3819	13.5706	16.6348
ENSG00000021300.13	protein_coding	PLEKHB1	6.62929	-0.581323	0.0918854	0.59746	0.339895	0.369165	0.0245541	0.182793	0.0305062
ENSG00000021355.12	protein_coding	SERPINB1	1044.66	-0.820636	1.46774e-23	43.5789	47.4314	41.2969	22.4537	22.6364	23.3333
ENSG00000021461.16	protein_coding	CYP3A43	0.528629	0.0729418	NA	0	0	0	0	0.0506791	0.119238
ENSG00000021488.12	protein_coding	SLC7A9	0	NA	NA	0	0	0	0	0	0
ENSG00000021574.11	protein_coding	SPAST	378.896	-0.155163	0.416821	6.5137	7.36277	7.44882	6.01948	5.3469	6.27247
ENSG00000021645.18	protein_coding	NRXN3	3.42848	-0.254768	NA	0.0441934	0.260551	0.0450625	0.072065	0	0
ENSG00000021762.19	protein_coding	OSBPL5	512.957	0.623391	4.66069e-06	7.92712	7.55133	10.5017	12.1394	12.7074	12.7215
ENSG00000021776.10	protein_coding	AQR	1367	-0.216553	0.0314136	13.8765	15.4114	15.8944	12.3023	12.7955	10.6995
ENSG00000021826.14	protein_coding	CPS1	310.742	0.0924352	0.748858	5.34359	6.46294	6.45244	6.20522	6.96794	4.92703
ENSG00000021852.12	protein_coding	C8B	0	NA	NA	0	0	0	0	0	0
ENSG00000022267.16	protein_coding	FHL1	2650.57	0.131655	0.0444639	71.1321	67.9028	69.7949	71.0622	71.2177	68.6532
ENSG00000022277.12	protein_coding	RTFDC1	3211.36	0.0179294	0.878901	137.2	126.013	128.623	126.07	116.174	123.289
ENSG00000022355.16	protein_coding	GABRA1	0.897818	0.100198	NA	0	0.0254078	0	0.0298988	0	0.1267
ENSG00000022556.15	protein_coding	NLRP2	1203.65	-0.513012	4.15582e-10	24.8944	24.7999	24.2059	15.587	14.6043	17.3569
ENSG00000022567.9	protein_coding	SLC45A4	155.001	-1.0037	1.08074e-07	4.25636	4.66929	4.18088	1.96396	1.97792	1.66476
ENSG00000022840.15	protein_coding	RNF10	4033.72	-0.139607	0.0107354	92.4891	89.1829	93.5532	76.7355	77.8231	75.6355
ENSG00000022976.15	protein_coding	ZNF839	227.418	-0.175571	0.519791	5.53308	7.70209	5.41121	4.74411	4.77224	5.55065
ENSG00000023041.11	protein_coding	ZDHHC6	655.844	-0.171683	0.221639	29.3638	29.4387	27.0855	23.4195	20.9514	25.7969
ENSG00000023171.15	protein_coding	GRAMD1B	21.732	-0.670313	0.0814372	0.684571	0.6567	0.990752	0.27537	0.489546	0.192052
ENSG00000023191.16	protein_coding	RNH1	5025.03	-0.0338304	0.647633	196.069	196.787	187.245	172.164	174.886	175.357
ENSG00000023228.13	protein_coding	NDUFS1	2435.73	-0.195549	0.00297122	65.9571	65.25	66.6714	55.0481	49.7406	54.4171
ENSG00000023287.12	protein_coding	RB1CC1	1459.02	0.374051	1.33967e-05	15.8506	18.7186	19.5265	22.2891	21.5525	21.2171
ENSG00000023318.7	protein_coding	ERP44	1659.64	-0.143162	0.081166	24.588	24.5464	25.0069	20.0578	21.6014	20.1929
ENSG00000023330.14	protein_coding	ALAS1	1013.8	-0.123983	0.25876	28.9931	29.9198	27.1469	24.2822	24.4947	23.92
ENSG00000023445.13	protein_coding	BIRC3	257.833	0.305158	0.11579	3.85277	4.03167	4.23132	5.32655	4.0919	4.60043
ENSG00000023516.8	protein_coding	AKAP11	1761.26	-0.184211	0.0177593	12.6113	13.5562	13.1613	10.5232	11.2074	10.1686
ENSG00000023572.8	protein_coding	GLRX2	240.503	0.283022	0.202828	22.3247	31.7942	33.7914	31.9943	34.3897	34.6433
ENSG00000023608.4	protein_coding	SNAPC1	605.206	-0.0335943	0.88599	17.5252	21.2434	20.1393	19.2863	17.4559	16.3803
ENSG00000023697.12	protein_coding	DERA	831.351	-0.0799402	0.564249	38.7718	40.5217	39.4068	34.6559	34.1352	34.7401
ENSG00000023734.10	protein_coding	STRAP	5459.54	0.142328	0.00349926	196.545	194.05	192.402	205.441	190.669	197.328
ENSG00000023839.10	protein_coding	ABCC2	28.8681	0.765162	0.0297146	0.261074	0.291286	0.257324	0.468726	0.69353	0.542775
ENSG00000023892.10	protein_coding	DEF6	624.009	0.0422954	0.843659	20.5237	17.8842	20.545	19.6547	18.4901	17.7281
ENSG00000023902.13	protein_coding	PLEKHO1	82.3032	1.52065	1.60231e-10	1.38127	1.3015	1.31411	4.36997	3.89651	4.88658
ENSG00000023909.9	protein_coding	GCLM	770.448	-0.535135	2.74571e-06	23.7094	22.1482	19.4426	15.4945	13.2011	12.2512
ENSG00000024048.10	protein_coding	UBR2	1021.95	-0.204686	0.0314594	8.21523	9.07646	8.63496	7.13269	6.84031	6.74447
ENSG00000024422.11	protein_coding	EHD2	9029.5	0.118506	0.00619432	144.282	146.417	149.093	145.587	150.675	144.248
ENSG00000024526.16	protein_coding	DEPDC1	832.097	-1.30357	3.1934e-33	25.1869	22.331	24.1086	9.91819	7.19676	8.86205
ENSG00000024862.17	protein_coding	CCDC28A	213.42	0.180685	0.47103	9.99971	12.3048	11.0126	12.337	12.3152	10.5927
ENSG00000025039.14	protein_coding	RRAGD	168.616	1.11832	4.88664e-08	2.45397	2.32057	1.64903	5.64792	4.42184	3.96907
ENSG00000025156.12	protein_coding	HSF2	319.705	0.198701	0.300131	7.70366	9.39507	9.5047	9.46642	9.65707	9.39468
ENSG00000025293.16	protein_coding	PHF20	2464.66	0.0707903	0.500659	44.3815	39.8318	38.0061	40.1296	37.2451	40.832
ENSG00000025423.11	protein_coding	HSD17B6	7.9566	0.0735029	0.908436	0.435252	0.527111	0.278057	0.415668	0.614211	0.296647
ENSG00000025434.18	protein_coding	NR1H3	126.41	0.100156	0.788755	6.15911	6.06735	6.0807	5.75601	5.95813	6.56625
ENSG00000025708.13	protein_coding	TYMP	30.0432	-0.198337	0.716037	1.74436	1.38297	1.64282	0.82121	1.57758	1.16844
ENSG00000025770.18	protein_coding	NCAPH2	1041.73	-0.448662	8.01113e-08	41.1593	39.6151	37.1168	26.0191	27.1616	25.9426
ENSG00000025772.7	protein_coding	TOMM34	3832.9	-0.0373557	0.638176	112.865	114.493	115.929	104.659	102.382	101.437
ENSG00000025796.13	protein_coding	SEC63	2406.23	-0.14317	0.0691556	46.5233	50.7029	43.5418	40.2928	39.3411	37.7326
ENSG00000025800.13	protein_coding	KPNA6	3601.25	0.0103633	0.941656	29.4127	28.7934	28.0553	25.1298	25.4282	29.6457
ENSG00000026025.14	protein_coding	VIM	24547	2.4584	2.4561e-252	261.825	285.242	273.313	1363.08	1424.32	1398.47
ENSG00000026036.21	protein_coding	RTEL1-TNFRSF6B	331.384	0.410137	0.009814	3.08875	2.96719	2.72385	4.13115	3.4656	3.30943
ENSG00000026103.20	protein_coding	FAS	1457.91	0.379368	4.81484e-08	48.9897	46.9179	47.8351	58.0155	57.0618	57.7146
ENSG00000026297.15	protein_coding	RNASET2	245.456	0.0833309	0.779183	13.8699	14.463	12.1711	12.0471	14.692	12.9628
ENSG00000026508.16	protein_coding	CD44	13123.5	-0.121968	0.00990432	469.215	478.067	480.545	399.674	424.944	385.026
ENSG00000026559.13	protein_coding	KCNG1	462.191	0.522302	0.000197962	14.3917	14.7335	19.0185	22.3495	22.3641	20.2411
ENSG00000026652.13	protein_coding	AGPAT4	156.304	0.422136	0.0643816	2.09947	1.99586	1.82626	2.93777	2.1341	2.49301
ENSG00000026751.16	protein_coding	SLAMF7	45.4028	0.313812	0.452078	0.763435	1.15366	1.06758	1.22366	1.35757	1.1307
ENSG00000026950.16	protein_coding	BTN3A1	397.563	0.0794309	0.744058	10.2587	7.98266	8.51157	8.70767	8.34367	8.90842
ENSG00000027001.9	protein_coding	MIPEP	640.937	0.000385808	0.99925	17.0393	17.4751	17.3753	17.3883	15.3656	15.0965
ENSG00000027075.13	protein_coding	PRKCH	316.586	-0.785249	1.75184e-07	9.52207	11.585	9.60515	4.93764	5.00991	6.03146
ENSG00000027644.4	protein_coding	INSRR	0.474975	0.0657627	NA	0	0	0	0.00888098	0.019627	0
ENSG00000027697.13	protein_coding	IFNGR1	1234.02	0.280149	0.00123597	36.1921	41.0697	36.6396	44.861	40.8047	42.4406
ENSG00000027847.13	protein_coding	B4GALT7	949.885	0.250578	0.0168831	38.9873	34.5978	33.5574	39.017	41.4794	37.1276
ENSG00000027869.11	protein_coding	SH2D2A	20.3715	-0.680557	0.0765641	1.29296	0.71402	1.55542	0.497689	0.304883	0.537265
ENSG00000028116.16	protein_coding	VRK2	880.145	0.114957	0.357897	32.2755	33.3829	32.389	33.7961	30.4339	33.93
ENSG00000028137.17	protein_coding	TNFRSF1B	2.2251	-0.000621876	NA	0.0221721	0.0400334	0.0448212	0.0390033	0.0414332	0.016176
ENSG00000028203.17	protein_coding	VEZT	2059.74	-0.240019	0.000618767	66.1177	68.8117	68.1216	56.5593	49.7709	51.9665
ENSG00000028277.21	protein_coding	POU2F2	171.313	0.909487	6.71192e-06	2.09785	2.23195	2.23693	4.22166	3.19525	4.90869
ENSG00000028310.17	protein_coding	BRD9	928.071	-0.0179538	0.931741	24.7572	20.711	24.4679	21.4473	21.2126	20.865
ENSG00000028528.14	protein_coding	SNX1	2392.13	-0.119603	0.141154	76.9115	71.6331	76.0309	65.4582	65.326	59.4572
ENSG00000028839.9	protein_coding	TBPL1	438.667	0.274855	0.0520563	31.6215	33.699	36.5251	38.6632	38.756	37.1835
ENSG00000029153.14	protein_coding	ARNTL2	2119.71	-1.39758	6.75836e-116	59.2544	62.8538	58.3266	21.9042	19.9307	20.6214
ENSG00000029363.15	protein_coding	BCLAF1	5375.89	-0.230702	3.18543e-05	136.976	134.306	124.957	97.7826	108.346	104.889
ENSG00000029364.11	protein_coding	SLC39A9	1607.46	0.0660515	0.583016	26.6451	28.0554	25.4192	27.3308	26.1215	23.9099
ENSG00000029534.19	protein_coding	ANK1	22.9828	0.0740061	0.912787	0.613058	0.489928	0.0705714	0.45659	0.240909	0.430516
ENSG00000029559.6	protein_coding	IBSP	0.145519	0.0191917	NA	0	0	0	0.0360818	0	0
ENSG00000029639.10	protein_coding	TFB1M	230.983	-0.0537004	0.868995	13.6076	12.731	15.4235	13.0855	11.7609	12.1325
ENSG00000029725.16	protein_coding	RABEP1	2012.66	0.291002	5.82983e-05	30.1895	33.8106	35.27	37.0888	37.11	38.2742
ENSG00000029993.14	protein_coding	HMGB3	2748.38	-0.761808	1.26708e-49	194.822	202.69	197.841	107.112	105.146	110.533
ENSG00000030066.13	protein_coding	NUP160	1153.12	-0.238151	0.0363472	18.6776	16.9608	13.9943	13.0891	12.7781	12.6118
ENSG00000030110.12	protein_coding	BAK1	2252.22	0.174532	0.00617355	58.1307	57.8867	58.2307	61.862	60.4653	59.138
ENSG00000030304.13	protein_coding	MUSK	4.31269	0.0701317	NA	0.0662162	0.225672	0.162664	0.0199829	0.327182	0.254551
ENSG00000030419.16	protein_coding	IKZF2	226.116	0.172888	0.485179	3.96072	3.51482	3.06558	3.8563	3.63815	3.49217
ENSG00000030582.16	protein_coding	GRN	6621.39	0.415919	3.37418e-18	184.233	166.342	169.824	214.437	217.893	208.235
ENSG00000031003.10	protein_coding	FAM13B	703.581	-0.096643	0.517053	10.2801	10.8335	11.1379	9.61612	8.93255	9.24999
ENSG00000031081.10	protein_coding	ARHGAP31	281.574	0.507579	0.00110352	1.35951	1.52795	1.33084	1.97985	1.87974	1.78742
ENSG00000031691.6	protein_coding	CENPQ	213.367	-0.602465	0.000511737	12.345	14.3011	13.0408	8.24308	7.8692	7.26646
ENSG00000031698.12	protein_coding	SARS	8300.12	0.109976	0.0381067	291.121	273.062	293.839	280.726	278.587	295.024
ENSG00000031823.14	protein_coding	RANBP3	1414.69	-0.103149	0.333353	60.8872	56.5383	57.7845	46.8743	51.8479	51.5116
ENSG00000032219.18	protein_coding	ARID4A	356.834	0.270459	0.132581	5.35392	6.28064	5.09415	5.69174	5.93832	7.26986
ENSG00000032389.12	protein_coding	TSSC1	729.24	-0.143116	0.278163	26.2278	30.1538	26.4429	22.6621	23.1081	23.3572
ENSG00000032444.15	protein_coding	PNPLA6	2342.82	-0.183755	0.0474805	57.3599	57.9843	61.5386	45.7513	54.0292	43.5951
ENSG00000032742.17	protein_coding	IFT88	242.176	-0.25863	0.196842	6.74224	7.42425	7.63518	5.87657	5.05526	5.70193
ENSG00000033011.11	protein_coding	ALG1	657.941	0.0869752	0.636625	16.4279	21.1126	18.8317	18.298	19.2176	17.9634
ENSG00000033030.13	protein_coding	ZCCHC8	700.638	-0.0467775	0.795707	16.1839	15.2055	15.5601	14.2731	13.6663	13.8844
ENSG00000033050.7	protein_coding	ABCF2	3043.2	0.156035	0.00717979	61.848	62.106	58.8141	63.934	61.0512	62.8773
ENSG00000033100.15	protein_coding	CHPF2	1844.57	0.3634	5.94203e-07	24.9049	27.0484	25.3489	28.7743	30.3332	33.0654
ENSG00000033122.18	protein_coding	LRRC7	7.83855	0.139119	0.809324	0.615838	0.948091	0.855956	1.69188	0.731769	0.665507
ENSG00000033170.16	protein_coding	FUT8	260.924	0.41026	0.0399105	7.90452	8.99307	7.56908	10.3945	12.2779	8.09235
ENSG00000033178.12	protein_coding	UBA6	1819.77	-0.678614	2.90679e-14	70.9693	73.2371	61.1981	33.8777	42.431	41.0132
ENSG00000033327.12	protein_coding	GAB2	159.797	-0.0778246	0.836853	1.45471	1.31302	1.82304	1.22864	1.36319	1.39211
ENSG00000033627.15	protein_coding	ATP6V0A1	853.193	-0.0590985	0.810187	16.4971	18.1087	16.4235	13.3783	19.0812	12.7541
ENSG00000033800.13	protein_coding	PIAS1	1038.3	0.224781	0.018528	21.6267	23.4074	22.1452	25.8875	23.2162	23.5274
ENSG00000033867.16	protein_coding	SLC4A7	917.181	-0.473086	4.9616e-05	16.4791	17.5129	16.1156	9.87752	13.2929	9.90173
ENSG00000034053.14	protein_coding	APBA2	296.542	0.176354	0.408419	5.14935	5.03249	6.18876	5.88942	5.4234	5.87016
ENSG00000034152.18	protein_coding	MAP2K3	1585.85	-0.145528	0.0799716	49.5366	52.3164	48.5749	40.4524	41.5701	43.3669
ENSG00000034239.10	protein_coding	EFCAB1	0.850236	-0.102426	NA	0	0.148561	0.068687	0.0278452	0	0
ENSG00000034510.5	protein_coding	TMSB10	40575.6	0.0567552	0.214383	7862.05	7552.92	7721.35	7452.28	7112.14	7634.93
ENSG00000034533.11	protein_coding	ASTE1	128.492	-0.0268907	0.952759	3.14624	3.01594	3.76542	3.3601	2.7467	2.86247
ENSG00000034677.12	protein_coding	RNF19A	1216.58	0.130406	0.183323	23.4969	23.5837	23.2482	24.9518	22.64	23.4593
ENSG00000034693.14	protein_coding	PEX3	642.844	0.190479	0.131022	34.6257	32.6403	32.615	36.8862	33.0689	35.3319
ENSG00000034713.7	protein_coding	GABARAPL2	962.204	0.0395856	0.819102	80.0141	77.3364	71.3213	77.6772	70.1757	68.6118
ENSG00000034971.15	protein_coding	MYOC	0.630614	0.0507839	NA	0	0	0.0273305	0.0470486	0	0.0294985
ENSG00000035115.21	protein_coding	SH3YL1	650.386	-0.372416	0.000588239	37.313	38.4807	36.722	25.978	28.5887	25.0434
ENSG00000035141.7	protein_coding	FAM136A	834.93	-0.367778	9.24451e-05	34.4262	32.7278	32.8742	22.6967	24.663	23.6986
ENSG00000035403.16	protein_coding	VCL	4973.69	-0.25524	8.40424e-08	54.398	57.0018	59.0468	44.1138	43.3269	44.2188
ENSG00000035499.12	protein_coding	DEPDC1B	744.339	-1.60225	6.63045e-68	34.5615	35.8757	36.2024	11.0074	10.3825	10.1418
ENSG00000035664.11	protein_coding	DAPK2	42.3282	-0.409737	0.343407	3.84481	1.14919	2.70248	1.02921	1.48203	1.69313
ENSG00000035681.7	protein_coding	NSMAF	1147.62	-0.0559901	0.756356	22.1878	27.8695	27.7735	24.6623	21.1746	23.2596
ENSG00000035687.9	protein_coding	ADSS	1726.06	-0.189797	0.00955487	52.0034	51.0465	53.1659	43.1976	41.9709	40.8936
ENSG00000035720.7	protein_coding	STAP1	0	NA	NA	0	0	0	0	0	0
ENSG00000035862.12	protein_coding	TIMP2	1106.29	0.544307	5.1632e-12	16.322	15.1363	15.0232	20.5309	21.2083	21.0344
ENSG00000035928.14	protein_coding	RFC1	2138.32	-0.00523036	0.973569	34.6731	38.4106	32.8195	32.2939	30.7629	34.3032
ENSG00000036054.12	protein_coding	TBC1D23	1512.72	0.0653395	0.595552	29.0263	29.4426	31.422	30.8559	27.0557	28.8893
ENSG00000036257.12	protein_coding	CUL3	2007.74	-0.0512558	0.639145	45.9693	48.6776	47.6527	44.8687	40.3438	41.4407
ENSG00000036448.9	protein_coding	MYOM2	1.05247	0.0388967	NA	0	0.392551	0	0.374483	0.218844	0
ENSG00000036473.6	protein_coding	OTC	0	NA	NA	0	0	0	0	0	0
ENSG00000036530.8	protein_coding	CYP46A1	18.5569	-0.0437734	0.951081	0.23728	0.143782	0.467373	0.2408	0.216558	0.263172
ENSG00000036549.12	protein_coding	ZZZ3	1832.44	0.179611	0.0274424	37.1463	41.8539	41.803	40.5435	43.7372	42.3426
ENSG00000036565.14	protein_coding	SLC18A1	0.33152	0.0394062	NA	0	0	0	0	0.0663803	0
ENSG00000036672.15	protein_coding	USP2	52.5216	-0.351216	0.3574	1.55144	1.54075	1.56031	1.19304	1.13799	0.812543
ENSG00000036828.14	protein_coding	CASR	0.913976	0.129536	NA	0	0	0	0.0365155	0.0205717	0
ENSG00000037042.8	protein_coding	TUBG2	451.724	0.130766	0.449522	15.9013	16.1442	16.1013	15.4254	16.2747	17.1005
ENSG00000037241.7	protein_coding	RPL26L1	1247.04	0.268869	0.00158857	139.711	140.953	140.794	161.665	162.982	144.768
ENSG00000037280.15	protein_coding	FLT4	3.35862	0.300439	NA	0.0346593	0.0110352	0.0127999	0.0432912	0.174296	0.0289452
ENSG00000037474.14	protein_coding	NSUN2	2237.62	-0.341373	3.42001e-09	50.8005	53.2615	53.0443	38.1307	37.828	38.2628
ENSG00000037637.10	protein_coding	FBXO42	758.041	0.352849	0.000371169	10.8973	11.8732	10.513	13.168	13.0116	13.2639
ENSG00000037749.11	protein_coding	MFAP3	773.372	0.0697454	0.673227	27.869	31.5671	29.6751	30.7447	28.0147	27.6422
ENSG00000037757.13	protein_coding	MRI1	470.273	0.0471509	0.83418	16.1023	15.4606	15.5687	14.0721	15.5465	15.3127
ENSG00000037897.16	protein_coding	METTL1	478.916	0.0692242	0.774998	28.5493	27.5838	35.459	27.563	30.452	30.8174
ENSG00000037965.5	protein_coding	HOXC8	138.1	-0.410707	0.0790199	5.34999	5.4982	5.18614	3.47116	3.25719	4.06013
ENSG00000038002.8	protein_coding	AGA	360.311	-0.278784	0.078956	21.3925	18.5789	18.6725	15.2364	14.1836	14.6059
ENSG00000038210.12	protein_coding	PI4K2B	1016.75	-0.328797	0.000853829	27.5658	28.0264	25.0392	21.7148	18.6618	18.4402
ENSG00000038219.12	protein_coding	BOD1L1	1278.62	-0.0874684	0.538323	11.2677	11.1302	10.4637	8.95514	10.796	8.74332
ENSG00000038274.16	protein_coding	MAT2B	2516.73	0.0216072	0.844327	90.2667	90.3903	86.3313	84.4925	83.505	81.797
ENSG00000038295.7	protein_coding	TLL1	21.9405	0.419781	0.352232	0.519426	0.140002	0.321575	0.430362	0.856196	0.339343
ENSG00000038358.14	protein_coding	EDC4	1120.39	-0.205134	0.088358	21.0531	16.9611	17.476	14.8535	15.7469	13.4644
ENSG00000038382.17	protein_coding	TRIO	2632.6	-0.248713	0.00174887	22.5437	19.8542	22.2084	18.1449	16.4108	15.423
ENSG00000038427.15	protein_coding	VCAN	312.729	1.94544	1.43041e-29	1.03023	0.736711	1.30829	4.28723	4.3277	3.6272
ENSG00000038532.14	protein_coding	CLEC16A	1220.03	-0.13765	0.219144	14.5734	14.4602	13.5997	13.1727	11.41	11.0562
ENSG00000038945.14	protein_coding	MSR1	1.22103	0.123602	NA	0	0.0175376	0	0	0.0660163	0.352476
ENSG00000039068.18	protein_coding	CDH1	5086.91	-1.56152	2.06664e-300	96.7373	96.5095	96.5286	29.5109	29.5747	31.0171
ENSG00000039123.15	protein_coding	SKIV2L2	2162	-0.230021	0.00209185	75.6491	71.507	76.4397	54.1122	60.2839	61.1361
ENSG00000039139.9	protein_coding	DNAH5	42.865	-0.255051	0.592816	0.371961	0.637622	0.481562	0.325423	0.49038	0.249455
ENSG00000039319.16	protein_coding	ZFYVE16	924.123	-0.0259325	0.912028	9.81663	13.3189	10.9912	10.1059	9.53233	11.3544
ENSG00000039523.18	protein_coding	FAM65A	2661.14	0.185763	0.015029	43.4549	43.1187	39.5946	40.7489	47.1497	44.6067
ENSG00000039537.13	protein_coding	C6	0.578793	-0.0424556	NA	0	0	0.0707897	0	0.0156093	0
ENSG00000039560.13	protein_coding	RAI14	5813.79	0.326799	1.33376e-11	75.0278	78.2137	73.2093	85.7526	83.8921	92.7906
ENSG00000039600.10	protein_coding	SOX30	5.91691	0.0739109	0.901569	0.156283	0.262115	0.10978	0.125591	0.355383	0.118176
ENSG00000039650.10	protein_coding	PNKP	901.576	-0.349515	0.000199342	47.3292	51.2851	47.7928	34.6936	37.3912	33.4463
ENSG00000039987.6	protein_coding	BEST2	4.88984	0.322523	NA	0.325659	0.0484644	0.0541729	0.31326	0.415396	0.197776
ENSG00000040199.18	protein_coding	PHLPP2	464.874	-0.364028	0.0129378	4.82156	4.09125	3.58051	3.05315	2.75336	3.00075
ENSG00000040275.16	protein_coding	SPDL1	1034.41	-0.521364	7.19063e-07	48.8841	57.3809	53.2252	32.8474	29.734	39.291
ENSG00000040341.17	protein_coding	STAU2	573.693	-0.267988	0.0851978	27.906	23.0567	24.2797	15.9426	20.2123	21.0701
ENSG00000040487.12	protein_coding	PQLC2	407.463	-0.0490388	0.837618	14.4241	15.3885	15.9466	14.0367	13.4696	13.2638
ENSG00000040531.14	protein_coding	CTNS	307.734	-0.141451	0.601687	9.98892	9.82372	10.4331	10.8098	7.00807	7.36951
ENSG00000040608.13	protein_coding	RTN4R	329.217	-0.243009	0.156203	12.6339	12.856	12.2698	10.6258	9.45499	9.06414
ENSG00000040633.12	protein_coding	PHF23	1017.76	0.192564	0.0583861	32.681	35.7084	36.4781	37.1411	38.5304	35.2541
ENSG00000040731.10	protein_coding	CDH10	67.2859	1.13231	4.18952e-05	0.763683	0.429687	0.870672	1.68744	1.69922	1.80515
ENSG00000040933.15	protein_coding	INPP4A	744.28	-0.19187	0.117546	10.9651	9.73231	9.43123	7.73008	8.15005	8.29149
ENSG00000041353.9	protein_coding	RAB27B	913.183	-0.28146	0.0420459	12.1951	11.5446	13.9685	11.2825	8.06893	9.07189
ENSG00000041357.15	protein_coding	PSMA4	2786.36	-0.221474	0.000727155	282.472	284.285	298.178	244.222	218.591	220.254
ENSG00000041515.15	protein_coding	MYO16	8.2788	0.188352	0.730981	0.0500989	0.0846812	0.0949634	0.0492079	0.151053	0.117314
ENSG00000041802.10	protein_coding	LSG1	1176.27	-0.0693632	0.586746	26.05	25.5486	27.1888	23.984	23.183	21.9821
ENSG00000041880.14	protein_coding	PARP3	729.406	0.197655	0.127845	20.5135	20.8919	23.6435	23.0379	24.7306	21.3281
ENSG00000041982.15	protein_coding	TNC	692.043	0.604844	2.82559e-09	4.89509	5.1247	4.27544	6.86095	6.63793	6.73434
ENSG00000041988.15	protein_coding	THAP3	285.958	0.0665413	0.808176	13.6623	14.284	14.1016	14.7225	13.4636	12.553
ENSG00000042062.11	protein_coding	FAM65C	12.2713	-0.599969	0.127988	0.708886	0.575114	1.00325	0.310013	0.330686	0.143025
ENSG00000042088.13	protein_coding	TDP1	582.42	-0.188688	0.23278	20.9624	20.6945	21.5175	14.4004	17.5015	19.134
ENSG00000042286.14	protein_coding	AIFM2	249.971	-1.00136	4.17208e-11	5.88455	6.52109	5.95437	2.54642	2.85041	2.7154
ENSG00000042304.10	protein_coding	C2orf83	0.593493	-0.0354357	NA	0	0.0940252	0	0	0	0.0384588
ENSG00000042317.16	protein_coding	SPATA7	200.443	0.535536	0.00315891	6.96035	7.86247	7.13925	10.7475	9.95177	9.56378
ENSG00000042429.10	protein_coding	MED17	736.503	-0.142057	0.263262	32.6376	32.6858	33.9303	28.0218	28.5325	26.1802
ENSG00000042445.13	protein_coding	RETSAT	2056.74	0.278869	6.88712e-06	36.7293	38.8604	37.8264	42.994	42.7633	41.4533
ENSG00000042493.15	protein_coding	CAPG	3256.6	0.398592	4.11475e-13	182.605	187.441	193.269	232.208	236.653	217.552
ENSG00000042753.11	protein_coding	AP2S1	3091.71	-0.122104	0.0510219	268.796	261.261	255.132	225.051	224.563	214.676
ENSG00000042781.12	protein_coding	USH2A	3.3335	0.310181	NA	0.00411694	0.00507962	0.00574399	0.0147396	0.0225837	0.00995762
ENSG00000042813.7	protein_coding	ZPBP	0	NA	NA	0	0	0	0	0	0
ENSG00000042832.11	protein_coding	TG	14.8765	0.0370162	0.958871	0.160767	0.343718	0.316138	0.16797	0.167896	0.496943
ENSG00000042980.12	protein_coding	ADAM28	6.3606	-0.239184	0.62145	0.401813	0.36478	0.529501	0.202213	0.224494	0.24666
ENSG00000043039.6	protein_coding	BARX2	88.2852	-0.588933	0.0231293	3.86865	3.5172	4.09483	2.19832	2.15353	2.19814
ENSG00000043093.13	protein_coding	DCUN1D1	1024.75	-0.0929535	0.537466	31.2458	30.1621	28.5243	23.3106	29.0775	25.3788
ENSG00000043143.20	protein_coding	JADE2	4677.38	-0.217489	0.000322224	77.0324	79.6776	70.982	56.2872	61.159	62.96
ENSG00000043355.11	protein_coding	ZIC2	2.66015	-0.118145	NA	0.155943	0.0465488	0.078224	0.0456165	0.0489716	0.0531733
ENSG00000043462.11	protein_coding	LCP2	0.344891	0.0390987	NA	0	0	0	0.0211995	0	0.0417799
ENSG00000043514.15	protein_coding	TRIT1	616.481	-0.0188555	0.933195	23.368	22.1839	21.498	20.6461	19.073	21.2279
ENSG00000043591.5	protein_coding	ADRB1	5.67131	-0.070996	0.906452	0.110659	0.177114	0.198649	0.0868706	0.164943	0.129255
ENSG00000044012.3	protein_coding	GUCA2B	0	NA	NA	0	0	0	0	0	0
ENSG00000044090.8	protein_coding	CUL7	1571.15	0.151755	0.06239	15.4833	16.9843	16.3591	16.5744	16.8811	16.6975
ENSG00000044115.20	protein_coding	CTNNA1	17983.8	-0.178896	6.64577e-07	330.003	327.446	320.457	263.291	273.899	259.03
ENSG00000044446.11	protein_coding	PHKA2	694.107	-0.134535	0.356262	11.3649	11.1403	9.51928	9.20108	8.89304	8.6546
ENSG00000044459.14	protein_coding	CNTLN	265.403	0.053727	0.855055	3.80243	3.94501	3.87506	4.0508	3.4242	3.67573
ENSG00000044524.10	protein_coding	EPHA3	3.25397	0.187321	NA	0.0465201	0.00949141	0.0217756	0.0214074	0.0699189	0.0605596
ENSG00000044574.7	protein_coding	HSPA5	23067.1	-0.637095	2.44169e-118	430.881	435.31	428.448	258.711	254.293	253.985
ENSG00000046604.12	protein_coding	DSG2	7519.11	-0.308913	1.16841e-16	95.074	97.1455	93.8647	72.3987	69.5021	70.8981
ENSG00000046647.13	protein_coding	GEMIN8	377.237	-0.147363	0.46218	22.8646	22.6084	24.8502	19.3384	21.4809	17.4495
ENSG00000046651.14	protein_coding	OFD1	785.514	-0.278234	0.0244321	19.9476	18.8085	18.1791	14.3388	12.3849	16.3594
ENSG00000046653.14	protein_coding	GPM6B	32.1871	0.18698	0.741384	1.4708	0.882355	0.612088	1.02997	0.722448	1.5457
ENSG00000046774.9	protein_coding	MAGEC2	0	NA	NA	0	0	0	0	0	0
ENSG00000046889.18	protein_coding	PREX2	0.978553	0.0393494	NA	0	0.0203417	0	0	0.0194291	0.0132987
ENSG00000047056.14	protein_coding	WDR37	690.152	0.125364	0.372633	10.1299	10.1543	9.16723	9.62275	10.3243	9.71574
ENSG00000047188.15	protein_coding	YTHDC2	1635.33	-0.245148	0.00297487	19.3561	21.5776	20.1511	16.9913	14.5805	15.8882
ENSG00000047230.14	protein_coding	CTPS2	575.715	-0.336332	0.0187421	11.2538	11.885	12.0271	7.8059	10.2319	7.49012
ENSG00000047249.16	protein_coding	ATP6V1H	1830.92	0.175181	0.0128073	57.1636	56.9897	58.7687	59.7178	60.2483	60.3487
ENSG00000047315.14	protein_coding	POLR2B	2374.58	-0.0560851	0.579259	45.7709	46.6178	43.3872	40.5281	42.0423	37.8248
ENSG00000047346.12	protein_coding	FAM214A	454.654	-0.0270358	0.91451	11.0206	11.9209	12.9734	11.1705	10.5268	10.8385
ENSG00000047365.11	protein_coding	ARAP2	555.144	-0.775929	2.29221e-06	7.89254	8.69186	7.81384	3.21043	5.83231	3.74055
ENSG00000047410.13	protein_coding	TPR	2941.73	-0.302726	3.75322e-07	31.4198	33.229	29.812	22.9329	22.9567	24.6415
ENSG00000047457.13	protein_coding	CP	6.66983	0.264848	0.571706	0.461961	0.220698	0.217285	0.348094	0.410443	0.737158
ENSG00000047578.12	protein_coding	KIAA0556	608.383	-0.18552	0.285368	7.22511	10.2543	8.77795	7.61956	6.34164	7.24006
ENSG00000047579.19	protein_coding	DTNBP1	258.104	-0.374582	0.0256264	13.4182	14.0865	13.5046	9.76643	9.32827	9.65102
ENSG00000047597.5	protein_coding	XK	13.5193	-0.846678	0.019129	0.350195	0.233945	0.25667	0.0933844	0.0362085	0.0658738
ENSG00000047617.14	protein_coding	ANO2	0.376014	0.037182	NA	0	0	0	0.0508133	0.014073	0
ENSG00000047621.11	protein_coding	C12orf4	612.699	-0.0642897	0.740717	18.1834	19.9709	19.852	17.0599	15.7042	18.4431
ENSG00000047634.14	protein_coding	SCML1	462.937	-0.344852	0.0158333	13.849	17.5895	16.6482	12.1136	11.8237	10.704
ENSG00000047644.18	protein_coding	WWC3	1012.84	-0.200147	0.214909	12.2944	11.4805	12.1342	8.21344	12.101	8.40798
ENSG00000047648.21	protein_coding	ARHGAP6	1.52457	0.058386	NA	0.035373	0.0277186	0	0.0207732	0.0148277	0.0534694
ENSG00000047662.4	protein_coding	FAM184B	2.51506	0.0743292	NA	0.0245495	0.0255244	0.00856673	0.0552021	0.0166636	0
ENSG00000047849.21	protein_coding	MAP4	12797.4	0.0422262	0.431582	145.089	143.052	139.086	132.011	134.861	138.831
ENSG00000047932.13	protein_coding	GOPC	1695.55	0.540158	1.20669e-17	21.0813	22.3569	21.452	29.1755	28.6821	29.6028
ENSG00000047936.10	protein_coding	ROS1	10.1955	0.41998	0.333017	0.0435674	0.109436	0.0379583	0.0906142	0.141518	0.130978
ENSG00000048028.11	protein_coding	USP28	807.168	-0.473292	2.343e-05	19.7099	23.3939	24.5194	15.0166	13.3785	16.2164
ENSG00000048052.21	protein_coding	HDAC9	874.376	0.139709	0.223601	18.5212	17.4623	16.8745	18.0325	18.0407	17.6218
ENSG00000048140.17	protein_coding	TSPAN17	2295.86	-0.0788815	0.370269	62.7496	59.8883	59.8161	51.7965	51.3114	56.0743
ENSG00000048162.20	protein_coding	NOP16	1802.57	0.21377	0.00283602	98.8669	108.275	101.859	113.161	106.493	111.666
ENSG00000048342.15	protein_coding	CC2D2A	357.947	0.146454	0.486458	8.69149	9.72027	9.87384	8.4874	10.2752	10.4087
ENSG00000048392.11	protein_coding	RRM2B	2639.3	0.831586	7.35749e-41	39.8203	37.776	38.7181	66.7746	58.5699	66.6022
ENSG00000048405.9	protein_coding	ZNF800	654.669	0.242402	0.0418086	16.8511	16.1603	15.2627	17.4779	18.6433	16.6731
ENSG00000048462.10	protein_coding	TNFRSF17	0.488836	0.0135976	NA	0	0	0.185022	0	0	0.257622
ENSG00000048471.13	protein_coding	SNX29	565.759	-0.0637595	0.786146	4.14823	4.79193	3.95085	3.38233	3.62624	4.39687
ENSG00000048540.14	protein_coding	LMO3	3.43555	-0.104217	NA	0.516976	0.094252	0.158408	0.264356	0.0898017	0.104573
ENSG00000048544.5	protein_coding	MRPS10	1932.63	0.010477	0.940906	65.4126	61.743	60.6303	59.4175	58.0188	56.715
ENSG00000048545.13	protein_coding	GUCA1A	0	NA	NA	0	0	0	0	0	0
ENSG00000048649.13	protein_coding	RSF1	1607.75	0.0527136	0.665323	29.0769	29.8119	32.1663	28.5785	29.8519	28.7744
ENSG00000048707.13	protein_coding	VPS13D	1282.25	-0.135127	0.366325	5.94066	6.48289	5.82053	6.13644	4.36995	4.79006
ENSG00000048740.18	protein_coding	CELF2	90.7698	-1.66445	2.37541e-12	2.01331	2.0494	1.92999	0.474706	0.57691	0.319
ENSG00000048828.16	protein_coding	FAM120A	7843.81	-0.161215	9.52443e-05	109.158	114.011	107.266	89.2574	91.5384	91.6754
ENSG00000048991.16	protein_coding	R3HDM1	1492.77	-0.189561	0.065831	39.2389	33.8189	36.4327	29.9047	31.655	26.5723
ENSG00000049089.13	protein_coding	COL9A2	10.4792	-0.0752973	0.909824	0.575671	0.634942	0.810386	0.486172	0.656423	0.521421
ENSG00000049130.13	protein_coding	KITLG	691.076	0.682754	8.29655e-11	9.87494	12.1521	11.2255	15.9828	17.6805	16.4341
ENSG00000049167.13	protein_coding	ERCC8	286.739	0.140991	0.566866	11.7797	13.0686	12.145	14.8672	12.02	10.9603
ENSG00000049192.14	protein_coding	ADAMTS6	482.788	0.844196	1.47777e-11	5.00622	4.78896	4.70474	9.40811	7.53122	7.61389
ENSG00000049239.12	protein_coding	H6PD	2206.05	0.0279728	0.828018	15.3958	14.548	14.1765	13.5968	13.1108	14.7574
ENSG00000049245.12	protein_coding	VAMP3	2580.63	0.204179	0.000648187	75.9743	80.1832	80.4531	86.1488	82.8305	82.8797
ENSG00000049246.14	protein_coding	PER3	243.43	-0.604073	0.000782728	3.60744	4.51496	4.33465	2.55865	2.75451	2.02238
ENSG00000049247.13	protein_coding	UTS2	0	NA	NA	0	0	0	0	0	0
ENSG00000049249.8	protein_coding	TNFRSF9	11.8764	0.908228	0.00956729	0.0449002	0.055693	0.147123	0.35082	0.444529	0.372685
ENSG00000049283.17	protein_coding	EPN3	266.162	-0.846846	1.63388e-08	16.3833	17.2888	16.2579	8.46953	8.76928	7.45869
ENSG00000049323.15	protein_coding	LTBP1	75.8924	0.231556	0.603083	1.22116	0.79417	1.3434	1.31722	1.69272	0.789073
ENSG00000049449.8	protein_coding	RCN1	3768.05	0.041802	0.659789	115.451	108.039	105.625	106.424	98.3579	107.471
ENSG00000049540.16	protein_coding	ELN	0.369412	-0.00430658	NA	0	0.143042	0	0.13021	0	0.0592477
ENSG00000049541.10	protein_coding	RFC2	800.709	-0.661953	2.15094e-12	44.2662	45.8432	40.2749	26.5573	23.7869	24.796
ENSG00000049618.22	protein_coding	ARID1B	1657.93	0.0528147	0.693562	15.3847	15.862	15.3017	13.4461	15.1515	16.0352
ENSG00000049656.13	protein_coding	CLPTM1L	2145.81	-0.0472485	0.661737	64.5802	71.6534	67.3534	58.9161	60.3106	62.7525
ENSG00000049759.17	protein_coding	NEDD4L	4324.68	-0.0319747	0.742282	85.5614	90.0293	89.5967	77.6395	76.5129	85.3457
ENSG00000049768.14	protein_coding	FOXP3	3.45083	0.205461	NA	0.0741476	0.0879439	0.0246569	0.136146	0.0983664	0.133202
ENSG00000049769.12	protein_coding	PPP1R3F	57.6842	0.0899344	0.877825	1.85251	1.74622	1.70866	0.954669	2.3423	2.14824
ENSG00000049860.13	protein_coding	HEXB	4002.95	-0.0861819	0.183189	171.239	174.879	162.659	152.593	141.792	147.275
ENSG00000049883.14	protein_coding	PTCD2	705.532	0.308565	0.00421212	14.501	15.9232	14.257	17.4269	17.6898	16.2218
ENSG00000050030.13	protein_coding	KIAA2022	0.16576	0.0191917	NA	0	0	0	0	0.00565923	0
ENSG00000050130.17	protein_coding	JKAMP	665.627	0.197345	0.118533	29.5507	29.1924	29.7014	31.1157	28.7992	34.0105
ENSG00000050165.17	protein_coding	DKK3	4520.04	-0.0381694	0.674547	130.544	117.543	124.991	109.946	113.044	111.714
ENSG00000050327.14	protein_coding	ARHGEF5	2430.53	-0.176636	0.00810109	27.9949	29.0564	29.6077	22.9303	24.6126	23.1293
ENSG00000050344.8	protein_coding	NFE2L3	281.775	-1.63027	1.46196e-23	10.5231	11.0478	10.1976	2.43175	3.77548	2.52624
ENSG00000050393.11	protein_coding	MCUR1	873.948	0.131073	0.365524	14.6242	15.6547	18.6279	16.7905	16.0919	16.6551
ENSG00000050405.13	protein_coding	LIMA1	14339.1	-0.047617	0.290774	275.772	282.717	274.296	252.76	242.093	248.202
ENSG00000050426.15	protein_coding	LETMD1	1378.34	0.883034	4.14968e-36	42.1785	46.5544	42.0747	74.5097	74.9296	75.1197
ENSG00000050438.16	protein_coding	SLC4A8	20.6453	0.291283	0.566866	0.555125	0.337412	0.723192	0.773043	0.576507	0.744135
ENSG00000050555.17	protein_coding	LAMC3	1.79407	0.0600282	NA	0	0.0716345	0.0174952	0.0552546	0.0304922	0.0343921
ENSG00000050628.20	protein_coding	PTGER3	0.32317	-0.000669741	NA	0	0	0.0106415	0	0.0107322	0
ENSG00000050730.15	protein_coding	TNIP3	19.014	0.922582	0.00969989	0.502377	0.477206	0.217621	1.88551	0.799703	1.42091
ENSG00000050748.17	protein_coding	MAPK9	1510.65	-0.365196	2.92104e-06	40.5169	46.5249	44.5926	29.7487	32.0672	32.2661
ENSG00000050767.15	protein_coding	COL23A1	2.72162	0.240854	NA	0	0.0742715	0	0.0873061	0.141216	0.0649064
ENSG00000050820.16	protein_coding	BCAR1	2703.38	-0.0716105	0.365163	58.1479	58.1953	58.5383	52.4376	51.9199	49.0017
ENSG00000051009.10	protein_coding	FAM160A2	492.103	-0.286662	0.0459448	10.2102	12.1659	10.361	8.36889	8.79682	7.40351
ENSG00000051108.14	protein_coding	HERPUD1	1639.09	-0.162045	0.136751	74.7664	92.1415	91.64	70.0189	66.6374	76.4558
ENSG00000051128.18	protein_coding	HOMER3	3230.66	-1.07932	2.00838e-100	230.999	220.388	225.158	95.0211	98.4728	100.166
ENSG00000051180.16	protein_coding	RAD51	191.691	-1.03768	6.96992e-09	10.1971	12.1587	13.9063	5.16604	5.01549	5.09664
ENSG00000051341.13	protein_coding	POLQ	293.34	-1.2029	4.46723e-14	3.42737	3.49582	3.32016	1.6022	1.25226	1.01949
ENSG00000051382.8	protein_coding	PIK3CB	922.801	-0.563068	8.26614e-09	28.6076	24.0924	24.1423	15.5368	14.9802	16.8414
ENSG00000051523.10	protein_coding	CYBA	5.05063	0.544235	0.0858229	0	0	0.325876	1.47317	0.717948	0.665954
ENSG00000051596.9	protein_coding	THOC3	2288.76	-0.0219552	0.858528	97.274	104.035	101.128	87.9985	95.5079	91.4264
ENSG00000051620.10	protein_coding	HEBP2	1109.29	0.176016	0.0668633	41.8261	46.5464	45.2656	46.1808	47.8564	45.769
ENSG00000051825.14	protein_coding	MPHOSPH9	519.66	-0.0819643	0.670157	20.3221	18.4772	19.2201	17.198	15.6111	17.5318
ENSG00000052126.14	protein_coding	PLEKHA5	1198.01	-0.0350831	0.814635	19.6855	22.0057	20.4684	18.4499	18.3316	19.2414
ENSG00000052344.15	protein_coding	PRSS8	1128.5	-1.36221	5.60721e-50	76.4799	84.6164	72.1762	29.4566	28.463	23.799
ENSG00000052723.11	protein_coding	SIKE1	1191.51	0.264819	0.000974009	33.1535	34.3847	32.2096	36.7537	37.2321	36.853
ENSG00000052749.13	protein_coding	RRP12	1547.52	-0.115465	0.194026	22.4889	21.4639	21.5005	18.1889	19.0731	18.3547
ENSG00000052795.12	protein_coding	FNIP2	510.114	-0.41341	0.0384942	8.70197	6.36409	10.0705	7.2839	5.16105	4.53464
ENSG00000052802.12	protein_coding	MSMO1	8245.76	-0.327542	2.61745e-16	354.025	372.754	356.997	276.075	258.416	261.269
ENSG00000052841.14	protein_coding	TTC17	1201.65	0.341992	0.000475345	24.0043	20.6649	18.6633	24.0263	25.0656	24.9209
ENSG00000052850.5	protein_coding	ALX4	0.493562	0.0798452	NA	0	0	0	0.00814394	0.00901533	0.010102
ENSG00000053108.16	protein_coding	FSTL4	8.62526	0.183081	0.739431	0.263864	0.365912	0.402851	0.644799	0.594207	0.179672
ENSG00000053254.15	protein_coding	FOXN3	982.772	0.00869607	0.968797	10.6078	12.6954	10.1871	9.56801	10.8463	10.6931
ENSG00000053328.8	protein_coding	METTL24	0	NA	NA	0	0	0	0	0	0
ENSG00000053371.12	protein_coding	AKR7A2	1066.59	0.117899	0.27367	50.1829	54.0566	51.8364	51.0336	53.5548	51.9883
ENSG00000053372.4	protein_coding	MRTO4	1907	-0.213909	0.003667	55.2536	52.3667	53.2538	45.1672	40.2662	42.1114
ENSG00000053438.8	protein_coding	NNAT	24.1961	-0.270057	0.590434	1.55756	1.37849	1.44877	1.00705	0.900035	1.07778
ENSG00000053501.12	protein_coding	USE1	365.838	0.25362	0.102466	30.9169	30.4026	32.4043	34.4903	35.4217	33.8854
ENSG00000053524.11	protein_coding	MCF2L2	61.4499	-0.211751	0.674958	3.51107	1.2467	1.61649	1.82583	1.04469	1.70664
ENSG00000053702.14	protein_coding	NRIP2	29.1188	0.525897	0.177229	0.569627	0.383876	0.456186	0.775285	0.80822	0.667051
ENSG00000053747.15	protein_coding	LAMA3	28516.6	-0.499581	4.84767e-78	339.17	345.259	337.332	223.072	222.235	220.744
ENSG00000053770.11	protein_coding	AP5M1	762.916	0.0529533	0.768922	18.5121	21.2907	19.7653	19.081	17.9545	20.1453
ENSG00000053900.10	protein_coding	ANAPC4	429.09	-0.186211	0.256264	14.3908	14.0387	12.853	11.8635	10.2321	11.1434
ENSG00000053918.15	protein_coding	KCNQ1	1.67126	0.211419	NA	0	0.0233978	0	0.0158551	0.0608413	0.309044
ENSG00000054116.11	protein_coding	TRAPPC3	1657.23	-0.0601339	0.67007	102.797	94.0483	96.2758	76.7306	90.4043	92.014
ENSG00000054118.13	protein_coding	THRAP3	4992.15	-0.195894	3.86725e-05	83.5269	85.1783	83.6735	65.4433	67.3046	70.4223
ENSG00000054148.17	protein_coding	PHPT1	2250.68	0.674757	2.84923e-31	151.664	143.9	152.467	217.434	223.499	220.968
ENSG00000054179.11	protein_coding	ENTPD2	148.674	-0.912104	4.65497e-06	5.49881	5.87697	7.05182	2.65783	2.96724	2.78611
ENSG00000054219.10	protein_coding	LY75	22.1439	-0.451529	0.302764	0.671474	0.348628	0.458298	0.39075	0.0525519	0.252722
ENSG00000054267.20	protein_coding	ARID4B	1117.88	0.0321608	0.836784	14.8722	15.3093	14.7029	14.3712	14.6097	13.3577
ENSG00000054277.13	protein_coding	OPN3	210.636	-0.390798	0.0478157	8.37376	10.3473	8.77429	6.41242	6.77664	5.76323
ENSG00000054282.15	protein_coding	SDCCAG8	735.973	-0.0724653	0.67609	58.5896	53.44	52.2628	50.0515	49.5709	43.8138
ENSG00000054356.13	protein_coding	PTPRN	3.39637	0.0423606	NA	0.150366	0.316824	0.217285	0.21738	0.582526	0.066466
ENSG00000054392.12	protein_coding	HHAT	119.74	0.4732	0.0520827	2.09149	1.77047	1.56894	2.48331	2.32248	2.39268
ENSG00000054523.17	protein_coding	KIF1B	1997.87	-0.0326264	0.817158	15.1946	16.9433	13.943	13.5973	13.8766	14.0717
ENSG00000054598.6	protein_coding	FOXC1	318.794	0.457524	0.00235785	6.09235	5.87514	6.1362	7.09014	8.23186	7.98043
ENSG00000054611.13	protein_coding	TBC1D22A	941.926	0.0857863	0.539914	21.4839	22.4278	21.6556	20.3757	23.1985	20.6939
ENSG00000054654.15	protein_coding	SYNE2	599.302	-0.333354	0.0555799	4.75139	4.36067	6.58234	3.99763	3.23066	4.10648
ENSG00000054690.13	protein_coding	PLEKHH1	161.889	-0.923341	3.08601e-05	2.16129	3.73497	3.70494	1.40658	1.32919	1.51694
ENSG00000054793.13	protein_coding	ATP9A	1204.41	-0.632984	5.98668e-16	11.1635	10.1681	10.4409	5.98583	6.44244	6.31523
ENSG00000054796.12	protein_coding	SPO11	0	NA	NA	0	0	0	0	0	0
ENSG00000054803.3	protein_coding	CBLN4	0	NA	NA	0	0	0	0	0	0
ENSG00000054938.15	protein_coding	CHRDL2	0.557687	0.0730716	NA	0	0	0	0.0307353	0	0.109816
ENSG00000054965.10	protein_coding	FAM168A	1784.79	0.00943071	0.951805	19.6194	18.7898	17.0603	17.267	17.2777	16.8543
ENSG00000054967.12	protein_coding	RELT	272.16	0.016469	0.96031	5.3527	5.9108	5.69472	5.4678	5.48611	4.89328
ENSG00000054983.16	protein_coding	GALC	231.201	0.103427	0.735157	4.77651	5.4172	4.43807	5.3402	4.02966	5.25011
ENSG00000055044.10	protein_coding	NOP58	2690.5	-0.207191	0.00117614	110.364	119.705	114.577	93.1663	86.4962	95.6343
ENSG00000055070.16	protein_coding	SZRD1	5271.71	-0.0199096	0.83054	129.264	132.758	136.775	122.796	115.381	124.771
ENSG00000055118.14	protein_coding	KCNH2	1.53633	0.0917956	NA	0	0	0.0542413	0	0.0587224	0.0766216
ENSG00000055130.15	protein_coding	CUL1	2377.06	-0.0976883	0.19463	51.0244	49.6251	47.9153	43.8987	42.188	41.729
ENSG00000055147.18	protein_coding	FAM114A2	922.77	0.0606413	0.735359	32.9096	29.2904	28.6602	30.3504	25.8192	31.1975
ENSG00000055163.19	protein_coding	CYFIP2	876.213	-0.0892651	0.547946	13.263	14.2035	13.1627	11.9807	12.5597	10.6361
ENSG00000055208.18	protein_coding	TAB2	2266.12	0.0227225	0.844547	33.4979	36.22	34.7388	32.7197	32.263	33.005
ENSG00000055211.12	protein_coding	GINM1	958.084	-0.424113	1.52053e-06	38.4422	40.9164	41.1275	28.6153	25.6362	28.1791
ENSG00000055332.16	protein_coding	EIF2AK2	4172.09	-1.00355	1.51038e-99	81.3212	80.031	84.2585	38.7449	36.4467	37.2564
ENSG00000055483.19	protein_coding	USP36	1508.81	0.430398	7.13977e-06	21.0966	22.6453	20.4054	22.7636	28.1803	29.4619
ENSG00000055609.17	protein_coding	KMT2C	764.451	-0.669389	1.59958e-12	5.14914	5.67001	5.18646	2.9073	3.23967	3.04727
ENSG00000055732.12	protein_coding	MCOLN3	245.579	-0.366447	0.0402451	8.16487	7.69825	6.87666	5.43699	5.24341	5.28113
ENSG00000055813.5	protein_coding	CCDC85A	0.595368	0.0512654	NA	0	0.0152704	0	0.031101	0.0169363	0
ENSG00000055917.15	protein_coding	PUM2	2854.91	-0.0560635	0.607528	44.8831	53.1395	49.7267	44.9914	41.1649	45.0103
ENSG00000055950.16	protein_coding	MRPL43	1071.17	0.183825	0.0542986	76.5071	72.3699	77.5388	77.4328	80.3109	79.8339
ENSG00000055955.15	protein_coding	ITIH4	2.23129	0.00609572	NA	0	0.442501	0.395159	0.429374	0.230239	0.293153
ENSG00000055957.10	protein_coding	ITIH1	0.827534	0.120035	NA	0	0	0	0.115841	0.036881	0.266385
ENSG00000056050.6	protein_coding	HPF1	435.362	-0.0996825	0.609807	28.2886	29.8874	28.5764	25.7392	22.9194	25.8772
ENSG00000056097.15	protein_coding	ZFR	2766.34	0.0942873	0.159378	40.2226	39.801	39.184	38.5927	39.2048	39.5939
ENSG00000056277.15	protein_coding	ZNF280C	146.801	0.155492	0.610967	2.38535	2.36223	2.10299	2.36611	2.33806	2.40142
ENSG00000056291.17	protein_coding	NPFFR2	0.730025	-0.105317	NA	0.0862713	0.150211	0	0	0	0
ENSG00000056487.15	protein_coding	PHF21B	1.04559	0.0695532	NA	0	0	0.0313264	0.013674	0.0919688	0.0168984
ENSG00000056558.10	protein_coding	TRAF1	172.558	1.95772	1.89234e-27	0.787504	0.869146	0.68583	3.20932	3.24778	3.25311
ENSG00000056586.15	protein_coding	RC3H2	1814.92	-0.245578	0.00209185	22.7435	21.6685	24.9579	17.8212	17.3855	18.6375
ENSG00000056736.9	protein_coding	IL17RB	29.2142	-0.108803	0.859679	0.700614	1.08466	1.23053	0.790441	1.03799	0.662163
ENSG00000056972.18	protein_coding	TRAF3IP2	2061.04	0.255428	9.726e-05	50.5295	50.937	50.2536	56.988	57.3582	52.8854
ENSG00000056998.18	protein_coding	GYG2	0.182462	0.0191917	NA	0	0	0	0	0	0.0207176
ENSG00000057019.15	protein_coding	DCBLD2	12057.5	-0.592192	4.86573e-63	178.222	192.536	185.36	113.211	113.587	113.072
ENSG00000057149.15	protein_coding	SERPINB3	125.933	1.6999	1.46885e-16	1.79321	2.29113	2.19321	7.1167	8.18863	7.10642
ENSG00000057252.12	protein_coding	SOAT1	831.271	0.131731	0.294588	15.3677	15.2501	15.7787	15.5905	14.644	16.7702
ENSG00000057294.14	protein_coding	PKP2	1952.22	-0.892704	3.82425e-46	39.6957	41.7509	39.4928	20.5866	20.3433	18.7113
ENSG00000057468.6	protein_coding	MSH4	5.11338	0.234252	0.609061	0.0642772	0.0967911	0.0903589	0.208245	0.0892354	0.146486
ENSG00000057593.13	protein_coding	F7	0	NA	NA	0	0	0	0	0	0
ENSG00000057608.16	protein_coding	GDI2	5595.21	0.159536	0.00116675	153.702	166.223	156.24	169.11	159.697	162.133
ENSG00000057657.15	protein_coding	PRDM1	226.44	0.181636	0.506372	4.89003	3.3504	4.47551	4.85248	3.95126	4.54149
ENSG00000057663.13	protein_coding	ATG5	998.834	-0.0413761	0.796778	25.4932	22.868	23.4059	21.1246	21.5579	21.4452
ENSG00000057704.11	protein_coding	TMCC3	831.783	-0.634453	2.03207e-11	10.8179	12.4469	11.9421	6.6678	6.6638	7.43291
ENSG00000057757.9	protein_coding	PITHD1	778.028	0.0444339	0.804153	29.9562	32.2464	34.2097	31.0374	30.552	30.3414
ENSG00000057935.13	protein_coding	MTA3	958.104	0.065289	0.651779	31.0375	31.1544	32.9195	29.9627	29.788	32.2173
ENSG00000058056.8	protein_coding	USP13	466.623	0.113299	0.636775	4.9853	6.89897	6.16393	5.62427	5.40346	7.1292
ENSG00000058063.15	protein_coding	ATP11B	1835.18	-0.0267689	0.853045	27.8215	31.8177	32.5622	27.4433	27.6004	28.536
ENSG00000058085.14	protein_coding	LAMC2	51528.4	-0.38937	8.6777e-55	667.87	677.24	665.965	474.905	471.032	469.418
ENSG00000058091.16	protein_coding	CDK14	805.461	0.362731	0.000256942	10.6576	9.78268	9.32861	11.5798	11.4832	12.3535
ENSG00000058262.9	protein_coding	SEC61A1	8338.01	0.117565	0.00361557	137.743	136.778	137.096	137.564	138.603	135.723
ENSG00000058272.16	protein_coding	PPP1R12A	1961.67	-0.207015	0.0194985	35.3925	35.8896	35.8614	25.7745	31.772	27.9958
ENSG00000058335.15	protein_coding	RASGRF1	14.2744	-0.484584	0.254111	0.17109	0.556501	0.512703	0.131902	0.212569	0.187453
ENSG00000058404.19	protein_coding	CAMK2B	7.95187	-0.237299	0.624276	0.325758	0.392552	0.250432	0.0456058	0.37643	0.142162
ENSG00000058453.16	protein_coding	CROCC	520.167	0.100845	0.643107	13.5422	12.9083	10.2133	12.331	12.9536	10.9147
ENSG00000058600.15	protein_coding	POLR3E	1349.5	-0.188571	0.0365975	41.3715	43.0043	46.7874	35.5726	36.191	34.2286
ENSG00000058668.14	protein_coding	ATP2B4	2436.24	-0.220195	0.000261998	16.7018	17.5033	17.7525	13.5484	13.6585	13.9209
ENSG00000058673.15	protein_coding	ZC3H11A	3400.33	-0.217866	2.27782e-05	68.9785	68.11	69.1285	54.0272	53.5337	55.8152
ENSG00000058729.10	protein_coding	RIOK2	1390.68	0.451052	2.25657e-09	31.5501	34.4468	29.9111	39.8123	41.0144	40.6822
ENSG00000058799.13	protein_coding	YIPF1	457.618	-0.0188351	0.946629	18.5903	21.475	21.1421	20.4917	16.3904	18.9634
ENSG00000058804.11	protein_coding	NDC1	1158.45	-0.55218	3.93704e-12	18.5423	19.4016	20.2674	12.2794	12.5632	11.5523
ENSG00000058866.14	protein_coding	DGKG	23.7879	-1.1981	0.000407099	0.97029	2.53362	0.859265	0.179653	0.224495	0.349475
ENSG00000059122.16	protein_coding	FLYWCH1	1349.61	0.315258	4.2689e-05	29.6103	32.6703	32.6654	36.1089	36.3518	37.0346
ENSG00000059145.18	protein_coding	UNKL	206.313	-0.184615	0.504258	5.82749	4.99478	5.2179	3.99968	3.61494	5.28067
ENSG00000059377.15	protein_coding	TBXAS1	30.2982	0.543801	0.155265	2.22316	2.81809	2.16456	3.87697	3.39957	4.55979
ENSG00000059378.12	protein_coding	PARP12	1498.6	-0.781064	2.73174e-27	51.7908	49.8235	51.8747	27.8927	28.5705	25.23
ENSG00000059573.8	protein_coding	ALDH18A1	1973.79	-0.197072	0.00575336	38.5037	38.6462	35.0755	30.8298	29.4267	29.8154
ENSG00000059588.9	protein_coding	TARBP1	482.017	-0.509863	9.80545e-05	8.41399	10.7457	10.5856	6.27785	6.17997	6.573
ENSG00000059691.11	protein_coding	GATB	717.601	0.173505	0.207634	20.2419	18.5112	22.5672	22.4108	20.4832	21.0498
ENSG00000059728.10	protein_coding	MXD1	684.272	-0.28647	0.040082	11.0435	9.40104	8.72353	6.35742	8.01914	7.45624
ENSG00000059758.7	protein_coding	CDK17	818.733	0.360028	0.000535912	15.2501	17.2293	15.1627	19.0125	17.4555	20.3945
ENSG00000059769.19	protein_coding	DNAJC25	254.376	0.597505	0.000157324	7.29733	7.7077	6.70017	10.6524	9.8348	10.5432
ENSG00000059804.15	protein_coding	SLC2A3	438.974	0.909741	5.14702e-12	6.816	5.06949	6.31719	11.0894	10.622	10.5275
ENSG00000059915.16	protein_coding	PSD	21.4732	0.0891155	0.893143	1.32623	0.807151	0.849658	1.26132	1.01142	0.762193
ENSG00000060069.16	protein_coding	CTDP1	624.071	0.0966958	0.53904	10.9271	10.381	10.4428	10.2822	10.2224	10.8312
ENSG00000060138.12	protein_coding	YBX3	9991.74	0.212354	1.513e-08	433.182	431.839	410.201	456.032	457.898	448.717
ENSG00000060140.8	protein_coding	STYK1	95.9586	-0.472697	0.11574	4.79652	2.68903	3.45297	2.18583	2.58553	1.91857
ENSG00000060237.16	protein_coding	WNK1	4613.83	-0.388389	1.2884e-16	49.2839	46.4114	45.527	33.3632	33.068	32.7848
ENSG00000060303.5	processed_pseudogene	RPS17P5	0	NA	NA	0	0	0	0	0	0
ENSG00000060339.13	protein_coding	CCAR1	2373.19	0.00990297	0.94995	48.2927	53.3644	50.7204	48.2885	42.6353	50.8285
ENSG00000060491.16	protein_coding	OGFR	2449.84	-0.259724	7.07744e-05	74.2314	69.1852	74.0418	53.671	58.0115	55.4281
ENSG00000060558.3	protein_coding	GNA15	2210.34	-0.0756667	0.42074	61.028	69.1182	67.1253	56.5079	58.7535	57.5727
ENSG00000060566.13	protein_coding	CREB3L3	0.302669	-0.000909355	NA	0	0	0.021112	0.0183982	0	0
ENSG00000060642.10	protein_coding	PIGV	396.922	0.0343883	0.907271	11.4651	13.6326	13.5464	10.5175	13.8785	12.2983
ENSG00000060656.19	protein_coding	PTPRU	1617.69	0.733344	8.26425e-22	14.6776	14.7262	12.6448	22.9916	21.365	20.493
ENSG00000060688.12	protein_coding	SNRNP40	1197.91	-0.206116	0.018994	61.7565	60.0454	57.8883	48.8583	48.7991	45.4883
ENSG00000060709.14	protein_coding	RIMBP2	0.182462	0.0191917	NA	0	0	0	0	0	0.0157054
ENSG00000060718.19	protein_coding	COL11A1	1.50426	-0.0185945	NA	0	0	0.217285	0.0176915	0	0.0334353
ENSG00000060749.14	protein_coding	QSER1	1323.5	-0.062189	0.602253	11.6495	11.4357	11.3694	9.75257	10.1814	10.4918
ENSG00000060762.18	protein_coding	MPC1	289.28	0.0184657	0.955015	24.0016	28.1643	27.2641	26.6246	25.654	22.0758
ENSG00000060971.17	protein_coding	ACAA1	995.714	-0.120626	0.270118	40.3251	41.0446	38.4265	33.2936	34.046	34.0947
ENSG00000060982.14	protein_coding	BCAT1	249.832	0.69986	5.58202e-06	2.63061	2.74776	2.69392	4.31546	4.12796	4.01745
ENSG00000061273.17	protein_coding	HDAC7	3058.61	-0.0349045	0.771194	68.701	75.7448	77.5103	62.2888	68.1589	69.6128
ENSG00000061337.15	protein_coding	LZTS1	12.0026	-0.397155	0.379733	0.260953	0.139366	0.134444	0.0502695	0.0924787	0.104094
ENSG00000061455.10	protein_coding	PRDM6	7.70637	0.170518	0.701904	0.0198756	0.191043	0.272119	0.506477	0.00676683	0.346579
ENSG00000061492.11	protein_coding	WNT8A	0	NA	NA	0	0	0	0	0	0
ENSG00000061656.9	protein_coding	SPAG4	192.352	0.22042	0.350104	16.071	17.7501	15.598	18.2684	17.1358	18.3293
ENSG00000061676.14	protein_coding	NCKAP1	6226.56	-0.249473	5.11662e-10	98.8446	100.56	99.2019	78.72	77.111	75.6424
ENSG00000061794.12	protein_coding	MRPS35	1775.4	0.218282	0.00197466	64.3849	70.6657	65.7897	72.5497	71.4052	72.132
ENSG00000061918.12	protein_coding	GUCY1B3	29.9835	-0.65483	0.0717451	1.15184	0.863385	0.970202	0.418241	0.473736	0.482984
ENSG00000061936.9	protein_coding	SFSWAP	1208.74	0.340675	5.67167e-05	22.1086	20.2821	22.4241	24.356	25.1027	26.4947
ENSG00000061938.16	protein_coding	TNK2	1087.44	0.157645	0.119571	21.8421	21.4153	21.4364	20.8588	22.568	23.2567
ENSG00000061987.14	protein_coding	MON2	898.178	0.093974	0.568719	8.8701	10.6434	9.8553	8.99788	9.13867	10.9416
ENSG00000062038.13	protein_coding	CDH3	9334.97	-0.171014	5.57497e-06	193.973	194.878	186.31	157.162	158.063	155.599
ENSG00000062096.14	protein_coding	ARSF	0.549226	-0.0296279	NA	0.040314	0.0229798	0	0	0	0.0278577
ENSG00000062194.15	protein_coding	GPBP1	1981.09	0.0296785	0.801331	43.9653	43.467	42.744	41.5133	39.0862	41.9451
ENSG00000062282.14	protein_coding	DGAT2	142.374	0.667207	0.00267534	3.64627	3.51743	2.40171	5.2512	4.80326	4.65862
ENSG00000062370.16	protein_coding	ZNF112	200.537	-0.0377325	0.925089	3.42752	4.90419	4.93441	4.57191	3.51609	3.8245
ENSG00000062485.18	protein_coding	CS	5640.88	0.114431	0.0159091	125.515	128.526	122.933	126.172	127.002	123.289
ENSG00000062524.15	protein_coding	LTK	0.348109	-0.00727349	NA	0	0	0.0311676	0	0	0.018123
ENSG00000062582.13	protein_coding	MRPS24	1305.12	0.331948	9.693e-06	132.441	130.676	135.269	153.493	158.131	152.365
ENSG00000062598.17	protein_coding	ELMO2	1214.78	-0.0318733	0.865567	24.2729	24.4209	29.0347	25.0552	23.2067	21.8404
ENSG00000062650.17	protein_coding	WAPL	2236.26	0.0277615	0.813576	23.5124	24.5758	23.6477	21.6253	23.503	22.3725
ENSG00000062716.11	protein_coding	VMP1	2210.32	-0.048568	0.643447	71.4911	79.8812	73.2881	67.3529	67.3208	65.7343
ENSG00000062725.9	protein_coding	APPBP2	1054	-0.0112214	0.982932	23.0755	19.3173	18.284	21.8099	13.2277	20.4622
ENSG00000062822.12	protein_coding	POLD1	982.192	-0.324797	0.00134313	22.8581	23.4582	27.2193	17.4074	17.6622	18.8778
ENSG00000063015.19	protein_coding	SEZ6	0.69013	-0.0605442	NA	0	0.142649	0	0.0133372	0	0
ENSG00000063046.17	protein_coding	EIF4B	24278.1	0.601832	1.97266e-80	455.718	440.983	454.302	626.067	621.392	645.611
ENSG00000063127.15	protein_coding	SLC6A16	0.16576	0.0191917	NA	0	0	0	0	0.0176933	0
ENSG00000063169.10	protein_coding	GLTSCR1	271.942	-0.0178703	0.964113	6.74022	8.96832	6.50992	5.5394	6.45866	8.32828
ENSG00000063176.15	protein_coding	SPHK2	451.855	-0.0488256	0.854417	15.5159	15.8922	12.5123	14.7011	12.0728	12.2066
ENSG00000063177.12	protein_coding	RPL18	16762.7	0.419518	2.71613e-45	2299.69	2303.72	2278.01	2865.98	2824.72	2802.3
ENSG00000063180.8	protein_coding	CA11	91.0169	0.502277	0.116628	2.81752	4.22631	2.17114	3.54643	5.87735	3.72242
ENSG00000063241.7	protein_coding	ISOC2	751.779	-0.153937	0.228654	51.6611	46.189	46.1427	37.8708	40.141	40.7887
ENSG00000063244.12	protein_coding	U2AF2	6148.2	-0.246531	8.74675e-09	196.484	194.322	200.492	155.701	154.361	149.108
ENSG00000063245.14	protein_coding	EPN1	3507.39	0.0169294	0.872836	127.328	134.045	133.444	124.735	117.664	126.395
ENSG00000063322.13	protein_coding	MED29	1154.22	0.136866	0.211084	24.0745	26.751	28.4992	27.2352	26.708	26.7462
ENSG00000063438.16	protein_coding	AHRR	26.8685	0.968946	0.0046025	0.349573	0.278739	0.3836	1.1343	0.8853	0.833415
ENSG00000063515.2	protein_coding	GSC2	0	NA	NA	0	0	0	0	0	0
ENSG00000063587.13	protein_coding	ZNF275	455.89	0.301881	0.0257951	3.56034	3.78447	4.03286	4.20994	4.54435	4.30665
ENSG00000063601.16	protein_coding	MTMR1	1489.19	-0.370084	1.01159e-07	34.9077	34.4085	35.5018	24.4057	24.7562	25.4293
ENSG00000063660.8	protein_coding	GPC1	3820.09	0.638736	1.37119e-39	57.7435	59.2268	56.4016	79.9692	85.3023	84.4191
ENSG00000063761.15	protein_coding	ADCK1	184.753	-0.0485035	0.901244	4.67277	6.26239	4.94032	4.27059	5.47623	4.39685
ENSG00000063854.12	protein_coding	HAGH	559.592	-0.556543	1.90917e-07	43.844	42.6854	45.0276	27.559	26.227	27.6918
ENSG00000063978.15	protein_coding	RNF4	1654.96	-0.271014	0.000364574	53.7623	49.6618	48.2374	36.9831	39.7677	38.7558
ENSG00000064012.21	protein_coding	CASP8	608.344	-0.382027	0.000808038	20.8171	21.8559	24.1546	15.4999	15.2601	16.2718
ENSG00000064042.17	protein_coding	LIMCH1	1409.36	0.562362	2.77547e-08	17.8224	18.7216	19.7498	30.6449	22.4372	24.4752
ENSG00000064102.14	protein_coding	ASUN	1490.23	-0.0680645	0.66603	36.6923	46.3384	43.3781	40.9788	34.7914	35.4569
ENSG00000064115.10	protein_coding	TM7SF3	5437.08	0.134639	0.00938522	170.915	182.51	175.449	185.059	178.809	172.006
ENSG00000064195.7	protein_coding	DLX3	5.377	-0.385491	0.318654	0.182778	0.113816	0.31321	0.074029	0.0409872	0.0690718
ENSG00000064199.6	protein_coding	SPA17	292.552	-0.599455	7.35314e-05	22.0271	26.4931	25.072	13.8784	14.8917	15.1486
ENSG00000064201.15	protein_coding	TSPAN32	0	NA	NA	0	0	0	0	0	0
ENSG00000064205.10	protein_coding	WISP2	1.47359	-0.013273	NA	0.058628	0.0484387	0.020564	0	0.0380497	0.0861378
ENSG00000064218.4	protein_coding	DMRT3	0.137496	-0.0212374	NA	0	0.0254746	0	0	0	0
ENSG00000064225.12	protein_coding	ST3GAL6	50.6804	-0.41492	0.294203	4.84835	2.84056	2.83195	3.04893	1.604	1.75329
ENSG00000064270.12	protein_coding	ATP2C2	27.7379	-0.964451	0.00448914	1.20079	1.90024	1.50167	0.448505	0.467301	0.554003
ENSG00000064300.8	protein_coding	NGFR	141.131	0.610354	0.0073729	2.20174	1.59669	1.92783	2.59564	3.31978	2.54441
ENSG00000064309.14	protein_coding	CDON	84.4204	-0.612488	0.0296266	1.81877	1.80336	2.51206	0.952367	1.36586	1.0475
ENSG00000064313.11	protein_coding	TAF2	1042.89	-0.0463996	0.809108	25.9592	21.0211	25.4542	20.5138	23.0213	20.906
ENSG00000064393.15	protein_coding	HIPK2	3419.36	0.42262	4.73424e-14	14.3377	13.1863	13.4491	16.9164	16.106	17.7042
ENSG00000064419.13	protein_coding	TNPO3	2529.96	-0.042122	0.65248	35.6584	36.305	35.8029	33.0398	31.9923	31.4543
ENSG00000064489.22	protein_coding	BORCS8-MEF2B	125.884	0.364896	0.159487	8.8924	6.86584	6.69041	8.65716	9.52196	9.11581
ENSG00000064490.13	protein_coding	RFXANK	775.836	0.234237	0.0349851	46.0757	49.269	46.831	54.9822	47.432	52.624
ENSG00000064545.14	protein_coding	TMEM161A	471.485	0.191316	0.232468	19.4432	16.0763	17.244	17.6192	19.0729	18.9695
ENSG00000064547.13	protein_coding	LPAR2	191.888	-0.295668	0.195401	7.58135	9.90786	9.96442	6.46068	7.11517	6.74576
ENSG00000064601.16	protein_coding	CTSA	1986.01	0.28672	5.91878e-05	64.703	61.7854	60.563	70.0348	74.5634	66.0231
ENSG00000064607.16	protein_coding	SUGP2	1640.7	-0.0169038	0.90559	23.0211	23.4522	22.0492	20.1316	21.4185	20.9021
ENSG00000064651.13	protein_coding	SLC12A2	609.955	-0.186556	0.173415	7.56391	8.3345	8.95878	6.48005	6.68254	6.94729
ENSG00000064652.10	protein_coding	SNX24	880.116	0.188152	0.109178	41.1173	45.3751	43.8396	45.9279	41.6697	50.1832
ENSG00000064655.18	protein_coding	EYA2	918.635	-0.387308	1.86974e-05	24.6735	24.9582	25.2618	17.0646	16.6919	18.8422
ENSG00000064666.14	protein_coding	CNN2	7977.63	-0.547764	1.80155e-42	278.648	264.607	264.94	165.389	171.482	172.058
ENSG00000064687.12	protein_coding	ABCA7	433.811	-0.56096	0.00283602	6.11912	11.6199	7.81342	5.48969	4.81857	5.09275
ENSG00000064692.18	protein_coding	SNCAIP	12.1822	0.6399	0.0967488	0.296732	0.108104	0.262642	0.52363	0.507144	0.715143
ENSG00000064703.11	protein_coding	DDX20	764.86	0.0545506	0.740717	11.9	11.6848	11.4213	11.3993	11.0189	11.104
ENSG00000064726.9	protein_coding	BTBD1	1827.67	0.219809	0.00302954	43.2211	43.8956	44.557	49.2049	43.8762	48.6382
ENSG00000064763.10	protein_coding	FAR2	123.18	0.422151	0.181196	4.75315	2.74917	2.30141	3.15123	4.25537	5.26684
ENSG00000064787.13	protein_coding	BCAS1	3.50433	-0.0349149	NA	0.0396248	0.0685079	0.11335	0.0236006	0.102101	0.0547604
ENSG00000064835.10	protein_coding	POU1F1	0.16576	0.0191917	NA	0	0	0	0	0.0589862	0
ENSG00000064886.13	protein_coding	CHI3L2	7.8942	0.276942	0.562531	0.678401	0.521207	0.141751	0.728732	0.8297	0.695156
ENSG00000064932.15	protein_coding	SBNO2	2459.22	0.259268	6.48072e-05	38.6214	39.0185	40.3545	42.9413	46.0203	41.5071
ENSG00000064933.16	protein_coding	PMS1	581.28	0.0233536	0.914047	16.3531	16.8355	15.905	15.6438	15.3439	15.0548
ENSG00000064961.18	protein_coding	HMG20B	1202.25	0.235041	0.0242892	43.6278	47.8862	50.182	46.0988	54.9232	53.6162
ENSG00000064989.12	protein_coding	CALCRL	14.6274	0.0379595	0.956982	0.342999	0.172554	1.0963	0.331029	0.733198	0.423919
ENSG00000064995.16	protein_coding	TAF11	433.29	-0.169941	0.289467	18.9594	20.1369	18.4514	15.9803	15.0246	15.996
ENSG00000064999.13	protein_coding	ANKS1A	1142.43	-0.0597137	0.65165	10.1617	10.4112	10.7892	9.04204	9.51176	9.2004
ENSG00000065000.15	protein_coding	AP3D1	5815.04	-0.265274	2.04744e-10	73.7219	73.9505	74.1482	55.6065	57.8775	56.6105
ENSG00000065029.14	protein_coding	ZNF76	601.566	-0.141744	0.349543	17.4105	18.6431	18.1266	14.6016	16.495	14.1133
ENSG00000065054.13	protein_coding	SLC9A3R2	328.544	-0.23971	0.192081	15.2395	16.57	15.7993	12.7483	13.5671	10.5402
ENSG00000065057.7	protein_coding	NTHL1	413.221	-0.182369	0.300957	29.3307	29.3877	29.5621	26.8445	23.2246	21.1528
ENSG00000065060.16	protein_coding	UHRF1BP1	708.479	-0.460411	2.71188e-06	4.98906	5.48119	5.02666	3.38198	3.49188	3.44426
ENSG00000065135.9	protein_coding	GNAI3	3773.82	-0.0149452	0.882218	8.38539	8.66678	8.44234	8.01616	7.49126	7.76476
ENSG00000065150.18	protein_coding	IPO5	6912.91	0.185265	2.5135e-05	96.5227	104.456	98.4661	106.949	102.408	104.977
ENSG00000065154.11	protein_coding	OAT	3686.88	-0.200082	0.000507367	141.436	138.039	139.712	116.626	104.665	114.799
ENSG00000065183.15	protein_coding	WDR3	2148.1	-0.103285	0.263923	47.1114	50.3657	46.9259	38.521	40.8755	44.6859
ENSG00000065243.19	protein_coding	PKN2	1595.72	0.00219387	0.990587	21.1936	23.8861	22.5856	21.8768	21.0162	19.6632
ENSG00000065268.10	protein_coding	WDR18	1485.4	-0.0327971	0.814046	65.4374	64.6339	64.2549	54.845	58.9541	61.3861
ENSG00000065308.4	protein_coding	TRAM2	2326.34	-0.153545	0.0191827	19.4359	20.3993	19.4796	16.0384	16.719	16.4142
ENSG00000065320.8	protein_coding	NTN1	20.507	0.779435	0.0343725	0.08378	0.111461	0.1436	0.352705	0.209439	0.285515
ENSG00000065325.12	protein_coding	GLP2R	1.523	0.151673	NA	0	0.0104906	0.0306714	0.0448388	0.0591856	0.0255331
ENSG00000065328.16	protein_coding	MCM10	298.629	-1.0459	9.99728e-09	6.10109	6.9979	8.68478	3.98148	2.51934	2.58729
ENSG00000065357.19	protein_coding	DGKA	3985.47	-0.125594	0.0441886	147.439	158.837	156.094	127.652	125.723	137.732
ENSG00000065361.14	protein_coding	ERBB3	168.398	-1.2952	7.83765e-11	5.36411	4.78346	4.4037	1.27373	1.64162	2.06015
ENSG00000065371.17	protein_coding	ROPN1	0.322946	-0.00108704	NA	0	0	0.0314235	0	0.0304095	0
ENSG00000065413.17	protein_coding	ANKRD44	30.3362	-1.07514	0.0012523	2.35409	3.33011	4.53767	0.774472	1.29691	0.718258
ENSG00000065427.14	protein_coding	KARS	5089.58	0.166914	0.000275237	144.948	153.403	145.738	155.039	152.549	152.628
ENSG00000065457.10	protein_coding	ADAT1	692.147	-0.226353	0.0955081	42.2537	49.7541	49.7276	35.8984	41.503	34.1493
ENSG00000065485.18	protein_coding	PDIA5	596.234	0.130191	0.396666	19.4694	22.619	19.8084	21.4918	20.1775	21.0583
ENSG00000065491.8	protein_coding	TBC1D22B	640.943	0.0798898	0.626056	10.7893	10.2596	10.0397	9.99147	10.1285	10.1876
ENSG00000065518.7	protein_coding	NDUFB4	1710.61	0.107275	0.226092	224.538	235.434	247.178	234.488	234.311	235.058
ENSG00000065526.10	protein_coding	SPEN	2164.06	-0.364441	4.60466e-08	13.7604	15.2764	13.6332	9.84379	9.99706	10.6802
ENSG00000065534.18	protein_coding	MYLK	303.048	0.250696	0.322506	3.38497	2.56208	3.06351	3.12174	2.54984	4.42223
ENSG00000065548.17	protein_coding	ZC3H15	2966.23	0.0111918	0.922343	103.209	98.961	98.4885	95.7541	90.8423	92.5649
ENSG00000065559.14	protein_coding	MAP2K4	1027.47	0.0297024	0.859156	18.6317	20.1827	20.7976	18.2593	18.7662	19.2163
ENSG00000065600.12	protein_coding	TMEM206	233.858	-0.337817	0.122274	8.52568	6.43538	9.25912	6.3939	5.57152	5.26119
ENSG00000065609.14	protein_coding	SNAP91	3.63581	0.302933	NA	0.109819	0.012911	0	0.159085	0.177846	0.0638494
ENSG00000065613.13	protein_coding	SLK	3619	-0.146381	0.00615152	36.336	35.533	34.9928	29.2864	29.7324	29.9315
ENSG00000065615.13	protein_coding	CYB5R4	540.504	0.14783	0.319936	18.5291	19.9011	19.2511	18.8997	20.2816	20.0144
ENSG00000065618.17	protein_coding	COL17A1	26242.2	-0.37788	2.7265e-28	382.182	368.521	371.301	262.794	257.268	275.709
ENSG00000065621.14	protein_coding	GSTO2	543.767	0.288859	0.0157997	22.7525	23.2567	21.7858	26.3024	25.1663	25.3154
ENSG00000065665.20	protein_coding	SEC61A2	141.793	0.0302012	0.942679	5.01535	5.20766	5.89175	4.95243	5.0014	5.28227
ENSG00000065675.14	protein_coding	PRKCQ	216.638	-0.197612	0.399298	4.45663	4.20207	3.96969	3.59656	3.03123	3.40019
ENSG00000065717.14	protein_coding	TLE2	15.3202	0.327225	0.498583	0.212585	0.89267	0.331274	1.1246	0.832156	0.32296
ENSG00000065802.11	protein_coding	ASB1	2584.14	0.263183	7.45242e-06	48.0454	49.9726	52.084	55.9087	54.7185	55.8803
ENSG00000065809.13	protein_coding	FAM107B	526.575	-1.44644	3.81657e-37	22.9398	21.694	21.2699	6.52813	8.00501	6.98118
ENSG00000065833.8	protein_coding	ME1	476.921	-0.145009	0.390195	10.2237	10.9986	11.3722	8.78932	8.56433	9.80352
ENSG00000065882.15	protein_coding	TBC1D1	1614.72	-0.0423245	0.739134	40.0132	42.0407	42.7771	37.1716	35.5771	39.1859
ENSG00000065883.14	protein_coding	CDK13	1206.16	-0.00702858	0.968569	13.348	14.1299	13.8376	13.1442	13.0341	11.7395
ENSG00000065911.11	protein_coding	MTHFD2	4611.8	0.019777	0.822054	163.489	169.655	163.124	159.617	152.028	152.385
ENSG00000065923.9	protein_coding	SLC9A7	1025.15	-0.773476	2.62307e-10	14.5243	14.1369	14.0603	9.06907	7.79254	5.73094
ENSG00000065970.8	protein_coding	FOXJ2	887.699	-0.107906	0.402506	10.1217	10.1539	9.65322	8.35191	9.06803	8.13887
ENSG00000065978.18	protein_coding	YBX1	27460.3	0.168549	6.97072e-07	1229.89	1201.26	1237.46	1251.56	1248.4	1304.42
ENSG00000065989.15	protein_coding	PDE4A	50.9188	0.469408	0.205525	0.349893	0.901105	0.62236	0.89975	0.872163	0.969986
ENSG00000066027.11	protein_coding	PPP2R5A	936.486	-0.216368	0.0589617	22.0979	27.0136	24.2092	20.5608	17.928	19.6369
ENSG00000066032.18	protein_coding	CTNNA2	2.68228	0.183074	NA	0	0.0186407	0.152554	0.122225	0.44899	0.0227708
ENSG00000066044.14	protein_coding	ELAVL1	2379.38	-0.15553	0.013915	70.5946	73.9438	70.1829	59.6554	58.721	59.3295
ENSG00000066056.13	protein_coding	TIE1	3.32626	0.400096	NA	0	0	0.0350786	0.225751	0.292782	0.0300784
ENSG00000066084.12	protein_coding	DIP2B	1912.01	-0.076548	0.381592	14.9765	15.1727	14.4525	13.0493	12.8927	13.0473
ENSG00000066117.14	protein_coding	SMARCD1	1796.98	-0.194424	0.0218803	42.2688	45.5649	44.2557	32.2773	36.6026	37.5834
ENSG00000066135.12	protein_coding	KDM4A	1712.29	-0.150258	0.0668246	24.2726	25.9313	26.0999	20.2082	21.7759	21.4302
ENSG00000066136.20	protein_coding	NFYC	926.572	0.078954	0.562851	35.8725	39.5404	39.3095	37.4684	37.582	36.965
ENSG00000066185.12	protein_coding	ZMYND12	0.985074	-0.0642528	NA	0.0588969	0.073246	0.041409	0.0355332	0	0.0445763
ENSG00000066230.10	protein_coding	SLC9A3	7.4616	0.159805	0.778356	0.127748	0.181979	0.135282	0.209793	0.167744	0.192869
ENSG00000066248.14	protein_coding	NGEF	27.5237	-0.603051	0.121257	2.34441	1.31679	1.58753	1.01785	0.940572	0.425137
ENSG00000066279.16	protein_coding	ASPM	680.175	-1.33699	9.43663e-41	7.18226	8.4806	7.5574	2.81405	2.69307	2.76494
ENSG00000066294.14	protein_coding	CD84	3.5656	0.230258	NA	0	0.0163513	0.0269291	0.0490981	0.00775906	0.103785
ENSG00000066322.13	protein_coding	ELOVL1	2639.1	-0.114676	0.0810471	130.933	130.793	134.06	111.699	110.849	114.474
ENSG00000066336.11	protein_coding	SPI1	0.312013	0.0394062	NA	0	0	0	0.0551946	0.0453147	0
ENSG00000066379.14	protein_coding	ZNRD1	453.117	0.212597	0.144947	39.8793	37.6474	36.3421	41.6492	40.9874	39.4033
ENSG00000066382.16	protein_coding	MPPED2	2.46557	0.175381	NA	0	0.00874755	0.00987417	0.00846462	0.00963086	0.186543
ENSG00000066405.12	protein_coding	CLDN18	4.71178	0.244552	NA	0.073104	0.0746882	0.0169401	0.141312	0.0663562	0.109743
ENSG00000066422.4	protein_coding	ZBTB11	1200.84	0.103598	0.330594	13.7307	14.4259	13.4536	14.2295	13.1878	13.8597
ENSG00000066427.21	protein_coding	ATXN3	534.293	0.184332	0.257714	26.9509	28.5911	22.7893	28.9124	28.6249	24.8449
ENSG00000066455.12	protein_coding	GOLGA5	1448.09	0.17803	0.0278635	30.0013	29.8198	30.8916	32.6351	30.4994	31.639
ENSG00000066468.21	protein_coding	FGFR2	22.3926	-0.287024	0.570888	0.692038	0.476246	0.82553	0.396952	0.355591	0.54394
ENSG00000066557.5	protein_coding	LRRC40	678.44	-0.066441	0.702175	20.5303	20.7478	20.0319	18.5363	16.6052	18.7819
ENSG00000066583.11	protein_coding	ISOC1	709.366	-0.292528	0.00644456	28.2686	29.9904	30.4304	23.4544	21.846	21.1684
ENSG00000066629.16	protein_coding	EML1	292.517	0.934921	1.13052e-08	3.50327	4.10482	4.07234	7.6905	5.73156	8.3338
ENSG00000066651.17	protein_coding	TRMT11	416.96	-0.1755	0.322947	18.8356	22.3635	19.356	17.9271	15.875	15.424
ENSG00000066654.13	protein_coding	THUMPD1	1349.79	0.049897	0.689861	25.7395	27.1499	26.5955	25.3875	25.9007	24.6957
ENSG00000066697.14	protein_coding	MSANTD3	1503.17	0.0942229	0.309367	70.9238	72.1974	73.0196	70.7993	70.83	71.4133
ENSG00000066735.14	protein_coding	KIF26A	1.57005	0.171006	NA	0	0.0165205	0	0.0328231	0.0103012	0.034615
ENSG00000066739.11	protein_coding	ATG2B	675.596	-0.0587386	0.844242	4.83921	6.37361	5.2106	6.19724	3.66403	4.69951
ENSG00000066777.8	protein_coding	ARFGEF1	3028.32	0.0655095	0.477279	28.0913	30.0743	27.1288	26.5239	29.174	26.683
ENSG00000066813.14	protein_coding	ACSM2B	4.24026	0.0390188	NA	0	0.830204	0.217286	0.588482	0.195872	0.394037
ENSG00000066827.15	protein_coding	ZFAT	359.937	-0.0916797	0.684771	4.87871	4.55747	4.39945	3.77124	3.918	4.23701
ENSG00000066855.15	protein_coding	MTFR1	969.699	0.0989877	0.530315	41.1169	36.7793	38.1216	43.7499	35.4595	35.3267
ENSG00000066923.17	protein_coding	STAG3	39.9661	-0.169041	0.757593	0.924917	1.66976	0.963833	0.800901	0.757171	1.27279
ENSG00000066926.10	protein_coding	FECH	512.012	-0.339588	0.0208055	24.3996	21.0944	18.6903	16.407	16.1061	13.5601
ENSG00000066933.15	protein_coding	MYO9A	839.386	-0.42021	0.00685124	7.28099	8.62696	11.263	6.89827	5.04247	6.5155
ENSG00000067048.16	protein_coding	DDX3Y	0	NA	NA	0	0	0	0	0	0
ENSG00000067057.16	protein_coding	PFKP	8299.04	-0.303552	1.33828e-16	214.829	212.586	213.568	162.46	155.713	160.413
ENSG00000067064.10	protein_coding	IDI1	5110.9	-0.78795	7.02139e-68	259.753	258.701	255.229	144.171	130.305	137.341
ENSG00000067066.16	protein_coding	SP100	3800.07	-0.544475	9.44779e-34	142.545	145.517	141.284	90.4108	88.7293	91.8651
ENSG00000067082.14	protein_coding	KLF6	7313.29	0.310833	1.12995e-15	100.677	105.362	101.514	115.183	117.299	119.846
ENSG00000067113.16	protein_coding	PLPP1	233.257	0.733439	6.89729e-06	7.05862	8.83983	8.01356	12.8926	12.9623	12.3325
ENSG00000067141.16	protein_coding	NEO1	900.932	-0.0342351	0.872675	9.614	9.42878	11.9245	9.30003	8.84875	9.71517
ENSG00000067167.7	protein_coding	TRAM1	6332.54	0.143976	0.00167328	187.025	195.147	184.479	197.28	186.139	194.342
ENSG00000067177.14	protein_coding	PHKA1	905.244	-0.592271	3.45073e-12	11.9484	13.0335	12.0456	7.6685	7.33195	7.49262
ENSG00000067182.7	protein_coding	TNFRSF1A	3253.53	0.337049	9.128e-12	99.5675	102.815	102.324	120.871	117.508	117.193
ENSG00000067191.15	protein_coding	CACNB1	229.306	0.458746	0.0150802	4.18466	4.31469	3.47687	5.91239	4.99447	4.62179
ENSG00000067208.14	protein_coding	EVI5	582.578	-0.0161472	0.959711	15.9644	11.4511	15.2791	14.9824	11.2507	12.504
ENSG00000067221.13	protein_coding	STOML1	269.815	0.117761	0.659345	8.5672	9.17948	10.2992	9.31334	10.632	8.29763
ENSG00000067225.17	protein_coding	PKM	72624.9	-0.122385	5.73004e-06	1987.89	1976.95	1988.14	1683.24	1673.54	1686.4
ENSG00000067248.9	protein_coding	DHX29	1635.09	-0.200804	0.00805308	26.5373	26.453	24.8829	21.0197	21.3334	19.979
ENSG00000067334.13	protein_coding	DNTTIP2	2652.33	0.0644775	0.407444	68.4529	68.9728	68.1968	67.0469	64.5199	66.7825
ENSG00000067365.14	protein_coding	METTL22	550.769	0.586203	2.76671e-07	20.7167	23.5568	22.1369	30.5734	29.0264	33.947
ENSG00000067369.13	protein_coding	TP53BP1	1440.23	0.0845252	0.526865	13.9449	14.3272	15.6318	12.9922	14.3698	15.7097
ENSG00000067445.20	protein_coding	TRO	8.04385	0.754542	0.0227798	0.0343737	0.0271443	0.217286	0.442811	0.418121	0.720071
ENSG00000067533.5	protein_coding	RRP15	1335.75	-0.129772	0.246129	34.2011	30.0764	30.9216	28.9037	25.042	25.9388
ENSG00000067560.10	protein_coding	RHOA	12316.5	0.078921	0.0981747	410.529	412.262	403.032	411.584	377.793	404.935
ENSG00000067596.10	protein_coding	DHX8	1501.23	-0.0660655	0.590434	26.2099	23.3032	22.9519	21.8896	20.9581	20.7577
ENSG00000067601.7	transcribed_unprocessed_pseudogene	PMS2P4	32.5955	-0.0853033	0.891758	7.13149	5.77829	8.81259	6.31526	5.13752	6.94926
ENSG00000067606.16	protein_coding	PRKCZ	680.515	-0.0774659	0.627301	19.2432	19.679	19.727	17.0645	17.5782	16.5815
ENSG00000067646.11	protein_coding	ZFY	0	NA	NA	0	0	0	0	0	0
ENSG00000067704.9	protein_coding	IARS2	3282.81	-0.0857111	0.207207	58.7289	61.6598	60.0815	53.3936	49.983	53.4936
ENSG00000067715.13	protein_coding	SYT1	69.2166	0.533318	0.129427	1.82324	0.713806	0.780873	1.59394	1.94575	1.29237
ENSG00000067798.14	protein_coding	NAV3	272.302	-0.282031	0.284134	5.09652	4.15093	4.51221	2.7099	2.75196	4.88584
ENSG00000067829.18	protein_coding	IDH3G	1121.89	0.107474	0.359394	46.6804	51.7568	48.1038	47.2106	51.6632	47.075
ENSG00000067836.12	protein_coding	ROGDI	467.711	0.00143513	0.996397	19.4635	21.261	22.8235	18.1665	20.6468	19.9771
ENSG00000067840.12	protein_coding	PDZD4	3.413	0.488154	NA	0.0245985	0	0.0168411	0.0793006	0.224495	0.554673
ENSG00000067842.17	protein_coding	ATP2B3	0.182462	0.0191917	NA	0	0	0	0	0	0.080679
ENSG00000067900.7	protein_coding	ROCK1	2359.9	-0.154496	0.0561162	25.2851	28.5622	29.6086	22.7347	23.776	22.6598
ENSG00000067955.13	protein_coding	CBFB	1180.44	-0.128929	0.194408	40.6649	42.5565	39.0346	33.7646	33.8823	35.3876
ENSG00000067992.12	protein_coding	PDK3	136.206	-0.430233	0.0610828	5.96677	5.23955	5.29553	3.75117	3.50049	3.63417
ENSG00000068001.13	protein_coding	HYAL2	1166.17	0.241286	0.00458224	31.7625	32.4286	32.2494	36.9104	34.7133	33.7639
ENSG00000068024.16	protein_coding	HDAC4	251.772	0.679891	0.000473557	2.78391	4.38272	3.56468	5.19578	4.76733	6.71101
ENSG00000068028.17	protein_coding	RASSF1	489.306	0.220846	0.118816	15.9159	16.4977	15.0471	17.6845	17.6348	15.9055
ENSG00000068078.17	protein_coding	FGFR3	26.8199	0.549294	0.163601	0.274972	0.408389	0.228764	0.568271	0.575108	0.419522
ENSG00000068079.7	protein_coding	IFI35	440.262	-1.50275	1.80744e-35	35.7891	38.4332	42.1148	11.7104	12.506	12.0378
ENSG00000068097.14	protein_coding	HEATR6	708.936	0.0639418	0.718537	12.0553	13.17	11.6198	11.4457	12.537	11.6037
ENSG00000068120.14	protein_coding	COASY	2096	-0.11742	0.179564	76.1764	67.2047	68.379	60.0791	57.7843	61.7163
ENSG00000068137.14	protein_coding	PLEKHH3	364.161	-0.165805	0.394025	11.2574	10.5484	11.3023	8.70455	10.0524	8.2274
ENSG00000068305.17	protein_coding	MEF2A	1107.52	0.39193	0.000149534	18.5881	18.2926	16.5517	19.4185	20.9324	24.8859
ENSG00000068308.13	protein_coding	OTUD5	1252.08	0.108473	0.298917	34.4165	34.4478	32.8104	32.0717	34.0261	35.1035
ENSG00000068323.16	protein_coding	TFE3	3138.83	0.101458	0.116362	52.886	52.5024	54.0406	52.2677	53.8553	51.677
ENSG00000068354.15	protein_coding	TBC1D25	668.244	0.417317	0.000426144	11.3666	11.3685	12.7304	13.8796	13.6385	16.684
ENSG00000068366.19	protein_coding	ACSL4	4088.54	-0.302779	5.30152e-06	88.6622	86.312	74.0382	59.9484	64.4164	61.2375
ENSG00000068383.18	protein_coding	INPP5A	479.026	-0.0896117	0.654713	13.524	14.036	14.1489	13.3214	11.4547	11.3079
ENSG00000068394.10	protein_coding	GPKOW	739.202	-0.043348	0.810837	26.7695	26.982	25.3015	24.8626	22.5947	23.1751
ENSG00000068400.13	protein_coding	GRIPAP1	709.926	-0.278056	0.0260235	15.2496	16.9095	19.2266	12.4345	13.6964	12.7925
ENSG00000068438.14	protein_coding	FTSJ1	2450.75	-0.157009	0.0273689	120.862	119.702	122.555	97.4738	106.365	96.1572
ENSG00000068489.12	protein_coding	PRR11	1373.27	-0.593043	1.07254e-16	47.9892	52.8578	50.9715	31.0629	29.9879	31.4002
ENSG00000068615.17	protein_coding	REEP1	18.6095	-1.28192	0.000131009	0.734958	0.982907	0.4302	0.067399	0.0621508	0.163784
ENSG00000068650.18	protein_coding	ATP11A	690.316	-0.234581	0.159163	7.12617	9.62749	6.56775	5.75236	5.67534	6.73064
ENSG00000068654.15	protein_coding	POLR1A	2147.76	-0.176265	0.536331	30.5379	25.2087	27.6579	18.4445	21.3106	27.5674
ENSG00000068697.6	protein_coding	LAPTM4A	2664.43	0.298993	4.88811e-07	89.1539	95.3986	93.6309	109.586	100.015	106.867
ENSG00000068724.15	protein_coding	TTC7A	1189.96	-0.444891	2.59841e-08	21.1264	20.3289	21.8226	13.6547	14.1155	14.9251
ENSG00000068745.14	protein_coding	IP6K2	1579.48	0.529489	2.58935e-16	63.2429	64.1239	63.7444	83.8844	85.3977	86.2376
ENSG00000068781.21	protein_coding	STON1-GTF2A1L	3.62057	0.459372	NA	0	0.026216	0	0.150862	0.0740316	0.0798282
ENSG00000068784.12	protein_coding	SRBD1	877.055	-0.253452	0.0172111	18.1616	17.6822	16.1615	12.8972	12.6514	14.5217
ENSG00000068796.16	protein_coding	KIF2A	1396.55	0.220387	0.00964959	34.4422	39.6651	36.8308	41.0945	38.2002	40.3977
ENSG00000068831.18	protein_coding	RASGRP2	10.7846	0.0993948	0.8775	0.791456	0.93221	1.17134	1.50225	0.87178	0.752082
ENSG00000068878.14	protein_coding	PSME4	2432.9	-0.381608	4.33119e-09	24.3434	26.4698	27.9628	18.9101	18.6741	18.0767
ENSG00000068885.14	protein_coding	IFT80	599.176	0.0831097	0.727711	19.8244	22.2431	18.2496	16.4956	19.2158	23.7233
ENSG00000068903.19	protein_coding	SIRT2	1069.3	0.357645	1.46679e-05	32.8746	32.5625	30.4804	37.4608	38.742	37.467
ENSG00000068912.13	protein_coding	ERLEC1	1372.73	-0.0497678	0.691246	52.1234	53.9137	54.5719	47.4184	46.2355	49.5464
ENSG00000068971.13	protein_coding	PPP2R5B	764.16	-0.206267	0.129702	24.9408	21.2101	21.7545	17.7183	20.0106	16.1424
ENSG00000068976.13	protein_coding	PYGM	4.47534	0.198241	NA	0.123198	0.0957179	0.0669433	0.197193	0.0804177	0.240409
ENSG00000068985.4	protein_coding	PAGE1	0	NA	NA	0	0	0	0	0	0
ENSG00000069011.15	protein_coding	PITX1	1431.66	-0.119876	0.237579	69.6997	62.0051	69.1658	55.7627	57.1823	57.0253
ENSG00000069018.17	protein_coding	TRPC7	1.70397	0.197691	NA	0	0.0508419	0	0.024719	0.174096	0.240409
ENSG00000069020.18	protein_coding	MAST4	2204.68	0.120101	0.203511	21.0163	17.9282	20.2307	19.0095	20.393	19.8807
ENSG00000069122.18	protein_coding	ADGRF5	1.75801	0.0700478	NA	0.0152132	0.00886465	0.0201192	0.0343524	0.0296239	0
ENSG00000069188.16	protein_coding	SDK2	30.67	0.983798	0.00514077	0.0968395	0.475109	0.0338713	0.594371	0.63217	0.661364
ENSG00000069206.15	protein_coding	ADAM7	0.182462	0.0191917	NA	0	0	0	0	0	0.0196908
ENSG00000069248.11	protein_coding	NUP133	1333.93	-0.079506	0.586033	21.9407	25.2346	21.0091	18.2837	21.7016	19.5563
ENSG00000069275.12	protein_coding	NUCKS1	11934.9	-0.39507	1.09788e-32	142.052	142.303	136.357	98.5269	96.9906	99.2546
ENSG00000069329.15	protein_coding	VPS35	4585.52	-0.112428	0.251258	89.3148	82.5178	97.6063	80.1923	67.8194	81.7506
ENSG00000069345.11	protein_coding	DNAJA2	2823.68	0.039545	0.669415	77.6693	79.5919	79.2282	77.4825	72.5051	74.2318
ENSG00000069399.13	protein_coding	BCL3	360.291	0.31852	0.0337465	11.9335	12.4549	13.4703	14.1966	14.896	14.9806
ENSG00000069424.14	protein_coding	KCNAB2	67.1592	1.18883	7.65638e-06	1.67838	1.04945	1.51218	3.75866	3.87864	3.38814
ENSG00000069431.11	protein_coding	ABCC9	31.6692	0.753224	0.0352288	0.0843395	0.229517	0.217285	0.356036	0.461475	0.326556
ENSG00000069482.6	protein_coding	GAL	0.944163	0.096202	NA	0	0	0.110823	0.097077	0.407839	0
ENSG00000069493.14	protein_coding	CLEC2D	35.5707	-0.137427	0.80862	1.62848	2.00369	1.41894	1.7008	1.30954	1.10316
ENSG00000069509.5	protein_coding	FUNDC1	414.514	0.116017	0.532768	27.2121	27.308	25.9379	27.1841	26.2469	27.1849
ENSG00000069535.13	protein_coding	MAOB	18.7696	-0.214734	0.701904	0.568592	0.51019	0.552404	0.53509	0.214801	0.404022
ENSG00000069667.15	protein_coding	RORA	188.688	-0.257975	0.318335	3.81261	4.19619	3.20563	3.23225	2.26379	3.0051
ENSG00000069696.6	protein_coding	DRD4	3.51897	0.214528	NA	0.116194	0.600079	0.448936	0.58573	0.635387	1.1523
ENSG00000069702.10	protein_coding	TGFBR3	161.664	1.09617	1.14719e-07	1.50362	1.20041	1.22573	2.3099	2.67258	3.59291
ENSG00000069712.11	protein_coding	KIAA1107	31.8577	-0.134224	0.742282	0.334991	0.806035	0.924645	0.0543099	0.0100984	0.917152
ENSG00000069764.9	protein_coding	PLA2G10	3.53044	0.110676	NA	0.198887	0.244863	0.174337	0.492812	0.164084	0.223223
ENSG00000069812.11	protein_coding	HES2	584.451	0.245859	0.138829	17.3564	12.2113	13.3998	15.2389	17.1188	14.6173
ENSG00000069849.10	protein_coding	ATP1B3	1801.43	0.119602	0.124908	72.1788	76.1196	73.4934	74.9485	73.1192	74.502
ENSG00000069869.15	protein_coding	NEDD4	1637.47	0.11408	0.256276	23.9676	23.8455	20.8236	23.3844	21.6498	23.4716
ENSG00000069943.9	protein_coding	PIGB	261.668	-0.0719853	0.814635	9.64841	10.106	12.4166	9.2066	10.2689	8.66652
ENSG00000069956.11	protein_coding	MAPK6	3901.54	0.160052	0.00471408	61.7854	67.2794	64.3696	69.2357	64.5904	65.7513
ENSG00000069966.18	protein_coding	GNB5	940.745	0.0278843	0.882619	29.5685	31.4698	35.0946	29.9608	30.8177	29.6402
ENSG00000069974.15	protein_coding	RAB27A	453.558	0.200092	0.294455	12.1143	17.1322	17.5367	17.3631	16.464	16.2584
ENSG00000069998.12	protein_coding	CECR5	894.278	0.131616	0.257246	29.0336	32.4733	31.157	31.3004	30.9337	31.7298
ENSG00000070010.18	protein_coding	UFD1L	1484.1	-0.0570104	0.64931	88.1698	91.4749	94.3003	77.5536	79.009	86.5637
ENSG00000070018.8	protein_coding	LRP6	636.616	0.156741	0.306722	6.30701	5.79309	6.39336	6.13091	5.79531	7.17314
ENSG00000070019.4	protein_coding	GUCY2C	0.782703	0.0206644	NA	0.021242	0.0131479	0	0.012703	0	0.0434595
ENSG00000070031.3	protein_coding	SCT	0	NA	NA	0	0	0	0	0	0
ENSG00000070047.11	protein_coding	PHRF1	1675.33	-0.137907	0.116448	19.8227	18.271	18.514	15.1964	16.5361	15.5893
ENSG00000070061.14	protein_coding	IKBKAP	1752.62	-0.30227	0.000147433	26.4647	23.4491	22.1882	18.0216	18.1684	17.4138
ENSG00000070081.15	protein_coding	NUCB2	778.59	-0.232026	0.0468354	42.5956	50.0237	50.7412	37.609	35.9941	38.7423
ENSG00000070087.13	protein_coding	PFN2	5184.4	-0.195073	4.37683e-05	222.489	228.97	226.577	186.572	173.111	186.368
ENSG00000070159.13	protein_coding	PTPN3	1153.32	-0.32296	0.000406784	11.3265	12.1617	11.2317	8.24177	9.33535	7.93999
ENSG00000070182.18	protein_coding	SPTB	6.75307	0.0116976	0.987383	0.099564	0.0925506	0.0615218	0.164877	0.0456345	0.0464068
ENSG00000070190.12	protein_coding	DAPP1	884.521	-1.09168	1.89576e-38	39.5555	38.8198	36.4938	16.5671	16.283	16.055
ENSG00000070193.4	protein_coding	FGF10	0.145519	0.0191917	NA	0	0	0	0.0262328	0	0
ENSG00000070214.15	protein_coding	SLC44A1	1186.43	-0.47435	1.32412e-09	13.8473	13.6894	14.3555	8.9182	9.6631	9.09401
ENSG00000070269.13	protein_coding	TMEM260	352.207	0.02048	0.94805	8.02745	7.77192	7.90306	6.95866	8.6142	6.65832
ENSG00000070366.13	protein_coding	SMG6	1121.05	0.209511	0.0416088	9.65156	11.3828	10.4596	10.4554	11.6039	11.6868
ENSG00000070367.15	protein_coding	EXOC5	2018.76	0.0036523	0.985147	45.0206	54.653	45.3198	44.6941	41.8877	47.6425
ENSG00000070371.15	protein_coding	CLTCL1	284.621	-0.0346908	0.919805	3.49364	4.65478	3.16307	3.24506	3.40735	3.51283
ENSG00000070388.11	protein_coding	FGF22	2.25427	0.101866	NA	0	0.142516	0.0990359	0.248236	0.127189	0.0414566
ENSG00000070404.9	protein_coding	FSTL3	2888.75	0.267248	1.37996e-05	68.7025	68.1069	68.0097	71.2727	75.8857	80.6464
ENSG00000070413.19	protein_coding	DGCR2	1974.65	0.0248715	0.837618	25.8137	27.3329	27.4818	25.5123	25.214	24.9989
ENSG00000070423.17	protein_coding	RNF126	995.132	-0.0761893	0.614645	42.7337	49.7454	45.5674	37.272	42.8914	40.7168
ENSG00000070444.14	protein_coding	MNT	826.739	0.243603	0.0299462	10.795	10.9002	9.40402	11.6269	10.5136	11.9461
ENSG00000070476.14	protein_coding	ZXDC	569.674	-0.151244	0.290004	13.2454	12.8589	12.3692	10.4015	11.0482	10.3675
ENSG00000070495.14	protein_coding	JMJD6	580.713	0.292047	0.0139829	19.4122	18.1614	17.2989	21.3719	19.9113	20.9165
ENSG00000070501.11	protein_coding	POLB	441.063	-0.195827	0.284756	29.8574	32.9008	39.9022	29.6361	25.6835	26.9243
ENSG00000070526.14	protein_coding	ST6GALNAC1	8.56107	-0.537664	0.158185	1.19003	0.536556	0.753282	0.349888	0.0901667	0.273947
ENSG00000070540.12	protein_coding	WIPI1	433.336	0.392083	0.00279281	17.5294	18.5856	17.5192	21.4767	20.5584	23.6506
ENSG00000070601.9	protein_coding	FRMPD1	8.05258	-0.240002	0.614406	0.371016	0.539471	0.287651	0.0456061	0.386683	0.237111
ENSG00000070610.14	protein_coding	GBA2	933.182	-0.0623507	0.667837	25.3794	24.9918	25.4495	23.0626	21.1921	22.6394
ENSG00000070614.14	protein_coding	NDST1	10413.9	0.264184	4.01346e-06	108.306	103.005	100.787	105.301	124.487	116.306
ENSG00000070669.16	protein_coding	ASNS	3309.51	-0.129999	0.0197338	120.896	123.927	120.419	104.144	100.939	102.58
ENSG00000070718.11	protein_coding	AP3M2	503.882	-0.353677	0.0153442	13.3148	11.7946	11.8474	9.74236	9.2603	7.30735
ENSG00000070729.13	protein_coding	CNGB1	8.40999	0.211399	0.675553	0.0705438	0.589659	0.293375	0.505073	0.464408	0.298119
ENSG00000070731.10	protein_coding	ST6GALNAC2	1195.46	-0.11935	0.292957	48.0289	47.5017	47.9347	37.9526	44.2347	39.5162
ENSG00000070748.17	protein_coding	CHAT	0.291037	0.0394062	NA	0	0	0	0.0456731	0	0
ENSG00000070756.14	protein_coding	PABPC1	50941.4	0.361678	6.9027e-30	1385.01	1348.85	1336.99	1563.38	1602.6	1661.29
ENSG00000070759.16	protein_coding	TESK2	177.582	0.590333	0.00379459	3.09285	3.24075	3.40782	3.83796	5.19259	5.16959
ENSG00000070761.7	protein_coding	CFAP20	648.959	-0.206928	0.0806353	33.8788	35.3225	35.6498	27.1687	28.0037	28.4107
ENSG00000070770.8	protein_coding	CSNK2A2	2500.89	0.367387	1.58353e-10	56.7201	58.1053	56.5876	68.9255	64.7999	70.747
ENSG00000070778.12	protein_coding	PTPN21	533.881	-0.15885	0.272349	6.26771	6.68682	6.14634	5.11416	5.31149	5.32069
ENSG00000070785.16	protein_coding	EIF2B3	803.192	0.0497955	0.76195	31.0831	32.0874	32.7726	30.2401	30.7081	30.7785
ENSG00000070808.15	protein_coding	CAMK2A	9.34381	0.166919	0.767843	0.444893	0.105219	0.161756	0.281416	0.340554	0.183974
ENSG00000070814.17	protein_coding	TCOF1	5454.91	-0.411314	2.22675e-18	73.3688	74.3946	74.8394	49.3837	54.1239	50.6297
ENSG00000070831.15	protein_coding	CDC42	7953.22	-0.129879	0.00179734	275.256	270.897	270.275	234.951	227.171	225.464
ENSG00000070882.12	protein_coding	OSBPL3	1962.08	-0.152623	0.0812761	30.8062	32.4695	31.0155	28.6738	25.2187	24.2319
ENSG00000070886.11	protein_coding	EPHA8	0.574092	-0.0185633	NA	0.0157338	0	0.0332463	0	0.0316393	0
ENSG00000070915.9	protein_coding	SLC12A3	0.639	-0.0486019	NA	0	0.0839101	0.012558	0.0148336	0	0
ENSG00000070950.9	protein_coding	RAD18	651.631	-0.275923	0.046938	23.3405	17.7411	19.1589	14.2309	15.6882	15.4601
ENSG00000070961.15	protein_coding	ATP2B1	1152.39	0.174773	0.104934	15.9474	17.722	17.3764	19.5836	16.502	17.2157
ENSG00000070985.13	protein_coding	TRPM5	0.16576	0.0191917	NA	0	0	0	0	0.014779	0
ENSG00000071051.13	protein_coding	NCK2	1069.73	-0.234129	0.0175169	31.1033	30.5388	30.2705	21.9025	23.9706	26.0193
ENSG00000071054.16	protein_coding	MAP4K4	6152.79	-0.259887	1.0036e-10	83.4979	83.1008	84.2416	64.3884	63.2819	65.4161
ENSG00000071073.12	protein_coding	MGAT4A	49.0082	-1.6095	1.58169e-07	2.66401	1.63374	1.70082	0.153937	0.585692	0.268562
ENSG00000071082.10	protein_coding	RPL31	15566.5	0.531907	4.23069e-54	1969.26	2013.66	1935.83	2590.71	2720.3	2589.85
ENSG00000071127.16	protein_coding	WDR1	14922.8	-0.0697877	0.09512	351.541	342.664	336.463	307.666	298.31	299.201
ENSG00000071189.21	protein_coding	SNX13	1057.8	0.166349	0.32672	29.2394	35.6985	24.3369	34.8581	26.735	31.0533
ENSG00000071203.9	protein_coding	MS4A12	0.291037	0.0394062	NA	0	0	0	0.117262	0	0
ENSG00000071205.11	protein_coding	ARHGAP10	976.113	0.140763	0.190851	19.5719	19.0532	18.4006	19.4228	18.5175	20.1032
ENSG00000071242.11	protein_coding	RPS6KA2	2250.49	0.669914	8.88552e-26	19.8759	20.1412	18.8517	27.8111	27.8191	31.2233
ENSG00000071243.15	protein_coding	ING3	305.676	-0.0519376	0.858902	11.1196	13.4145	11.9021	10.3672	12.0377	10.0395
ENSG00000071246.10	protein_coding	VASH1	102.545	0.527846	0.0755267	1.33139	1.13743	1.07352	1.15311	1.66049	2.33614
ENSG00000071282.11	protein_coding	LMCD1	338.583	0.0813627	0.735403	20.7226	20.905	18.4339	19.2754	19.0704	20.3862
ENSG00000071462.11	protein_coding	WBSCR22	1330.93	-0.157082	0.0887332	83.6153	77.6308	81.095	64.7198	69.6677	65.5694
ENSG00000071537.13	protein_coding	SEL1L	1710.14	0.021826	0.963853	29.5008	22.0696	17.2132	20.0494	21.92	22.4763
ENSG00000071539.13	protein_coding	TRIP13	794.909	-0.94559	5.30181e-23	26.6056	31.5012	29.1139	13.541	14.5134	13.1035
ENSG00000071553.16	protein_coding	ATP6AP1	1607.69	-0.0552644	0.635243	45.8101	47.5273	47.3556	39.7541	43.6197	41.5377
ENSG00000071564.14	protein_coding	TCF3	2525.34	0.0237775	0.873386	104.175	85.983	88.186	86.3498	88.3074	85.5518
ENSG00000071575.11	protein_coding	TRIB2	189.418	0.232947	0.430218	3.04495	4.34318	2.52125	3.93653	3.10832	3.91724
ENSG00000071626.16	protein_coding	DAZAP1	3763.63	-0.211526	1.67678e-05	128.81	132.362	130.663	105.819	101.059	105.056
ENSG00000071655.17	protein_coding	MBD3	2228.33	-0.215564	0.000363499	64.1715	65.4343	63.181	51.4798	50.9489	50.5076
ENSG00000071677.1	protein_coding	PRLH	0	NA	NA	0	0	0	0	0	0
ENSG00000071794.15	protein_coding	HLTF	694.988	-0.205281	0.0837157	11.5638	12.574	11.2409	9.69811	8.9559	9.56608
ENSG00000071859.14	protein_coding	FAM50A	1537.82	0.0661861	0.558166	72.3646	73.7545	79.196	71.9813	71.3273	74.6054
ENSG00000071889.16	protein_coding	FAM3A	827.302	0.0518319	0.75361	32.4335	33.4235	33.4378	33.3893	31.2979	30.3031
ENSG00000071894.15	protein_coding	CPSF1	2026.47	0.0275913	0.813889	34.5486	32.9861	32.6646	31.1653	31.174	31.7893
ENSG00000071909.18	protein_coding	MYO3B	3.24253	0.197787	NA	0	0.0691117	0.0344493	0.050878	0.137326	0.0900465
ENSG00000071967.11	protein_coding	CYBRD1	591.836	0.895555	6.28803e-13	7.54456	7.69822	5.6272	12.9807	11.1684	12.4962
ENSG00000071991.8	protein_coding	CDH19	1.43504	0.0338516	NA	0	0.0858189	0.0121234	0.0341734	0.0771571	0
ENSG00000071994.10	protein_coding	PDCD2	1518.65	0.182546	0.0266666	83.6995	82.3047	83.9061	91.461	81.7353	88.6896
ENSG00000072041.16	protein_coding	SLC6A15	1093.86	0.430261	6.12062e-06	18.6004	15.8744	14.9365	21.2196	19.4766	20.8226
ENSG00000072042.12	protein_coding	RDH11	2696.37	-0.329858	2.49152e-09	83.3185	88.0174	83.8364	62.0423	60.5317	64.4876
ENSG00000072062.13	protein_coding	PRKACA	2024.23	-0.262977	3.37227e-05	57.5162	59.332	55.577	43.9118	43.1013	45.3228
ENSG00000072071.16	protein_coding	ADGRL1	95.4662	0.567614	0.0327339	1.57473	1.91838	1.30111	2.40428	2.46319	2.0972
ENSG00000072080.10	protein_coding	SPP2	0.348433	0.0394062	NA	0	0	0	0	0.203283	0.189618
ENSG00000072110.13	protein_coding	ACTN1	21847.4	-0.209218	1.05392e-10	390.782	384.189	388.444	302.887	308.947	316.008
ENSG00000072121.15	protein_coding	ZFYVE26	823.721	-0.0693455	0.729785	6.04745	5.92289	5.37269	4.69182	5.96237	4.58527
ENSG00000072133.10	protein_coding	RPS6KA6	329.028	-0.46612	0.00270952	6.6313	6.89139	6.71331	4.28309	3.87545	5.15077
ENSG00000072134.15	protein_coding	EPN2	1327.97	0.0763132	0.494084	21.3351	21.9829	22.7275	21.209	21.9604	21.1434
ENSG00000072135.12	protein_coding	PTPN18	912.569	0.175792	0.164046	24.8274	25.6424	25.6106	25.4144	23.9464	30.3859
ENSG00000072163.19	protein_coding	LIMS2	24.7935	-0.233703	0.659176	1.02148	0.782223	1.00383	0.56938	0.643674	0.765231
ENSG00000072182.12	protein_coding	ASIC4	1.42305	0.0333905	NA	0	0.0146778	0.0514416	0	0	0.0956658
ENSG00000072195.14	protein_coding	SPEG	502.392	0.297599	0.0257532	19.307	18.5597	16.109	20.9193	20.7663	19.6035
ENSG00000072201.13	protein_coding	LNX1	34.5145	-0.523508	0.18605	1.01919	1.13475	0.738311	0.789776	0.429516	0.28065
ENSG00000072210.18	protein_coding	ALDH3A2	2773.55	0.171773	0.00424644	62.8204	67.2479	64.7831	69.0343	65.471	68.2662
ENSG00000072274.12	protein_coding	TFRC	2207.14	0.52409	2.07685e-13	25.723	25.7715	29.8327	35.1508	35.374	37.9107
ENSG00000072310.16	protein_coding	SREBF1	1806.52	-0.352125	2.79504e-07	56.9999	56.3848	56.1794	38.4501	42.8864	40.8281
ENSG00000072315.3	protein_coding	TRPC5	0.311451	0.0394062	NA	0	0	0	0.00837929	0.00962293	0
ENSG00000072364.12	protein_coding	AFF4	5563.72	0.0398477	0.67072	41.9033	48.0241	43.3952	41.5455	44.0273	40.902
ENSG00000072401.14	protein_coding	UBE2D1	593.959	0.390104	0.000749476	21.0012	23.5686	22.147	28.5094	24.7057	28.2468
ENSG00000072415.8	protein_coding	MPP5	1760.41	-0.332802	3.57368e-06	27.8335	28.4866	26.649	20.7456	18.6588	21.2009
ENSG00000072422.16	protein_coding	RHOBTB1	100.55	0.440264	0.138613	1.54423	1.51782	1.65439	2.30324	1.45157	2.56455
ENSG00000072501.17	protein_coding	SMC1A	3778.25	-0.586207	9.2624e-20	57.9156	57.0098	58.2173	31.3292	37.3479	37.3233
ENSG00000072506.12	protein_coding	HSD17B10	1132.08	-0.325187	0.000103006	94.8808	89.41	94.3294	65.9587	67.0614	71.3272
ENSG00000072518.20	protein_coding	MARK2	1659.06	-0.333272	4.41137e-07	32.4182	32.7593	31.4896	23.1213	23.7187	23.7503
ENSG00000072571.19	protein_coding	HMMR	1361.08	-1.16538	1.4248e-60	60.5359	60.2387	60.7965	25.5363	23.038	25.2453
ENSG00000072609.17	protein_coding	CHFR	371.256	-0.0953603	0.721075	8.52436	11.7811	11.6794	8.2587	10.0351	9.27936
ENSG00000072657.8	protein_coding	TRHDE	1.11495	0.100427	NA	0	0.00651563	0.00759581	0.0129485	0.00791982	0.0183811
ENSG00000072682.18	protein_coding	P4HA2	2644.58	0.462048	1.41404e-18	64.8435	63.2895	63.0259	81.521	81.3888	80.3087
ENSG00000072694.20	protein_coding	FCGR2B	1.75351	0.0225919	NA	0	0	0.217286	0.132278	0.0410389	0.0281935
ENSG00000072736.18	protein_coding	NFATC3	793.909	0.184133	0.0994699	9.28101	9.08711	8.95973	9.68029	9.03693	9.99713
ENSG00000072756.16	protein_coding	TRNT1	431.398	0.0948861	0.645508	15.7244	17.3603	14.6185	15.0807	16.0333	16.0527
ENSG00000072778.19	protein_coding	ACADVL	3616.98	-0.0883549	0.179209	141.841	144.582	145.904	119.83	127.127	128.149
ENSG00000072786.12	protein_coding	STK10	2097.35	0.0421211	0.753614	22.5528	20.9965	22.4992	19.7176	22.7866	20.2133
ENSG00000072803.17	protein_coding	FBXW11	2516.26	0.0709353	0.421405	44.9571	47.5027	43.3472	43.744	45.5999	42.2888
ENSG00000072818.11	protein_coding	ACAP1	15.3759	0.0389533	0.956759	5.27742	6.38246	3.20589	6.02047	2.96127	5.45421
ENSG00000072832.14	protein_coding	CRMP1	167.869	0.113698	0.734579	3.91021	3.24061	2.98875	3.64134	3.0515	3.4562
ENSG00000072840.12	protein_coding	EVC	1787.35	0.0813862	0.470407	15.7396	16.8134	18.5328	16.0274	16.9655	16.9564
ENSG00000072849.10	protein_coding	DERL2	516.997	-0.0748226	0.721356	48.671	44.2101	47.7986	41.3694	36.8144	44.65
ENSG00000072858.10	protein_coding	SIDT1	12.2853	-0.392015	0.326379	1.27084	0.129952	0.109631	0.264684	0.0728745	0.0578157
ENSG00000072864.13	protein_coding	NDE1	1827.11	-0.106257	0.295659	72.945	77.8793	76.3973	65.165	58.9857	70.6977
ENSG00000072952.18	protein_coding	MRVI1	7.05966	0.489898	0.199121	0.0500694	0.0488517	0.0366516	0.187487	0.0645035	0.150377
ENSG00000072954.6	protein_coding	TMEM38A	86.6299	-0.319162	0.359604	2.20353	3.25453	2.96547	2.05137	1.4665	2.4458
ENSG00000072958.8	protein_coding	AP1M1	1359.28	0.548473	1.17512e-13	36.4485	36.166	38.963	52.1083	48.1635	51.0477
ENSG00000073008.14	protein_coding	PVR	2522.09	-0.0682571	0.418321	49.7219	51.6423	52.1781	43.7594	46.4808	44.8594
ENSG00000073050.11	protein_coding	XRCC1	885.098	-0.224071	0.0336417	30.0345	27.5187	31.1061	23.5367	22.5057	23.6857
ENSG00000073060.15	protein_coding	SCARB1	2765.07	0.0513148	0.692748	66.749	64.3217	65.7805	56.4403	61.1922	70.8166
ENSG00000073067.13	protein_coding	CYP2W1	0.16576	0.0191917	NA	0	0	0	0	0.0249815	0
ENSG00000073111.13	protein_coding	MCM2	1666.65	-0.771466	1.48696e-30	35.0699	35.247	36.6654	18.2347	19.0756	20.206
ENSG00000073146.15	protein_coding	MOV10L1	2.87032	-0.107077	NA	0	0.0961073	0.340494	0.0933017	0.0141085	0.125436
ENSG00000073150.13	protein_coding	PANX2	45.3209	-0.160439	0.75036	1.03303	1.08952	1.03703	0.870009	0.837808	0.807226
ENSG00000073169.13	protein_coding	SELO	607.762	-0.141411	0.399459	18.1498	20.8357	22.8266	16.5488	18.6976	16.3893
ENSG00000073282.12	protein_coding	TP63	4610.36	-0.187717	7.83228e-05	78.4626	82.2394	78.5131	66.0372	62.6932	64.8852
ENSG00000073331.17	protein_coding	ALPK1	244.433	-0.0440263	0.904323	4.87668	4.67956	4.535	3.30259	4.20975	5.13209
ENSG00000073350.13	protein_coding	LLGL2	374.1	-1.62006	9.50821e-29	18.937	18.3811	15.0714	4.27702	5.812	4.51296
ENSG00000073417.14	protein_coding	PDE8A	579.896	0.172593	0.302888	12.3401	10.7841	10.7477	12.1894	9.99862	13.1693
ENSG00000073464.11	protein_coding	CLCN4	121.878	-0.11406	0.798244	2.0363	1.15759	1.16681	1.02739	1.18292	1.41771
ENSG00000073536.17	protein_coding	NLE1	1030.55	0.489838	3.1744e-09	26.1759	27.2111	28.3544	34.6559	36.7857	35.1706
ENSG00000073578.16	protein_coding	SDHA	3624.91	0.179527	0.000793855	91.1759	88.0189	85.5452	90.716	93.1695	92.6085
ENSG00000073584.18	protein_coding	SMARCE1	2604.8	0.00778416	0.955751	113.092	115.8	122.916	103.3	108.336	115.036
ENSG00000073598.5	protein_coding	FNDC8	0.975876	-0.00326014	NA	0.0611611	0.0808932	0	0.0380328	0.0827298	0
ENSG00000073605.18	protein_coding	GSDMB	73.2619	0.312474	0.368426	1.39607	1.45007	1.83294	2.03617	1.82618	1.78856
ENSG00000073614.12	protein_coding	KDM5A	1389.17	-0.0767291	0.572325	16.6755	14.8968	14.9989	12.7662	14.8445	13.0205
ENSG00000073670.13	protein_coding	ADAM11	6.57544	0.000171136	0.999658	0.325757	0.0393387	0.132125	0.149034	0.114338	0.131708
ENSG00000073711.10	protein_coding	PPP2R3A	571.768	-0.069856	0.718669	7.09077	6.45664	6.7197	5.79189	6.31876	5.63286
ENSG00000073712.14	protein_coding	FERMT2	867.455	0.469194	1.90445e-07	14.1762	15.5578	15.7823	19.932	18.9365	19.749
ENSG00000073734.8	protein_coding	ABCB11	2.76898	-0.23686	NA	0.0850605	0.0509285	0.0229591	0.0196766	0.0224626	0
ENSG00000073737.16	protein_coding	DHRS9	31.5715	-0.350675	0.426216	1.41033	1.76694	1.89133	0.965252	1.14432	1.17375
ENSG00000073754.5	protein_coding	CD5L	0	NA	NA	0	0	0	0	0	0
ENSG00000073756.11	protein_coding	PTGS2	805.595	-0.0078244	0.970216	16.0052	15.5752	14.0764	13.4551	14.1192	14.2586
ENSG00000073792.15	protein_coding	IGF2BP2	4620.42	0.220447	4.03802e-05	92.5284	89.2561	92.798	93.98	97.7423	103.735
ENSG00000073803.13	protein_coding	MAP3K13	575.002	-0.0227285	0.926227	23.5799	23.2178	23.8874	22.9697	18.6736	22.5241
ENSG00000073849.14	protein_coding	ST6GAL1	612.588	0.198872	0.1414	8.11173	7.68916	8.73949	8.87399	9.07267	8.10555
ENSG00000073861.2	protein_coding	TBX21	0.145519	0.0191917	NA	0	0	0	0.0215523	0	0
ENSG00000073905.8	processed_pseudogene	VDAC1P1	0.16576	0.0191917	NA	0	0	0	0	0.0822429	0
ENSG00000073910.19	protein_coding	FRY	62.5729	-0.242658	0.612724	0.760134	0.430059	0.688805	0.242019	0.684208	0.46111
ENSG00000073921.17	protein_coding	PICALM	3590.33	-0.154615	0.00645131	99.4033	98.064	101.864	82.8406	84.8403	80.0869
ENSG00000073969.18	protein_coding	NSF	1073.07	0.108666	0.394112	17.3368	18.5984	18.513	18.9279	19.0223	16.3093
ENSG00000074047.21	protein_coding	GLI2	14.6533	-0.0248156	0.972501	0.143176	0.296891	0.405502	0.141228	0.315798	0.291463
ENSG00000074054.17	protein_coding	CLASP1	3261.46	0.301509	1.30202e-06	42.4598	38.728	42.6306	45.4364	49.1538	46.2835
ENSG00000074071.14	protein_coding	MRPS34	1565.91	-0.158526	0.0514145	131.203	124.976	127.026	104.12	108.897	102.798
ENSG00000074181.8	protein_coding	NOTCH3	40.3637	0.439533	0.284794	0.181845	0.516673	0.273645	0.419684	0.585454	0.382543
ENSG00000074201.8	protein_coding	CLNS1A	2730.63	0.393799	1.68762e-12	174.036	175.14	167.681	215.066	198.518	213.877
ENSG00000074211.13	protein_coding	PPP2R2C	90.3116	1.91349	3.90105e-11	0.294361	0.981378	0.542429	2.37687	6.17863	2.91509
ENSG00000074219.13	protein_coding	TEAD2	122.059	1.18865	1.88794e-08	2.53723	1.9287	1.85495	4.7874	5.25516	4.77009
ENSG00000074266.18	protein_coding	EED	577.402	-0.266961	0.0238142	22.47	21.5758	22.3431	17.0447	16.3903	17.1566
ENSG00000074276.10	protein_coding	CDHR2	8.2305	-0.125885	0.818714	0.269805	0.071652	0.548929	0.256832	0.214903	0.0501531
ENSG00000074317.10	protein_coding	SNCB	8.06965	0.405202	0.344694	0.31535	0.292097	0.272433	0.492411	0.818731	0.519691
ENSG00000074319.12	protein_coding	TSG101	1591.16	-0.200147	0.0187377	75.4831	81.2691	73.1176	65.9062	60.2723	57.9091
ENSG00000074356.16	protein_coding	NCBP3	873.395	-0.0288077	0.869251	13.0134	13.6315	13.6983	11.9473	12.4069	12.1372
ENSG00000074370.17	protein_coding	ATP2A3	0.730766	0.0466225	NA	0	0.0115465	0	0	0.224495	0
ENSG00000074410.13	protein_coding	CA12	507.478	1.44233	3.46713e-23	3.40556	5.556	3.53495	11.7953	10.892	10.6083
ENSG00000074416.13	protein_coding	MGLL	1305.65	0.359195	0.00151135	17.6398	16.708	19.2865	17.8521	21.718	24.4876
ENSG00000074527.11	protein_coding	NTN4	1154.1	-0.414995	3.52195e-07	28.9658	29.4428	28.8258	21.5199	19.501	18.996
ENSG00000074582.12	protein_coding	BCS1L	913.419	0.00810147	0.968951	51.6703	45.552	51.1227	43.2843	46.3007	47.8359
ENSG00000074590.13	protein_coding	NUAK1	383.345	-0.0220582	0.936498	3.63458	3.59801	3.76638	3.1277	3.38656	3.47883
ENSG00000074603.18	protein_coding	DPP8	1114.25	0.146251	0.260059	16.3264	16.5068	18.6896	17.5637	19.4497	15.7304
ENSG00000074621.13	protein_coding	SLC24A1	404.248	0.066649	0.791142	9.49914	8.33967	10.678	9.41509	9.24328	8.84646
ENSG00000074657.13	protein_coding	ZNF532	1395.78	0.266258	0.00233158	22.0513	25.4625	22.8606	24.9078	25.5378	28.0406
ENSG00000074660.15	protein_coding	SCARF1	3.25535	0.109429	NA	0.095906	0.110331	0	0.0624278	0.337846	0.0253906
ENSG00000074695.5	protein_coding	LMAN1	4213.92	0.175778	0.000666784	51.837	55.3612	52.9883	55.6558	57.1277	54.3096
ENSG00000074696.12	protein_coding	HACD3	1923.15	0.0666852	0.466617	38.7404	39.1443	37.4356	37.4385	36.9557	37.0074
ENSG00000074706.13	protein_coding	IPCEF1	0.982999	0.00745965	NA	0	0.0336626	0.026657	0.0325625	0.0188048	0.00947047
ENSG00000074755.14	protein_coding	ZZEF1	741.104	0.0662868	0.729474	4.24279	5.20343	4.87715	4.98967	4.24378	4.64074
ENSG00000074771.3	protein_coding	NOX3	0.145519	0.0191917	NA	0	0	0	0.024285	0	0
ENSG00000074800.13	protein_coding	ENO1	81918	-0.195501	8.21877e-14	3021.3	3026.47	2999.83	2411.75	2454.75	2418.37
ENSG00000074803.17	protein_coding	SLC12A1	0.0492085	0.0164075	NA	0	0	0	0.0227146	0.0379409	0
ENSG00000074842.7	protein_coding	MYDGF	2554.26	0.0369969	0.747287	169.838	170.661	179.776	155.116	163.82	173.948
ENSG00000074855.10	protein_coding	ANO8	276.98	-0.512052	0.000853829	5.67309	5.76761	5.54197	3.48105	3.79868	3.47895
ENSG00000074935.13	protein_coding	TUBE1	406.016	-0.121392	0.540165	20.0125	20.7169	19.7834	18.0819	15.115	17.935
ENSG00000074964.16	protein_coding	ARHGEF10L	204.812	-0.0104341	0.977476	3.42655	3.42218	3.68356	3.3593	3.02116	3.2628
ENSG00000074966.10	protein_coding	TXK	2.25098	0.118281	NA	0	0.19511	0.021348	0.157608	0.102811	0.132727
ENSG00000075035.9	protein_coding	WSCD2	0.137496	-0.0212374	NA	0	0.128185	0	0	0	0
ENSG00000075043.18	protein_coding	KCNQ2	2.22466	0.0934122	NA	0	0.101765	0	0.0413443	0.0862021	0.0241451
ENSG00000075073.14	protein_coding	TACR2	3.453	0.0518239	NA	0.122082	0.0908577	0.102222	0.13787	0.182456	0.0366111
ENSG00000075089.9	protein_coding	ACTR6	469.778	0.0459898	0.844547	30.9065	31.5368	28.6721	31.4114	28.3993	26.8561
ENSG00000075131.9	protein_coding	TIPIN	255.998	-0.145801	0.605489	15.3467	19.7375	15.1208	16.7662	12.9407	11.7891
ENSG00000075142.13	protein_coding	SRI	2332.46	0.333187	2.62192e-07	155.439	149.014	156.869	169.93	178.052	189.463
ENSG00000075151.20	protein_coding	EIF4G3	3340.66	-0.0282036	0.785895	44.0485	42.0223	39.6229	38.7225	37.6185	37.1658
ENSG00000075188.8	protein_coding	NUP37	957.878	-0.2204	0.0310998	78.7168	79.599	70.6572	63.8064	58.0016	58.6984
ENSG00000075213.10	protein_coding	SEMA3A	629.287	-1.46493	5.78338e-42	22.4621	23.2239	20.2208	7.8233	6.99887	6.39644
ENSG00000075218.18	protein_coding	GTSE1	538.68	-1.41247	1.45838e-33	14.456	15.237	16.2267	5.41075	5.52645	4.34941
ENSG00000075223.13	protein_coding	SEMA3C	1462.78	0.244189	0.00235785	20.898	22.8788	23.0906	23.6428	24.1715	25.561
ENSG00000075234.16	protein_coding	TTC38	402.615	0.226536	0.161663	10.9463	9.53661	11.2264	11.9321	11.1429	11.2844
ENSG00000075239.13	protein_coding	ACAT1	1417.03	0.145547	0.167639	52.8707	57.5874	61.9091	57.9239	55.2925	63.3298
ENSG00000075240.16	protein_coding	GRAMD4	464.687	0.123923	0.601949	6.82907	7.18938	8.92864	7.65006	9.048	6.48532
ENSG00000075275.16	protein_coding	CELSR1	1865.65	-0.492392	5.68319e-16	13.1095	13.6671	13.5407	8.93216	8.58494	8.84106
ENSG00000075290.7	protein_coding	WNT8B	0.939356	-0.0474764	NA	0	0.0524719	0.0547395	0	0.0261983	0.0293406
ENSG00000075292.18	protein_coding	ZNF638	2141	-0.0715739	0.526121	37.0163	36.4025	34.237	29.8038	29.8689	34.8316
ENSG00000075303.12	protein_coding	SLC25A40	331.786	-0.136522	0.57212	12.1655	13.745	9.63149	10.0501	9.39725	10.1141
ENSG00000075336.11	protein_coding	TIMM21	613.485	0.0911982	0.602629	50.3976	47.2469	42.6139	46.5731	43.3175	47.8014
ENSG00000075340.22	protein_coding	ADD2	25.6169	0.452342	0.289603	0.286622	0.577593	0.572266	0.833472	0.826668	0.54741
ENSG00000075388.3	protein_coding	FGF4	0	NA	NA	0	0	0	0	0	0
ENSG00000075391.16	protein_coding	RASAL2	1336.13	0.0129818	0.939164	13.8999	12.2602	12.8772	12.1565	11.9153	12.1574
ENSG00000075399.13	protein_coding	VPS9D1	271.267	-0.155251	0.50077	9.22646	8.87478	7.65974	7.32366	7.27474	6.49543
ENSG00000075407.18	protein_coding	ZNF37A	1019.8	0.466658	0.0689857	8.47568	9.31369	8.38803	10.5302	15.2095	9.25892
ENSG00000075413.17	protein_coding	MARK3	2013.69	0.0374349	0.732003	59.4458	59.0859	58.8781	56.8499	56.5617	54.4591
ENSG00000075415.12	protein_coding	SLC25A3	11903.6	0.160391	0.00147587	584.159	669.983	653.093	661.483	655.661	650.733
ENSG00000075420.12	protein_coding	FNDC3B	3211.31	0.0371459	0.717407	35.8659	36.9227	37.4851	34.7666	32.7157	37.0154
ENSG00000075426.11	protein_coding	FOSL2	5611.72	0.421706	2.04455e-21	49.4248	47.9138	47.9995	59.6827	62.0055	57.9998
ENSG00000075429.8	protein_coding	CACNG5	0.291037	0.0394062	NA	0	0	0	0.124744	0	0
ENSG00000075461.5	protein_coding	CACNG4	0.477184	-0.0256039	NA	0	0.0141641	0.0159013	0	0	0.0172113
ENSG00000075539.13	protein_coding	FRYL	1207.7	-0.567851	2.74896e-07	17.2289	20.0703	17.076	9.62545	10.545	13.4209
ENSG00000075568.16	protein_coding	TMEM131	2236.85	0.167694	0.0121615	22.1606	21.9178	23.1767	22.9856	23.1934	23.577
ENSG00000075618.17	protein_coding	FSCN1	14635.3	-0.00613605	0.948653	329.643	328.597	341.421	290.887	318.442	308.796
ENSG00000075624.13	protein_coding	ACTB	131992	-0.556052	9.76916e-103	5267.92	5277.11	5195.36	3255.09	3344.81	3266.4
ENSG00000075643.5	protein_coding	MOCOS	801.72	-0.124273	0.771993	12.137	7.53098	10.5035	7.11877	10.0372	7.94686
ENSG00000075651.15	protein_coding	PLD1	195.271	-0.599127	0.00487212	4.30006	3.5727	4.75395	3.07772	1.97303	2.27564
ENSG00000075673.11	protein_coding	ATP12A	4.24487	0.111596	NA	0.0420836	0.0335996	0.075615	0.0253047	0.113424	0.0629205
ENSG00000075702.16	protein_coding	WDR62	236.384	-1.24793	1.51298e-15	5.15302	4.80278	4.59415	1.64982	1.72169	1.9397
ENSG00000075711.20	protein_coding	DLG1	3011.17	-0.443914	2.51489e-15	80.1957	86.5047	87.0472	59.6196	56.8293	55.2642
ENSG00000075785.12	protein_coding	RAB7A	8610.99	-0.11825	0.00396589	252.023	263.657	260.675	223.494	218.044	218.118
ENSG00000075790.10	protein_coding	BCAP29	1090.78	-0.143579	0.226844	66.5152	73.6851	71.9443	53.3208	63.619	60.3791
ENSG00000075826.16	protein_coding	SEC31B	97.5672	0.474352	0.0764816	1.55933	1.53919	1.36569	1.99917	1.77739	2.29947
ENSG00000075856.11	protein_coding	SART3	1521.7	-0.230148	0.0105116	31.0204	35.2604	37.6691	27.1221	26.5413	27.9837
ENSG00000075884.12	protein_coding	ARHGAP15	2.72119	0.28709	NA	0.0698581	0.0213977	0.0742394	0.355212	0.335615	0.073132
ENSG00000075886.10	protein_coding	TUBA3D	4.52717	0.304475	NA	0	0.0335003	0.276181	0.228584	0.0720732	0.833724
ENSG00000075891.21	protein_coding	PAX2	0.356419	0.0376359	NA	0	0	0	0.0513206	0.0174104	0
ENSG00000075914.12	protein_coding	EXOSC7	971.447	-0.103977	0.38568	65.8761	62.3617	61.1599	53.4095	55.3901	53.29
ENSG00000075945.12	protein_coding	KIFAP3	728.614	0.101874	0.478415	15.8623	15.6707	15.5196	16.3234	14.6204	15.6653
ENSG00000075975.15	protein_coding	MKRN2	960.089	0.288135	0.00253465	21.3271	19.4624	21.6847	24.4048	22.8376	23.2714
ENSG00000076003.4	protein_coding	MCM6	1528.45	-0.543666	5.57655e-16	29.931	30.9991	30.7735	18.7929	18.9702	20.0635
ENSG00000076043.9	protein_coding	REXO2	2025.72	-0.0816302	0.434899	170.052	145.534	156.232	138.831	136.482	134.559
ENSG00000076053.10	protein_coding	RBM7	1036.48	0.26525	0.00383741	39.3496	38.8866	34.8814	43	41.5374	40.9789
ENSG00000076067.11	protein_coding	RBMS2	2340.58	-0.466643	4.1757e-12	45.3814	47.1192	48.8902	32.0387	33.2546	28.7541
ENSG00000076108.11	protein_coding	BAZ2A	3513.44	0.0284902	0.84458	40.8319	47.0367	38.9311	36.1106	41.0103	42.2322
ENSG00000076201.14	protein_coding	PTPN23	2158.56	0.0189841	0.906267	28.8873	25.0663	24.447	22.7101	25.2794	25.1556
ENSG00000076242.14	protein_coding	MLH1	1020.8	0.100615	0.52853	29.2614	32.4603	28.4407	34.3851	26.3591	28.6317
ENSG00000076248.10	protein_coding	UNG	732.843	-0.33077	0.000808038	24.3303	24.1643	24.7139	18.1615	17.6619	17.5736
ENSG00000076258.9	protein_coding	FMO4	37.208	0.245592	0.625432	2.06541	1.91017	1.81473	2.96251	1.19413	2.80147
ENSG00000076321.10	protein_coding	KLHL20	606.443	0.244627	0.0837671	14.6923	18.2686	18.7022	18.86	17.742	20.3747
ENSG00000076344.15	protein_coding	RGS11	5.49246	0.288035	0.474945	0.0716372	0.114361	0.0250751	0.0927466	0.353123	0.0480536
ENSG00000076351.12	protein_coding	SLC46A1	995.302	-0.280086	0.00243257	11.2572	12.1686	10.7419	8.81708	8.27712	8.77034
ENSG00000076356.6	protein_coding	PLXNA2	2133.18	0.179772	0.0513115	10.0142	12.5437	11.5528	12.4831	11.9419	11.3063
ENSG00000076382.16	protein_coding	SPAG5	1094.39	-1.18719	3.03042e-40	25.2133	24.6292	24.5984	8.6974	11.0206	9.94926
ENSG00000076513.16	protein_coding	ANKRD13A	1517.53	-0.133804	0.244057	37.8075	37.2386	32.9294	32.0446	31.6807	26.7529
ENSG00000076554.15	protein_coding	TPD52	1399.91	-0.845593	1.89264e-27	83.4023	97.0877	89.2033	48.8786	43.5531	44.708
ENSG00000076555.15	protein_coding	ACACB	99.3323	-0.738317	0.0159059	0.907194	1.79697	1.5374	0.998548	0.660242	0.37872
ENSG00000076604.14	protein_coding	TRAF4	2082.25	-0.305337	1.44727e-06	78.5278	74.1202	78.9423	57.5022	57.6737	57.164
ENSG00000076641.4	protein_coding	PAG1	299.032	-0.096278	0.727151	2.59227	2.0351	2.46331	1.8175	2.10345	2.15824
ENSG00000076650.6	protein_coding	GPATCH1	300.894	-0.0930156	0.728259	5.24458	5.39198	5.80911	4.1554	5.36233	4.69406
ENSG00000076662.9	protein_coding	ICAM3	119.875	0.310404	0.301444	6.51486	5.17681	4.9205	6.78441	7.69265	5.04377
ENSG00000076685.18	protein_coding	NT5C2	1285.17	-0.252437	0.00908808	44.4967	44.291	48.0051	35.5403	38.3631	31.6996
ENSG00000076706.15	protein_coding	MCAM	113.498	1.59355	3.94705e-14	1.08824	1.28287	1.29433	4.33487	3.9676	3.82253
ENSG00000076716.8	protein_coding	GPC4	11.7238	0.294699	0.556236	0.0911243	0.17719	0.0884418	0.215685	0.111136	0.216306
ENSG00000076770.14	protein_coding	MBNL3	383.58	0.0866058	0.727326	5.01395	6.7058	6.47179	5.82616	6.23629	5.88523
ENSG00000076826.9	protein_coding	CAMSAP3	291.434	-0.5075	0.00138883	6.28326	5.75012	5.81713	3.39885	3.69308	4.27239
ENSG00000076864.19	protein_coding	RAP1GAP	45.8775	0.210235	0.661874	0.858355	0.749532	0.659064	0.787828	0.681069	1.07495
ENSG00000076924.11	protein_coding	XAB2	1591.7	0.257559	0.000214035	31.7134	31.3369	31.898	34.6324	34.7226	35.5338
ENSG00000076928.17	protein_coding	ARHGEF1	2158	-0.128351	0.127952	49.9046	43.6234	46.7275	38.6276	40.1294	39.2295
ENSG00000076944.15	protein_coding	STXBP2	1789.76	-0.148483	0.0723386	76.786	70.4377	69.0827	61.1813	57.6242	60.6582
ENSG00000076984.17	protein_coding	MAP2K7	1376.67	0.104641	0.286843	25.1696	24.6033	23.8297	23.8713	23.7329	25.4085
ENSG00000077009.13	protein_coding	NMRK2	0	NA	NA	0	0	0	0	0	0
ENSG00000077044.10	protein_coding	DGKD	609.404	-0.0860022	0.743244	6.19703	6.79753	7.29283	7.50384	5.44259	4.67116
ENSG00000077063.10	protein_coding	CTTNBP2	10.9678	0.372357	0.417479	0.168067	0.0906136	0.207408	0.267412	0.293264	0.204799
ENSG00000077080.9	protein_coding	ACTL6B	0.434435	-0.0162907	NA	0	0.10547	0	0	0.0660644	0
ENSG00000077092.18	protein_coding	RARB	9.89793	0.166666	0.773257	0.278751	0.214378	0.122912	0.328841	0.308936	0.127784
ENSG00000077097.14	protein_coding	TOP2B	3036.27	0.00613364	0.966142	38.2447	42.5278	41.9606	36.339	36.3797	41.209
ENSG00000077147.14	protein_coding	TM9SF3	4433.53	-0.0392783	0.673115	102.735	112.403	102.108	100.279	92.8722	91.5417
ENSG00000077150.18	protein_coding	NFKB2	1737.64	0.231828	0.0053325	55.3828	52.1725	61.0488	59.518	60.648	62.8357
ENSG00000077152.9	protein_coding	UBE2T	426.258	-0.864087	6.5642e-13	42.7936	47.8794	48.8107	22.7213	22.9971	23.4659
ENSG00000077157.21	protein_coding	PPP1R12B	256.803	0.350621	0.20319	2.25945	1.07191	1.52831	2.39639	1.5766	1.85653
ENSG00000077232.16	protein_coding	DNAJC10	3646.69	-0.418051	5.74542e-18	68.6625	71.1711	66.53	47.8979	47.9046	46.3628
ENSG00000077235.17	protein_coding	GTF3C1	2160.51	-0.132859	0.216676	22.7475	18.9258	19.848	16.2495	18.8356	16.4848
ENSG00000077238.13	protein_coding	IL4R	2975.26	-0.449771	1.39546e-14	63.0249	68.5621	65.5717	42.0692	46.6968	44.1213
ENSG00000077254.14	protein_coding	USP33	1453.99	-0.0487593	0.729785	27.769	29.5483	26.0381	26.6549	23.7392	23.8535
ENSG00000077264.14	protein_coding	PAK3	33.9295	0.0811029	0.898897	0.625883	0.618338	0.764406	0.642318	0.42242	0.997754
ENSG00000077274.8	protein_coding	CAPN6	3.20199	-0.0733613	NA	0.10865	0.0405761	0.0304287	0.0261537	0.0296179	0.0668004
ENSG00000077279.17	protein_coding	DCX	0.323025	-0.000907815	NA	0	0	0.00807767	0	0.00618254	0
ENSG00000077312.8	protein_coding	SNRPA	1889	-0.033783	0.794052	91.4456	85.5678	91.2801	84.6217	76.3343	80.5532
ENSG00000077327.15	protein_coding	SPAG6	0.145519	0.0191917	NA	0	0	0	0.0225809	0	0
ENSG00000077348.8	protein_coding	EXOSC5	362.433	0.337941	0.0198325	20.0151	19.6955	19.4407	24.5218	22.6775	22.3557
ENSG00000077380.15	protein_coding	DYNC1I2	3664.49	-0.056126	0.45314	100.437	103.002	99.9497	92.5516	90.2189	86.1948
ENSG00000077420.15	protein_coding	APBB1IP	0.327572	0.0394062	NA	0	0	0	0.0200157	0	0.0244886
ENSG00000077454.15	protein_coding	LRCH4	597.213	-0.226252	0.104507	19.271	18.1181	17.0957	13.1907	15.9525	13.5312
ENSG00000077458.12	protein_coding	FAM76B	227.056	-0.148352	0.589725	9.17073	10.5385	12.276	8.41892	8.08235	10.0134
ENSG00000077463.14	protein_coding	SIRT6	624.803	0.0020231	0.994275	26.7785	30.8548	26.2926	27.3802	25.2614	24.8868
ENSG00000077498.8	protein_coding	TYR	0.992893	0.127745	NA	0	0	0	0.0204554	0.22449	0.0515083
ENSG00000077514.8	protein_coding	POLD3	548.807	-0.426245	0.0010767	15.3251	14.663	13.5103	8.97878	9.11878	11.4352
ENSG00000077522.12	protein_coding	ACTN2	3.41956	-0.126601	NA	0.219799	0.032428	0.0824968	0.142219	0.0231267	0.0127808
ENSG00000077549.17	protein_coding	CAPZB	5565.13	-0.039905	0.55299	351.842	348.149	354.35	317.21	307.309	321.244
ENSG00000077585.13	protein_coding	GPR137B	178.76	0.187311	0.526121	7.63603	6.93156	5.75029	8.47372	6.02127	7.03146
ENSG00000077616.10	protein_coding	NAALAD2	4.42012	0.125748	NA	0.262001	0.0746219	0.0614234	0.10966	0.194496	0.189659
ENSG00000077684.15	protein_coding	JADE1	428.231	-0.324223	0.0243729	5.91182	7.12666	6.07198	4.6304	4.39696	4.95385
ENSG00000077713.18	protein_coding	SLC25A43	515.069	0.0956825	0.61903	11.6602	14.4786	12.638	12.6205	12.526	13.2794
ENSG00000077721.15	protein_coding	UBE2A	1575.28	0.00519549	0.97289	72.6318	74.8867	69.9457	69.4455	67.133	64.6305
ENSG00000077782.19	protein_coding	FGFR1	291.791	1.82365	1.39918e-33	3.37665	2.80054	2.59733	9.42211	10.9587	10.5769
ENSG00000077800.11	protein_coding	FKBP6	0.431634	-0.0242225	NA	0	0.0631156	0	0.026097	0	0
ENSG00000077935.16	protein_coding	SMC1B	0.607648	-0.0468721	NA	0	0.0256451	0.0172157	0	0	0.0158475
ENSG00000077942.18	protein_coding	FBLN1	361.39	1.05064	8.34149e-14	6.05194	5.02074	5.90232	11.4688	12.2914	9.86184
ENSG00000077943.7	protein_coding	ITGA8	1.89497	0.172185	NA	0	0.00804525	0	0.213115	0.0130765	0.0212141
ENSG00000077984.5	protein_coding	CST7	2.19545	0.171907	NA	0	0.192956	0.0725189	0.251626	0.206386	0.233461
ENSG00000078018.19	protein_coding	MAP2	107.777	-0.29712	0.304905	2.37773	2.1443	2.28157	1.58243	1.7775	1.59075
ENSG00000078043.15	protein_coding	PIAS2	535.955	0.0379341	0.866084	11.6184	13.0667	12.6403	11.4507	11.3607	12.6558
ENSG00000078053.16	protein_coding	AMPH	5.72167	0.163318	0.719636	0	0.416007	0.0532265	0.0861028	0.147947	0.502653
ENSG00000078061.12	protein_coding	ARAF	1752.77	-0.132611	0.0946213	46.9552	49.6712	48.1562	40.532	41.7366	39.4612
ENSG00000078070.12	protein_coding	MCCC1	400.613	-0.437159	0.000985018	11.6086	12.5878	11.573	8.40447	7.47783	8.20436
ENSG00000078081.7	protein_coding	LAMP3	784.133	-2.06509	1.87108e-114	25.1649	26.1888	25.7274	5.48657	5.4755	5.45902
ENSG00000078098.13	protein_coding	FAP	194.416	0.405036	0.0494893	4.72019	5.33768	4.7768	6.5588	5.26033	6.80404
ENSG00000078114.18	protein_coding	NEBL	16.697	0.384085	0.404346	0.154003	0.225797	0.2572	0.821387	0.215405	0.180759
ENSG00000078124.11	protein_coding	ACER3	823.478	-0.802315	8.31552e-15	17.1767	20.3061	20.1722	10.5348	10.6247	8.84974
ENSG00000078140.13	protein_coding	UBE2K	2862.03	-0.0696896	0.528779	112.229	103.149	109.109	103.536	85.1329	96.1059
ENSG00000078142.11	protein_coding	PIK3C3	905.649	0.223694	0.0655977	37.2568	34.9187	29.4161	39.0409	35.9974	34.3679
ENSG00000078177.13	protein_coding	N4BP2	280.492	-0.441252	0.00481021	2.79102	2.88755	2.75431	1.80159	1.9648	1.86705
ENSG00000078237.6	protein_coding	TIGAR	1066.87	0.147637	0.229421	35.6964	38.141	34.6094	35.047	34.418	41.8675
ENSG00000078246.16	protein_coding	TULP3	848.812	0.0442695	0.818858	18.0045	16.9775	17.992	18.9687	15.522	15.8695
ENSG00000078269.13	protein_coding	SYNJ2	809.903	-0.790815	3.82714e-12	12.397	13.3357	16.5738	7.29834	6.88263	7.97609
ENSG00000078295.16	protein_coding	ADCY2	3.16149	0.140993	NA	0	0.148417	0.222568	0.118337	0.0404984	0.672503
ENSG00000078304.19	protein_coding	PPP2R5C	2431.27	0.15663	0.0145408	79.3057	77.8252	78.116	83.1459	78.0777	80.6733
ENSG00000078319.8	unprocessed_pseudogene	PMS2P1	187.97	0.1256	0.666088	13.0275	11.6007	11.1511	11.88	12.2881	11.9725
ENSG00000078328.19	protein_coding	RBFOX1	0.157211	-0.0212374	NA	0	0	0.0156827	0	0	0
ENSG00000078369.17	protein_coding	GNB1	11191.3	-0.104202	0.0349851	277.946	257.989	262.166	221.517	232.881	229.872
ENSG00000078399.16	protein_coding	HOXA9	0.182462	0.0191917	NA	0	0	0	0	0	0.0549538
ENSG00000078401.6	protein_coding	EDN1	141.092	-0.724853	0.000540727	6.48713	5.58522	6.16719	3.42481	3.42134	2.6883
ENSG00000078403.16	protein_coding	MLLT10	675.565	-0.348309	0.00333697	16.7197	19.331	17.967	14.0657	13.2654	11.5303
ENSG00000078487.17	protein_coding	ZCWPW1	83.2103	0.12704	0.787181	2.17067	2.59611	3.31584	2.46793	2.31554	3.57107
ENSG00000078549.14	protein_coding	ADCYAP1R1	2.0475	-0.22289	NA	0.0522206	0.207062	0.0304235	0.0317346	0.00781873	0.00869152
ENSG00000078579.8	protein_coding	FGF20	0	NA	NA	0	0	0	0	0	0
ENSG00000078589.12	protein_coding	P2RY10	0	NA	NA	0	0	0	0	0	0
ENSG00000078596.10	protein_coding	ITM2A	3.45049	0.185256	NA	0.065373	0	0.326762	0.506124	0	0.53826
ENSG00000078618.20	protein_coding	NRDC	4357.72	-0.16557	0.000718782	83.7799	84.8933	81.3393	68.6907	66.6639	70.0999
ENSG00000078668.13	protein_coding	VDAC3	2416.85	-0.124324	0.0865145	148.792	152.232	154.065	135.354	123.09	126.328
ENSG00000078674.17	protein_coding	PCM1	2891.87	-0.338437	7.00744e-05	40.6897	51.768	41.6346	31.1271	34.9446	31.3599
ENSG00000078687.17	protein_coding	TNRC6C	71.4394	-0.312496	0.438518	1.16037	0.781513	0.53734	0.650739	0.618944	0.40069
ENSG00000078699.21	protein_coding	CBFA2T2	823.372	0.179869	0.147599	8.67984	8.92657	8.48288	8.1995	9.97694	9.19159
ENSG00000078725.12	protein_coding	BRINP1	0.16576	0.0191917	NA	0	0	0	0	0.0344553	0
ENSG00000078747.13	protein_coding	ITCH	4295.44	0.0738306	0.362859	71.1028	83.7903	77.6629	76.1719	75.544	74.3306
ENSG00000078795.16	protein_coding	PKD2L2	5.02209	0.319607	0.434111	0.0976855	0.204323	0.284517	0.547261	0.441055	0.315648
ENSG00000078804.12	protein_coding	TP53INP2	339.005	0.143383	0.476461	5.33152	4.73614	4.76432	4.89322	5.03235	5.19978
ENSG00000078808.16	protein_coding	SDF4	3397.37	0.0294725	0.76195	115.084	110.75	114.68	105.759	110.245	104.37
ENSG00000078814.15	protein_coding	MYH7B	13.7205	0.60037	0.131104	0.0987749	0.12456	0.0685425	0.257913	0.259159	0.146051
ENSG00000078898.6	protein_coding	BPIFB2	0	NA	NA	0	0	0	0	0	0
ENSG00000078900.14	protein_coding	TP73	141.232	1.62468	5.68319e-16	1.36083	1.04221	0.919481	3.41381	3.90373	3.48797
ENSG00000078902.15	protein_coding	TOLLIP	1766.45	0.187472	0.0527075	45.9982	42.6637	45.3284	41.8573	51.3313	47.9201
ENSG00000078967.12	protein_coding	UBE2D4	242.034	-0.474883	0.0147383	10.8115	11.7861	13.1293	7.31874	6.37101	9.49606
ENSG00000079101.16	protein_coding	CLUL1	4.52831	0.191115	NA	0.162692	0.293046	0.298549	0.460223	0.365949	0.462959
ENSG00000079102.16	protein_coding	RUNX1T1	3.21514	-0.155827	NA	0.325757	0.029263	0.0926905	0.0411629	0.0322785	0.0287263
ENSG00000079112.9	protein_coding	CDH17	1.15484	0.0570653	NA	0.031045	0.0238629	0	0.0372586	0.0304331	0.0191838
ENSG00000079134.11	protein_coding	THOC1	518.221	0.0817983	0.669415	21.6969	22.2734	24.677	22.7533	22.3571	22.0434
ENSG00000079150.17	protein_coding	FKBP7	56.8409	1.21605	3.94425e-05	1.05322	2.2813	2.85086	6.55757	6.3675	4.98969
ENSG00000079156.16	protein_coding	OSBPL6	787.879	0.447531	2.85121e-06	10.7838	11.7062	10.4357	14.5145	13.7297	13.4673
ENSG00000079215.13	protein_coding	SLC1A3	63.1383	-0.495815	0.139817	1.98905	2.98353	2.09986	1.08037	1.7958	1.31699
ENSG00000079246.15	protein_coding	XRCC5	9565.81	-0.231286	9.39332e-10	208.809	206.719	201.788	159.24	165.586	159.824
ENSG00000079257.7	protein_coding	LXN	156.938	-0.126183	0.690013	11.1314	11.787	11.4948	9.46802	9.05307	10.3698
ENSG00000079263.18	protein_coding	SP140	8.35968	-0.632649	0.0861991	0.941346	1.02855	0.63344	0.324796	0.123163	0.228177
ENSG00000079277.19	protein_coding	MKNK1	562.115	-0.695317	3.03404e-10	28.5936	28.6544	28.6651	15.1498	15.2214	18.0038
ENSG00000079308.16	protein_coding	TNS1	21.1547	-0.0999698	0.878231	1.09623	0.134535	0.682389	0.331209	0.56433	0.423692
ENSG00000079313.12	protein_coding	REXO1	1061.02	-0.0590541	0.673377	16.0751	17.7988	17.3427	15.5972	15.0065	14.7721
ENSG00000079332.14	protein_coding	SAR1A	2161.25	0.180691	0.0078084	46.1948	45.0893	44.5131	47.7377	48.8557	45.362
ENSG00000079335.18	protein_coding	CDC14A	72.558	-0.257435	0.487632	1.85987	1.63508	1.49677	1.11783	1.34758	1.22117
ENSG00000079337.15	protein_coding	RAPGEF3	168.672	-1.22967	2.07885e-10	3.90584	3.6382	4.1492	1.12209	1.7216	1.34714
ENSG00000079385.21	protein_coding	CEACAM1	233.288	-1.57855	5.10218e-24	8.28821	8.51718	8.48171	2.20046	2.39471	2.62281
ENSG00000079387.13	protein_coding	SENP1	792.437	-0.267567	0.0196703	13.8642	16.9294	16.155	12.6416	11.4297	11.7732
ENSG00000079393.20	protein_coding	DUSP13	9.15762	0.368999	0.413928	0.313286	0.484014	0.331222	0.486561	0.662568	0.936995
ENSG00000079432.7	protein_coding	CIC	3705.48	-0.0544286	0.55422	69.2637	68.0261	76.3118	64.2602	63.7545	61.6183
ENSG00000079435.9	protein_coding	LIPE	543.715	-1.32772	8.54021e-32	32.3114	33.6841	29.593	10.7044	12.6125	10.6155
ENSG00000079459.12	protein_coding	FDFT1	14476.4	-0.363466	3.17131e-31	691.998	706.069	707.979	509.882	499.23	499.774
ENSG00000079462.7	protein_coding	PAFAH1B3	695.221	-0.205293	0.08755	52.0195	56.8509	55.6568	42.1846	42.3049	46.9688
ENSG00000079482.12	protein_coding	OPHN1	281.386	-0.630714	6.79126e-05	3.16278	3.09037	3.24415	1.62435	1.77878	2.13892
ENSG00000079557.4	protein_coding	AFM	0	NA	NA	0	0	0	0	0	0
ENSG00000079616.12	protein_coding	KIF22	1142.48	-0.621876	1.18261e-14	41.5939	45.2347	42.2959	23.9382	26.6946	26.3043
ENSG00000079689.13	protein_coding	SCGN	0.291037	0.0394062	NA	0	0	0	0.0752121	0	0
ENSG00000079691.17	protein_coding	LRRC16A	770.02	-0.245954	0.0217324	9.14386	9.29575	9.64265	6.9492	7.67061	7.15617
ENSG00000079739.15	protein_coding	PGM1	4111.92	0.0272466	0.753864	96.6531	100.033	101.046	95.2243	93.0808	91.6343
ENSG00000079785.14	protein_coding	DDX1	4117.42	-0.0304273	0.711391	99.0632	101.322	98.8864	92.623	89.0481	88.4949
ENSG00000079805.16	protein_coding	DNM2	3530.51	-0.0815946	0.251357	72.168	69.9263	68.763	59.2514	63.9148	60.4217
ENSG00000079819.17	protein_coding	EPB41L2	1814.87	-0.319994	0.000219608	30.2516	34.1634	29.1001	25.4609	22.0595	21.2858
ENSG00000079841.18	protein_coding	RIMS1	2.77726	-0.0230535	NA	0.0393377	0.0650237	0.0255887	0.0361872	0.0448766	0.0319618
ENSG00000079931.14	protein_coding	MOXD1	39.5278	-0.62945	0.0838077	1.74404	1.81467	1.28408	0.433353	0.956402	0.994695
ENSG00000079950.13	protein_coding	STX7	1368.17	-0.16385	0.108348	42.8062	41.7764	37.9862	30.6333	34.778	35.3007
ENSG00000079974.17	protein_coding	RABL2B	482.661	0.197232	0.201782	15.3433	15.3532	14.9374	14.6622	17.7313	16.1301
ENSG00000079999.13	protein_coding	KEAP1	2117.93	0.218402	0.00223895	45.3564	47.4688	43.8474	47.3924	52.0418	47.4496
ENSG00000080007.7	protein_coding	DDX43	0.628356	0.0455519	NA	0	0.0223273	0	0	0.132119	0
ENSG00000080031.9	protein_coding	PTPRH	17.2336	0.325266	0.509867	0.197544	0.434715	0.731162	0.789647	0.458637	0.677165
ENSG00000080166.15	protein_coding	DCT	0.823769	0.112706	NA	0	0	0	0.0108521	0.077947	0
ENSG00000080189.14	protein_coding	SLC35C2	1427.94	0.0843026	0.422868	45.1939	42.6365	43.2278	44.1581	41.0509	42.8896
ENSG00000080200.9	protein_coding	CRYBG3	597.391	-0.383002	0.00131667	3.79612	4.58057	3.83787	2.87106	2.94329	2.7639
ENSG00000080224.17	protein_coding	EPHA6	1.95984	-0.151739	NA	0.0870015	0.0979387	0.124398	0.0532788	0.0599637	0
ENSG00000080293.9	protein_coding	SCTR	0.340169	-0.0122695	NA	0	0.0821082	0	0	0	0.0350117
ENSG00000080298.15	protein_coding	RFX3	147.932	-0.00616153	0.990247	1.75528	1.72219	2.25889	1.95124	1.59289	1.71853
ENSG00000080345.17	protein_coding	RIF1	1656.65	-0.25314	0.000738816	12.6893	14.0711	12.4901	10.3567	9.92343	10.0459
ENSG00000080371.5	protein_coding	RAB21	1621.23	-0.188504	0.0740332	64.645	61.5692	60.7223	49.8265	43.8828	57.3146
ENSG00000080493.14	protein_coding	SLC4A4	3.32843	-0.000971703	NA	0.0380373	0.0473056	0.0533181	0.0532563	0.0259253	0.0480198
ENSG00000080503.21	protein_coding	SMARCA2	934.501	0.189867	0.0557514	23.104	22.6809	22.0524	24.5556	22.9842	23.9268
ENSG00000080511.3	protein_coding	RDH8	0.903347	-0.0532978	NA	0	0.413057	0.469452	0.202216	0.217478	0
ENSG00000080546.13	protein_coding	SESN1	1031.19	0.9972	9.51172e-35	17.9167	17.6194	16.7418	33.6191	33.0903	30.5775
ENSG00000080561.13	protein_coding	MID2	472.232	0.0386983	0.868995	11.454	11.9038	12.1908	10.8139	10.8631	12.0984
ENSG00000080572.12	protein_coding	PIH1D3	0.520531	-0.0862714	NA	0.0688561	0.0419099	0.0486026	0	0	0
ENSG00000080573.6	protein_coding	COL5A3	15.3833	0.875291	0.0153113	0.0897169	0.0550698	0.0438414	0.263028	0.183577	0.178755
ENSG00000080603.16	protein_coding	SRCAP	2125.3	-0.128075	0.0985712	22.4504	22.3885	21.4506	18.8785	19.3569	17.5769
ENSG00000080608.9	protein_coding	PUM3	1538.86	-0.0224396	0.879795	46.6864	44.4626	43.2083	42.9789	38.9284	39.8468
ENSG00000080618.13	protein_coding	CPB2	0.680596	-0.0516761	NA	0.056528	0.066799	0	0	0	0.0426273
ENSG00000080644.15	protein_coding	CHRNA3	5.85256	0.0193777	0.974797	0.232009	0.259055	0.537603	0.340763	0.0910782	0.624428
ENSG00000080709.14	protein_coding	KCNN2	1.44589	-0.0975524	NA	0.161217	0	0.279817	0	0.0432258	0.0953128
ENSG00000080802.18	protein_coding	CNOT4	674.902	0.0762523	0.641275	12.987	13.1274	12.5824	13.2114	12.2604	12.1635
ENSG00000080815.18	protein_coding	PSEN1	1187.12	-0.0548818	0.719636	26.1893	30.3829	28.9562	24.5812	24.1557	27.382
ENSG00000080819.6	protein_coding	CPOX	893.032	0.0302513	0.872675	26.8215	24.9953	23.6332	25.2185	22.1258	23.5603
ENSG00000080822.16	protein_coding	CLDND1	1126.17	-0.384007	1.44886e-06	64.5086	62.0898	62.0807	44.2267	42.6173	45.8859
ENSG00000080823.21	protein_coding	MOK	1277.51	0.588254	3.42317e-15	60.2105	61.6804	64.853	89.0458	82.7845	88.845
ENSG00000080824.18	protein_coding	HSP90AA1	32091.5	-0.189498	1.20032e-09	838.044	819.673	810.352	680.812	650.173	664.136
ENSG00000080839.11	protein_coding	RBL1	631.99	-0.857349	1.30688e-16	10.8841	10.9388	11.4244	5.78891	4.98902	5.88898
ENSG00000080845.17	protein_coding	DLGAP4	4003.26	0.262205	1.00303e-06	98.8708	89.7857	95.3971	104.791	104.787	104.567
ENSG00000080854.14	protein_coding	IGSF9B	0	NA	NA	0	0	0	0	0	0
ENSG00000080910.11	protein_coding	CFHR2	0.137496	-0.0212374	NA	0	0.0967814	0	0	0	0
ENSG00000080947.14	transcribed_unprocessed_pseudogene	CROCCP3	40.3427	0.225446	0.645833	1.8618	1.11976	1.30784	1.63556	1.31214	1.84865
ENSG00000080986.12	protein_coding	NDC80	519.515	-1.21303	2.7265e-28	24.6289	25.468	22.8264	9.40175	9.93747	8.83013
ENSG00000081014.10	protein_coding	AP4E1	757.686	-0.099587	0.493094	7.60853	8.66451	8.13326	7.13381	6.68524	7.19977
ENSG00000081019.13	protein_coding	RSBN1	511.159	-0.079437	0.719861	8.2759	8.44578	8.05692	6.13326	7.5268	7.9979
ENSG00000081026.18	protein_coding	MAGI3	281.541	-0.394765	0.0223953	4.62558	4.22926	4.0327	2.59138	3.25168	3.04303
ENSG00000081041.8	protein_coding	CXCL2	546.745	0.446676	0.000192917	35.3411	34.0987	36.324	40.869	44.7049	48.9086
ENSG00000081051.7	protein_coding	AFP	1.07343	-0.0618792	NA	0.325757	0.196787	0	0	0.224495	0.0350036
ENSG00000081052.11	protein_coding	COL4A4	463.622	-0.563096	1.86561e-06	3.47192	3.28708	3.41768	2.19093	2.06921	1.99426
ENSG00000081059.19	protein_coding	TCF7	53.8825	-0.00165569	0.99873	1.55853	1.65232	1.53333	1.31643	1.48047	1.57046
ENSG00000081087.14	protein_coding	OSTM1	1111.96	-0.339463	0.00246876	29.923	35.7862	31.3605	20.4493	26.6159	23.4586
ENSG00000081138.13	protein_coding	CDH7	1.86068	0.00441053	NA	0.0293531	0.0472883	0	0.0176463	0	0.0542721
ENSG00000081148.11	protein_coding	IMPG2	3.71249	-0.131711	NA	0.0315894	0.0417264	0.0368149	0.0250763	0.0296346	0.00795466
ENSG00000081154.11	protein_coding	PCNP	3686.82	0.222595	8.16925e-05	166.86	154.71	159.643	178.888	165.227	173.621
ENSG00000081177.18	protein_coding	EXD2	668.231	-0.413527	6.62081e-05	14.0277	14.2891	14.6195	9.60967	10.4594	9.4599
ENSG00000081181.7	protein_coding	ARG2	1147.08	-0.510459	5.52801e-11	43.4737	44.6244	40.5369	27.4634	27.0919	28.2752
ENSG00000081189.14	protein_coding	MEF2C	87.2031	-0.270092	0.574102	2.38112	1.46716	6.94945	2.12266	2.64603	2.55354
ENSG00000081237.18	protein_coding	PTPRC	2.08927	0.0266077	NA	0.325757	0	0	0.0325309	0	0.0958898
ENSG00000081248.10	protein_coding	CACNA1S	0.594129	0.038482	NA	0	0	0.00856755	0.0222061	0	0
ENSG00000081277.12	protein_coding	PKP1	10268.8	-0.505419	1.14898e-45	130.517	126.422	125.826	81.7598	84.0989	82.4421
ENSG00000081307.12	protein_coding	UBA5	955.304	-0.169655	0.157765	43.0487	44.9333	51.4229	39.9746	35.9935	38.1711
ENSG00000081320.10	protein_coding	STK17B	558.411	-0.604276	8.76952e-08	10.295	12.3663	11.6137	6.65878	6.89598	7.00952
ENSG00000081377.16	protein_coding	CDC14B	371.857	0.0280792	0.917564	5.64923	5.12017	5.40204	4.90538	5.06219	5.23139
ENSG00000081386.12	protein_coding	ZNF510	348.87	0.331844	0.0437547	5.50015	6.06728	7.07092	7.06015	7.82646	7.06287
ENSG00000081479.12	protein_coding	LRP2	7.21721	-0.216238	0.625077	0.0192885	0.00895367	0.157647	0.0116746	0.0396913	0.0145993
ENSG00000081665.13	protein_coding	ZNF506	18.6051	0.148359	0.808094	0.876563	0.758045	0.839318	0.613024	0.928307	1.25896
ENSG00000081692.12	protein_coding	JMJD4	579.542	-0.137468	0.384728	15.2324	16.426	14.791	11.7715	13.5626	13.5315
ENSG00000081721.11	protein_coding	DUSP12	458.029	0.0127577	0.961179	28.854	29.3679	32.2658	28.182	27.8547	28.2596
ENSG00000081760.16	protein_coding	AACS	866.4	-0.190845	0.0638854	16.1098	16.6614	16.9425	13.0981	13.4057	13.594
ENSG00000081791.8	protein_coding	KIAA0141	1775.06	0.0965549	0.271926	59.0174	60.2149	62.5118	61.22	59.9224	58.235
ENSG00000081800.8	protein_coding	SLC13A1	0.535853	0.0453648	NA	0	0	0	0.023084	0.220263	0
ENSG00000081803.15	protein_coding	CADPS2	209.373	-0.445649	0.0195216	3.98586	3.91436	3.73907	2.67124	2.81923	2.19204
ENSG00000081818.3	protein_coding	PCDHB4	0	NA	NA	0	0	0	0	0	0
ENSG00000081842.17	protein_coding	PCDHA6	1.10118	0.113666	NA	0	0	0.041299	0.0540763	0.0769623	0.041468
ENSG00000081853.14	protein_coding	PCDHGA2	5.12472	0.343521	0.394578	0.0628916	0.0236948	0.042336	0.0928354	0.105045	0.0918537
ENSG00000081870.11	protein_coding	HSPB11	489.623	-0.241645	0.0740826	54.7309	54.137	55.2424	45.0993	40.2694	41.7775
ENSG00000081913.13	protein_coding	PHLPP1	355.248	-0.149038	0.439592	4.58677	4.6312	4.64747	3.57601	3.80521	4.13412
ENSG00000081923.11	protein_coding	ATP8B1	422.316	-2.00592	7.01121e-45	8.35592	9.63607	9.12954	1.75392	2.45569	1.5758
ENSG00000081985.10	protein_coding	IL12RB2	107.54	-0.0650985	0.892386	2.5123	2.27959	3.83754	2.3673	2.52739	2.621
ENSG00000082014.16	protein_coding	SMARCD3	150.896	0.710946	0.000402183	7.15064	6.02409	5.64957	10.1526	10.0021	9.5131
ENSG00000082068.8	protein_coding	WDR70	720.097	0.00994274	0.968976	17.3876	21.1104	21.514	20.4308	16.2557	19.1845
ENSG00000082074.15	protein_coding	FYB	69.2423	-0.658336	0.0366413	2.85424	1.56438	2.1665	1.03643	0.84918	1.50817
ENSG00000082126.17	protein_coding	MPP4	2.06684	0.0230789	NA	0	0	0.197913	0.0298025	0.0533265	0.134022
ENSG00000082146.12	protein_coding	STRADB	671.468	-0.149936	0.240481	28.006	28.6279	29.1577	24.3247	23.6269	23.2259
ENSG00000082153.17	protein_coding	BZW1	12298	-0.12696	0.00119736	507.554	499.6	513.133	418.664	428.067	437.055
ENSG00000082175.14	protein_coding	PGR	1.07296	-0.0782669	NA	0	0	0.217286	0	0.00476111	0
ENSG00000082196.20	protein_coding	C1QTNF3	5.58364	-0.0303611	0.96157	0.213904	0.218345	0.532773	0.296659	0.129115	0.38798
ENSG00000082212.11	protein_coding	ME2	1375.9	-0.0823797	0.490353	40.5827	45.6933	45.7778	37.2992	37.3272	40.561
ENSG00000082213.17	protein_coding	C5orf22	667.735	0.286274	0.0183844	16.2913	19.6741	18.7221	22.0729	20.4378	19.4281
ENSG00000082258.12	protein_coding	CCNT2	658.581	0.0699465	0.751356	11.7136	12.3431	11.56	13.7491	10.0271	10.7737
ENSG00000082269.16	protein_coding	FAM135A	477.665	0.151416	0.48696	7.92546	9.30026	7.5383	7.00864	8.36744	10.2726
ENSG00000082293.12	protein_coding	COL19A1	1.34098	0.19406	NA	6.36545e-09	0.00852981	0	0.157736	0.178794	0
ENSG00000082397.17	protein_coding	EPB41L3	11.746	0.635176	0.0910024	0.325758	0.130494	0.434572	1.34091	0.811181	0.521108
ENSG00000082438.15	protein_coding	COBLL1	1274.21	-0.282673	0.00157337	24.1043	26.8447	23.575	19.9622	18.8904	17.4651
ENSG00000082458.11	protein_coding	DLG3	645.754	-0.775946	7.38913e-10	30.3741	26.9566	25.1913	12.5114	13.6226	17.3679
ENSG00000082482.13	protein_coding	KCNK2	26.1797	0.240471	0.645006	0.729067	0.744739	0.611705	1.0504	0.714219	0.713433
ENSG00000082497.11	protein_coding	SERTAD4	8.03764	-0.930799	0.00375424	0.271079	0.538088	0.585595	0	0.0251897	0.0635512
ENSG00000082512.14	protein_coding	TRAF5	91.5276	0.0866459	0.848755	1.88439	2.13629	2.44636	1.91104	2.45655	2.05633
ENSG00000082515.17	protein_coding	MRPL22	1256.17	0.104251	0.301854	94.1146	94.5995	96.6365	96.5183	91.3166	95.3378
ENSG00000082516.8	protein_coding	GEMIN5	1430.46	-0.0150808	0.920248	15.2106	16.1397	15.2688	14.7201	13.8325	13.9992
ENSG00000082556.10	protein_coding	OPRK1	0.850596	0.0635983	NA	0	0.0129448	0	0	0	0.112528
ENSG00000082641.15	protein_coding	NFE2L1	6710.05	-0.0368514	0.69413	117.443	118.422	112.404	97.1949	103.05	112.954
ENSG00000082684.14	protein_coding	SEMA5B	3.82046	-0.192306	NA	0.269366	0.168786	0.0760369	0.0745056	0.151314	0
ENSG00000082701.14	protein_coding	GSK3B	4115.55	-0.293527	1.26538e-09	55.2341	58.0473	58.3273	44.2987	42.4305	42.3011
ENSG00000082781.11	protein_coding	ITGB5	3164.42	-0.41553	7.05074e-15	91.1665	97.9211	90.9894	63.5718	62.776	67.1189
ENSG00000082805.19	protein_coding	ERC1	1937.62	-0.330493	4.2689e-05	14.925	17.9139	14.9346	11.8628	11.0305	12.0612
ENSG00000082898.16	protein_coding	XPO1	6241.23	-0.144424	0.00757985	114.71	108.43	102.468	92.7432	87.8501	90.6551
ENSG00000082929.8	processed_transcript	LINC01587	0.16576	0.0191917	NA	0	0	0	0	0.159808	0
ENSG00000082996.19	protein_coding	RNF13	771.575	0.144478	0.30253	28.0738	29.5958	25.1587	30.7794	27.2517	26.4376
ENSG00000083067.22	protein_coding	TRPM3	3.31293	0.0790383	NA	0	0.0116674	0.0414623	0.0152897	0.0139663	0.244891
ENSG00000083093.9	protein_coding	PALB2	669.667	-0.0868223	0.669415	11.6731	13.2174	13.8459	12.9047	10.9379	9.76937
ENSG00000083097.14	protein_coding	DOPEY1	657.627	-0.056671	0.815281	8.12399	7.49282	7.83799	8.16038	6.99692	5.60834
ENSG00000083099.10	protein_coding	LYRM2	1294.5	0.0731253	0.538462	50.1174	55.2395	51.8489	52.44	48.5839	51.8534
ENSG00000083123.14	protein_coding	BCKDHB	419.447	-0.0784585	0.73704	15.153	15.9267	14.0965	11.5981	13.5785	14.2984
ENSG00000083168.9	protein_coding	KAT6A	1986.29	-0.23866	0.00979193	18.8004	22.0562	18.5573	15.2291	14.0833	17.0707
ENSG00000083223.17	protein_coding	ZCCHC6	840.318	0.107504	0.520152	10.5698	10.4994	10.4581	9.71025	12.2575	9.47878
ENSG00000083290.19	protein_coding	ULK2	553.06	-0.478054	6.48072e-05	9.55909	9.79615	10.4254	6.22273	6.01237	7.32213
ENSG00000083307.10	protein_coding	GRHL2	770.274	-2.17088	3.80794e-92	15.1131	16.619	13.6737	2.61744	3.23667	3.00269
ENSG00000083312.17	protein_coding	TNPO1	6190.23	0.12626	0.0069789	109.537	111.467	104.313	108.436	110.492	108.59
ENSG00000083444.16	protein_coding	PLOD1	2389.78	-0.0418394	0.677701	60.8997	64.6373	64.3866	57.997	54.7869	57.4681
ENSG00000083454.21	protein_coding	P2RX5	44.6685	0.662687	0.042909	1.15066	1.03825	1.01934	1.5673	1.92259	2.02525
ENSG00000083457.11	protein_coding	ITGAE	189.376	0.0904912	0.77023	23.5003	23.3818	23.1968	22.6859	22.9756	23.4072
ENSG00000083520.14	protein_coding	DIS3	1725.59	0.142137	0.067396	26.8063	27.4112	25.8624	26.6829	26.9154	28.0178
ENSG00000083535.15	protein_coding	PIBF1	478.521	0.366577	0.011761	10.0964	11.7417	11.6145	15.626	12.3336	12.3461
ENSG00000083544.13	protein_coding	TDRD3	446.542	0.177306	0.321986	12.1953	10.6897	10.4452	12.9617	10.292	11.5703
ENSG00000083622.8	antisense	AC000111.6	0	NA	NA	0	0	0	0	0	0
ENSG00000083635.7	protein_coding	NUFIP1	482.857	-0.0627918	0.760262	10.567	10.7339	10.1967	9.53093	8.92879	9.30002
ENSG00000083642.18	protein_coding	PDS5B	719.715	-0.150066	0.48696	14.2948	17.481	18.173	11.372	12.4843	17.7219
ENSG00000083720.12	protein_coding	OXCT1	1659.75	-0.190384	0.113348	35.0092	37.7217	42.8379	29.9685	27.4727	35.9084
ENSG00000083750.12	protein_coding	RRAGB	177.18	0.343505	0.125317	7.60936	6.7195	5.74275	8.27906	7.35211	8.21267
ENSG00000083782.7	protein_coding	EPYC	0.381843	-0.0414519	NA	0.137222	0	0.0973681	0	0	0
ENSG00000083799.17	protein_coding	CYLD	1979.85	0.538258	2.06748e-12	33.0018	32.9097	29.0046	41.0515	39.827	46.9212
ENSG00000083807.9	protein_coding	SLC27A5	161.28	0.243013	0.349051	16.7138	15.553	15.9797	19.3588	18.5329	15.3155
ENSG00000083812.11	protein_coding	ZNF324	326.799	0.122104	0.592092	6.6561	8.25161	6.64815	7.05658	7.45592	7.27088
ENSG00000083814.13	protein_coding	ZNF671	106.325	0.0878552	0.844714	3.65052	3.1099	2.24813	2.61703	3.19288	2.98288
ENSG00000083817.8	protein_coding	ZNF416	178.265	0.169041	0.529428	3.74026	4.17327	3.87237	3.98239	4.18913	4.20071
ENSG00000083828.15	protein_coding	ZNF586	176.751	0.0684727	0.851649	8.3119	10.6055	7.61732	9.25265	8.14722	8.38982
ENSG00000083838.15	protein_coding	ZNF446	247.426	0.584311	0.000307301	6.16981	5.88966	5.90741	8.52616	9.10032	7.81741
ENSG00000083844.10	protein_coding	ZNF264	396.082	0.0857663	0.74016	7.33147	8.02564	5.91388	6.62137	7.68719	6.53923
ENSG00000083845.8	protein_coding	RPS5	17610.6	0.562023	7.15638e-77	1497.81	1470.43	1477.52	2012.2	2035.39	2010.24
ENSG00000083857.13	protein_coding	FAT1	4904.16	-0.00534736	0.961726	33.0396	35.142	32.0878	29.6661	31.5475	30.9468
ENSG00000083896.12	protein_coding	YTHDC1	2413.91	-0.0672382	0.48133	70.6474	69.3793	66.0287	56.7555	61.6775	62.9141
ENSG00000083937.8	protein_coding	CHMP2B	1332.3	-0.0644832	0.643287	58.1444	58.0514	53.156	53.963	49.4903	45.5556
ENSG00000084070.11	protein_coding	SMAP2	713.728	-0.0763595	0.645833	15.1698	16.1604	16.0792	14.5489	14.1268	12.7609
ENSG00000084072.16	protein_coding	PPIE	1103.81	-0.0372031	0.817155	56.6303	53.2314	59.8997	51.5992	51.5604	49.2244
ENSG00000084073.8	protein_coding	ZMPSTE24	1593.7	-0.154409	0.0767945	42.9773	41.1693	42.0147	36.6427	32.2011	35.4491
ENSG00000084090.13	protein_coding	STARD7	3643.17	0.020604	0.845677	77.2066	77.3171	70.043	70.6078	70.399	68.9235
ENSG00000084092.6	protein_coding	NOA1	979.55	0.358336	2.98058e-05	15.3832	16.1481	14.8264	18.6236	18.5174	17.9059
ENSG00000084093.15	protein_coding	REST	1567.02	0.00395111	0.981305	15.2419	16.0584	16.3803	14.4708	14.2059	15.488
ENSG00000084110.10	protein_coding	HAL	4.86988	-0.215539	NA	0.180351	0.113167	0.506627	0.0967769	0.253191	0.0264972
ENSG00000084112.14	protein_coding	SSH1	3958.2	0.232308	0.000449571	34.2077	37.0955	31.1979	36.8213	35.389	39.0107
ENSG00000084207.15	protein_coding	GSTP1	13853.9	0.108158	0.0107608	1053.38	1034.24	1078.48	1085.41	1033.21	1029.42
ENSG00000084234.16	protein_coding	APLP2	14503.3	-0.0154541	0.837147	291.81	287.823	297.843	267.735	256.609	276.43
ENSG00000084444.13	protein_coding	FAM234B	224.791	-0.0249182	0.944805	3.0863	3.06307	3.37819	2.68386	3.2101	2.74085
ENSG00000084453.16	protein_coding	SLCO1A2	1.05346	0.0425614	NA	0	0.206029	0	0.0614824	0.0682765	0.293145
ENSG00000084463.7	protein_coding	WBP11	2342.74	-0.106805	0.206391	61.0985	61.3094	57.8153	49.1644	49.6558	55.5214
ENSG00000084623.11	protein_coding	EIF3I	7428.26	0.136246	0.000788589	315.224	327.45	312.943	324.492	320.289	324.342
ENSG00000084628.9	protein_coding	NKAIN1	2.54588	0.133563	NA	0.0304959	0.196276	0	0.0554779	0.0205448	0.321834
ENSG00000084636.17	protein_coding	COL16A1	1363.44	-0.267701	0.0013245	26.3017	24.0409	24.416	18.4015	20.0865	18.5143
ENSG00000084652.15	protein_coding	TXLNA	2679.54	-0.0692424	0.393291	30.9508	31.5735	31.7626	26.6936	28.575	27.6188
ENSG00000084674.14	protein_coding	APOB	2.1573	0.0610684	NA	0.0258934	0.00348519	0	0.00674465	0.0176853	0.0127723
ENSG00000084676.15	protein_coding	NCOA1	663.265	-0.201325	0.151472	6.21127	6.98003	7.00949	5.41139	4.75419	6.01889
ENSG00000084693.15	protein_coding	AGBL5	1550.4	0.248588	0.00313256	36.8024	34.5366	37.9185	37.593	42.5114	39.8942
ENSG00000084710.13	protein_coding	EFR3B	10.6892	-0.0155326	0.983115	0.184603	0.0759545	0.0487763	0.060333	0.0652898	0.146531
ENSG00000084731.14	protein_coding	KIF3C	927.369	0.0858328	0.607408	10.656	12.9193	12.5992	12.6871	12.2396	10.5953
ENSG00000084733.10	protein_coding	RAB10	4365.13	0.0159039	0.879077	141.066	154.093	154.738	143.304	138.885	137.682
ENSG00000084734.8	protein_coding	GCKR	5.22678	0.0134002	0.983268	0.727306	0.281725	0.107088	0.321344	0.182486	0.48412
ENSG00000084754.10	protein_coding	HADHA	6095.78	0.0791997	0.108377	119.695	118.441	116.364	116.438	113.84	115.04
ENSG00000084764.10	protein_coding	MAPRE3	445.975	0.222218	0.140964	12.4392	15.0149	14.1836	15.0022	15.1917	15.0331
ENSG00000084774.13	protein_coding	CAD	2734.46	0.0375662	0.744964	25.4371	24.502	23.1116	23.6115	23.9825	21.4886
ENSG00000085063.14	protein_coding	CD59	16485.1	0.265523	5.95052e-16	587.654	617.918	606.386	679.445	671.771	658.961
ENSG00000085117.11	protein_coding	CD82	2168.15	-0.462057	2.99085e-12	80.4418	85.8826	81.6095	55.0954	58.9312	51.3806
ENSG00000085185.15	protein_coding	BCORL1	321.139	0.394676	0.019118	3.5792	3.78087	3.63471	3.77241	4.88973	4.94003
ENSG00000085224.21	protein_coding	ATRX	1669.27	-0.0666179	0.680353	21.4813	23.8171	27.3721	20.6838	23.55	19.7394
ENSG00000085231.13	protein_coding	AK6	792.561	0.172848	0.120115	74.1796	78.4149	78.4943	79.2234	80.9797	81.1547
ENSG00000085265.10	protein_coding	FCN1	0.0437291	0.0161709	NA	0	0	0	0	0.0873424	0.0146971
ENSG00000085274.15	protein_coding	MYNN	623.879	0.255719	0.0455547	14.1467	14.2295	11.9433	15.5282	13.8589	15.1653
ENSG00000085276.17	protein_coding	MECOM	346.489	-0.0846304	0.715664	5.6991	5.75451	6.11878	5.32907	4.97833	4.93797
ENSG00000085365.17	protein_coding	SCAMP1	2201.36	0.235699	0.000236388	42.8393	47.4753	44.7664	49.598	48.6445	48.8374
ENSG00000085377.13	protein_coding	PREP	2570.72	-0.0438447	0.631109	62.5247	64.2272	63.9754	57.9827	55.3822	57.2819
ENSG00000085382.11	protein_coding	HACE1	351.043	-0.21699	0.225673	7.76046	7.02044	7.48057	5.36647	5.67106	6.51298
ENSG00000085415.15	protein_coding	SEH1L	1386.76	0.0533803	0.730981	32.2423	34.8029	36.3447	36.208	29.6892	33.2111
ENSG00000085433.15	protein_coding	WDR47	507.172	-0.155974	0.330215	8.81205	9.78506	8.81292	8.2103	7.19453	7.21454
ENSG00000085449.14	protein_coding	WDFY1	2427.09	-0.200658	0.00103013	46	44.9607	45.2273	35.9938	35.4995	37.6407
ENSG00000085465.12	protein_coding	OVGP1	20.7392	-0.00641207	0.993887	0.712064	0.51118	0.574622	0.799564	0.387419	0.457069
ENSG00000085491.15	protein_coding	SLC25A24	1743.57	-0.194009	0.0111818	42.0403	43.8188	42.093	36.5759	32.596	33.7943
ENSG00000085511.19	protein_coding	MAP3K4	898.08	-0.270835	0.0167023	13.6148	11.8068	10.6965	9.49996	8.86744	8.96572
ENSG00000085514.15	protein_coding	PILRA	1.59993	0.0271526	NA	0	0.323185	0.113875	0.307086	0.21744	0
ENSG00000085552.16	protein_coding	IGSF9	80.2461	-0.80452	0.0025516	1.82477	1.32123	1.72971	0.684855	0.681836	0.919138
ENSG00000085563.14	protein_coding	ABCB1	2.08317	0.164946	NA	0	0.196276	0	0.0787015	0.402954	0.0844508
ENSG00000085644.13	protein_coding	ZNF213	534.923	0.0966757	0.663697	10.1603	10.846	10.2823	10.672	11.8846	8.40797
ENSG00000085662.13	protein_coding	AKR1B1	2407.27	0.316712	9.36445e-08	100.223	101.731	104.16	113.351	120.612	118.559
ENSG00000085719.12	protein_coding	CPNE3	3461.51	0.0256875	0.796759	66.4234	66.7566	61.7469	62.0148	58.9862	61.916
ENSG00000085721.12	protein_coding	RRN3	1891.68	0.00115798	0.994293	34.5531	35.4323	34.1157	32.714	31.7343	31.63
ENSG00000085733.15	protein_coding	CTTN	7337.28	-0.496222	1.67736e-26	196.707	189.695	203.455	122.052	130.83	132.153
ENSG00000085741.12	protein_coding	WNT11	0.808525	0.0453408	NA	0	0.0279413	0.0313466	0.0799468	0.0300701	0
ENSG00000085760.14	protein_coding	MTIF2	1783.83	0.200226	0.0116957	47.1905	48.3375	44.0444	49.7703	46.0686	52.3158
ENSG00000085788.13	protein_coding	DDHD2	1458.34	-0.116122	0.237425	48.4981	53.3286	47.2621	42.3733	43.476	40.924
ENSG00000085831.15	protein_coding	TTC39A	12.4398	0.597824	0.124789	0.204291	0.414032	0.394872	1.41475	0.967857	0.361929
ENSG00000085832.16	protein_coding	EPS15	1612.85	-0.023473	0.882443	22.8688	25.1123	21.8756	20.7355	22.5914	20.0846
ENSG00000085840.12	protein_coding	ORC1	255.186	-0.544678	0.00064415	5.41941	5.59485	5.74075	3.52424	3.62477	3.20098
ENSG00000085871.8	protein_coding	MGST2	453.687	-0.167189	0.304111	50.3515	48.6316	45.0122	41.7936	36.9936	38.7497
ENSG00000085872.14	protein_coding	CHERP	1674.51	-0.0430488	0.732261	27.1035	29.317	26.8024	26.1093	23.9843	24.3953
ENSG00000085978.21	protein_coding	ATG16L1	678.763	-0.0379845	0.853525	17.79	17.593	16.3176	16.8306	14.1067	15.432
ENSG00000085982.13	protein_coding	USP40	1419.64	-0.0911881	0.364192	20.4291	20.1184	19.3228	16.7375	17.4443	17.6017
ENSG00000085998.13	protein_coding	POMGNT1	2635.93	-0.00152689	0.990943	58.943	59.7246	58.4518	53.7793	55.2124	54.1596
ENSG00000085999.11	protein_coding	RAD54L	275.572	-0.872625	1.30791e-07	8.92003	9.23438	7.88806	4.35569	3.32918	4.92402
ENSG00000086015.20	protein_coding	MAST2	1543.85	-0.185705	0.0176618	18.2015	19.2164	18.1199	15.6452	14.71	14.6158
ENSG00000086061.15	protein_coding	DNAJA1	3686.11	-0.0515598	0.552295	110.162	105.041	105.938	97.3816	89.1704	99.0204
ENSG00000086062.12	protein_coding	B4GALT1	4017.34	-0.179683	0.000205528	63.1288	62.7952	63.5828	51.2782	51.6066	51.3096
ENSG00000086065.13	protein_coding	CHMP5	1390.24	-0.119872	0.218509	79.0808	80.5219	79.5036	68.0502	63.0725	71.6825
ENSG00000086102.18	protein_coding	NFX1	1492.01	0.318251	4.11686e-06	20.197	20.8104	20.2914	23.8998	23.4257	23.3573
ENSG00000086159.12	protein_coding	AQP6	1.13369	0.150665	NA	0	0.00903732	0	0.0431048	0.0716189	0
ENSG00000086189.9	protein_coding	DIMT1	1198.95	0.167056	0.147596	36.7071	45.5991	46.3706	44.9537	44.1387	44.8234
ENSG00000086200.16	protein_coding	IPO11	1022.02	-0.148144	0.140886	17.3056	18.4016	17.3502	14.903	14.7107	14.4921
ENSG00000086205.16	protein_coding	FOLH1	3.28072	0.0368181	NA	0	0.379687	0.329922	0.339572	0.430511	0
ENSG00000086232.12	protein_coding	EIF2AK1	3120.33	-0.0123579	0.931833	68.0881	72.2085	70.7473	58.3085	65.5033	69.4989
ENSG00000086288.11	protein_coding	NME8	1.01812	-0.133174	NA	0.651106	0.201532	0	0	0	0
ENSG00000086289.11	protein_coding	EPDR1	320.713	0.31451	0.0869559	7.5968	8.15791	7.50692	7.49244	10.4355	9.23081
ENSG00000086300.15	protein_coding	SNX10	250.481	-0.962372	2.88454e-10	13.4651	13.5002	13.4438	6.6894	5.55646	6.01931
ENSG00000086475.14	protein_coding	SEPHS1	1102.36	-0.207596	0.0360129	46.6004	45.5349	46.948	40.4658	35.1065	35.1293
ENSG00000086504.15	protein_coding	MRPL28	1786.12	-0.0545634	0.605581	117.666	119.84	122.508	109.028	102.449	108.259
ENSG00000086506.2	protein_coding	HBQ1	0.182462	0.0191917	NA	0	0	0	0	0	0.189899
ENSG00000086544.2	protein_coding	ITPKC	1915.42	0.358966	7.6015e-08	30.3589	28.2364	29.5083	33.4746	35.7797	35.1483
ENSG00000086548.8	protein_coding	CEACAM6	0.63734	-0.0440889	NA	0	0	0.0644082	0	0.0209164	0
ENSG00000086570.12	protein_coding	FAT2	1041.84	-0.60745	5.76389e-15	4.89755	4.84606	4.78083	2.97232	2.83659	2.91885
ENSG00000086589.11	protein_coding	RBM22	2081.68	0.10115	0.216455	57.5982	57.6951	54.7042	57.8152	53.2131	57.175
ENSG00000086598.10	protein_coding	TMED2	6110.62	-0.0594426	0.294903	183.639	181.304	175.09	161.055	159.856	156.648
ENSG00000086619.13	protein_coding	ERO1B	137.602	-0.24577	0.393223	3.37731	2.52091	2.6968	2.06662	2.30216	2.14777
ENSG00000086666.18	protein_coding	ZFAND6	1106.3	-0.0891762	0.484287	75.6338	73.5845	70.3131	64.3926	66.8725	58.5949
ENSG00000086696.10	protein_coding	HSD17B2	198.015	-0.158749	0.555629	9.3834	9.20372	10.9724	8.60966	7.71865	7.81937
ENSG00000086712.12	protein_coding	TXLNG	1454.56	-0.189359	0.0165895	21.8107	23.2774	21.9161	18.0056	18.3983	17.7262
ENSG00000086717.18	protein_coding	PPEF1	1.37527	0.0906498	NA	0.083084	0	0.0290237	0.158053	0.100686	0
ENSG00000086730.16	protein_coding	LAT2	48.2366	-1.23898	3.32315e-05	3.00699	3.22934	2.85895	1.23435	0.814665	0.504059
ENSG00000086758.15	protein_coding	HUWE1	4306.87	-0.384377	8.15076e-11	26.4661	27.4628	28.9908	18.9529	20.9933	18.5349
ENSG00000086827.8	protein_coding	ZW10	739.917	-0.255458	0.0167145	16.8972	17.0691	17.5114	13.6126	12.4014	13.6143
ENSG00000086848.14	protein_coding	ALG9	571.442	0.0487847	0.83169	16.5684	18.5853	15.8266	14.3586	16.9772	17.4659
ENSG00000086967.9	protein_coding	MYBPC2	0.137496	-0.0212374	NA	0	0.0131923	0	0	0	0
ENSG00000086991.12	protein_coding	NOX4	1.12418	-0.014107	NA	0.173445	0.196276	0	0.105808	0.0607077	0.240409
ENSG00000087008.15	protein_coding	ACOX3	439.833	0.330355	0.0255861	11.488	13.455	11.4001	15.8999	13.711	12.9396
ENSG00000087053.18	protein_coding	MTMR2	1870.26	-0.120449	0.128951	44.232	41.9169	42.7177	36.7815	36.7734	35.5311
ENSG00000087074.7	protein_coding	PPP1R15A	5393.96	0.502907	4.25794e-29	114.502	109.062	114.554	150.6	142.311	149.638
ENSG00000087076.8	protein_coding	HSD17B14	16.0256	1.13133	0.00093726	0.141853	0.31114	0.299826	1.62383	0.855196	1.71541
ENSG00000087077.12	protein_coding	TRIP6	4756.83	0.0988073	0.0822227	210.398	201.336	195.264	198.383	202.414	198.194
ENSG00000087085.13	protein_coding	ACHE	10.2515	0.329395	0.490387	0.169139	0.215218	0.182178	0.216188	0.448122	0.271955
ENSG00000087086.14	protein_coding	FTL	12758.8	1.19442	2.76995e-287	646.645	625.515	625.327	1334.54	1322.21	1356.26
ENSG00000087087.18	protein_coding	SRRT	2209.73	-0.309438	9.89693e-06	69.1778	67.1452	68.49	53.7915	46.0874	52.2272
ENSG00000087088.19	protein_coding	BAX	2593.09	0.339998	2.65927e-06	186.153	186.977	200.53	206.684	243.97	221.24
ENSG00000087095.12	protein_coding	NLK	838.109	0.126965	0.350135	15.9535	16.6994	13.9201	15.5068	15.0702	16.3826
ENSG00000087111.20	protein_coding	PIGS	1261.49	-0.178699	0.0518851	31.5233	31.9861	29.3882	24.2631	24.5952	26.7537
ENSG00000087116.14	protein_coding	ADAMTS2	1.11477	0.0951643	NA	0	0	0.0314984	0.0377977	0	0.0664374
ENSG00000087128.9	protein_coding	TMPRSS11E	7.0358	-0.705875	0.0368003	0.360346	0.522257	0.473946	0.0845812	0.093605	0
ENSG00000087152.15	protein_coding	ATXN7L3	1846.17	0.027376	0.871105	39.8787	46.9067	44.3422	36.7647	43.2422	43.5097
ENSG00000087157.18	protein_coding	PGS1	566.265	0.204069	0.139348	18.0742	17.51	16.2838	17.0458	19.5861	18.6379
ENSG00000087191.12	protein_coding	PSMC5	2722.92	-0.130206	0.0520155	131.843	124.951	133.613	109.985	107.648	110.991
ENSG00000087206.16	protein_coding	UIMC1	1651.96	0.123425	0.265583	45.5465	46.2863	55.2276	50.4581	47.7194	49.8451
ENSG00000087237.10	protein_coding	CETP	0.361865	0.0394062	NA	0	0	0	0	0.0720756	0.0411796
ENSG00000087245.12	protein_coding	MMP2	9.21692	1.04551	0.00102305	0.04022	0	0.0221923	0.248219	0.381774	0.785606
ENSG00000087250.8	protein_coding	MT3	2.2826	-0.160528	NA	0.721467	0.579696	0.522489	0.151264	0.323274	0.258927
ENSG00000087253.12	protein_coding	LPCAT2	411.861	-0.502351	0.00210792	10.5093	10.3076	10.2195	8.42563	5.50698	5.84445
ENSG00000087258.13	protein_coding	GNAO1	2.74865	0.313451	NA	0	0.00918552	0.020589	0.0559224	0.0369674	0.0558759
ENSG00000087263.16	protein_coding	OGFOD1	1709.34	-0.0597359	0.575535	85.925	80.4528	83.6418	72.4803	73.8486	74.5552
ENSG00000087266.15	protein_coding	SH3BP2	619.688	0.0422167	0.846168	11.8939	10.7145	10.1285	10.3298	9.53063	11.1944
ENSG00000087269.15	protein_coding	NOP14	2539.24	0.0932011	0.201095	42.2749	44.5449	41.2989	42.7088	41.8261	41.5831
ENSG00000087274.16	protein_coding	ADD1	4997.71	-0.0462649	0.522156	85.9036	88.8507	90.5152	76.6477	80.0049	80.4119
ENSG00000087299.11	protein_coding	L2HGDH	350.296	-0.451954	0.00173625	8.6787	9.35589	9.66726	6.37961	5.56693	6.4979
ENSG00000087301.8	protein_coding	TXNDC16	110.312	-0.265931	0.432953	2.24181	2.46317	2.00036	1.78724	1.16071	2.09123
ENSG00000087302.8	protein_coding	C14orf166	2485.52	0.078204	0.353922	221.408	217.616	234.21	221.839	211.215	222.863
ENSG00000087303.17	protein_coding	NID2	12.3989	0.22354	0.680353	0.562135	0.209055	0.271836	0.233428	0.438949	0.713078
ENSG00000087338.4	protein_coding	GMCL1	560.877	-0.288532	0.0198561	11.1454	12.7867	11.8646	8.75575	9.43755	8.72933
ENSG00000087365.15	protein_coding	SF3B2	6949.98	-0.0140474	0.869426	153.892	148.334	145.853	134.375	139.252	135.357
ENSG00000087448.9	protein_coding	KLHL42	1103.16	-0.514755	3.01018e-10	16.3924	16.0929	15.7928	9.72232	10.9616	10.296
ENSG00000087460.23	protein_coding	GNAS	21855.2	0.150293	0.000242817	850.621	826.376	821.497	823.909	891.4	842.431
ENSG00000087470.17	protein_coding	DNM1L	2983.21	-0.0483896	0.688089	67.8058	76.2908	79.2742	68.0723	61.2832	70.0414
ENSG00000087494.15	protein_coding	PTHLH	2175.44	0.0300449	0.793881	108.623	109.104	106.054	106.481	97.8357	100.441
ENSG00000087495.16	protein_coding	PHACTR3	42.3691	-0.715876	0.0277498	2.40143	2.52568	1.9428	1.03413	1.07032	1.12387
ENSG00000087502.17	protein_coding	ERGIC2	1227.68	0.0586481	0.669644	96.1223	99.8649	91.8249	97.2203	85.3295	93.9386
ENSG00000087510.6	protein_coding	TFAP2C	60.3375	-1.79647	3.32938e-10	2.94985	2.61749	2.54857	0.603792	0.166211	0.552005
ENSG00000087586.17	protein_coding	AURKA	1457.16	-1.05674	8.88904e-56	66.4958	70.3964	66.5878	29.5326	30.4581	29.4445
ENSG00000087589.16	protein_coding	CASS4	3.90413	0.194132	NA	0.0582218	0.0361374	0.0824568	0.14221	0.101097	0.0674271
ENSG00000087842.10	protein_coding	PIR	259.943	-0.455409	0.00531985	15.7669	16.3073	14.8449	10.7873	10.4985	9.63534
ENSG00000087884.14	protein_coding	AAMDC	116.51	0.351774	0.181528	17.8287	16.5812	16.3506	22.4059	19.693	19.2769
ENSG00000087903.12	protein_coding	RFX2	210.052	0.0990203	0.742301	5.11436	5.71273	4.97938	4.85882	5.07905	5.78936
ENSG00000087995.15	protein_coding	METTL2A	685.533	-0.105295	0.504601	20.6217	22.3997	22.5265	18.2866	17.4499	20.4947
ENSG00000088002.11	protein_coding	SULT2B1	2.40592	-0.232129	NA	0.150093	0.128003	0.239556	0	0.045471	0.0888722
ENSG00000088035.15	protein_coding	ALG6	231.324	-0.214297	0.337512	9.91432	9.6916	9.17972	6.89701	8.47651	7.31163
ENSG00000088038.17	protein_coding	CNOT3	1181.77	-0.0309853	0.844446	28.5328	31.2887	27.7147	25.6046	26.9547	26.5422
ENSG00000088053.11	protein_coding	GP6	0.684042	0.0812119	NA	0	0.0247333	0	0.0694209	0	0.0867321
ENSG00000088179.8	protein_coding	PTPN4	437.784	-0.147026	0.595167	10.0541	13.0086	10.9425	7.42582	12.7607	8.15378
ENSG00000088205.12	protein_coding	DDX18	2572.95	-0.090651	0.347586	59.7579	53.2088	52.4918	46.0047	50.6149	46.3264
ENSG00000088247.16	protein_coding	KHSRP	6928.32	-0.132317	0.00155164	275.94	283.458	283.203	237.821	232.792	238.385
ENSG00000088256.8	protein_coding	GNA11	3321.02	-0.271638	9.32718e-08	60.8363	63.2531	59.3724	47.239	46.7196	46.0292
ENSG00000088280.18	protein_coding	ASAP3	250.179	0.329755	0.126388	4.53951	3.1215	3.3042	3.86295	4.15554	4.84072
ENSG00000088298.12	protein_coding	EDEM2	942.183	0.0361279	0.830054	30.291	28.1618	29.4617	28.6009	26.2817	28.1902
ENSG00000088305.18	protein_coding	DNMT3B	55.327	-0.834649	0.00443524	1.05237	1.05886	1.24495	0.419778	0.473532	0.583124
ENSG00000088320.3	protein_coding	REM1	0.327682	0.0394062	NA	0	0	0	0.0311185	0	0.038324
ENSG00000088325.15	protein_coding	TPX2	3831.02	-1.14692	9.99033e-141	91.9281	89.3074	89.2837	37.4471	37.4054	37.2484
ENSG00000088340.15	transcribed_unitary_pseudogene	FER1L4	34.6019	-0.257463	0.61341	1.18583	1.51037	0.701826	1.18458	0.647925	0.492934
ENSG00000088356.5	protein_coding	PDRG1	915.567	0.0490774	0.755359	27.7985	26.6775	28.5119	26.5037	25.7493	26.9628
ENSG00000088367.21	protein_coding	EPB41L1	546.926	0.0325216	0.886845	15.2247	13.4969	13.0764	13.0867	12.7432	13.4069
ENSG00000088386.16	protein_coding	SLC15A1	0.447898	0.017065	NA	0	0	0.0180864	0.0311609	0	0
ENSG00000088387.18	protein_coding	DOCK9	1213.69	-0.489313	2.19165e-08	25.4961	28.4009	26.4327	16.4499	16.6165	19.5301
ENSG00000088448.14	protein_coding	ANKRD10	422.51	-0.000558775	0.99925	23.2373	39.0182	27.8493	33.9294	27.5254	21.506
ENSG00000088451.10	protein_coding	TGDS	297.336	0.247034	0.213751	12.0323	11.5423	11.2822	15.1225	12.06	11.2741
ENSG00000088538.12	protein_coding	DOCK3	7.27028	-0.146502	0.796689	0.0516408	0.0820433	0.0300626	0.0394685	0.0351642	0.0324624
ENSG00000088543.14	protein_coding	C3orf18	142.92	0.202437	0.543878	4.87134	3.20608	4.29881	5.24348	4.37578	3.70319
ENSG00000088682.13	protein_coding	COQ9	1072.55	0.157866	0.12283	42.9766	40.7678	37.7545	41.9812	41.9521	41.0391
ENSG00000088726.15	protein_coding	TMEM40	3534.34	-0.591571	1.02351e-23	190.656	187.071	168.709	116.759	111.159	104.814
ENSG00000088727.12	protein_coding	KIF9	115.519	-0.0456757	0.929346	10.5705	8.77216	12.3511	11.3382	10.4393	6.22276
ENSG00000088756.12	protein_coding	ARHGAP28	45.9385	0.25173	0.59244	0.830359	1.15493	0.930617	0.718315	1.41244	1.37884
ENSG00000088766.11	protein_coding	CRLS1	1194.21	0.310874	0.000355796	54.4575	64.2259	57.8409	67.7579	69.3077	66.0595
ENSG00000088782.4	protein_coding	DEFB127	0	NA	NA	0	0	0	0	0	0
ENSG00000088808.16	protein_coding	PPP1R13B	583.438	-0.0369222	0.889757	8.81956	9.741	8.60536	6.92826	7.83886	9.75972
ENSG00000088812.17	protein_coding	ATRN	2843.26	0.0660293	0.403171	24.8558	25.7597	26.3229	25.4332	24.5555	24.3487
ENSG00000088826.17	protein_coding	SMOX	237.559	0.777573	3.34835e-06	3.91451	4.99106	5.26473	8.28111	7.77594	7.39211
ENSG00000088827.12	protein_coding	SIGLEC1	1.99145	0.232807	NA	0	0	0.00774069	0.0541022	0.0297928	0
ENSG00000088832.15	protein_coding	FKBP1A	15312.7	-0.135482	5.77026e-05	701.83	726.298	692.181	597.731	590.297	591.763
ENSG00000088833.17	protein_coding	NSFL1C	2989.64	-0.322151	1.66883e-06	157.454	147.98	155.192	105.126	110.557	123.543
ENSG00000088836.12	protein_coding	SLC4A11	210.999	0.387603	0.0520734	5.11013	4.07599	5.19157	6.08655	5.86599	5.69434
ENSG00000088854.12	protein_coding	C20orf194	629.551	0.26943	0.0184015	4.73972	4.64834	4.90468	5.22631	5.52343	5.21459
ENSG00000088876.11	protein_coding	ZNF343	731.19	0.410884	4.47961e-05	14.4798	14.1935	15.5756	18.8049	18.3773	17.4522
ENSG00000088881.20	protein_coding	EBF4	7.13794	0.386621	0.357188	0.406175	0.171525	0.310756	0.588379	0.551577	0.806496
ENSG00000088882.7	protein_coding	CPXM1	0	NA	NA	0	0	0	0	0	0
ENSG00000088888.17	protein_coding	MAVS	4788.11	-0.049213	0.464087	22.4227	23.6112	22.5794	20.5209	20.6166	20.019
ENSG00000088899.14	protein_coding	RP5-1187M17.10	487.12	0.880947	1.85918e-15	4.58937	4.98515	4.72237	8.00333	8.36667	8.46493
ENSG00000088926.13	protein_coding	F11	0.157211	-0.0212374	NA	0	0	0.0308131	0	0	0
ENSG00000088930.7	protein_coding	XRN2	4952.02	-0.0426683	0.52684	91.2317	92.2478	92.6704	83.7319	80.5188	82.9968
ENSG00000088970.15	protein_coding	KIZ	604.716	0.256345	0.0401655	19.2684	17.5135	18.6789	21.5583	20.7979	18.9234
ENSG00000088986.10	protein_coding	DYNLL1	4056.92	-0.119805	0.0238081	486.64	487.709	487.65	418.607	417.005	404.38
ENSG00000088992.17	protein_coding	TESC	0.573895	-0.00820736	NA	0	0.0784336	0.0882449	0.132259	0	0
ENSG00000089006.16	protein_coding	SNX5	4406.57	0.0619844	0.371582	177.168	195.525	182.4	179.874	176.551	178.609
ENSG00000089009.15	protein_coding	RPL6	31646.6	0.355923	9.10937e-38	2124.5	2122.34	2106.84	2550.6	2468.86	2483.33
ENSG00000089012.14	protein_coding	SIRPG	1.20118	0.0452798	NA	0.146483	0	0.0334681	0.0577816	0.178292	0
ENSG00000089022.13	protein_coding	MAPKAPK5	746.03	-0.126863	0.331825	28.1664	27.4409	29.355	24.2213	22.9692	24.4648
ENSG00000089041.16	protein_coding	P2RX7	7.12102	0.349542	0.416908	0.159674	0.094365	0.0523039	0.231963	0.232441	0.14207
ENSG00000089048.14	protein_coding	ESF1	1770	0.00271041	0.98774	43.9049	41.6467	42.4922	40.9817	36.6327	40.5802
ENSG00000089050.15	protein_coding	RBBP9	1200.85	-0.144728	0.177878	24.1816	27.5885	26.8805	22.3308	22.886	20.4001
ENSG00000089053.12	protein_coding	ANAPC5	2103.28	0.0578704	0.574719	60.994	62.5044	60.4083	59.6707	55.0345	62.1185
ENSG00000089057.14	protein_coding	SLC23A2	1442.87	-0.431417	2.99923e-09	13.1007	14.5901	14.2851	9.47771	9.70158	9.45491
ENSG00000089060.11	protein_coding	SLC8B1	210.062	-0.367808	0.0637422	6.59793	6.14224	5.54813	4.04852	4.03388	4.71674
ENSG00000089063.14	protein_coding	TMEM230	3118.24	0.0943865	0.157654	144.076	147.808	141.72	148.197	139.931	138.856
ENSG00000089091.16	protein_coding	DZANK1	94.9612	-0.0344359	0.946367	1.57741	1.99978	1.96915	1.96178	1.34934	1.6913
ENSG00000089094.17	protein_coding	KDM2B	875.075	-0.101716	0.853071	26.6283	14.2481	13.7017	13.3006	18.1257	14.2852
ENSG00000089101.17	protein_coding	CFAP61	2.10133	0.0968589	NA	0	0.312829	0.0302487	0	0.109914	0.554567
ENSG00000089116.3	protein_coding	LHX5	0.769712	0.0350439	NA	0	0.0370067	0	0.0181951	0.0194411	0.0217455
ENSG00000089123.15	protein_coding	TASP1	543.983	-0.0664074	0.732467	17.0608	16.6166	18.0308	15.213	15.3982	14.8672
ENSG00000089127.12	protein_coding	OAS1	1027.86	-2.65491	8.77092e-139	93.2272	85.9163	81.2512	11.3226	14.5878	10.1412
ENSG00000089154.10	protein_coding	GCN1	3868.88	-0.112084	0.145625	29.5992	27.925	27.3421	25.8236	24.2861	22.1786
ENSG00000089157.15	protein_coding	RPLP0	56774.2	0.557878	7.82003e-97	2671.06	2732.32	2717.83	3715.28	3703.54	3615.6
ENSG00000089159.16	protein_coding	PXN	18958.8	-0.527782	6.81287e-73	451.291	454.014	448.668	285	287.471	292.995
ENSG00000089163.4	protein_coding	SIRT4	15.1065	0.0512306	0.942299	1.08722	0.817662	0.615425	0.662783	0.826501	0.993146
ENSG00000089169.14	protein_coding	RPH3A	3.13258	-0.0797878	NA	0.559807	0.166907	0.257891	0.218391	0.373631	0.0933655
ENSG00000089177.18	protein_coding	KIF16B	654.388	-0.351782	0.00450803	8.4598	8.76808	10.665	6.81616	6.74875	6.42214
ENSG00000089195.14	protein_coding	TRMT6	1671.82	-0.181284	0.0156579	54.818	52.8358	50.5525	42.954	42.329	43.0665
ENSG00000089199.9	protein_coding	CHGB	35.6487	0.486054	0.201782	0.702331	0.655245	0.57515	0.833178	0.984841	1.08046
ENSG00000089220.4	protein_coding	PEBP1	4334.21	-0.0409162	0.604991	169.687	178.673	168.477	157.625	156.718	148.891
ENSG00000089225.19	protein_coding	TBX5	0	NA	NA	0	0	0	0	0	0
ENSG00000089234.15	protein_coding	BRAP	616.7	0.14456	0.293403	12.5369	13.0296	12.7397	12.8145	13.6126	12.7508
ENSG00000089248.6	protein_coding	ERP29	2443.05	0.0400537	0.696866	98.3426	95.1506	96.0204	95.4818	87.6942	91.2036
ENSG00000089250.18	protein_coding	NOS1	5.36195	-0.264855	0.55351	0.0343406	0.0506925	0.0361594	0.0208608	0.0122794	0.0261116
ENSG00000089280.18	protein_coding	FUS	7648.34	-0.398333	7.5095e-23	305.163	290.106	298.231	211.816	201.735	210.709
ENSG00000089289.15	protein_coding	IGBP1	1550.3	0.462329	1.16062e-11	50.7378	48.4154	48.2847	64.2677	60.2883	63.2646
ENSG00000089327.14	protein_coding	FXYD5	2300.25	-0.0158603	0.894135	185.346	191.332	185.351	170.765	167.459	174.651
ENSG00000089335.20	protein_coding	ZNF302	439.141	0.193531	0.278889	17.3856	14.884	13.9489	18.0433	16.0707	14.6099
ENSG00000089351.14	protein_coding	GRAMD1A	1292.93	0.282983	0.000548403	40.4314	37.5259	39.384	43.3763	45.8705	42.5118
ENSG00000089356.17	protein_coding	FXYD3	2792.3	-1.44123	1.90335e-160	420.178	400.334	400.105	136.028	140.037	134.878
ENSG00000089472.16	protein_coding	HEPH	1.07172	0.05439	NA	0	0	0.0294618	0.187242	0.0143118	0
ENSG00000089486.16	protein_coding	CDIP1	1640.55	0.766972	2.65582e-24	35.587	30.1647	33.3182	52.6433	53.7749	49.8917
ENSG00000089505.17	protein_coding	CMTM1	16.3515	0.0231548	0.974	1.83288	0.638982	1.5052	0.750062	1.30705	1.70248
ENSG00000089558.8	protein_coding	KCNH4	0.302542	-0.000560796	NA	0	0	0.0139335	0.0125686	0	0
ENSG00000089597.16	protein_coding	GANAB	9636	-0.154895	0.000749476	168.719	168.709	172.486	139.346	134.507	148.532
ENSG00000089639.10	protein_coding	GMIP	356.031	-0.136352	0.526121	7.80864	8.07743	8.86951	6.12044	7.53901	7.05383
ENSG00000089682.16	protein_coding	RBM41	472.807	-0.21472	0.144366	13.7741	14.639	16.0577	11.6515	11.6135	11.9695
ENSG00000089685.14	protein_coding	BIRC5	1169.59	-1.04889	7.31717e-39	53.1061	54.0994	57.1317	24.1143	25.8261	22.3973
ENSG00000089692.8	protein_coding	LAG3	6.06887	0.00415109	0.995317	0.390608	0.201425	0.216864	0.141388	0.250292	0.347374
ENSG00000089693.10	protein_coding	MLF2	6466.64	-0.0589528	0.257544	234.549	240.041	237.596	211.549	209.693	209.266
ENSG00000089723.9	protein_coding	OTUB2	99.1883	-0.0766481	0.868886	1.40226	1.52298	1.54195	1.44346	1.4806	0.958981
ENSG00000089737.15	protein_coding	DDX24	3848.81	-0.130573	0.0181342	116.769	114.04	117.385	95.7497	97.4103	100.015
ENSG00000089775.11	protein_coding	ZBTB25	291.176	-0.0342111	0.918296	5.31726	5.8929	5.70845	4.20779	5.86358	5.24597
ENSG00000089818.16	protein_coding	NECAP1	836.526	-0.185184	0.094641	29.7901	29.3989	28.2926	22.2274	24.7085	23.8658
ENSG00000089820.15	protein_coding	ARHGAP4	3.84591	0.167781	NA	0.373394	0.295856	0.0212223	0.0880164	0.706884	0.468521
ENSG00000089847.12	protein_coding	ANKRD24	10.4735	0.39613	0.371582	0.154059	0.131596	0.204196	0.519057	0.178515	0.255175
ENSG00000089876.11	protein_coding	DHX32	1184.66	-0.199728	0.039007	31.8153	32.5821	33.231	24.3713	25.5106	28.4909
ENSG00000089902.9	protein_coding	RCOR1	1766.97	-0.236644	0.000508852	22.3681	22.1364	21.8383	17.5109	17.5585	16.7327
ENSG00000089916.17	protein_coding	GPATCH2L	1169.3	-0.135419	0.151966	20.5404	20.2655	20.2928	16.9962	16.8939	17.3204
ENSG00000090006.17	protein_coding	LTBP4	1429.7	0.783154	4.04949e-21	45.4873	37.8331	37.733	67.3617	64.5751	61.1296
ENSG00000090013.9	protein_coding	BLVRB	1048.03	0.294551	0.000685755	74.5667	81.2117	80.5333	90.7997	90.7835	86.9776
ENSG00000090020.10	protein_coding	SLC9A1	3115.4	-0.173415	0.0075587	45.9429	45.3538	49.2235	40.0487	37.7368	36.9945
ENSG00000090054.13	protein_coding	SPTLC1	1237.02	-0.0140644	0.93607	49.5446	50.462	53.2695	49.8227	45.0379	45.0664
ENSG00000090060.17	protein_coding	PAPOLA	4801.41	-0.0848038	0.184486	117.648	116.914	114.688	100.023	106.549	96.9567
ENSG00000090061.17	protein_coding	CCNK	2752.76	0.426236	8.73979e-11	60.7659	63.5573	68.0429	77.0037	76.4569	85.9834
ENSG00000090097.20	protein_coding	PCBP4	816.165	0.913518	4.41548e-22	17.0446	20.4884	17.0262	32.2092	32.3151	31.8863
ENSG00000090104.11	protein_coding	RGS1	0.311636	0.0394062	NA	0	0	0	0.0440984	0.0514339	0
ENSG00000090238.11	protein_coding	YPEL3	164.687	0.610699	0.00143537	9.90404	10.6493	9.74284	14.6401	14.7338	15.0615
ENSG00000090263.15	protein_coding	MRPS33	799.169	0.0512219	0.76195	88.5127	85.6676	86.3204	87.9185	79.4637	81.4509
ENSG00000090266.12	protein_coding	NDUFB2	1402.1	0.175536	0.0287884	245.039	256.641	248.378	261.386	264.287	256.882
ENSG00000090273.13	protein_coding	NUDC	4187.71	-0.319754	6.56793e-11	166.05	154.807	157.943	119.656	116.021	117.321
ENSG00000090316.15	protein_coding	MAEA	2227.79	-0.0301796	0.801918	78.5764	73.5126	77.3152	69.0095	65.9806	72.0997
ENSG00000090339.8	protein_coding	ICAM1	185.714	0.171772	0.553364	3.43848	4.03175	3.20285	3.55126	4.37862	3.29367
ENSG00000090372.14	protein_coding	STRN4	2544.21	-0.224447	0.000336686	60.4957	60.1696	58.2562	45.9853	49.4533	45.5273
ENSG00000090376.9	protein_coding	IRAK3	2.56443	0.216807	NA	0	0.00610425	0.0684163	0.0992239	0.0666592	0.0734971
ENSG00000090382.6	protein_coding	LYZ	0.750379	0.0164094	NA	0	0	0.100219	0.116693	0	0
ENSG00000090402.7	protein_coding	SI	0.621802	0.00902746	NA	0	0.0178677	0	0	0.0100543	0.0109999
ENSG00000090432.6	protein_coding	MUL1	1099.18	-0.139696	0.157523	28.027	27.8667	27.1835	23.2	23.7556	22.4335
ENSG00000090447.11	protein_coding	TFAP4	683.272	0.092411	0.603083	20.521	18.7221	19.3584	20.9544	16.7809	19.9437
ENSG00000090470.14	protein_coding	PDCD7	790.701	0.0440564	0.796778	21.1086	20.2559	20.502	20.0177	19.7477	18.9931
ENSG00000090487.10	protein_coding	SPG21	1715.38	0.129824	0.0949672	63.5157	66.6454	64.3509	65.5661	65.5351	65.5019
ENSG00000090512.11	protein_coding	FETUB	5.7561	-0.372393	0.352869	0.450179	0.468737	0.44218	0.245071	0.0704156	0.164703
ENSG00000090520.11	protein_coding	DNAJB11	1759.18	-0.708737	1.15302e-29	90.7008	86.4596	87.2477	50.5649	49.1322	48.5393
ENSG00000090530.9	protein_coding	P3H2	951.474	1.39217	3.88568e-40	10.4513	9.28651	12.521	26.9703	28.3681	24.8787
ENSG00000090534.17	protein_coding	THPO	0	NA	NA	0	0	0	0	0	0
ENSG00000090539.15	protein_coding	CHRD	1.01325	0.0448053	NA	0	0	0.0358238	0	0.0340041	0.0294279
ENSG00000090554.12	protein_coding	FLT3LG	56.6018	0.149253	0.76195	3.41475	4.27839	4.27028	4.85361	3.26478	4.48586
ENSG00000090565.15	protein_coding	RAB11FIP3	1668.73	0.0772928	0.416311	30.674	31.1007	29.3504	30.064	29.2044	29.4073
ENSG00000090581.9	protein_coding	GNPTG	612.491	0.154551	0.26982	24.0545	25.7605	26.3726	26.3732	24.6671	27.6554
ENSG00000090612.20	protein_coding	ZNF268	641.157	-0.115736	0.457733	14.5433	17.0045	15.7593	13.2852	12.8743	14.1651
ENSG00000090615.13	protein_coding	GOLGA3	2181.71	-0.191035	0.0585306	23.2642	19.1296	20.3011	15.0693	17.8545	17.5627
ENSG00000090621.13	protein_coding	PABPC4	8192.07	0.400495	2.62288e-17	248.001	235.622	215.965	283.024	281.215	287.824
ENSG00000090659.17	protein_coding	CD209	0.182462	0.0191917	NA	0	0	0	0	0	0.0133481
ENSG00000090661.11	protein_coding	CERS4	3.182	0.390464	NA	0	0.100537	0.0645865	0.230749	0.434211	0.419993
ENSG00000090674.15	protein_coding	MCOLN1	261.922	0.244862	0.204512	7.93622	7.52921	8.24418	8.28211	9.21885	8.67135
ENSG00000090686.15	protein_coding	USP48	1333.3	-0.313722	7.89227e-05	28.2516	28.5465	28.8873	21.2967	22.2865	19.7713
ENSG00000090776.5	protein_coding	EFNB1	2581.12	-0.0134293	0.908782	47.8013	47.9347	47.5118	42.3023	43.5814	45.0288
ENSG00000090857.13	protein_coding	PDPR	1071.74	0.0475623	0.756269	8.08455	7.83763	7.60093	8.01259	7.20003	7.18711
ENSG00000090861.15	protein_coding	AARS	5770.33	-0.242691	6.20405e-08	106.302	107.956	107.389	81.172	82.1507	87.3314
ENSG00000090863.11	protein_coding	GLG1	4748.14	-0.00290531	0.980228	60.1527	59.2987	60.2119	54.786	52.5151	58.1133
ENSG00000090889.11	protein_coding	KIF4A	672.071	-1.28296	1.68379e-40	13.6683	13.2313	13.1969	4.65055	5.07977	5.12118
ENSG00000090905.18	protein_coding	TNRC6A	1771.4	0.152679	0.230037	15.271	16.9634	15.1535	14.0696	19.1076	15.6043
ENSG00000090924.14	protein_coding	PLEKHG2	522.716	-0.0408446	0.890431	13.1743	10.3051	9.87143	11.0272	10.5711	8.11691
ENSG00000090932.10	protein_coding	DLL3	19.9799	0.62688	0.107239	0.421252	0.505663	0.488113	0.897391	0.960813	0.968399
ENSG00000090971.4	protein_coding	NAT14	345.566	0.237127	0.154854	16.9348	16.6258	16.1264	18.8906	16.6777	18.8229
ENSG00000090975.12	protein_coding	PITPNM2	398.967	0.548632	1.45874e-05	3.58118	3.53695	3.62274	4.9397	5.09035	4.67229
ENSG00000090989.17	protein_coding	EXOC1	1105.87	-0.0728534	0.612615	24.3227	24.4563	25.2443	23.8683	21.0026	19.9389
ENSG00000091009.7	protein_coding	RBM27	1651.52	0.0256314	0.845601	17.3616	18.532	17.0865	16.4702	16.554	16.7677
ENSG00000091010.4	protein_coding	POU4F3	1.70238	-0.0172565	NA	0	0.143203	0.160734	0.0469592	0.152153	0.0576984
ENSG00000091039.16	protein_coding	OSBPL8	2461.49	0.0530828	0.584206	34.506	35.7245	33.1038	31.5357	34.0461	33.4037
ENSG00000091073.19	protein_coding	DTX2	883.235	-0.0552219	0.743682	32.0067	29.7132	29.0485	25.4208	26.0494	29.0268
ENSG00000091106.18	protein_coding	NLRC4	10.2117	0.0900111	0.890399	0.212409	0.261562	0.152047	0.245738	0.287432	0.145517
ENSG00000091127.13	protein_coding	PUS7	630.192	-0.193412	0.150075	16.8713	14.7061	15.0316	13.0839	11.6349	12.6153
ENSG00000091128.12	protein_coding	LAMB4	3.83165	0.212864	NA	0.108276	0.0202314	0	0.0126436	0.310205	0.0333099
ENSG00000091129.19	protein_coding	NRCAM	1463.84	-0.600263	0.00262113	26.6481	20.7017	17.6381	13.7119	12.5578	11.595
ENSG00000091136.13	protein_coding	LAMB1	6032.33	0.503522	1.28457e-29	61.7812	60.0329	56.2701	79.8216	76.1383	77.0308
ENSG00000091137.11	protein_coding	SLC26A4	8.63408	-0.0966887	0.872675	0.163752	0.313151	0.160825	0.318974	0.0394704	0.124315
ENSG00000091138.12	protein_coding	SLC26A3	1.28728	-0.00318569	NA	0	0.196276	0.0217536	0.0833439	0.0215243	0
ENSG00000091140.12	protein_coding	DLD	2436.31	-0.0759895	0.424064	84.4851	86.5865	78.4146	75.0541	75.0959	67.8377
ENSG00000091157.13	protein_coding	WDR7	392.01	0.0222018	0.947076	3.59879	5.52491	4.49133	4.05718	4.46301	4.24898
ENSG00000091164.12	protein_coding	TXNL1	1807.11	0.23823	0.00592323	62.7641	70.5968	69.5912	81.0645	67.7429	72.7711
ENSG00000091181.19	protein_coding	IL5RA	0.319974	-0.0010157	NA	0	0.0266269	0	0	0	0.0323652
ENSG00000091262.14	protein_coding	ABCC6	1.14436	0.0510906	NA	0.00126621	0.0486643	0.0371171	0.127669	0	0.0818238
ENSG00000091317.7	protein_coding	CMTM6	3295.59	-0.335758	5.66234e-09	67.7572	72.8024	67.2432	53.7646	49.1676	48.6013
ENSG00000091409.14	protein_coding	ITGA6	26105	-0.310534	2.68907e-22	363.104	365.235	355.311	268.493	259.451	277.529
ENSG00000091428.17	protein_coding	RAPGEF4	19.7557	0.665591	0.085019	0.268692	0.595761	0.307596	1.00271	0.651602	0.864102
ENSG00000091436.16	protein_coding	AC013461.1	8646.38	0.69074	1.86549e-74	84.0017	83.3307	79.9651	122.976	119.223	126.519
ENSG00000091482.5	protein_coding	SMPX	0	NA	NA	0	0	0	0	0	0
ENSG00000091483.6	protein_coding	FH	2053.31	-0.0289657	0.808094	77.7349	78.0931	77.9804	74.0944	67.7377	69.3824
ENSG00000091490.10	protein_coding	SEL1L3	2297.02	-0.501924	7.87807e-16	36.8584	40.3893	41.4778	26.336	25.194	25.5892
ENSG00000091513.14	protein_coding	TF	2.25289	0.110821	NA	0.0952056	0	0.0262442	0.0223653	0.129161	0.0425303
ENSG00000091527.15	protein_coding	CDV3	6125.17	0.103868	0.0269134	154.089	152.188	151.483	152.935	147.292	153.487
ENSG00000091536.16	protein_coding	MYO15A	9.00278	-0.161332	0.780146	0.576988	0.579578	0.532035	0.25795	0.268518	0.628682
ENSG00000091542.8	protein_coding	ALKBH5	2261.58	-0.0516206	0.608198	51.1728	49.0275	51.2257	43.0363	45.9142	45.73
ENSG00000091583.10	protein_coding	APOH	0	NA	NA	0	0	0	0	0	0
ENSG00000091592.15	protein_coding	NLRP1	1019.67	0.474207	1.46047e-06	11.7204	11.2337	12.6253	13.6532	16.4917	15.8242
ENSG00000091622.15	protein_coding	PITPNM3	285.002	0.62485	4.33591e-05	1.85208	1.88493	1.65372	2.39135	2.77976	2.68941
ENSG00000091640.7	protein_coding	SPAG7	1356.82	0.184948	0.0447449	84.5976	79.1726	84.8528	82.6436	85.2611	93.3006
ENSG00000091651.8	protein_coding	ORC6	378.729	-0.743249	1.03584e-08	23.3523	22.1934	20.0912	12.2727	11.758	11.2095
ENSG00000091656.15	protein_coding	ZFHX4	159.167	-0.255303	0.490354	0.789855	0.710378	1.34612	0.572137	1.01002	0.541204
ENSG00000091664.7	protein_coding	SLC17A6	0.632212	0.0651895	NA	0	0.0151877	0	0.0148703	0.0174979	0.0188912
ENSG00000091704.9	protein_coding	CPA1	0.635955	0.0324505	NA	0.065663	0	0	0	0	0.153537
ENSG00000091732.15	protein_coding	ZC3HC1	659.741	0.114801	0.497795	24.5088	25.3648	25.2504	27.157	21.5721	26.6278
ENSG00000091831.21	protein_coding	ESR1	29.0244	-0.671868	0.0726834	0.84095	0.353254	0.626313	0.269026	0.224495	0.266651
ENSG00000091844.7	protein_coding	RGS17	132.271	0.63419	0.0046025	3.40447	2.98623	2.83846	4.84629	5.18996	3.95185
ENSG00000091879.13	protein_coding	ANGPT2	1.88259	0.0292396	NA	0	0.0106735	0.0894187	0.0104465	0.0445672	0.0468452
ENSG00000091947.9	protein_coding	TMEM101	722.171	0.453591	2.58105e-06	24.5289	24.9882	24.8791	30.2586	31.9459	32.5111
ENSG00000091972.18	protein_coding	CD200	10.7684	-0.0726784	0.913225	0.318861	0.457033	0.382992	0.430573	0.3075	0.206387
ENSG00000091986.15	protein_coding	CCDC80	297.058	1.25077	1.98984e-16	4.61111	4.47271	5.18696	12.6036	10.8704	9.68216
ENSG00000092009.10	protein_coding	CMA1	1.19059	0.00891446	NA	0.20197	0.0634609	0	0.18523	0.0683757	0
ENSG00000092010.14	protein_coding	PSME1	2963.89	-0.535039	8.87436e-27	248.727	243.963	242.774	154.818	157.408	154.516
ENSG00000092020.10	protein_coding	PPP2R3C	217.998	-0.275189	0.242602	12.9457	10.9624	15.7191	9.08605	10.6744	9.88998
ENSG00000092036.17	protein_coding	HAUS4	776.973	-0.0465276	0.788008	35.4212	38.3944	35.301	33.3182	32.1971	31.8814
ENSG00000092051.16	protein_coding	JPH4	4.09462	0.224873	NA	0.106924	0.0161811	0.0584701	0.0792634	0.0674365	0.250454
ENSG00000092054.12	protein_coding	MYH7	1.06379	-0.0095639	NA	0	0.0301281	0	0	0.0163431	0.00917132
ENSG00000092067.5	protein_coding	CEBPE	0	NA	NA	0	0	0	0	0	0
ENSG00000092068.19	protein_coding	SLC7A8	101.688	0.831986	0.000572123	1.88593	1.91935	1.80936	2.70792	3.57301	3.97213
ENSG00000092094.10	protein_coding	OSGEP	363.12	-0.252097	0.115135	13.9	14.1292	15.4607	10.7117	11.1539	11.5752
ENSG00000092096.15	protein_coding	SLC22A17	57.3674	1.11274	0.000242871	1.09606	0.957085	0.564213	2.47547	3.10269	1.43417
ENSG00000092098.16	protein_coding	RNF31	964.615	-0.147117	0.217922	21.0409	19.7932	22.2695	16.3477	17.665	18.4633
ENSG00000092108.20	protein_coding	SCFD1	1364.12	0.046872	0.715897	54.3263	51.3133	51.3058	51.123	49.2212	48.9669
ENSG00000092140.14	protein_coding	G2E3	712.797	-0.271333	0.0143476	18.61	21.2501	19.238	15.6554	14.5631	14.7309
ENSG00000092148.12	protein_coding	HECTD1	2978.32	-0.254587	0.000712571	29.6149	37.0763	32.4958	25.3287	25.8302	25.4167
ENSG00000092199.17	protein_coding	HNRNPC	16555.5	0.0183984	0.766779	729.415	744.618	746.435	706.926	672.176	695.406
ENSG00000092200.12	protein_coding	RPGRIP1	1.45071	-0.16269	NA	0	0.236607	0.110902	0.0238906	0.027283	0
ENSG00000092201.9	protein_coding	SUPT16H	4601.57	-0.138038	0.00387373	63.6282	64.7013	62.7182	52.9652	52.9793	54.1212
ENSG00000092203.13	protein_coding	TOX4	1970.58	0.266828	7.13314e-05	51.8243	52.1064	50.3763	54.3086	59.2056	58.0998
ENSG00000092208.16	protein_coding	GEMIN2	282.117	0.0113854	0.975824	15.9368	25.5487	22.9805	21.1255	19.4465	19.554
ENSG00000092295.11	protein_coding	TGM1	66.9729	0.530573	0.102466	3.84547	2.03133	2.82119	4.71957	3.59584	4.26532
ENSG00000092330.15	protein_coding	TINF2	1075.77	-0.0544233	0.735403	37.203	34.6586	33.23	33.8634	30.2443	28.9266
ENSG00000092345.13	protein_coding	DAZL	0.182462	0.0191917	NA	0	0	0	0	0	0.0268108
ENSG00000092377.13	protein_coding	TBL1Y	0	NA	NA	0	0	0	0	0	0
ENSG00000092421.16	protein_coding	SEMA6A	12.2049	0.349039	0.465328	0.248292	0.18865	0.346581	0.458166	0.463112	0.344306
ENSG00000092439.13	protein_coding	TRPM7	1096.42	-0.0142207	0.938919	10.6532	12.1942	10.6848	9.92984	10.3365	10.3972
ENSG00000092445.11	protein_coding	TYRO3	262.401	0.617743	0.000188827	4.3313	4.46952	4.41146	5.82434	5.97142	7.57302
ENSG00000092470.11	protein_coding	WDR76	326.498	-0.704094	6.96217e-06	11.4296	8.66278	10.8009	5.44483	5.20351	6.27394
ENSG00000092529.23	protein_coding	CAPN3	101.409	-0.0785763	0.853071	5.02366	4.64266	4.57907	4.09809	4.13682	4.03947
ENSG00000092531.9	protein_coding	SNAP23	1028.84	0.0463589	0.802154	50.2697	41.2428	47.0737	46.7954	40.5348	44.3287
ENSG00000092607.13	protein_coding	TBX15	1.4744	0.0824818	NA	0.0453452	0	0	0.0272815	0	0.0691184
ENSG00000092621.11	protein_coding	PHGDH	3047.04	-0.228721	6.54915e-05	108.695	103.574	107.014	83.0912	86.3587	81.3413
ENSG00000092758.15	protein_coding	COL9A3	2.59519	-0.065398	NA	0.325757	0.230839	0.219231	0.348348	0	0.137119
ENSG00000092820.17	protein_coding	EZR	8116.63	-0.327701	1.25643e-18	178.906	177.393	178.252	129.12	129.144	134.284
ENSG00000092841.18	protein_coding	MYL6	16281.4	-0.0850985	0.0213061	1951.85	1938.08	1953.1	1716.59	1655.4	1707.38
ENSG00000092847.11	protein_coding	AGO1	1123.28	-0.194576	0.0370163	9.24175	9.13989	8.54724	7.55915	6.87761	7.18898
ENSG00000092850.11	protein_coding	TEKT2	1.23976	-0.154704	NA	0.140415	0.0345224	0.0777753	0	0.037227	0
ENSG00000092853.13	protein_coding	CLSPN	412.477	-1.20447	5.37052e-24	10.788	9.99687	10.1113	4.07705	3.97061	3.87356
ENSG00000092871.16	protein_coding	RFFL	1118.19	-0.0140756	0.942278	21.1283	24.4414	22.0235	20.8728	21.8342	19.0784
ENSG00000092929.11	protein_coding	UNC13D	103.341	-1.11513	2.5135e-05	3.365	1.7622	3.0805	0.893572	1.24869	0.705756
ENSG00000092931.11	protein_coding	MFSD11	247.072	-0.287514	0.15892	11.3356	9.34537	9.08727	6.79966	7.1295	8.20549
ENSG00000092964.17	protein_coding	DPYSL2	1499.93	0.0495786	0.708044	19.1931	20.3052	19.3553	17.6529	20.0542	18.5375
ENSG00000092969.11	protein_coding	TGFB2	205.931	0.149475	0.586058	3.42524	3.75457	3.38979	3.55934	4.14719	3.21634
ENSG00000092978.10	protein_coding	GPATCH2	537.41	0.197157	0.159716	10.1107	11.097	10.7112	10.5524	11.4188	12.0036
ENSG00000093000.18	protein_coding	NUP50	2609.2	-0.0901717	0.251172	41.879	44.6301	40.3735	35.7689	36.2932	37.8787
ENSG00000093009.9	protein_coding	CDC45	423.523	-0.66333	6.2801e-06	16.7546	22.5229	18.6096	9.6269	12.455	10.951
ENSG00000093010.12	protein_coding	COMT	2251.9	-0.0736951	0.420512	174.656	189.872	191.681	161.547	167.368	158.781
ENSG00000093072.15	protein_coding	CECR1	8.53992	0.309319	0.512979	0.175868	0.0923108	0.105257	0.313804	0.152614	0.158609
ENSG00000093100.13	processed_transcript	XXbac-B461K10.4	9.57661	-0.00700366	0.97726	0.124158	0	0.277504	0.321247	0	0
ENSG00000093134.14	protein_coding	VNN3	0.923936	-0.0403506	NA	0.338788	0	0.0657735	0.0433	0.063247	0
[truncated: 120,331 more rows]
