# Supplementary material for: A genome–wide CRISPR activation screen identifies SCREEM a novel SNAI1 super-enhancer demarcated by eRNAs
Source: Front Mol Biosci. 2023 Feb 27;10:1110445. doi: 10.3389/fmolb.2023.1110445 (PMC10009272; doi:10.3389/fmolb.2023.1110445)
Supplement: Supplementary file 14 [file Table7.XLSX]

## Sheet: Sheet1
gene_id	chromosome	start	end	gene_type	gene_name	baseMean	log2FoldChange	lfcSE	stat	pvalue	padj	SCREEM3-sgRNA1-1.TPM	SCREEM3-sgRNA1-2.TPM	SCREEM3-sgRNA1-3.TPM	NT1-1.TPM	NT1-2.TPM	NT1-3.TPM
ENSG00000026025.14	chr10	17228259	17237593	protein_coding	VIM	9600.17	-2.87432	0.0516735	-55.6246	0	0	96.1741	95.3388	97.9176	11.8803	12.5845	12.298
ENSG00000101255.10	chr20	362835	397559	protein_coding	TRIB3	7667.61	-1.83372	0.0486211	-37.7145	0	0	56.493	53.3761	57.4714	14.9954	14.7798	13.909
ENSG00000115008.5	chr2	112773915	112784590	protein_coding	IL1A	17871.2	-1.88586	0.0399858	-47.1632	0	0	123.429	111.41	118.987	30.5043	29.1206	29.3997
ENSG00000115414.18	chr2	215360440	215436172	protein_coding	FN1	136669	-1.69483	0.0417921	-40.5538	0	0	291.598	272.955	283.94	78.5564	83.6189	81.6396
ENSG00000118503.14	chr6	137867188	137883312	protein_coding	TNFAIP3	5405.19	-2.2854	0.0597995	-38.2177	0	0	29.7078	27.8237	29.536	5.9155	4.98978	5.71302
ENSG00000155066.15	chr2	95274453	95291308	protein_coding	PROM2	4767.77	2.93826	0.0556308	52.8172	0	0	3.23753	2.81198	3.22605	21.6444	22.3742	22.1116
ENSG00000169469.8	chr1	153031202	153032900	protein_coding	SPRR1B	6567.04	3.38114	0.0613744	55.0904	0	0	25.428	27.2135	25.5572	249.664	245.741	262.777
ENSG00000171345.13	chr17	41523617	41528308	protein_coding	KRT19	90106.1	2.09533	0.0413709	50.6473	0	0	302.764	294.668	306.697	1183.91	1200.24	1212.03
ENSG00000171346.14	chr17	41513743	41522529	protein_coding	KRT15	9139.31	3.36781	0.0653249	51.5547	0	0	10.9169	11.814	10.6579	103.125	103.965	113.495
ENSG00000185070.10	chr14	85530144	85654426	protein_coding	FLRT2	2134.51	-2.70622	0.0733834	-36.8779	1.04631e-297	4.32996e-294	8.7645	7.89482	7.87428	1.25977	1.06482	1.16555
ENSG00000166741.7	chr11	114257787	114313285	protein_coding	NNMT	2454.52	-2.71019	0.0741022	-36.5737	7.4979e-293	2.82078e-289	65.7697	65.4484	65.1181	10.3742	8.92332	8.6207
ENSG00000139318.7	chr12	89347232	89353271	protein_coding	DUSP6	3347.15	-2.23551	0.0619661	-36.0763	5.33848e-285	1.84102e-281	19.3707	19.4471	20.439	3.87241	3.81591	4.02853
ENSG00000089356.17	chr19	35115879	35124324	protein_coding	FXYD3	12957.5	1.58683	0.0440358	36.0351	2.36356e-284	7.52393e-281	101.807	95.7337	97.8974	270.803	273.156	281.661
ENSG00000111885.6	chr6	119177209	119349761	protein_coding	MAN1A1	20368.7	-1.53858	0.0449021	-34.2652	2.59425e-257	7.66841e-254	59.2133	57.5158	58.0947	18.2232	18.9857	18.8116
ENSG00000135373.12	chr11	34621093	34661057	protein_coding	EHF	10063.9	1.47916	0.0433995	34.0825	1.34127e-254	3.70039e-251	22.4874	20.008	21.5934	57.1905	54.301	54.6445
ENSG00000148671.13	chr10	86968192	86983934	protein_coding	ADIRF	2322.31	2.07944	0.0615495	33.7849	3.29095e-250	8.51183e-247	18.3741	17.1677	17.87	69.972	70.6716	69.3614
ENSG00000197641.11	chr18	63586989	63604639	protein_coding	SERPINB13	1519.87	2.90028	0.0875593	33.1237	1.35686e-240	3.30299e-237	1.51355	1.82492	1.65011	11.6355	11.2477	11.7372
ENSG00000109321.10	chr4	74445134	74455009	protein_coding	AREG	28679.5	-1.39825	0.0422335	-33.1077	2.30263e-240	5.29389e-237	371.072	359.817	374.402	129.7	128.297	132.32
ENSG00000113739.10	chr5	173314713	173329503	protein_coding	STC2	6854.35	-1.49714	0.0465436	-32.1664	5.21265e-227	1.13534e-223	48.2894	44.4686	46.6066	15.0618	15.6734	15.1953
ENSG00000184292.6	chr1	58575423	58577773	protein_coding	TACSTD2	17700.2	1.66022	0.0519164	31.9788	2.15026e-224	4.44922e-221	43.3213	42.9096	41.2076	121.179	123.177	130.622
ENSG00000117318.8	chr1	23557918	23559794	protein_coding	ID3	4631.4	1.82201	0.0571007	31.9088	2.01869e-223	3.97806e-220	19.7187	18.6653	21.7611	66.8234	65.6073	65.4684
ENSG00000197043.13	chr5	151100712	151157882	protein_coding	ANXA6	1216.31	-2.77004	0.0897948	-30.8486	5.85126e-209	1.10065e-205	10.4005	10.4881	10.2973	1.5416	1.27321	1.43882
ENSG00000147394.18	chrX	152914442	152973480	protein_coding	ZNF185	8815.46	1.39278	0.0451956	30.8168	1.55846e-208	2.80408e-205	10.5854	10.1653	10.2603	25.25	25.3421	25.1774
ENSG00000168743.12	chr4	105894775	106004027	protein_coding	NPNT	960.955	2.97621	0.0968482	30.7307	2.21341e-207	3.81656e-204	0.677396	0.622419	0.581472	4.65974	4.41555	4.68741
ENSG00000048052.21	chr7	18086949	19002416	protein_coding	HDAC9	2338.52	-2.39423	0.0783643	-30.5525	5.23599e-205	8.66724e-202	11.4378	9.84332	10.9921	2.18015	1.85504	1.67467
ENSG00000081277.12	chr1	201283452	201332993	protein_coding	PKP1	58846.9	1.30203	0.0426858	30.5027	2.39851e-204	3.8176e-201	63.8787	60.7745	66.0004	144.319	149.817	143.272
ENSG00000124882.3	chr4	74365143	74388751	protein_coding	EREG	7061.95	-1.65013	0.0543749	-30.3473	2.72859e-202	4.18212e-199	30.6638	26.1232	27.9228	8.5532	7.8012	8.72102
ENSG00000149418.10	chr11	130159562	130210376	protein_coding	ST14	4365.03	1.52966	0.0508229	30.0979	5.16437e-199	7.63276e-196	7.52533	6.67705	6.91099	19.0947	18.906	18.6608
ENSG00000137331.11	chr6	30743199	30744554	protein_coding	IER3	4365.77	-1.67176	0.0556625	-30.034	3.53553e-198	5.0452e-195	61.7203	60.518	59.5855	17.2769	17.7812	18.0775
ENSG00000117472.9	chr1	46175073	46185958	protein_coding	TSPAN1	849.69	3.03258	0.102748	29.5148	1.85851e-191	2.56369e-188	1.62466	1.27867	1.59737	11.8619	11.4069	10.9338
ENSG00000159403.15	chr12	7080209	7092607	protein_coding	C1R	5172.67	-1.70063	0.0587505	-28.9467	3.08548e-184	4.11891e-181	30.1578	28.8228	30.4977	8.51185	7.92555	9.17998
ENSG00000135318.11	chr6	85449584	85495791	protein_coding	NT5E	8192.46	-1.35659	0.0469187	-28.9136	8.05523e-184	1.04172e-180	31.2472	30.434	31.435	11.2595	11.1759	11.4105
ENSG00000086570.12	chr5	151504093	151568944	protein_coding	FAT2	20066.1	1.42333	0.0493522	28.8402	6.72887e-183	8.43821e-180	6.65849	5.89785	6.35585	15.0001	16.6559	15.4898
ENSG00000074181.8	chr19	15159038	15200981	protein_coding	NOTCH3	1514.65	2.83997	0.0985184	28.8268	9.90849e-183	1.20601e-179	0.492457	0.534418	0.667737	3.74392	4.03188	3.51383
ENSG00000012171.18	chr3	50267558	50277546	protein_coding	SEMA3B	3353.69	1.55349	0.0540244	28.7553	7.76847e-182	9.18522e-179	8.07391	7.2987	8.11269	21.7196	21.2621	21.1445
ENSG00000151914.19	chr6	56457987	56954628	protein_coding	DST	83272.4	1.06278	0.0369871	28.7339	1.43993e-181	1.65524e-178	85.5132	75.1325	80.918	157.309	155.776	155.96
ENSG00000106211.8	chr7	76302544	76304295	protein_coding	HSPB1	26478.7	1.42483	0.0495943	28.7298	1.61991e-181	1.81181e-178	249.453	251.954	271.031	648.173	654.4	628.768
ENSG00000124216.3	chr20	49982999	49988886	protein_coding	SNAI1	3117.67	-10.139	0.354283	-28.6183	3.97649e-180	4.33051e-177	38.2875	36.0135	39.3339	0.00981367	0.0487178	0.0397858
ENSG00000272398.5	chr6	106969831	106975627	protein_coding	CD24	21575.8	1.27688	0.0447457	28.5364	4.14069e-179	4.39369e-176	59.764	59.5307	59.6685	135.191	133.333	135.259
ENSG00000112378.11	chr6	138088505	138107511	protein_coding	PERP	76979.7	1.13972	0.0402396	28.3233	1.78479e-176	1.8465e-173	101.379	96.5621	98.6631	199.159	205.091	203.897
ENSG00000241978.9	chr9	110048598	110172512	protein_coding	AKAP2	17111.2	-1.21012	0.0427649	-28.297	3.76116e-176	3.79629e-173	42.1112	40.6129	42.8699	16.7576	16.8874	16.8793
ENSG00000137699.16	chr11	120111275	120185529	protein_coding	TRIM29	36659.6	1.28718	0.0457332	28.1453	2.73514e-174	2.69496e-171	80.6687	81.0234	83.5822	184.215	188.57	184.636
ENSG00000186081.11	chr12	52514575	52520687	protein_coding	KRT5	457947	1.20197	0.0427235	28.1336	3.80563e-174	3.66252e-171	1168.42	1138.84	1179.66	2427.57	2496.06	2543.13
ENSG00000107731.12	chr10	71212570	71302864	protein_coding	UNC5B	6874.27	1.4187	0.0506852	27.9905	2.12168e-172	1.99549e-169	5.14786	5.06797	5.29298	12.7784	13.2588	12.5561
ENSG00000113140.10	chr5	151661096	151687165	protein_coding	SPARC	1649.18	-2.18381	0.0782692	-27.9013	2.57187e-171	2.36515e-168	14.5963	13.7726	13.4852	2.63767	2.85863	3.09864
ENSG00000125848.9	chr20	14322988	14337616	protein_coding	FLRT3	17181.1	1.09384	0.0393093	27.8264	2.07819e-170	1.8696e-167	32.4488	30.1103	31.9789	62.7364	62.6631	62.303
ENSG00000185950.8	chr13	109752698	109786568	protein_coding	IRS2	9938.27	-1.36195	0.048976	-27.8086	3.41702e-170	3.00865e-167	22.0257	20.9768	22.2804	7.56502	8.17277	7.89833
ENSG00000121858.10	chr3	172505508	172523507	protein_coding	TNFSF10	1001.23	2.56031	0.0930288	27.5217	9.66767e-167	8.33494e-164	1.96073	1.4814	1.74157	9.66577	9.78516	8.92764
ENSG00000138685.12	chr4	122826708	122898236	protein_coding	FGF2	689.394	-3.18183	0.117224	-27.1431	3.05393e-162	2.5792e-159	2.11101	1.99381	1.91208	0.189266	0.189178	0.240166
ENSG00000145824.12	chr5	135570679	135579279	protein_coding	CXCL14	639.496	3.1657	0.117098	27.0346	5.79531e-161	4.79654e-158	0.727058	0.798406	0.700761	6.10792	6.08668	6.32742
ENSG00000185585.19	chr9	124777158	124814885	protein_coding	OLFML2A	1829.08	1.81266	0.0675533	26.833	1.33257e-158	1.08129e-155	1.26922	1.20083	1.19251	4.02906	4.07007	3.86451
ENSG00000169435.13	chr4	73571550	73620631	protein_coding	RASSF6	2873.78	1.54922	0.0579904	26.7151	3.14353e-157	2.5017e-154	3.03711	2.95824	2.90981	8.15616	8.01955	8.06544
ENSG00000163701.18	chr3	9902612	9916402	protein_coding	IL17RE	637.739	3.5706	0.134275	26.5917	8.47535e-156	6.61765e-153	0.753753	0.906231	0.753766	9.82486	8.65958	8.01696
ENSG00000122641.10	chr7	41667168	41705834	protein_coding	INHBA	2511.33	-1.67875	0.0632215	-26.5534	2.3445e-155	1.79671e-152	8.52942	7.32379	7.47854	2.24217	2.27092	2.26055
ENSG00000135069.13	chr9	78297143	78330093	protein_coding	PSAT1	8740.24	-1.22735	0.0463127	-26.5013	9.37018e-155	7.01005e-152	51.8024	49.8554	51.5744	19.9485	20.3723	20.5923
ENSG00000156453.13	chr5	141853111	141879246	protein_coding	PCDH1	807.026	2.57437	0.0971431	26.5008	9.48609e-155	7.01005e-152	0.608988	0.616621	0.621514	3.38907	3.41484	3.42719
ENSG00000205420.10	chr12	52487174	52493257	protein_coding	KRT6A	139834	0.995073	0.0377145	26.3844	2.07029e-153	1.50307e-150	478.059	455.651	479.831	885.904	869.181	866.933
ENSG00000151012.13	chr4	138164097	138242349	protein_coding	SLC7A11	8304.56	-1.16475	0.0442167	-26.3417	6.38247e-153	4.55389e-150	11.9083	10.8822	11.1624	4.73855	4.62561	4.7208
ENSG00000044574.7	chr9	125234853	125241330	protein_coding	HSPA5	45491.2	-1.09933	0.041878	-26.2509	6.98219e-152	4.89735e-149	136.584	132.428	134.697	57.5846	58.6589	59.1494
ENSG00000181104.6	chr5	76716043	76735781	protein_coding	F2R	2308.34	-1.88142	0.0721188	-26.0878	5.02102e-150	3.46308e-147	8.97507	9.4244	9.53834	2.44736	2.41942	2.19744
ENSG00000043039.6	chr11	129375940	129452279	protein_coding	BARX2	703.735	2.79201	0.107177	26.0506	1.32451e-149	8.98558e-147	0.965877	1.01909	0.927432	6.08871	6.36121	6.27407
ENSG00000047936.10	chr6	117288300	117425855	protein_coding	ROS1	831.961	-3.05178	0.119293	-25.5823	2.4033e-144	1.60412e-141	1.98942	1.53191	1.79823	0.232777	0.207996	0.155657
ENSG00000139289.13	chr12	76025447	76033932	protein_coding	PHLDA1	7785.13	-1.29249	0.0507871	-25.4492	7.21407e-143	4.73873e-140	17.2034	16.0758	16.819	6.0093	6.50435	6.51638
ENSG00000108352.11	chr17	40177010	40195656	protein_coding	RAPGEFL1	1653.95	1.98029	0.0778323	25.443	8.42978e-143	5.45077e-140	3.31471	2.693	3.52915	11.8214	11.6976	11.4731
ENSG00000138829.11	chr5	128257909	128659185	protein_coding	FBN2	5431.48	-1.39524	0.0550694	-25.3361	1.27861e-141	8.14043e-139	8.27676	7.10827	8.03034	2.64366	2.89885	2.73248
ENSG00000143126.7	chr1	109250019	109275750	protein_coding	CELSR2	7023.11	1.37347	0.0542784	25.3042	2.86955e-141	1.79925e-138	4.42508	3.75505	4.07047	9.53101	10.3955	9.56213
ENSG00000132698.14	chr1	156061160	156070514	protein_coding	RAB25	1159.66	1.9813	0.0783781	25.2788	5.4674e-141	3.37698e-138	5.56456	5.01477	5.48892	19.8034	19.8181	19.3928
ENSG00000237289.9	chr15	43593054	43604901	protein_coding	CKMT1B	2454.56	1.48052	0.0588584	25.1539	1.28257e-139	7.80537e-137	9.42922	8.81419	9.00246	23.6134	23.8389	23.2784
ENSG00000136155.16	chr13	77535674	77645263	protein_coding	SCEL	2180.2	1.65366	0.0658304	25.12	3.00999e-139	1.80525e-136	3.51783	3.24576	3.59295	9.65702	10.3914	10.2703
ENSG00000165949.12	chr14	94104836	94116698	protein_coding	IFI27	7514.47	1.1646	0.0463864	25.1066	4.21801e-139	2.49363e-136	128.022	116.328	129.512	259.579	264.469	255.448
ENSG00000081041.8	chr4	74097035	74099293	protein_coding	CXCL2	1266.5	-2.07336	0.0826406	-25.0889	6.56922e-139	3.82893e-136	22.4417	20.7375	20.893	4.48263	4.49916	5.17969
ENSG00000186847.5	chr17	41582279	41586921	protein_coding	KRT14	18820.3	1.27078	0.0511046	24.8663	1.72299e-136	9.90315e-134	69.5986	70.0718	74.8972	155.738	163.901	162.417
ENSG00000010278.12	chr12	6199715	6238271	protein_coding	CD9	8144.64	1.07212	0.0432568	24.7851	1.29836e-135	7.36026e-133	51.2601	47.1444	49.5238	98.0906	96.4628	94.7399
ENSG00000106258.13	chr7	99648194	99679998	protein_coding	CYP3A5	912.252	2.20443	0.0891768	24.7197	6.56437e-135	3.67099e-132	2.24301	1.87248	2.12074	9.19413	8.55278	8.96383
ENSG00000118523.5	chr6	131948176	131951373	protein_coding	CTGF	2199.79	-1.54833	0.0631742	-24.5089	1.18786e-132	6.55428e-130	14.7622	14.3786	14.2808	4.59444	4.60274	4.62183
ENSG00000163472.18	chr1	156282935	156293185	protein_coding	TMEM79	1378	1.8626	0.0764778	24.3547	5.16447e-131	2.81212e-128	2.96165	2.46293	2.89466	9.46125	9.65408	9.02754
ENSG00000186832.8	chr17	41609778	41615899	protein_coding	KRT16	1288.53	1.97015	0.0817272	24.1065	2.13833e-128	1.14923e-125	3.59282	3.25947	3.87407	12.4709	13.5398	13.1233
ENSG00000112379.8	chr6	138161921	138344663	protein_coding	ARFGEF3	743.651	2.79197	0.116871	23.8892	3.96665e-126	2.10451e-123	0.101116	0.0856011	0.126975	0.640743	0.711088	0.677754
ENSG00000228951.1	chr10	5616862	5618161	lincRNA	RP11-336A10.4	533.951	2.90659	0.121768	23.8699	6.29558e-126	3.29785e-123	2.70911	2.513	2.47807	19.1423	17.4921	17.0126
ENSG00000092964.17	chr8	26514022	26658178	protein_coding	DPYSL2	8041.4	-1.24007	0.0521173	-23.7937	3.87709e-125	2.00557e-122	22.6188	21.685	22.2278	8.45745	8.49977	9.25779
ENSG00000143845.14	chr1	204131062	204152003	protein_coding	ETNK2	2403.77	1.48185	0.0624104	23.7436	1.28082e-124	6.54375e-122	6.15686	5.89237	5.74814	15.8897	15.492	14.848
ENSG00000038427.15	chr5	83471465	83582303	protein_coding	VCAN	904.24	-2.34504	0.0989476	-23.6998	3.62239e-124	1.82811e-121	1.66866	1.71869	1.73426	0.299498	0.288705	0.354864
ENSG00000125740.13	chr19	45467995	45475179	protein_coding	FOSB	11284.7	-1.0968	0.0464857	-23.5942	4.41539e-123	2.20147e-120	58.5517	52.8988	56.3455	25.8159	23.8058	23.3336
ENSG00000173801.16	chr17	41754604	41786931	protein_coding	JUP	28948.9	0.971824	0.0413003	23.5307	1.97909e-122	9.7501e-120	70.8927	68.2575	70.9265	126.632	129.654	127.18
ENSG00000175040.5	chr3	143119331	143124014	protein_coding	CHST2	8448.08	-1.13618	0.0484336	-23.4586	1.08013e-121	5.25871e-119	28.6072	28.3272	29.1105	12.2139	12.3364	11.9001
ENSG00000134215.15	chr1	107571160	107965144	protein_coding	VAV3	1563.99	1.79271	0.076641	23.3911	5.26849e-121	2.53519e-118	3.11042	2.72415	2.98346	9.69694	8.68518	10.0279
ENSG00000163694.14	chr4	40423267	40630875	protein_coding	RBM47	1445.55	1.72755	0.0738567	23.3905	5.33573e-121	2.53803e-118	1.79649	1.52043	1.71825	5.0671	5.34578	5.08692
ENSG00000068078.17	chr4	1793307	1808872	protein_coding	FGFR3	1016.41	2.36482	0.10218	23.1435	1.68914e-118	7.94336e-116	1.08728	1.04677	1.39155	5.90249	5.80003	5.21328
ENSG00000183723.12	chr16	66614750	66696707	protein_coding	CMTM4	8100.55	1.07316	0.0464539	23.1017	4.45364e-118	2.07084e-115	10.3057	9.46941	9.72719	18.8825	19.0879	19.7567
ENSG00000106105.13	chr7	30594681	30634033	protein_coding	GARS	11579.8	-1.03973	0.0450226	-23.0935	5.38271e-118	2.47503e-115	71.2031	66.1216	67.4938	30.2562	30.6111	31.8133
ENSG00000121552.3	chr3	122325244	122341972	protein_coding	CSTA	10773.2	1.21973	0.052876	23.0677	9.7626e-118	4.43962e-115	103.336	102.516	106.381	215.543	225.338	236.004
ENSG00000100219.16	chr22	28794555	28800597	protein_coding	XBP1	6898.92	-1.11215	0.0483295	-23.0119	3.54389e-117	1.59409e-114	51.3203	49.2958	51.0426	22.4682	20.909	21.906
ENSG00000071242.11	chr6	166409364	166906451	protein_coding	RPS6KA2	4325.62	-1.53148	0.0665678	-23.0064	4.02226e-117	1.78982e-114	13.0283	12.2609	13.7122	4.38647	4.45266	3.72134
ENSG00000070731.10	chr17	76565379	76586956	protein_coding	ST6GALNAC2	5542.12	1.2541	0.0547768	22.8947	5.25057e-116	2.31154e-113	22.8993	22.3894	23.2694	54.1776	49.1723	48.8696
ENSG00000176092.13	chr1	26321859	26354130	protein_coding	AIM1L	2797.95	1.45346	0.0635076	22.8864	6.34161e-116	2.76247e-113	6.81499	6.43035	6.29766	16.8295	15.6541	17.2955
ENSG00000152518.7	chr2	43222402	43226609	protein_coding	ZFP36L2	14932.5	-1.02702	0.0450608	-22.7919	5.51897e-115	2.37908e-112	66.2387	62.1186	64.9838	28.3356	29.9057	30.0281
ENSG00000164687.10	chr8	81280363	81284777	protein_coding	FABP5	4419.69	1.36929	0.0601145	22.778	7.57902e-115	3.23343e-112	38.0205	36.5951	36.1339	83.9056	88.2952	93.9522
ENSG00000137975.7	chr1	86424086	86456558	protein_coding	CLCA2	10306.2	1.05556	0.0463745	22.7616	1.10051e-114	4.6472e-112	14.7288	14.1209	14.2715	27.5887	27.1859	28.6262
ENSG00000156711.16	chr6	36127809	36144524	protein_coding	MAPK13	3978.7	1.14022	0.050345	22.6482	1.45417e-113	6.07859e-111	8.51679	7.69964	8.10012	16.6061	16.5606	16.6712
ENSG00000115112.7	chr2	121216587	121285207	protein_coding	TFCP2L1	10213	0.982026	0.0433835	22.6359	1.92e-113	7.94556e-111	6.69024	6.12496	6.3535	11.5861	11.932	11.6951
NONHSAG064758.1	chr12	52519495	52520435	NA	NA	1305.49	1.85266	0.0818778	22.6271	2.34295e-113	9.59983e-111	8.22221	6.28596	7.0914	24.6059	24.761	23.1238
ENSG00000083307.10	chr8	101492432	101669726	protein_coding	GRHL2	4767.32	1.14232	0.0506419	22.5567	1.15305e-112	4.67809e-110	6.30058	5.81907	6.18026	12.3338	12.3125	12.9291
ENSG00000120738.7	chr5	138465490	138469315	protein_coding	EGR1	70285.8	-1.07153	0.0475934	-22.5142	3.01238e-112	1.2103e-109	301.046	294.3	293.423	126.468	130.048	137.161
ENSG00000147676.13	chr8	119165034	119245673	protein_coding	MAL2	3340	1.35568	0.0603574	22.4609	1.0023e-111	3.98827e-109	6.53013	6.75386	6.63117	15.7074	15.5593	16.17
ENSG00000166147.13	chr15	48408306	48645849	protein_coding	FBN1	2451.76	-1.83876	0.0824291	-22.3072	3.14412e-110	1.23917e-107	3.84711	3.66706	3.56794	0.849555	1.10346	0.936847
ENSG00000103044.10	chr16	69105564	69118719	protein_coding	HAS3	978.884	1.98288	0.089024	22.2735	6.67344e-110	2.60535e-107	1.25713	1.35586	1.36751	5.07798	4.82872	4.72051
ENSG00000136059.14	chr3	37988059	38007188	protein_coding	VILL	574.083	2.77289	0.125081	22.1687	6.88812e-109	2.66403e-106	0.750032	0.659867	0.644958	3.88526	4.78594	4.38636
ENSG00000165548.10	chr14	77116568	77259495	protein_coding	TMEM63C	1706.98	1.51811	0.0685278	22.1532	9.71281e-109	3.72172e-106	3.08087	3.03523	3.08075	8.38163	8.27066	7.84537
ENSG00000140941.12	chr16	87383995	87404779	protein_coding	MAP1LC3B	11257.6	-0.998862	0.0452792	-22.0601	7.64574e-108	2.90279e-105	66.1494	62.7076	64.2213	29.8972	29.0873	30.916
ENSG00000055163.19	chr5	157266079	157395595	protein_coding	CYFIP2	3786.86	1.24784	0.0567459	21.9899	3.59462e-107	1.35233e-104	6.02466	4.96489	5.61691	12.2448	12.5257	11.8691
ENSG00000065911.11	chr2	74198562	74217565	protein_coding	MTHFD2	8056.04	-1.13947	0.0518531	-21.975	5.0009e-107	1.86444e-104	46.8103	45.2334	47.3628	18.6672	19.9537	20.2824
ENSG00000198959.11	chr20	38127387	38166578	protein_coding	TGM2	881.993	-2.03343	0.0931687	-21.8252	1.337e-105	4.94009e-103	3.62652	3.58079	3.52208	0.758278	0.847316	0.841672
ENSG00000104267.9	chr8	85463852	85481493	protein_coding	CA2	1947.46	1.52773	0.0702149	21.7579	5.81957e-105	2.13125e-102	7.17473	7.34854	7.01153	18.6302	19.2268	19.8932
ENSG00000134762.16	chr18	30990008	31042815	protein_coding	DSC3	29899.2	0.96608	0.0444399	21.739	8.77925e-105	3.18694e-102	28.5229	27.8613	27.3385	50.486	50.2285	51.5445
ENSG00000184575.11	chr12	64404350	64451127	protein_coding	XPOT	17225.7	-1.07475	0.0496039	-21.6667	4.23138e-104	1.52267e-101	46.03	46.0798	44.1253	20.5248	19.4674	20.2501
ENSG00000142227.10	chr19	48321509	48330553	protein_coding	EMP3	809.276	-2.19122	0.101515	-21.5851	2.48058e-103	8.84945e-101	22.4659	20.7448	23.1913	3.93701	4.74163	4.87673
ENSG00000131711.14	chr5	72107234	72209570	protein_coding	MAP1B	1393.01	-1.77296	0.0822876	-21.5459	5.78241e-103	2.04524e-100	1.71426	1.66079	1.56483	0.413177	0.459071	0.474382
ENSG00000149573.8	chr11	118253403	118264536	protein_coding	MPZL2	3878.35	1.1764	0.054968	21.4015	1.29413e-101	4.53857e-99	11.3986	10.9979	12.0145	23.7974	24.0628	24.5003
ENSG00000136689.18	chr2	113107214	113134016	protein_coding	IL1RN	1538.94	1.70084	0.0796059	21.3658	2.78233e-101	9.67573e-99	4.11406	4.03489	4.07211	11.3183	12.9503	12.6987
ENSG00000072210.18	chr17	19648136	19677598	protein_coding	ALDH3A2	13903.9	0.948551	0.0446869	21.2266	5.42327e-100	1.87026e-97	37.1603	36.2584	36.9248	67.538	66.5496	64.1437
ENSG00000173848.18	chr10	5412551	5458463	protein_coding	NET1	7216.39	1.07203	0.0508434	21.085	1.09162e-98	3.73343e-96	21.2916	17.6672	18.9415	38.0701	36.8125	38.1732
ENSG00000173166.17	chr2	203394345	203535410	protein_coding	RAPH1	10177.7	-1.12412	0.0533306	-21.0782	1.25959e-98	4.2726e-96	18.5912	16.7286	15.8937	7.30652	7.22033	7.32228
ENSG00000082074.15	chr5	39105236	39274528	protein_coding	FYB	1078.99	1.69273	0.0804088	21.0516	2.21212e-98	7.4426e-96	2.11293	1.98014	2.12652	6.25611	6.0784	6.37006
ENSG00000139211.6	chr12	47075707	47079951	protein_coding	AMIGO2	863.563	-1.89892	0.0905755	-20.965	1.36822e-97	4.5662e-95	4.1733	3.8236	4.12377	0.940895	1.02298	1.06258
ENSG00000260846.2	chr16	35335277	35336889	unprocessed_pseudogene	FRG2HP	321.187	3.49157	0.167081	20.8975	5.64189e-97	1.86783e-94	0.710808	0.627717	0.838797	7.30225	7.65954	7.90896
ENSG00000090861.15	chr16	70252295	70289543	protein_coding	AARS	13774	-0.868632	0.041596	-20.8826	7.7069e-97	2.53123e-94	52.7827	48.8503	50.4308	25.5374	25.807	26.1257
ENSG00000163430.10	chr3	120392293	120451253	protein_coding	FSTL1	7743.33	-1.06884	0.0513887	-20.7991	4.41094e-96	1.43731e-93	28.2863	27.9431	28.3526	12.9615	11.8724	12.705
ENSG00000152056.16	chr2	223751686	223838027	protein_coding	AP1S3	2955.33	1.16491	0.056159	20.743	1.41657e-95	4.57985e-93	15.5795	14.8625	15.2619	31.6062	31.2987	32.4183
ENSG00000142910.15	chr1	31576485	31587686	protein_coding	TINAGL1	4983.18	1.00328	0.0485766	20.6536	9.06848e-95	2.90915e-92	18.28	17.2845	18.1036	33.8156	33.649	32.6146
ENSG00000078098.13	chr2	162170684	162245151	protein_coding	FAP	682.195	-2.14261	0.103926	-20.6166	1.9472e-94	6.19854e-92	6.01561	5.30313	6.17537	1.32117	1.1169	1.24158
ENSG00000150054.18	chr10	28050993	28334486	protein_coding	MPP7	2086.16	1.54058	0.0747538	20.6087	2.29194e-94	7.24024e-92	2.34846	1.95106	1.94459	6.04632	5.2526	5.57394
ENSG00000166598.13	chr12	103930107	103953645	protein_coding	HSP90B1	45694.2	-0.897567	0.0436028	-20.5851	3.73578e-94	1.1712e-91	200.077	189.696	193.627	94.282	96.5269	100.585
ENSG00000124575.6	chr6	26234268	26234933	protein_coding	HIST1H1D	3176.62	-1.15502	0.056193	-20.5545	7.0133e-94	2.18219e-91	90.5684	83.0861	90.3328	35.7401	38.0955	36.4651
ENSG00000165124.17	chr9	110365251	110579880	protein_coding	SVEP1	1939.36	-1.41046	0.0687896	-20.5039	1.98611e-93	6.13366e-91	2.4277	2.05798	2.39433	0.77127	0.803655	0.831555
ENSG00000133135.13	chrX	106693794	106796993	protein_coding	RNF128	548.982	2.28091	0.111321	20.4895	2.67127e-93	8.18852e-91	0.693686	0.632082	0.725234	3.09907	3.01722	3.16224
ENSG00000105835.11	chr7	106248285	106286326	protein_coding	NAMPT	10654.2	-0.947192	0.0463116	-20.4526	5.69959e-93	1.73431e-90	50.7727	46.6383	50.5402	25.1675	23.1947	23.0173
ENSG00000196730.12	chr9	87497228	87708633	protein_coding	DAPK1	2055.39	-1.39619	0.0683515	-20.4267	9.6871e-93	2.92614e-90	7.94344	6.62222	7.41684	2.46067	2.60537	2.69869
ENSG00000130508.10	chr2	1631887	1744852	protein_coding	PXDN	7055.92	-0.974137	0.0477757	-20.3898	2.0595e-92	6.17595e-90	17.6405	16.4882	18.3388	8.43561	8.25511	8.15471
ENSG00000003989.16	chr8	17497088	17570573	protein_coding	SLC7A2	1437.84	-1.56083	0.0767493	-20.3367	6.08544e-92	1.81175e-89	2.56692	2.35726	2.59985	0.82957	0.71566	0.826201
ENSG00000211445.11	chr5	151020438	151028993	protein_coding	GPX3	2949.9	1.32908	0.0654379	20.3105	1.03798e-91	3.06821e-89	14.129	12.9166	15.8752	34.1135	33.3858	32.8102
ENSG00000087074.7	chr19	48872392	48876057	protein_coding	PPP1R15A	13535	-0.954432	0.0470046	-20.3051	1.15936e-91	3.40269e-89	82.162	79.573	77.6557	37.7474	38.6258	38.6306
ENSG00000182326.14	chr12	6988259	7071032	protein_coding	C1S	1597.83	-1.51978	0.0749781	-20.2696	2.38461e-91	6.94946e-89	11.5317	9.50105	10.4696	3.22427	3.40615	3.57319
ENSG00000197077.13	chr22	24952730	25197448	protein_coding	KIAA1671	10161.1	1.00874	0.0498291	20.2439	4.01952e-91	1.16321e-88	6.55176	5.79423	6.20218	11.1383	12.1891	11.3664
ENSG00000152661.7	chr6	121435692	121449727	protein_coding	GJA1	7325.49	1.035	0.0511477	20.2355	4.76694e-91	1.36993e-88	14.0568	13.2919	13.574	24.8028	26.4825	26.7259
ENSG00000075275.16	chr22	46360834	46537170	protein_coding	CELSR1	7974.84	0.957524	0.0473699	20.2138	7.40656e-91	2.11383e-88	5.95382	5.78836	6.11705	10.685	10.9355	10.6604
ENSG00000139174.10	chr12	42456754	42590355	protein_coding	PRICKLE1	100474	-0.73168	0.0362527	-20.1828	1.38687e-90	3.93101e-88	304.476	273.474	294.76	166.587	160.337	161.759
ENSG00000233695.2	chr13	113815630	113845744	antisense	GAS6-AS1	1932.07	1.28067	0.0636288	20.1272	4.26784e-90	1.20147e-87	1.51879	1.34349	1.4641	3.36184	3.25721	3.15659
ENSG00000099204.18	chr10	114431113	114685003	protein_coding	ABLIM1	13711.5	0.936942	0.0465562	20.125	4.45954e-90	1.24695e-87	17.0607	16.9395	17.493	30.3718	31.1641	30.2412
ENSG00000115602.16	chr2	102311502	102352037	protein_coding	IL1RL1	511.961	-2.80316	0.14077	-19.913	3.13703e-88	8.71274e-86	5.00626	4.05361	4.08338	0.687088	0.443574	0.629303
ENSG00000188559.13	chr20	20389552	20712488	protein_coding	RALGAPA2	5237.13	1.14305	0.0577677	19.7871	3.84484e-87	1.06074e-84	4.34522	3.88623	3.71746	7.94781	8.31187	8.26239
ENSG00000154734.14	chr21	26835747	26845409	protein_coding	ADAMTS1	16998.8	-0.82511	0.0417105	-19.7818	4.26976e-87	1.17017e-84	50.5522	47.4883	51.2082	26.8684	25.5419	25.9674
ENSG00000183876.8	chr5	150296343	150339307	protein_coding	ARSI	1572.79	1.3705	0.0696377	19.6804	3.17286e-86	8.63833e-84	2.85248	2.73558	2.9704	6.97033	6.97237	6.65132
ENSG00000160796.16	chr3	46979683	47009703	protein_coding	NBEAL2	3350.74	1.2892	0.0655459	19.6687	4.00092e-86	1.08216e-83	5.32754	5.16162	5.38171	11.9423	13.0181	11.1446
ENSG00000083799.17	chr16	50742050	50801935	protein_coding	CYLD	6711.75	-0.8989	0.045721	-19.6606	4.69574e-86	1.26184e-83	22.0882	19.9382	21.302	10.5154	10.3024	10.7631
NONHSAG020263.2	chr16	87841572	87854344	NA	NA	6727.76	1.05653	0.0537743	19.6474	6.08537e-86	1.62472e-83	4.46822	3.70587	4.40313	8.31329	8.1966	7.79689
ENSG00000112096.16	chr6	159669057	159762529	protein_coding	SOD2	8565.06	-0.985096	0.0501541	-19.6414	6.84949e-86	1.817e-83	42.02	39.8	40.6013	18.7905	18.5458	20.2112
ENSG00000179242.15	chr20	61252426	61940617	protein_coding	CDH4	1854.52	-1.89129	0.0963189	-19.6357	7.65477e-86	2.01769e-83	5.13029	4.83092	4.79853	1.01357	1.44427	1.25541
ENSG00000143162.7	chr1	167529677	167553767	protein_coding	CREG1	10617.8	0.904271	0.0461409	19.598	1.60674e-85	4.20833e-83	37.4073	36.0197	36.1112	62.3299	64.0225	64.429
ENSG00000144063.3	chr2	110083870	110116566	protein_coding	MALL	486.552	2.94841	0.150621	19.575	2.52734e-85	6.57791e-83	0.294643	0.338655	0.49211	2.49927	2.69642	2.86793
ENSG00000070669.16	chr7	97852118	97872542	protein_coding	ASNS	6159.23	-0.947111	0.048638	-19.4726	1.87333e-84	4.84525e-82	42.2656	40.6915	41.6435	19.7212	20.3982	20.029
ENSG00000165891.15	chr12	77021247	77065580	protein_coding	E2F7	4004.67	-1.20477	0.062038	-19.4199	5.23823e-84	1.34642e-81	14.9983	13.4861	13.9749	5.47235	5.4324	6.22782
ENSG00000176771.15	chr2	132671799	133568463	protein_coding	NCKAP5	489.334	2.77151	0.14276	19.4137	5.90622e-84	1.50875e-81	0.219741	0.211533	0.219336	1.56115	1.4986	1.08674
ENSG00000153246.12	chr2	159932006	160062610	protein_coding	PLA2R1	3165.75	-1.04601	0.0540863	-19.3396	2.4949e-83	6.33413e-81	5.90957	5.63359	5.81743	2.651	2.60507	2.56588
ENSG00000276600.4	chr1	205976740	206003461	protein_coding	RAB7B	3046.36	1.12304	0.0580843	19.3346	2.74814e-83	6.93453e-81	7.35577	7.03479	7.65915	14.8622	15.3693	14.4643
ENSG00000102287.17	chrX	151953124	151974680	protein_coding	GABRE	5866.68	0.977456	0.0506297	19.306	4.7851e-83	1.20013e-80	15.9041	15.0831	14.9396	28.8917	28.2859	26.9437
ENSG00000196209.12	chr20	1470741	1491587	protein_coding	SIRPB2	1931.64	1.35476	0.0702088	19.2962	5.77851e-83	1.44056e-80	7.0788	6.16132	6.41831	16.7023	15.4989	14.5299
ENSG00000185022.11	chr22	38200767	38216511	protein_coding	MAFF	1021.5	-1.69096	0.0876848	-19.2846	7.23842e-83	1.7937e-80	6.79849	6.77415	6.23789	1.87071	1.86964	1.9658
ENSG00000013588.6	chr12	12890782	12917937	protein_coding	GPRC5A	17204.9	0.76241	0.0396436	19.2316	2.01252e-82	4.95739e-80	31.5932	28.36	29.6367	47.8532	46.8821	46.5791
ENSG00000198074.9	chr7	134527592	134541408	protein_coding	AKR1B10	386.042	2.62125	0.136501	19.2031	3.48434e-82	8.53211e-80	0.784633	0.637826	0.789073	4.21106	4.42973	4.01455
ENSG00000167107.12	chr17	50426158	50474845	protein_coding	ACSF2	3755.34	1.06123	0.0552834	19.1963	3.97696e-82	9.6811e-80	23.2326	20.8197	22.6369	42.1657	45.1537	42.1007
ENSG00000008517.16	chr16	3065297	3082192	protein_coding	IL32	364.795	-2.94165	0.154179	-19.0795	3.74106e-81	9.05359e-79	8.18059	7.71836	6.95141	0.795808	1.10782	0.885922
ENSG00000166986.13	chr12	57475445	57517569	protein_coding	MARS	10365.9	-0.853423	0.0447517	-19.0702	4.46592e-81	1.0745e-78	74.6695	68.2758	70.6846	37.8163	35.1303	37.0252
ENSG00000143061.17	chr1	116574399	116667755	protein_coding	IGSF3	2585.05	1.15589	0.0606188	19.0682	4.63594e-81	1.10895e-78	1.88225	1.8773	1.86681	3.82949	3.92662	3.91008
ENSG00000054654.15	chr14	63852983	64226433	protein_coding	SYNE2	6932.9	1.10816	0.0582384	19.028	9.99562e-81	2.37729e-78	3.91846	3.05366	3.62106	7.30578	6.82016	7.06815
ENSG00000128591.15	chr7	128830377	128859274	protein_coding	FLNC	488.095	-2.2612	0.118855	-19.0248	1.06221e-80	2.51184e-78	0.805213	0.796862	0.869692	0.153195	0.162235	0.165285
ENSG00000149428.18	chr11	119044189	119057202	protein_coding	HYOU1	10954.4	-0.935238	0.0495132	-18.8887	1.4135e-79	3.32357e-77	34.5886	33.7993	35.0043	16.4743	17.5665	16.2959
ENSG00000049283.17	chr17	50532543	50543750	protein_coding	EPN3	959.379	1.74185	0.0931381	18.7018	4.78606e-78	1.11899e-75	3.18027	3.2129	3.02199	9.77968	8.98478	10.4927
ENSG00000179218.13	chr19	12938578	12944489	protein_coding	CALR	47858.1	-0.770748	0.0412455	-18.6868	6.33532e-78	1.47289e-75	314.352	301.142	308.083	164.627	169.404	169.749
ENSG00000223572.9	chr15	43692886	43699222	protein_coding	CKMT1A	2178.22	1.33626	0.0719829	18.5636	6.33597e-77	1.46481e-74	9.04133	9.63675	10.0817	22.9729	23.296	21.3931
NONHSAG044956.3	chr6	137820625	137868233	NA	NA	548.453	-2.16113	0.116494	-18.5515	7.93459e-77	1.82421e-74	3.1376	2.9725	2.90496	0.708269	0.61563	0.545522
ENSG00000197070.13	chr9	137605654	137615360	protein_coding	ARRDC1	3803.05	0.957831	0.0516832	18.5327	1.1243e-76	2.57055e-74	22.2452	20.2199	20.6115	38.7287	37.7301	37.4641
ENSG00000179094.14	chr17	8140472	8156506	protein_coding	PER1	10124.9	-0.936892	0.0506285	-18.5052	1.87392e-76	4.2609e-74	84.4455	70.092	80.2194	39.8874	36.8332	37.1782
ENSG00000164111.14	chr4	121667955	121697113	protein_coding	ANXA5	13015.7	-0.853858	0.0461442	-18.5041	1.91223e-76	4.32425e-74	99.0621	94.1544	96.3232	48.1227	51.3027	49.6572
ENSG00000175197.11	chr12	57516588	57520517	protein_coding	DDIT3	1675.5	-1.30342	0.0704802	-18.4935	2.33029e-76	5.24099e-74	29.4193	26.8739	28.5417	10.8353	11.2924	9.85935
ENSG00000138821.12	chr4	102251041	102431258	protein_coding	SLC39A8	935.365	-1.69856	0.0920717	-18.4482	5.39263e-76	1.20629e-73	4.82504	3.70275	4.16711	1.20715	1.21309	1.20602
ENSG00000133216.16	chr1	22710839	22921500	protein_coding	EPHB2	3068.8	1.08831	0.059151	18.3989	1.34173e-75	2.9852e-73	4.10021	3.64548	3.93665	7.72501	8.0822	7.29229
ENSG00000169429.10	chr4	73740506	73743716	protein_coding	CXCL8	449.328	-2.72077	0.148184	-18.3608	2.70798e-75	5.99274e-73	6.55976	6.60609	6.92486	0.870679	0.744722	1.23385
ENSG00000180398.11	chr2	46901870	46941855	protein_coding	MCFD2	8620.82	-0.913221	0.04975	-18.3562	2.94569e-75	6.48412e-73	29.8586	27.9622	29.7332	13.7193	14.8865	14.6502
ENSG00000119917.13	chr10	89327894	89340971	protein_coding	IFIT3	14942.4	-0.870909	0.0475533	-18.3144	6.35662e-75	1.39183e-72	68.9658	67.0423	68.1891	33.6681	34.2463	36.016
ENSG00000035862.12	chr17	78852977	78925387	protein_coding	TIMP2	4547.56	-0.959138	0.0524043	-18.3027	7.87834e-75	1.71594e-72	15.7047	15.2667	15.8057	7.30282	7.49229	7.60032
ENSG00000183287.13	chr18	59430940	59697380	protein_coding	CCBE1	1455.69	-1.62434	0.0888169	-18.2886	1.01912e-74	2.20807e-72	4.47586	4.17243	3.62513	1.15255	1.26896	1.28372
ENSG00000041982.15	chr9	115019578	115118257	protein_coding	TNC	1157.9	-1.4181	0.0777425	-18.241	2.44019e-74	5.25949e-72	3.49531	3.18454	3.53454	1.20098	1.13712	1.21689
ENSG00000134243.11	chr1	109309568	109397951	protein_coding	SORT1	2979.08	1.11507	0.061266	18.2005	5.11745e-74	1.09728e-71	2.83849	2.63363	2.63909	5.78775	5.42774	5.12304
ENSG00000114270.16	chr3	48564073	48595267	protein_coding	COL7A1	76132.3	0.706662	0.0388535	18.1879	6.43759e-74	1.37323e-71	116.745	103.648	107.352	167.782	162.862	166.663
ENSG00000120254.15	chr6	150865549	151101887	protein_coding	MTHFD1L	3586.68	-0.956037	0.0531032	-18.0034	1.83267e-72	3.88931e-70	17.6255	15.5633	16.8181	8.09409	8.167	7.70781
ENSG00000171056.7	chr8	10723768	10730512	protein_coding	SOX7	2125.11	1.12927	0.0628737	17.961	3.93937e-72	8.31751e-70	4.32069	4.01711	4.13186	8.20111	8.68896	8.48284
ENSG00000153823.18	chr2	228850526	229271285	protein_coding	PID1	823.9	-1.81041	0.100802	-17.9601	4.00146e-72	8.4057e-70	4.77823	4.86571	5.19958	1.18048	1.4373	1.33542
ENSG00000069812.11	chr1	6412418	6424670	protein_coding	HES2	2511.57	1.10177	0.0614019	17.9435	5.39252e-72	1.12706e-69	6.18544	5.94156	5.74783	11.9727	11.5408	12.1485
ENSG00000142627.12	chr1	16124337	16156087	protein_coding	EPHA2	11106.5	-0.855381	0.0476755	-17.9417	5.57115e-72	1.15855e-69	47.3064	44.4883	47.055	25.3491	23.0952	22.9683
ENSG00000198648.10	chr2	167954020	168248141	protein_coding	STK39	4732.31	0.898224	0.0500874	17.9331	6.50054e-72	1.34506e-69	9.75036	8.69568	9.35976	15.77	15.9346	16.4798
ENSG00000203499.11	chr8	143734140	143790644	protein_coding	FAM83H-AS1	927.306	1.57776	0.0879815	17.9328	6.53647e-72	1.34576e-69	3.75381	3.67108	3.98895	10.85	10.9516	9.92927
ENSG00000140105.17	chr14	100333788	100376805	protein_coding	WARS	7930.27	-0.815394	0.0455174	-17.9139	9.18644e-72	1.88199e-69	53.5176	49.1859	51.1442	26.8822	27.9009	26.5489
ENSG00000151632.17	chr10	4987400	5018031	protein_coding	AKR1C2	1729.62	1.2811	0.0715314	17.9095	9.9347e-72	2.02526e-69	7.43361	7.47671	7.42047	16.0712	17.0088	17.4066
ENSG00000162772.16	chr1	212565334	212620777	protein_coding	ATF3	5358.4	-0.89967	0.0502615	-17.8998	1.18382e-71	2.40148e-69	37.2364	35.4538	36.3607	17.8309	17.844	18.7253
ENSG00000006118.14	chr11	60924463	60937159	protein_coding	TMEM132A	3356.92	1.06751	0.0598937	17.8234	4.65345e-71	9.39384e-69	12.6414	12.5031	13.9592	25.7753	25.0335	25.468
ENSG00000206560.11	chr3	15667236	15859771	protein_coding	ANKRD28	5754.38	-0.931054	0.0523049	-17.8005	7.00148e-71	1.40652e-68	22.7099	19.8085	20.2988	10.6689	10.1545	9.8036
ENSG00000154639.18	chr21	17512382	17593579	protein_coding	CXADR	784.454	1.75134	0.0983904	17.8	7.0724e-71	1.4139e-68	0.852701	0.808779	0.883163	2.55149	2.52927	2.89018
ENSG00000130702.14	chr20	62307955	62367312	protein_coding	LAMA5	36790.8	0.779047	0.0439955	17.7074	3.67401e-70	7.30969e-68	70.5521	62.3953	71.4088	111.757	109.685	104.542
ENSG00000247095.2	chr11	565660	568457	lincRNA	MIR210HG	1509.68	1.25447	0.0708995	17.6937	4.68886e-70	9.28417e-68	13.5258	12.8342	12.9488	30.1527	27.6048	29.4417
ENSG00000136026.13	chr12	106237877	106304279	protein_coding	CKAP4	6588.35	-0.916679	0.0518818	-17.6686	7.32147e-70	1.44278e-67	28.7801	28.2089	30.2809	14.2115	14.0312	14.7919
ENSG00000091136.13	chr7	107923799	108003255	protein_coding	LAMB1	49465.4	-0.695603	0.0394202	-17.6458	1.09517e-69	2.14793e-67	134.093	120.088	134.526	75.7881	74.2628	73.0877
ENSG00000261150.2	chr8	143857324	143878464	protein_coding	EPPK1	481.019	2.24431	0.127231	17.6397	1.22013e-69	2.38174e-67	0.137748	0.121517	0.16791	0.598923	0.661434	0.62953
NONHSAG113705.1	chr7	5525252	5526904	NA	NA	1154.05	1.63722	0.0929084	17.6219	1.67206e-69	3.24859e-67	4.30694	3.14093	3.81347	11.4594	9.85853	11.2149
NONHSAG110816.1	chr21	27569393	27591014	NA	NA	4026.58	-0.954801	0.0542819	-17.5897	2.9553e-69	5.71492e-67	15.5509	13.4668	14.6695	7.09758	6.63828	7.20835
ENSG00000138646.8	chr4	88457117	88506163	protein_coding	HERC5	3823.19	-0.933317	0.0531032	-17.5755	3.79321e-69	7.30114e-67	13.3462	12.566	13.3076	6.5118	6.09578	6.49549
ENSG00000087510.6	chr20	56629302	56639283	protein_coding	TFAP2C	429.679	2.49403	0.142179	17.5415	6.90252e-69	1.32244e-66	0.516153	0.368466	0.615898	2.53627	2.56757	2.71515
ENSG00000176438.12	chr14	95407266	95475836	protein_coding	SYNE3	811.158	-1.74921	0.0999836	-17.495	1.5646e-68	2.98378e-66	1.20822	1.11697	1.33706	0.360819	0.302158	0.351071
ENSG00000099812.8	chr19	751126	764318	protein_coding	MISP	1906.82	1.14016	0.065302	17.4598	2.89979e-68	5.50468e-66	4.66402	4.07214	4.76416	9.30899	9.26796	9.10539
ENSG00000140022.9	chr14	81260656	81436465	protein_coding	STON2	6650.02	0.820145	0.0470595	17.4278	5.07471e-68	9.58935e-66	25.9577	23.3345	24.4924	40.6951	41.4045	39.0432
ENSG00000134755.14	chr18	31058840	31102415	protein_coding	DSC2	2740.55	1.02891	0.0591441	17.3967	8.73956e-68	1.64395e-65	2.7612	2.56143	2.74459	4.99935	4.98473	5.32686
ENSG00000171451.13	chr18	67506582	67516980	protein_coding	DSEL	1604.81	-1.16876	0.0672172	-17.3878	1.02056e-67	1.91104e-65	2.04297	1.8377	1.98411	0.800515	0.792092	0.833139
ENSG00000117394.19	chr1	42925375	42959173	protein_coding	SLC2A1	14559.6	0.785357	0.045171	17.3863	1.0475e-67	1.95265e-65	53.7644	50.7676	54.6391	82.9148	84.7551	87.5555
ENSG00000111799.20	chr6	75084326	75206051	protein_coding	COL12A1	1608.22	-1.31254	0.0754965	-17.3855	1.06283e-67	1.97234e-65	2.34653	1.85123	2.07115	0.810335	0.744154	0.788674
ENSG00000105137.12	chr19	15107403	15114988	protein_coding	SYDE1	623.23	-1.87049	0.10778	-17.3546	1.81941e-67	3.36128e-65	3.57155	3.39796	3.77708	0.844875	0.880709	1.01501
ENSG00000134684.10	chr1	32775237	32818153	protein_coding	YARS	10300.9	-0.764806	0.0440714	-17.3538	1.84584e-67	3.39496e-65	53.9958	49.8101	53.5759	28.0631	28.9281	29.167
ENSG00000129151.8	chr11	27040725	27127809	protein_coding	BBOX1	216.739	4.63308	0.267223	17.3379	2.43401e-67	4.45694e-65	0.0987197	0.13348	0.101112	2.14274	2.98362	2.59421
ENSG00000143479.15	chr1	206635536	206684419	protein_coding	DYRK3	1734.35	-1.14247	0.0659388	-17.3262	2.9845e-67	5.44087e-65	10.377	9.75486	9.90797	4.15162	4.31262	4.19907
ENSG00000149948.13	chr12	65824131	65966295	protein_coding	HMGA2	3796.84	-1.08939	0.0629375	-17.309	4.02012e-67	7.2967e-65	17.8678	15.1396	15.9251	7.04758	6.66375	7.65436
ENSG00000110400.10	chr11	119623408	119729084	protein_coding	NECTIN1	19914.7	0.734308	0.0424349	17.3043	4.36262e-67	7.84948e-65	30.4184	28.6374	29.5338	45.9961	46.9331	44.2024
ENSG00000156804.7	chr8	123497889	123541206	protein_coding	FBXO32	4168.66	0.939072	0.054268	17.3043	4.3621e-67	7.84948e-65	10.184	9.50124	9.25152	16.9429	17.4096	17.2352
ENSG00000271447.5	chr17	35756249	35795707	protein_coding	MMP28	2079.01	1.20028	0.0695448	17.2591	9.56153e-67	1.71292e-64	11.9146	12.298	13.1012	27.3813	27.0925	25.3695
ENSG00000185650.9	chr14	68787660	68796253	protein_coding	ZFP36L1	41351	-0.804258	0.0466036	-17.2574	9.84366e-67	1.75586e-64	169.439	163.57	167.134	85.522	88.1755	92.8597
ENSG00000130303.12	chr19	17402939	17405648	protein_coding	BST2	3175.77	0.989384	0.0574319	17.2271	1.66349e-66	2.95452e-64	25.5005	23.6884	23.1268	43.751	45.0301	44.7339
ENSG00000128833.12	chr15	52192322	52295798	protein_coding	MYO5C	547.073	2.60207	0.151147	17.2154	2.03497e-66	3.59886e-64	0.386626	0.201987	0.227835	1.39611	1.61268	1.46619
ENSG00000196517.11	chr1	43991500	44031467	protein_coding	SLC6A9	1280.37	-1.59377	0.0926819	-17.1962	2.83766e-66	4.99705e-64	8.67548	9.29129	9.16771	3.16018	2.73528	2.47436
ENSG00000143515.16	chr1	154325553	154351307	protein_coding	ATP8B2	593.59	-2.11571	0.123064	-17.1919	3.05242e-66	5.35247e-64	2.28528	1.8718	2.25525	0.559589	0.430638	0.392234
ENSG00000092621.11	chr1	119659798	119744215	protein_coding	PHGDH	3696.56	-0.977078	0.0568679	-17.1815	3.65133e-66	6.37566e-64	26.1924	25.1862	26.3693	12.1612	11.7168	12.8809
ENSG00000176826.15	chr7	55681074	55713252	transcribed_unprocessed_pseudogene	FKBP9P1	905.402	-1.47682	0.0859764	-17.177	3.94906e-66	6.86656e-64	6.11825	5.88332	6.04289	1.92656	2.07674	2.03357
ENSG00000155304.5	chr21	14371115	14383484	protein_coding	HSPA13	3085.06	-0.945283	0.0551852	-17.1293	8.97552e-66	1.55412e-63	9.77469	9.26259	9.64727	4.8028	4.54134	4.51386
ENSG00000058668.14	chr1	203626561	203744081	protein_coding	ATP2B4	16576.6	0.739774	0.0432545	17.1028	1.41395e-65	2.43807e-63	12.5007	12.1141	12.1632	19.0573	18.8607	19.2448
ENSG00000177311.11	chr3	141324213	141449792	protein_coding	ZBTB38	18754.9	-0.811668	0.047474	-17.0971	1.55994e-65	2.67863e-63	60.2576	56.9549	59.5464	30.1175	32.899	30.682
ENSG00000001617.11	chr3	50155045	50189075	protein_coding	SEMA3F	6487.71	0.860226	0.0503519	17.0843	1.94266e-65	3.32202e-63	17.2067	16.6501	17.2237	27.9975	29.7287	28.5844
ENSG00000166068.12	chr15	38252326	38357249	protein_coding	SPRED1	3071.09	-1.10944	0.065009	-17.0659	2.6608e-65	4.53136e-63	7.90957	7.98124	7.83524	3.23653	3.38902	3.61709
ENSG00000146072.6	chr6	47231532	47309905	protein_coding	TNFRSF21	17145.6	0.768995	0.0451021	17.0501	3.4884e-65	5.91641e-63	33.154	32.37	33.6005	51.4886	53.6827	52.0561
NONHSAG002759.2	chr1	148279271	148287717	NA	NA	739.792	-1.99617	0.117452	-16.9957	8.84051e-65	1.49325e-62	5.10344	4.39672	4.18136	0.919788	1.02696	1.26527
ENSG00000187837.3	chr6	26055787	26056428	protein_coding	HIST1H1C	14909.1	-0.791281	0.0465964	-16.9816	1.12438e-64	1.89148e-62	403.699	382.829	420.389	215.905	223.439	209.588
ENSG00000169604.19	chr2	69013178	69249327	protein_coding	ANTXR1	6305.11	-0.864314	0.0509151	-16.9756	1.2453e-64	2.08641e-62	14.3492	13.4583	13.2802	6.80779	7.06613	7.12454
ENSG00000143153.12	chr1	169105697	169132722	protein_coding	ATP1B1	4301.62	0.936264	0.0552642	16.9416	2.21923e-64	3.70317e-62	12.6617	12.7225	12.7872	22.1624	22.9027	22.9354
ENSG00000116285.12	chr1	8004404	8026308	protein_coding	ERRFI1	20753.5	-0.754636	0.0445975	-16.921	3.14773e-64	5.23142e-62	92.8203	86.5476	89.7359	48.463	48.2418	51.6683
ENSG00000117984.13	chr11	1752752	1764573	protein_coding	CTSD	25648	0.813054	0.0480989	16.9038	4.21759e-64	6.98147e-62	101.204	99.752	107.183	171.267	172.138	160.635
ENSG00000260401.1	chr11	73238975	73242335	sense_overlapping	RP11-800A3.4	301.068	2.79478	0.165416	16.8954	4.86122e-64	8.01482e-62	0.206387	0.188219	0.207665	1.11536	1.38911	1.38698
ENSG00000134352.19	chr5	55935095	55994993	protein_coding	IL6ST	17537.1	-0.852916	0.0504922	-16.892	5.14846e-64	8.45471e-62	40.7773	37.3981	37.7595	18.7527	20.2227	20.725
ENSG00000108244.16	chr17	40922696	40937634	protein_coding	KRT23	5245.38	0.857008	0.0507904	16.8734	7.0594e-64	1.1547e-61	24.6812	23.403	24.159	42.6743	39.8695	39.2256
ENSG00000185989.10	chr13	113977783	114132611	protein_coding	RASA3	691.787	-1.63849	0.0976115	-16.7858	3.09792e-63	5.04729e-61	2.31504	2.21901	2.29201	0.733993	0.668964	0.635005
ENSG00000162734.12	chr1	160205337	160215376	protein_coding	PEA15	8048.73	-0.753953	0.0449426	-16.7759	3.66031e-63	5.94018e-61	53.6018	50.7469	51.3463	28.9501	28.7215	28.2418
ENSG00000196305.17	chr9	92210207	92293756	protein_coding	IARS	21230.7	-0.672724	0.0401555	-16.753	5.38581e-63	8.70629e-61	76.7746	69.7086	71.9889	43.1514	41.4628	42.8478
ENSG00000137266.14	chr6	3268962	3457022	protein_coding	SLC22A23	2590.22	0.977766	0.0584276	16.7347	7.32722e-63	1.17985e-60	3.8324	3.49771	3.84236	6.67784	6.8309	6.96103
ENSG00000116133.11	chr1	54849633	54887218	protein_coding	DHCR24	40666.9	0.714934	0.0427574	16.7207	9.25805e-63	1.48498e-60	63.9611	62.833	64.2033	96.4703	98.7707	96.6266
ENSG00000073737.16	chr2	169064789	169096167	protein_coding	DHRS9	327.488	2.41763	0.144659	16.7125	1.06203e-62	1.69691e-60	0.549071	0.462974	0.568352	2.51599	2.60313	2.74642
ENSG00000154310.16	chr3	171061339	171460408	protein_coding	TNIK	1805.49	1.51429	0.0907948	16.6782	1.88835e-62	3.0056e-60	2.25774	2.06953	1.8407	5.07993	5.12203	6.15015
ENSG00000115935.17	chr2	174559572	174682916	protein_coding	WIPF1	239.033	-3.50817	0.210867	-16.6369	3.76505e-62	5.9697e-60	1.43467	1.63854	1.82818	0.162229	0.0894215	0.156271
ENSG00000169504.14	chr1	24745357	24844324	protein_coding	CLIC4	23274.1	-0.777468	0.04677	-16.6232	4.73277e-62	7.47543e-60	59.564	59.1821	58.5626	31.512	31.9909	32.8191
ENSG00000168298.6	chr6	26156354	26157107	protein_coding	HIST1H1E	12881.3	-0.829095	0.0499545	-16.597	7.32351e-62	1.15235e-59	299.404	279.095	289.057	142.715	154.308	157.249
ENSG00000101236.16	chr20	3927309	4015582	protein_coding	RNF24	3707.13	-1.02192	0.0617036	-16.5618	1.31689e-61	2.06428e-59	7.66625	7.24857	8.20456	3.3733	3.73547	3.48858
ENSG00000205336.11	chr16	57610652	57665580	protein_coding	ADGRG1	3708.22	1.03537	0.0625851	16.5433	1.78925e-61	2.79414e-59	10.7898	9.64166	11.1596	20.9506	20.8153	18.4658
ENSG00000129353.14	chr19	10602457	10644559	protein_coding	SLC44A2	6196.25	0.781488	0.0473238	16.5136	2.92778e-61	4.53785e-59	14.4579	13.9315	14.1597	22.954	22.3206	22.7767
ENSG00000196139.13	chr10	5035354	5107686	protein_coding	AKR1C3	1938.4	1.13298	0.0686083	16.5137	2.92251e-61	4.53785e-59	7.97546	7.71015	8.71592	16.2947	17.1427	16.3573
ENSG00000175592.8	chr11	65892049	65900573	protein_coding	FOSL1	2276.84	-1.01642	0.0616145	-16.4964	3.8918e-61	6.00949e-59	23.2992	21.086	22.8143	9.9481	10.7398	10.2237
ENSG00000057704.11	chr12	94567124	94650562	protein_coding	TMCC3	2489.39	1.18861	0.0721148	16.4822	4.92264e-61	7.57299e-59	3.4078	3.4449	3.24475	7.48934	6.49032	7.44463
ENSG00000164442.9	chr6	139371807	139374620	protein_coding	CITED2	5486.96	-0.967158	0.058785	-16.4525	8.05231e-61	1.23418e-58	35.5344	35.6153	36.5843	16.063	17.5459	17.7142
ENSG00000166130.14	chr12	98613405	98645113	protein_coding	IKBIP	3371.32	-1.01289	0.0615671	-16.4519	8.13394e-61	1.24209e-58	20.2554	19.9829	19.8072	8.7132	9.4112	9.58371
ENSG00000116741.7	chr1	192809039	192812283	protein_coding	RGS2	3161.5	0.970965	0.0590379	16.4465	8.8878e-61	1.35222e-58	21.1955	19.5005	22.6862	39.6434	38.4165	37.4952
ENSG00000172831.11	chr16	66934444	66945096	protein_coding	CES2	12444.8	0.6859	0.0417192	16.4409	9.75167e-61	1.47822e-58	31.6323	28.138	31.0569	46.1236	45.3067	44.4157
ENSG00000117461.14	chr1	46040140	46133036	protein_coding	PIK3R3	3545.29	0.975561	0.0593702	16.4318	1.13156e-60	1.70903e-58	4.77617	4.1882	4.26655	7.68017	8.22279	8.27987
ENSG00000167601.11	chr19	41219203	41261766	protein_coding	AXL	7347.21	-0.76699	0.0467012	-16.4233	1.30225e-60	1.95968e-58	20.5008	19.2911	20.5687	11.1368	11.2514	10.6162
ENSG00000145675.14	chr5	68215720	68301821	protein_coding	PIK3R1	47097.9	-0.659284	0.0401815	-16.4077	1.68592e-60	2.52784e-58	114.463	102.051	111.531	63.1089	64.1077	65.8679
ENSG00000133056.13	chr1	204422628	204494724	protein_coding	PIK3C2B	2486.99	1.12916	0.0688666	16.3963	2.03105e-60	3.03433e-58	3.45568	3.54115	3.75748	6.95983	7.25989	7.68658
ENSG00000159348.12	chr1	202961869	202967280	protein_coding	CYB5R1	3313.61	0.874996	0.0534789	16.3615	3.60154e-60	5.36124e-58	14.7797	13.7035	14.452	24.2356	24.9676	24.0524
ENSG00000250644.3	chr11	1734821	1763954	protein_coding	RP11-295K3.1	692.101	2.22091	0.135894	16.3429	4.88514e-60	7.24593e-58	0.993056	0.538139	0.894958	3.49519	3.74741	3.21929
ENSG00000162522.10	chr1	32741885	32774970	protein_coding	KIAA1522	13497.3	0.708768	0.043386	16.3363	5.44322e-60	8.04489e-58	21.2059	20.2625	21.6651	31.7234	32.0166	32.2792
ENSG00000197956.9	chr1	153534599	153536244	protein_coding	S100A6	126488	0.678591	0.0415515	16.3313	5.90922e-60	8.70254e-58	2399.51	2319.7	2341.99	3455.27	3487.04	3577.73
ENSG00000175591.11	chr11	73218298	73236352	protein_coding	P2RY2	322.707	2.437	0.149364	16.3158	7.62152e-60	1.11844e-57	0.470066	0.43567	0.380025	2.0969	2.34032	2.04243
ENSG00000162493.16	chr1	13583465	13617957	protein_coding	PDPN	1598.54	-1.23709	0.0758609	-16.3074	8.74881e-60	1.27489e-57	11.2388	9.50942	9.68568	4.32734	3.8508	3.81334
ENSG00000175793.11	chr1	26863138	26864457	protein_coding	SFN	32802.4	0.731756	0.0448727	16.3074	8.74924e-60	1.27489e-57	217.284	214.958	221.936	337.073	345.753	328.68
ENSG00000225151.10	chr15	84199311	84230136	transcribed_unprocessed_pseudogene	GOLGA2P7	7564.97	0.784762	0.0481745	16.29	1.16231e-59	1.68771e-57	19.0787	18.3825	19.1313	29.4355	30.7316	30.5702
NONHSAG079230.1	chr2	172431435	172444452	NA	NA	1166.75	1.30429	0.0800965	16.284	1.2816e-59	1.85441e-57	1.30778	1.16289	1.1439	2.8684	2.61512	2.80901
ENSG00000129422.14	chr8	17643795	17800917	protein_coding	MTUS1	2429.94	1.10473	0.0679579	16.2561	2.02319e-59	2.91728e-57	3.13091	3.06825	3.46802	6.25984	6.31112	6.76551
ENSG00000067082.14	chr10	3775996	3785281	protein_coding	KLF6	40081.8	-0.635625	0.0391148	-16.2502	2.22496e-59	3.19706e-57	160.098	147.523	159.131	96.4887	91.1404	91.836
ENSG00000271601.3	chr1	145933423	145958001	protein_coding	LIX1L	2533.9	-1.05581	0.0651463	-16.2068	4.51474e-59	6.46483e-57	7.47286	7.47996	7.83156	3.23744	3.50785	3.46347
ENSG00000041353.9	chr18	54717860	54895516	protein_coding	RAB27B	4198.13	0.902733	0.0557156	16.2025	4.84118e-59	6.90837e-57	3.98216	3.90293	4.01156	6.99631	6.56081	7.14304
ENSG00000170899.10	chr6	52977948	52995378	protein_coding	GSTA4	2501.66	1.11116	0.0686011	16.1974	5.25866e-59	7.47832e-57	13.4082	10.9612	13.7059	26.8596	24.7278	24.8206
ENSG00000104635.13	chr8	22367249	22434129	protein_coding	SLC39A14	11787.6	-0.778377	0.0481474	-16.1665	8.68485e-59	1.23084e-56	30.8029	29.3948	32.1201	16.2778	17.2538	16.5553
ENSG00000085552.16	chr1	159927039	159945604	protein_coding	IGSF9	785.17	1.50023	0.0930256	16.1271	1.6457e-58	2.32437e-56	1.13037	1.14107	1.21215	3.2228	2.99061	2.9581
ENSG00000169860.6	chr3	152834693	152841439	protein_coding	P2RY1	666.302	1.55498	0.0969573	16.0378	6.96013e-58	9.79698e-56	0.504414	0.418949	0.459181	1.25349	1.26069	1.26579
ENSG00000148175.12	chr9	121338988	121370304	protein_coding	STOM	20036.6	0.794946	0.0496898	15.9982	1.31595e-57	1.84603e-55	62.755	60.6056	60.8428	94.509	99.1332	103.783
ENSG00000169908.11	chr3	149369022	149377865	protein_coding	TM4SF1	5272.01	0.802483	0.0501753	15.9936	1.41646e-57	1.98032e-55	23.8102	21.5391	23.3385	37.7061	38.2518	35.4637
ENSG00000187840.4	chr8	38030341	38060365	protein_coding	EIF4EBP1	2052.93	-1.00402	0.0629432	-15.9512	2.79516e-57	3.89469e-55	43.3123	41.8685	41.5056	19.907	19.4519	19.4182
ENSG00000109654.14	chr4	153152342	153339320	protein_coding	TRIM2	815.262	-1.69581	0.106328	-15.9488	2.90353e-57	4.03211e-55	3.96859	3.568	3.39696	1.1557	1.11641	0.883954
ENSG00000152952.11	chr3	146069440	146163653	protein_coding	PLOD2	14222.1	-0.663658	0.0416375	-15.9389	3.40029e-57	4.70617e-55	58.7669	54.0634	57.9013	32.8177	33.6711	33.7581
NONHSAG090177.1	chr5	52991114	52994964	NA	NA	717.146	1.49087	0.0935658	15.9339	3.68753e-57	5.0867e-55	0.90665	0.76026	0.826482	2.2115	2.12178	2.18128
ENSG00000272405.1	chr1	156641666	156644887	antisense	RP11-284F21.10	249.003	2.76457	0.173774	15.909	5.48781e-57	7.54492e-55	0.217396	0.189146	0.191285	1.18253	1.39599	1.19343
ENSG00000133083.14	chr13	35768652	36131306	protein_coding	DCLK1	992.776	1.33037	0.0836331	15.9073	5.6427e-57	7.73219e-55	1.18886	1.01836	1.21626	2.77318	2.63082	2.6043
ENSG00000105419.17	chr19	47403124	47419523	protein_coding	MEIS3	266.017	-2.67273	0.168093	-15.9002	6.31303e-57	8.62219e-55	3.65088	3.16655	3.9014	0.540653	0.590247	0.432338
ENSG00000168143.8	chr6	54846771	54942022	protein_coding	FAM83B	4173.7	0.786109	0.0495251	15.8729	9.75566e-57	1.32802e-54	8.39564	7.7809	8.16648	13.049	13.1589	12.8393
ENSG00000169826.7	chr10	43138486	43185308	protein_coding	CSGALNACT2	2588.56	-0.94793	0.0598135	-15.8481	1.44934e-56	1.9665e-54	8.25642	8.06465	7.9117	3.90584	3.87207	3.91355
ENSG00000168907.13	chr15	42139034	42156636	protein_coding	PLA2G4F	401.238	2.43353	0.153815	15.8212	2.22286e-56	3.00616e-54	0.433403	0.294764	0.499854	1.927	2.28149	1.89373
ENSG00000184009.9	chr17	81509971	81523847	protein_coding	ACTG1	84820.5	0.627029	0.0396414	15.8176	2.35457e-56	3.17392e-54	366.135	351.974	359.892	514.283	512.511	522.741
ENSG00000250899.3	chr12	3041437	3044950	lincRNA	RP11-253E3.3	3152.76	-0.900076	0.0569162	-15.8141	2.48936e-56	3.34471e-54	10.671	9.89931	10.6356	4.99073	5.38056	5.18796
NONHSAG003918.2	chr1	201285221	201287891	NA	NA	394.805	2.02626	0.128183	15.8076	2.75983e-56	3.69612e-54	0.535259	0.464229	0.563844	1.92228	2.07405	1.93672
ENSG00000264230.7	chr10	46375627	46537864	protein_coding	ANXA8L1	11963	0.68963	0.043635	15.8045	2.89645e-56	3.86657e-54	64.2681	61.0238	65.5482	98.2432	94.737	93.4535
ENSG00000087842.10	chrX	15384799	15493564	protein_coding	PIR	973.933	1.37793	0.0874482	15.7571	6.13384e-56	8.16195e-54	5.23223	4.49674	4.32544	11.1996	11.6728	11.0225
ENSG00000163399.15	chr1	116372668	116410261	protein_coding	ATP1A1	77276.3	0.631547	0.0400968	15.7505	6.80955e-56	9.03205e-54	154.389	149.02	152.608	217.374	221.308	218.889
ENSG00000159228.12	chr21	36069941	36073166	protein_coding	CBR1	4184.4	0.890606	0.0566512	15.7209	1.08793e-55	1.4384e-53	25.1034	25.2654	25.7171	43.0615	45.3788	42.8926
ENSG00000121064.12	chr17	56978105	57006768	protein_coding	SCPEP1	8318.71	0.683456	0.0436309	15.6645	2.64579e-55	3.48696e-53	41.3574	37.994	40.1518	59.5022	58.5056	60.5006
ENSG00000131080.14	chrX	66595637	66639298	protein_coding	EDA2R	2894.46	-0.863247	0.0551904	-15.6412	3.8119e-55	5.00787e-53	9.74287	8.79993	9.55411	4.74041	4.88844	4.73837
ENSG00000145050.15	chr3	51385047	51389397	protein_coding	MANF	2783.73	-0.9229	0.0591728	-15.5967	7.66829e-55	1.00423e-52	39.9476	36.9951	38.0466	18.4049	18.2475	19.7634
ENSG00000142273.10	chr19	44777869	44800634	protein_coding	CBLC	705.267	1.49975	0.096254	15.5812	9.77431e-55	1.27599e-52	2.89147	2.7208	2.89974	7.54839	7.81955	7.03045
ENSG00000230439.2	chr1	93752924	93775444	sense_intronic	RP11-488P3.1	2316.14	-0.936932	0.0602942	-15.5393	1.87948e-54	2.44586e-52	17.5272	15.9664	17.5341	8.63456	7.96292	8.18311
ENSG00000274173.1	chr20	24931840	24932983	lincRNA	RP4-568C11.4	338.627	2.33089	0.150095	15.5294	2.19277e-54	2.84462e-52	1.06858	1.09758	0.803096	4.83084	4.27209	4.69734
ENSG00000095585.16	chr10	96191702	96271587	protein_coding	BLNK	789.917	1.44441	0.0932233	15.4941	3.80201e-54	4.91683e-52	2.7229	2.68899	3.04338	6.96049	7.32405	7.14464
ENSG00000029153.14	chr12	27332854	27425289	protein_coding	ARNTL2	1904.25	1.04162	0.0672394	15.4912	3.97903e-54	5.12973e-52	3.09881	3.01917	3.2614	6.24735	5.70119	6.02367
ENSG00000117724.12	chr1	214603195	214664588	protein_coding	CENPF	2089.07	-1.2821	0.0828904	-15.4674	5.76304e-54	7.40658e-52	3.41426	3.36079	3.29228	1.49506	1.1447	1.22151
ENSG00000110619.16	chr11	3000922	3057613	protein_coding	CARS	6309.7	-0.767199	0.0496135	-15.4635	6.1171e-54	7.83727e-52	31.8935	28.5613	30.3163	15.8658	16.8644	16.8678
ENSG00000084207.15	chr11	67583595	67586660	protein_coding	GSTP1	31983.2	0.67643	0.0437517	15.4607	6.3947e-54	8.16766e-52	343.779	329.565	351.117	519.009	518.493	486.331
ENSG00000164176.12	chr5	83940554	84384793	protein_coding	EDIL3	460.329	-1.98807	0.128753	-15.441	8.67866e-54	1.10507e-51	1.61035	1.63183	1.52192	0.341911	0.437116	0.342458
ENSG00000142765.17	chr1	27342020	27353937	protein_coding	SYTL1	4812.33	0.794252	0.0514781	15.4289	1.04566e-53	1.32737e-51	27.0849	23.2434	25.4006	42.2456	40.6388	39.1712
ENSG00000176692.5	chr16	86567251	86569728	protein_coding	FOXC2	725.388	-1.60702	0.104184	-15.4248	1.11525e-53	1.41139e-51	5.85854	6.16233	5.49502	1.66886	1.85552	1.83317
ENSG00000015133.18	chr14	91271323	91417844	protein_coding	CCDC88C	950.126	1.42085	0.0922789	15.3973	1.70567e-53	2.152e-51	1.18893	1.21159	1.10112	3.15149	2.85916	2.70192
ENSG00000125730.16	chr19	6677704	6730562	protein_coding	C3	5050.97	-2.53603	0.164714	-15.3965	1.72641e-53	2.17155e-51	28.8854	26.8468	24.7839	4.3378	3.49821	5.09107
ENSG00000081923.11	chr18	57646426	57803101	protein_coding	ATP8B1	1647.66	1.30065	0.0845059	15.3912	1.87391e-53	2.34994e-51	1.85496	1.96164	1.62753	4.36315	3.93002	4.17336
ENSG00000120875.8	chr8	29333064	29350668	protein_coding	DUSP4	4794.01	-0.795422	0.0516862	-15.3895	1.92659e-53	2.4087e-51	12.635	11.7955	11.7532	6.52496	6.61852	6.25374
ENSG00000135916.15	chr2	230864639	230879248	protein_coding	ITM2C	766.96	-1.43752	0.0934668	-15.3801	2.22765e-53	2.77671e-51	5.69304	5.788	5.87405	1.95532	2.05871	1.95707
ENSG00000020577.13	chr14	54567097	54793315	protein_coding	SAMD4A	3308.8	-0.826073	0.053769	-15.3634	2.8818e-53	3.5813e-51	9.56175	8.8642	9.41212	5.0566	4.84295	4.70466
NONHSAG113048.1	chr6	138106558	138108659	NA	NA	618.618	1.56931	0.102277	15.3437	3.9018e-53	4.83438e-51	1.85743	1.5484	1.62253	4.57542	4.83297	4.48572
ENSG00000107984.9	chr10	52314296	52318042	protein_coding	DKK1	1625.82	-1.21492	0.0792241	-15.3352	4.44664e-53	5.493e-51	19.1158	17.2897	18.4827	6.82127	6.94892	8.23719
ENSG00000066279.16	chr1	197084128	197146694	protein_coding	ASPM	1357.21	-1.23412	0.0805296	-15.3251	5.20081e-53	6.40551e-51	1.58003	1.54629	1.60377	0.685028	0.563154	0.621738
ENSG00000147689.16	chr8	123178960	123210079	protein_coding	FAM83A	9264.94	0.715265	0.0467059	15.3142	6.14347e-53	7.54407e-51	21.8092	21.1868	21.873	32.5046	33.7798	32.8367
ENSG00000123983.13	chr2	222860934	222944639	protein_coding	ACSL3	15173.8	-0.659737	0.0431217	-15.2994	7.71499e-53	9.44584e-51	57.2867	54.6589	58.8867	33.7309	32.9925	33.8985
ENSG00000129194.7	chr17	7588178	7590170	protein_coding	SOX15	788.22	1.7022	0.111365	15.2849	9.64271e-53	1.17712e-50	3.08734	3.95118	3.73614	10.2395	11.2068	11.2031
ENSG00000106070.17	chr7	50590063	50793462	protein_coding	GRB10	1747.31	-1.17963	0.0773479	-15.251	1.62153e-52	1.96935e-50	8.71429	8.08501	7.69056	3.17164	3.66508	3.23837
ENSG00000113407.13	chr5	33440696	33469539	protein_coding	TARS	14271.2	-0.726489	0.0476357	-15.2509	1.62276e-52	1.96935e-50	88.3643	87.3307	89.9678	48.4442	50.8556	50.18
ENSG00000184357.4	chr6	27866849	27867529	protein_coding	HIST1H1B	3712.94	-0.821932	0.0539539	-15.234	2.10382e-52	2.54568e-50	94.4485	92.0707	94.7723	50.5304	49.6789	47.9055
ENSG00000143322.19	chr1	179099327	179229684	protein_coding	ABL2	6592.32	-0.823442	0.0540687	-15.2296	2.251e-52	2.71583e-50	12.3326	11.8757	13.3971	6.84471	6.55633	6.37365
ENSG00000187079.15	chr11	12674591	12944483	protein_coding	TEAD1	8274.48	-1.01512	0.0667275	-15.2129	2.90249e-52	3.49168e-50	20.3992	17.6124	17.9394	7.71785	9.39457	8.62056
ENSG00000171552.12	chr20	31664452	31723989	protein_coding	BCL2L1	12959.8	-0.716947	0.0472484	-15.174	5.2572e-52	6.30605e-50	69.6503	68.4834	71.2923	39.2677	38.5931	40.7499
ENSG00000111450.13	chr12	130789600	130839266	protein_coding	STX2	946.288	-1.42238	0.0938076	-15.1628	6.23951e-52	7.46271e-50	4.5872	5.03977	5.09977	1.65583	1.68741	1.77968
ENSG00000197037.10	chr7	99616946	99632407	protein_coding	ZSCAN25	2632.53	0.848414	0.0562325	15.0876	1.95384e-51	2.33014e-49	7.50816	6.70963	7.16486	12.3098	11.7012	11.7867
ENSG00000142871.16	chr1	85580761	85583962	protein_coding	CYR61	15324.6	-0.741884	0.0492279	-15.0704	2.5363e-51	3.01608e-49	108.476	101.037	109.451	56.0373	59.6907	61.684
ENSG00000134548.9	chr12	21526307	21537377	protein_coding	SPX	1003.38	-1.47108	0.0976352	-15.0672	2.66357e-51	3.15835e-49	6.81727	6.6762	6.32962	1.92396	2.30286	2.44
ENSG00000175318.11	chr15	72159807	72197785	protein_coding	GRAMD2	2531	1.26602	0.0842148	15.0332	4.4492e-51	5.2606e-49	6.66161	6.52106	5.88015	13.5894	16.1517	12.9314
ENSG00000101680.13	chr18	6941744	7117814	protein_coding	LAMA1	1774.09	-1.17377	0.0781104	-15.0271	4.87995e-51	5.75347e-49	2.73803	2.79636	2.9108	1.21888	1.04177	1.22719
ENSG00000163931.15	chr3	53224707	53256052	protein_coding	TKT	26501.7	0.641186	0.042675	15.0249	5.04579e-51	5.9321e-49	103.363	99.0112	107.712	149.811	151.143	149.077
ENSG00000137767.13	chr15	45631148	45691294	protein_coding	SQRDL	1737.38	1.09354	0.0729594	14.9883	8.75032e-51	1.02582e-48	6.19764	6.06629	5.65463	11.5368	11.5669	12.4487
ENSG00000051108.14	chr16	56932048	56944863	protein_coding	HERPUD1	4565.26	-0.807737	0.0538988	-14.9862	9.04042e-51	1.05684e-48	47.4976	44.9081	50.1114	25.8451	25.5879	24.3233
ENSG00000139278.9	chr12	75480680	75503853	protein_coding	GLIPR1	1728.49	1.17273	0.0784508	14.9486	1.59165e-50	1.85541e-48	5.23874	5.68695	5.15819	11.8976	10.6447	11.2068
ENSG00000049192.14	chr5	65148736	65481920	protein_coding	ADAMTS6	469.78	-1.76289	0.118081	-14.9295	2.11819e-50	2.46228e-48	2.86584	2.46082	2.76748	0.717001	0.681755	0.821703
NONHSAG051248.3	chr8	126838548	127203395	NA	NA	1736.13	-1.02705	0.0688085	-14.9261	2.22767e-50	2.58229e-48	1.20016	1.07758	1.12601	0.515337	0.488392	0.549272
ENSG00000131747.14	chr17	40388516	40417950	protein_coding	TOP2A	3735.7	-0.949621	0.0636577	-14.9176	2.53147e-50	2.92625e-48	7.23503	7.18423	7.07722	3.249	3.41672	3.69791
ENSG00000182199.10	chr12	57229327	57234935	protein_coding	SHMT2	9187.55	-0.728385	0.0488606	-14.9074	2.94958e-50	3.40007e-48	63.0147	60.761	64.1696	34.4021	36.6483	34.538
ENSG00000205213.13	chr11	27365961	27472775	protein_coding	LGR4	5057.55	0.751605	0.0504197	14.907	2.96872e-50	3.41262e-48	8.76723	8.0199	8.10644	13.2455	13.2074	12.527
NONHSAG036963.2	chr3	190305714	190308442	NA	NA	1335.54	1.1597	0.0778019	14.9058	3.02331e-50	3.46575e-48	3.55558	3.08792	3.70078	7.63013	6.85587	7.01514
ENSG00000182782.7	chr12	122701293	122703343	protein_coding	HCAR2	1089.53	1.20124	0.0806316	14.8979	3.39986e-50	3.88664e-48	3.03752	3.06394	2.8822	6.52714	6.28065	6.40045
ENSG00000162981.13	chr2	14632686	14650814	protein_coding	FAM84A	1701.64	1.10009	0.0739187	14.8824	4.28537e-50	4.88543e-48	3.29442	2.57833	3.09361	5.76511	6.08387	6.00782
ENSG00000144810.15	chr3	99638475	99799226	protein_coding	COL8A1	1256.25	-4.35105	0.292414	-14.8797	4.46193e-50	5.07275e-48	5.27601	7.33879	5.5868	0.264833	0.213145	0.362004
ENSG00000265190.6	chr10	47460162	47484158	protein_coding	ANXA8	32780.1	0.550153	0.0370106	14.8648	5.58139e-50	6.32808e-48	150.819	138.222	147.436	198.847	197.509	198.06
ENSG00000102174.8	chrX	22032441	22251310	protein_coding	PHEX	649.788	1.54608	0.104077	14.8551	6.44915e-50	7.29195e-48	0.414622	0.415966	0.475707	1.1512	1.25297	1.14771
ENSG00000100033.16	chr22	18912777	18936553	protein_coding	PRODH	1500.2	1.26155	0.0852388	14.8002	1.46086e-49	1.64727e-47	5.06424	5.28347	4.34407	11.1182	10.54	11.0318
ENSG00000099219.13	chr9	5765076	5833117	protein_coding	ERMP1	1814.24	0.956618	0.0646797	14.7901	1.69758e-49	1.909e-47	2.18851	2.05029	2.15827	3.75896	3.87607	3.91691
ENSG00000257225.1	chr12	42459366	42466128	antisense	RP11-328C8.4	950.774	-1.25	0.0850339	-14.7	6.44421e-49	7.22712e-47	4.3945	3.77627	4.21739	1.57137	1.55488	1.71532
ENSG00000176788.8	chr5	17065598	17276843	protein_coding	BASP1	3336.06	-0.960876	0.0653899	-14.6946	6.98414e-49	7.81148e-47	27.8099	27.1939	27.7362	12.2405	13.1133	14.2132
ENSG00000183111.11	chr5	149551947	149634968	protein_coding	ARHGEF37	1075.29	1.19774	0.0816236	14.6739	9.47468e-49	1.05685e-46	3.25909	2.67838	2.81801	6.22562	6.12337	6.26751
ENSG00000026103.20	chr10	88990582	89015785	protein_coding	FAS	5559.88	-0.743628	0.0506858	-14.6713	9.83807e-49	1.09443e-46	34.9658	33.1762	32.5342	18.7527	18.2759	18.9192
ENSG00000082781.11	chr3	124761948	124901418	protein_coding	ITGB5	2498.47	-1.17627	0.0801773	-14.6708	9.91539e-49	1.10008e-46	11.7745	11.4575	12.63	4.41561	4.80435	5.57693
ENSG00000077942.18	chr22	45502238	45601135	protein_coding	FBLN1	1893.98	-1.05381	0.0719389	-14.6487	1.37359e-48	1.51987e-46	10.7367	10.6434	11.5026	4.68847	5.23405	4.8404
ENSG00000203837.4	chr10	116427867	116477957	protein_coding	PNLIPRP3	3542.35	0.781697	0.0533785	14.6444	1.46251e-48	1.61395e-46	10.0483	9.10779	9.92807	15.4127	15.1337	15.9524
ENSG00000148120.15	chr9	94726701	95087218	protein_coding	C9orf3	2579.17	0.844894	0.0577576	14.6283	1.85456e-48	2.04115e-46	18.257	16.1269	16.5549	28.8294	27.9886	28.2177
ENSG00000107281.9	chr9	137039470	137046203	protein_coding	NPDC1	1579.89	1.10317	0.0755082	14.61	2.42607e-48	2.66308e-46	9.6964	10.1267	9.76951	20.7974	18.5622	19.7641
ENSG00000187134.13	chr10	4963253	4983283	protein_coding	AKR1C1	2950.67	0.865716	0.0593199	14.594	3.06614e-48	3.35677e-46	11.112	10.3904	10.7094	18.0269	19.1724	17.4172
ENSG00000153879.8	chr19	33373330	33382686	protein_coding	CEBPG	6922.7	-0.694857	0.0476789	-14.5737	4.13068e-48	4.51029e-46	19.19	18.5771	18.6272	10.7485	10.8893	10.7898
ENSG00000103187.7	chr16	84565594	84618077	protein_coding	COTL1	2761.45	-0.849419	0.0583201	-14.5648	4.70543e-48	5.12433e-46	20.7378	20.3166	21.038	10.7899	10.4051	10.8828
ENSG00000136048.13	chr12	101877351	102012130	protein_coding	DRAM1	3812.01	-0.863952	0.0594333	-14.5365	7.11287e-48	7.72577e-46	21.5943	19.6395	22.6484	11.2597	11.1886	10.1983
ENSG00000101311.15	chr20	6074845	6123544	protein_coding	FERMT1	12097.2	0.626691	0.04317	14.5168	9.47905e-48	1.02689e-45	19.1893	18.2621	18.5479	26.5853	27.0109	26.8593
ENSG00000140945.16	chr16	82626803	83800640	protein_coding	CDH13	8680.87	-0.745202	0.0514116	-14.4948	1.30629e-47	1.41144e-45	42.0281	40.5511	41.0419	22.5829	21.9186	24.143
ENSG00000165458.13	chr11	72223701	72239105	protein_coding	INPPL1	12631	0.582537	0.0401927	14.4936	1.32959e-47	1.43287e-45	67.094	61.3891	64.4337	90.2391	89.7657	88.6817
ENSG00000197822.10	chr5	69492292	69558104	protein_coding	OCLN	1309.9	1.28647	0.0891982	14.4226	3.72949e-47	4.00876e-45	2.71008	2.32811	2.07515	5.14534	5.6389	5.31791
ENSG00000132669.12	chr20	19886521	20002457	protein_coding	RIN2	9250.68	0.609885	0.0423229	14.4103	4.45784e-47	4.77924e-45	18.7148	17.0256	18.5219	26.1123	25.4074	25.4978
ENSG00000182795.12	chr1	207018521	207032756	protein_coding	C1orf116	17441.3	0.631164	0.0438031	14.4091	4.5348e-47	4.84919e-45	26.7028	26.1376	26.6991	37.8392	38.3859	38.4519
ENSG00000205542.10	chrX	12975108	12977227	protein_coding	TMSB4X	6723.7	-0.938379	0.0653287	-14.364	8.70971e-47	9.28953e-45	177.437	168.742	177.769	76.1244	85.6106	92.5827
ENSG00000138166.5	chr10	110497838	110511544	protein_coding	DUSP5	2926.49	-0.87286	0.0607995	-14.3564	9.72073e-47	1.03412e-44	20.7501	19.658	19.6914	10.4718	10.5739	9.50182
ENSG00000170581.13	chr12	56341597	56360155	protein_coding	STAT2	19238.3	-0.572053	0.0398956	-14.3388	1.25275e-46	1.3293e-44	102.441	93.8015	99.2061	62.5534	62.4405	59.861
ENSG00000247844.1	chr8	127207866	127219088	lincRNA	CCAT1	1230.98	-1.06322	0.074248	-14.3199	1.64355e-46	1.73952e-44	7.2911	6.8094	6.8054	3.16383	3.02121	3.11648
NONHSAG019039.3	chr16	29602123	29605311	NA	NA	971.874	1.45103	0.101365	14.3149	1.76554e-46	1.86387e-44	2.62559	2.46924	3.1556	6.373	7.57525	7.03521
ENSG00000102580.14	chr13	95677139	95794989	protein_coding	DNAJC3	6295.99	-0.679278	0.0475235	-14.2935	2.40145e-46	2.52873e-44	12.0396	11.2048	11.8223	6.64841	6.74535	6.97739
ENSG00000075651.15	chr3	171600405	171810950	protein_coding	PLD1	1352.36	1.33522	0.0934171	14.2931	2.41439e-46	2.5359e-44	2.94676	2.85373	2.49907	6.36915	5.85938	7.25299
ENSG00000122378.13	chr10	80407829	80437115	protein_coding	FAM213A	1446.29	1.12031	0.0784188	14.2862	2.66633e-46	2.79344e-44	3.86608	3.63179	3.82272	7.01312	8.09137	7.78795
ENSG00000188373.4	chr10	84173738	84185294	protein_coding	C10orf99	153.184	3.57277	0.250588	14.2575	4.02389e-46	4.20506e-44	0.299066	0.219248	0.456742	3.62958	3.91689	3.2261
ENSG00000184254.16	chr15	100877714	100916626	protein_coding	ALDH1A3	16695.1	0.587087	0.0412026	14.2488	4.56089e-46	4.75424e-44	41.1005	39.2763	40.1421	57.092	55.9855	55.4151
ENSG00000134874.17	chr13	95578202	95644703	protein_coding	DZIP1	1165.8	-1.13598	0.0798599	-14.2246	6.44642e-46	6.70282e-44	4.5733	4.52536	4.94593	2.03769	1.90915	1.99687
ENSG00000136848.16	chr9	121567057	121785530	protein_coding	DAB2IP	15964.8	0.640732	0.0450698	14.2164	7.24564e-46	7.51494e-44	19.7957	19.0516	20.2381	28.8085	29.3478	27.5803
ENSG00000205744.9	chr19	6467207	6482557	protein_coding	DENND1C	266.047	2.23903	0.157671	14.2007	9.07606e-46	9.38987e-44	1.02203	0.770491	0.766975	3.65758	3.83992	3.70652
ENSG00000134757.4	chr18	31447795	31478702	protein_coding	DSG3	36293.6	0.559415	0.0394048	14.1966	9.61318e-46	9.92076e-44	45.5969	43.1155	45.2359	60.5098	61.551	61.6029
ENSG00000178719.16	chr8	143990058	143993415	protein_coding	GRINA	32415.4	0.675666	0.0476448	14.1813	1.19563e-45	1.23082e-43	158.143	160.802	157.709	235.719	240.278	233.259
ENSG00000146592.16	chr7	28299321	28825894	protein_coding	CREB5	1238.89	-1.47527	0.104122	-14.1687	1.43181e-45	1.47029e-43	8.28154	8.03368	7.09997	2.75975	2.14021	2.94809
ENSG00000204103.3	chr20	40685848	40689240	protein_coding	MAFB	539.897	1.52351	0.107714	14.144	2.03459e-45	2.08409e-43	0.989125	0.829926	0.860231	2.33087	2.35264	2.47432
ENSG00000131773.13	chr8	135457457	135656722	protein_coding	KHDRBS3	1131.83	-1.28689	0.0910872	-14.1281	2.54761e-45	2.60315e-43	10.6658	11.8992	11.721	4.12104	4.4959	4.48816
ENSG00000188313.12	chr3	146515180	146544864	protein_coding	PLSCR1	10360.9	-0.604371	0.0428069	-14.1185	2.92018e-45	2.9765e-43	103.096	95.6792	101.736	60.546	62.2611	61.0716
ENSG00000176225.12	chr18	70003793	70205945	protein_coding	RTTN	2954.36	-0.827628	0.0586955	-14.1003	3.77899e-45	3.84241e-43	20.6297	19.6683	19.1695	10.6221	10.0114	10.5383
ENSG00000135378.3	chr11	32829943	32858123	protein_coding	PRRG4	1573.25	1.26342	0.0896059	14.0997	3.8123e-45	3.86677e-43	1.50602	1.54221	1.39625	2.9334	3.39826	3.59818
ENSG00000123094.15	chr12	25959029	26079892	protein_coding	RASSF8	3826.31	-0.805155	0.057106	-14.0993	3.83518e-45	3.88047e-43	10.9969	10.6195	10.9835	5.63668	5.61835	6.11217
ENSG00000112297.14	chr6	106360808	106571978	protein_coding	AIM1	22506.4	0.599642	0.0425673	14.0869	4.57107e-45	4.61377e-43	22.7998	20.7192	20.988	29.9293	30.9444	30.0322
ENSG00000130545.15	chr19	6463777	6467221	protein_coding	CRB3	278.176	2.13343	0.151493	14.0826	4.85634e-45	4.88977e-43	1.46147	1.33949	1.66672	5.99871	6.32181	5.93957
ENSG00000115457.9	chr2	216632828	216664436	protein_coding	IGFBP2	5179.95	0.785927	0.0559327	14.0513	7.56192e-45	7.59551e-43	39.2046	39.8296	42.3204	65.4759	66.2427	63.1381
ENSG00000162496.8	chr1	12567910	12617731	protein_coding	DHRS3	3004.71	0.809339	0.0576918	14.0287	1.0411e-44	1.0432e-42	13.4668	13.2535	13.7026	22.6566	22.0939	21.1792
ENSG00000182481.8	chr17	68035519	68046842	protein_coding	KPNA2	3524.94	-0.825337	0.0588816	-14.0169	1.22873e-44	1.22822e-42	20.9455	18.9972	20.5824	9.94937	11.1036	10.7279
ENSG00000148180.18	chr9	121207794	121332843	protein_coding	GSN	5919.53	0.723466	0.0516202	14.0152	1.259e-44	1.25545e-42	20.0834	20.01	21.2406	31.8888	31.5564	30.8397
ENSG00000183853.17	chr1	157993273	158100262	protein_coding	KIRREL	4555.37	-0.747118	0.0534167	-13.9866	1.8823e-44	1.87248e-42	8.87593	8.45437	9.2895	5.00222	5.02361	4.73308
ENSG00000122870.11	chr10	58513140	58831437	protein_coding	BICC1	623.532	-1.45033	0.10381	-13.971	2.34453e-44	2.32671e-42	1.52472	1.47503	1.53127	0.561617	0.520516	0.460854
ENSG00000188112.8	chr6	42101118	42142619	protein_coding	C6orf132	5215.07	0.840365	0.0601599	13.9689	2.41465e-44	2.39056e-42	8.41023	7.87833	8.25686	12.603	14.5276	13.7624
ENSG00000114999.7	chr2	112482154	112541739	protein_coding	TTL	5056.71	-0.704552	0.0505193	-13.9462	3.31884e-44	3.27008e-42	14.3692	13.5136	14.1842	8.00984	7.71359	8.29441
ENSG00000196549.10	chr3	155024124	155183729	protein_coding	MME	6068.2	-0.744219	0.053363	-13.9464	3.3111e-44	3.27008e-42	25.7666	25.3312	27.3825	14.151	14.651	14.8145
ENSG00000182158.14	chr7	137874979	138002067	protein_coding	CREB3L2	10428	-0.599276	0.0429986	-13.9371	3.76886e-44	3.70468e-42	17.0525	15.9892	16.4716	10.039	10.1163	10.251
ENSG00000143995.19	chr2	66433452	66573869	protein_coding	MEIS1	5605.7	0.753525	0.0540843	13.9324	4.02517e-44	3.94725e-42	16.8803	17.2712	17.1978	26.5726	26.7825	27.2508
ENSG00000181026.14	chr15	88621296	88632282	protein_coding	AEN	4871.89	-0.866703	0.0622156	-13.9306	4.12649e-44	4.03703e-42	20.0349	20.3989	19.8586	11.1453	9.66249	9.99188
ENSG00000213853.9	chr16	10528422	10580698	protein_coding	EMP2	1870.23	0.944509	0.0678061	13.9296	4.18942e-44	4.08894e-42	2.51461	2.54191	2.48673	4.68734	4.33186	4.48257
ENSG00000167962.13	chr16	1997654	2009823	protein_coding	ZNF598	3899.73	-0.810427	0.058189	-13.9275	4.31204e-44	4.19871e-42	24.8876	25.5796	26.3927	13.69	13.7052	13.427
ENSG00000203722.7	chr6	149916878	149923121	protein_coding	RAET1G	1753.95	0.921215	0.0661587	13.9243	4.50876e-44	4.37995e-42	13.1206	12.3932	12.7245	21.8045	22.573	22.9795
ENSG00000149212.11	chr11	95165513	95232541	protein_coding	SESN3	14478.6	0.60638	0.0436154	13.9029	6.08459e-44	5.89692e-42	11.202	10.3845	10.7466	14.8299	15.5116	15.4461
ENSG00000169299.13	chr4	37826633	37862937	protein_coding	PGM2	5748.1	0.651258	0.0468507	13.9007	6.27143e-44	6.0638e-42	15.4298	13.7666	15.0868	21.431	21.3858	21.8501
ENSG00000170873.18	chr8	124550790	124728429	protein_coding	MTSS1	7375.18	0.719832	0.051868	13.8782	8.59283e-44	8.28897e-42	16.9239	16.3952	18.1202	25.6409	26.7123	26.4855
ENSG00000014216.15	chr11	65180566	65212006	protein_coding	CAPN1	22688.1	0.606868	0.0437354	13.8759	8.86921e-44	8.53569e-42	77.2374	73.3021	78.2092	112.098	108.72	103.386
ENSG00000166794.4	chr15	64155812	64163205	protein_coding	PPIB	12692.8	-0.594664	0.0428575	-13.8754	8.93053e-44	8.57476e-42	169.262	163.332	169.714	103.655	102.771	103.155
ENSG00000171016.11	chr15	55538890	55588947	protein_coding	PYGO1	788.187	-1.64112	0.118488	-13.8506	1.26211e-43	1.20902e-41	1.8879	1.50187	1.74005	0.479021	0.426453	0.624735
ENSG00000099260.10	chr1	99645943	99694541	protein_coding	PALMD	395.211	1.84851	0.133581	13.8382	1.50008e-43	1.43366e-41	0.661634	0.602142	0.491514	1.89132	2.03428	1.92751
ENSG00000134057.14	chr5	69167010	69178245	protein_coding	CCNB1	2058.21	-0.943446	0.0682124	-13.831	1.65673e-43	1.57973e-41	16.1659	14.7427	16.6141	7.19154	7.75899	8.0464
ENSG00000134954.14	chr11	128458761	128587558	protein_coding	ETS1	4999.51	-0.70656	0.0511061	-13.8253	1.79261e-43	1.70537e-41	15.548	14.056	14.8	8.75035	7.97908	8.57077
ENSG00000075624.13	chr7	5527151	5563784	protein_coding	ACTB	149650	0.572412	0.0414189	13.8201	1.92889e-43	1.83081e-41	659.592	641.79	665.5	893.904	922.345	906.193
ENSG00000151136.14	chr12	107318413	107659642	protein_coding	BTBD11	860.013	1.57137	0.11376	13.8131	2.12615e-43	2.01342e-41	0.746361	0.895681	1.05017	2.36982	2.48083	2.58159
ENSG00000165389.6	chr14	34432789	34462356	protein_coding	SPTSSA	4109.94	0.94612	0.0685059	13.8108	2.19474e-43	2.07363e-41	9.90334	10.1027	9.0543	16.2861	18.0854	17.7627
ENSG00000160200.17	chr21	43053191	43076943	protein_coding	CBS	606.034	-1.62429	0.117723	-13.7975	2.63718e-43	2.48597e-41	5.64156	5.38457	5.40697	1.59741	1.97393	1.39995
ENSG00000008394.12	chr12	16347142	16609259	protein_coding	MGST1	19195.3	0.537771	0.0390159	13.7834	3.20915e-43	3.01828e-41	224.308	205.205	216.173	290.865	293.898	287.058
ENSG00000088325.15	chr20	31739271	31801805	protein_coding	TPX2	2951.03	-0.775982	0.0563134	-13.7797	3.37692e-43	3.16887e-41	9.4373	8.67644	9.18076	4.90633	4.78256	5.13502
ENSG00000136002.17	chr2	130836916	131047263	protein_coding	ARHGEF4	1761.39	1.03655	0.0752355	13.7775	3.48314e-43	3.26115e-41	3.60245	2.77849	3.46827	6.53229	6.0503	6.17875
NONHSAG001284.3	chr1	44816603	44817773	NA	NA	393.225	-1.98208	0.144106	-13.7544	4.79498e-43	4.47924e-41	2.71663	2.14435	1.90648	0.541346	0.497847	0.547743
ENSG00000104856.13	chr19	45001430	45038198	protein_coding	RELB	724.158	-1.3787	0.100368	-13.7365	6.13934e-43	5.72217e-41	6.9369	6.20575	6.66715	2.34585	2.09829	2.64759
NONHSAG112420.1	chr5	132362545	132365984	NA	NA	1794.31	0.982676	0.0717038	13.7047	9.52183e-43	8.85487e-41	4.66592	4.05921	4.20261	7.69565	7.56861	8.4794
ENSG00000151690.14	chr2	190408355	190509205	protein_coding	MFSD6	4077.12	0.897512	0.0655399	13.6941	1.10057e-42	1.02118e-40	7.01353	6.37725	6.41269	10.457	12.2395	11.6081
ENSG00000069869.15	chr15	55826922	55993746	protein_coding	NEDD4	6712.86	-0.781485	0.0570785	-13.6914	1.14273e-42	1.05794e-40	19.1574	18.2212	18.7706	9.85478	9.57471	10.9704
NONHSAG031515.2	chr20	24930648	24932984	NA	NA	282.229	2.05879	0.150379	13.6907	1.15445e-42	1.0664e-40	0.493188	0.381721	0.468823	1.81886	1.787	1.61648
ENSG00000008853.16	chr8	22987417	23020199	protein_coding	RHOBTB2	2868.3	0.883872	0.0645915	13.684	1.26485e-42	1.16577e-40	5.52537	5.8971	5.9063	10.0074	9.98643	9.77994
ENSG00000135218.17	chr7	80369575	80679277	protein_coding	CD36	536.814	1.79882	0.131565	13.6724	1.48317e-42	1.36396e-40	1.71492	1.09868	1.43885	4.52964	4.05974	5.10131
ENSG00000184678.10	chr1	149884459	149886652	protein_coding	HIST2H2BE	6575.02	-0.843074	0.0616663	-13.6715	1.50163e-42	1.37787e-40	35.1618	34.986	34.9182	16.8071	18.2118	19.5142
ENSG00000104413.15	chr8	94641074	94707466	protein_coding	ESRP1	9124.48	0.707599	0.051837	13.6504	2.00647e-42	1.83703e-40	19.1531	19.4172	19.8879	29.4048	30.618	28.8777
ENSG00000134871.17	chr13	110305812	110513027	protein_coding	COL4A2	5235.38	-0.753063	0.0551966	-13.6433	2.21354e-42	2.02214e-40	12.3218	12.5501	12.8203	6.87317	6.83835	7.11811
ENSG00000119729.11	chr2	46541806	46583121	protein_coding	RHOQ	3163.69	-0.88722	0.0651208	-13.6242	2.87419e-42	2.61988e-40	15.5915	15.2436	15.9095	7.2217	8.10871	8.19747
ENSG00000005469.11	chr7	87345681	87399795	protein_coding	CROT	3394.03	0.808269	0.0593708	13.6139	3.31013e-42	3.01062e-40	11.3174	9.92182	9.70251	16.6506	17.0486	16.6514
ENSG00000170689.9	chr17	48621159	48626356	protein_coding	HOXB9	424.004	-1.63216	0.11995	-13.6071	3.63547e-42	3.29926e-40	2.39285	2.45624	2.46943	0.751391	0.722403	0.723553
ENSG00000149557.12	chr11	125445745	125496317	protein_coding	FEZ1	1615.19	-0.927157	0.0681527	-13.6041	3.78467e-42	3.42716e-40	14.6592	14.3335	14.7718	7.05402	7.08003	7.29445
ENSG00000112977.15	chr5	10679230	10761272	protein_coding	DAP	3524.92	-0.757299	0.0557336	-13.5878	4.72885e-42	4.2728e-40	19.8481	18.4894	19.6265	11.1957	10.6679	10.0392
ENSG00000060982.14	chr12	24810022	24949459	protein_coding	BCAT1	884.805	-1.69001	0.124391	-13.5863	4.83117e-42	4.35574e-40	1.93621	2.14398	2.12426	0.657527	0.450831	0.68572
ENSG00000166900.15	chr11	59755059	59805882	protein_coding	STX3	3210.28	-0.779508	0.0574089	-13.5782	5.3955e-42	4.85396e-40	19.9874	18.1527	18.1828	10.0531	9.90562	10.5533
ENSG00000157350.12	chr16	70375978	70439237	protein_coding	ST3GAL2	1296.22	-1.10639	0.0815952	-13.5595	6.96517e-42	6.25249e-40	3.17766	2.9483	3.46504	1.46389	1.41496	1.26649
ENSG00000170271.10	chr5	154818491	154859252	protein_coding	FAXDC2	1704.57	0.933412	0.0688663	13.554	7.5046e-42	6.71722e-40	6.22695	5.24007	5.41724	9.86502	10.1054	9.97774
ENSG00000188747.8	chr9	137423350	137434406	protein_coding	NOXA1	257.117	2.12355	0.156674	13.5539	7.51534e-42	6.71722e-40	1.03674	0.788218	1.02488	3.87221	3.80771	3.89015
ENSG00000101654.17	chr18	13726660	13764558	protein_coding	RNMT	6115.92	-0.632944	0.046719	-13.5479	8.15551e-42	7.2737e-40	15.7608	14.4694	15.7811	9.17451	9.05772	9.36502
ENSG00000198682.12	chr10	87659613	87747705	protein_coding	PAPSS2	308.56	-2.12012	0.156855	-13.5164	1.25212e-41	1.11433e-39	1.45576	1.39844	1.16938	0.246056	0.309878	0.310826
ENSG00000171219.8	chr11	64823387	64844569	protein_coding	CDC42BPG	3213.04	0.823299	0.0610993	13.4748	2.20187e-41	1.95536e-39	6.34871	5.62751	5.39088	9.56055	9.60795	9.37808
ENSG00000127152.17	chr14	99169287	99271524	protein_coding	BCL11B	661.882	1.39686	0.103789	13.4587	2.73731e-41	2.42565e-39	0.641141	0.574648	0.541525	1.3317	1.4701	1.49429
ENSG00000119922.9	chr10	89283694	89309276	protein_coding	IFIT2	13434.3	-0.587272	0.0436803	-13.4448	3.3048e-41	2.92228e-39	42.0705	39.5647	40.859	24.6578	25.4629	25.7369
ENSG00000187498.14	chr13	110148963	110307149	protein_coding	COL4A1	3020.84	-0.78894	0.0586839	-13.4439	3.34383e-41	2.95049e-39	5.96629	5.31532	5.74255	2.9117	3.19328	3.06035
ENSG00000197872.11	chr2	16549459	16666331	protein_coding	FAM49A	844.296	1.50163	0.111811	13.43	4.03187e-41	3.55002e-39	1.06159	1.18814	1.32223	2.76573	3.25517	3.38741
ENSG00000167004.12	chr15	43746392	43773279	protein_coding	PDIA3	23481.8	-0.664998	0.0495592	-13.4182	4.72798e-41	4.1541e-39	116.625	113.719	114.863	64.1792	68.1773	70.3011
ENSG00000142156.14	chr21	45981737	46005050	protein_coding	COL6A1	206.16	-2.64009	0.196927	-13.4065	5.54249e-41	4.85942e-39	1.09099	1.37449	1.28476	0.173782	0.209025	0.179299
ENSG00000137857.17	chr15	45129933	45165576	protein_coding	DUOX1	1735.25	0.998887	0.074831	13.3486	1.20759e-40	1.05653e-38	4.92083	4.4712	5.26001	9.35243	8.36029	9.51842
ENSG00000100504.16	chr14	50857891	50944736	protein_coding	PYGL	9127.07	0.639413	0.0479341	13.3394	1.36538e-40	1.19206e-38	24.6604	24.4308	24.9433	35.3608	36.417	35.5787
ENSG00000118898.15	chr16	4882507	4960741	protein_coding	PPL	19345.3	0.539533	0.0406477	13.2734	3.30243e-40	2.87715e-38	27.0162	25.3592	26.347	35.0015	35.7821	35.6704
ENSG00000163624.5	chr4	84582979	84651338	protein_coding	CDS1	5376.57	0.663793	0.0500685	13.2577	4.07105e-40	3.53934e-38	8.45039	8.31238	8.63082	12.4541	12.4243	12.5668
ENSG00000159216.18	chr21	34787801	36004667	protein_coding	RUNX1	8979.15	-0.590774	0.0445782	-13.2525	4.36292e-40	3.78513e-38	23.6997	21.9311	22.9382	14.4264	14.3465	13.5841
ENSG00000157680.15	chr7	137381037	137847092	protein_coding	DGKI	185.882	-2.69706	0.203822	-13.2325	5.69984e-40	4.93465e-38	1.47729	1.06091	1.21752	0.206983	0.141705	0.193234
ENSG00000164904.16	chr5	126531200	126595418	protein_coding	ALDH7A1	10676.1	0.585954	0.044466	13.1776	1.18126e-39	1.02054e-37	53.314	50.3952	51.414	72.6868	70.1387	73.8131
ENSG00000244242.1	chr11	1732410	1750591	protein_coding	IFITM10	215.629	2.2266	0.169233	13.1571	1.55014e-39	1.33645e-37	0.596784	0.564252	0.538995	2.46553	2.28807	2.61019
ENSG00000072840.12	chr4	5711197	5814305	protein_coding	EVC	5237.7	-0.663073	0.050408	-13.1541	1.61159e-39	1.38653e-37	11.9505	10.6171	12.0722	6.74447	6.67581	6.91811
ENSG00000057252.12	chr1	179293714	179358680	protein_coding	SOAT1	3387.76	-0.869736	0.0662351	-13.131	2.18634e-39	1.87712e-37	9.8534	10.1076	9.85194	5.05707	4.72381	5.41901
ENSG00000144583.4	chr2	216257865	216372027	protein_coding	2020-03-04	121.53	-4.05959	0.309234	-13.1279	2.27821e-39	1.95195e-37	0.433046	0.474466	0.572618	0.0382894	0.0117384	0.0324006
ENSG00000123384.13	chr12	57128493	57213351	protein_coding	LRP1	14256.9	0.547356	0.0417548	13.1088	2.93137e-39	2.50638e-37	12.4456	10.8289	11.9125	16.2761	15.8877	15.6333
ENSG00000039068.18	chr16	68737225	68835548	protein_coding	CDH1	32236.9	0.543899	0.0414949	13.1076	2.97864e-39	2.54155e-37	53.9643	51.2914	55.1599	71.4629	73.1808	72.9565
ENSG00000120756.12	chr3	142596387	142713664	protein_coding	PLS1	797.752	1.32001	0.100775	13.0986	3.35173e-39	2.85401e-37	1.46548	1.10943	1.51627	3.06679	3.18895	3.21579
NONHSAG077658.1	chr2	112779311	112789858	NA	NA	581.911	-1.45448	0.111083	-13.0937	3.57937e-39	3.04159e-37	4.7873	4.28338	4.24007	1.68673	1.51645	1.31045
ENSG00000260577.2	chr16	68644248	68646168	antisense	RP11-615I2.2	303.831	1.94596	0.148856	13.0727	4.71423e-39	3.99772e-37	0.9395	0.834846	1.0803	3.71409	3.42957	3.09526
ENSG00000141401.11	chr18	11981025	12030883	protein_coding	IMPA2	896.413	1.2193	0.093322	13.0655	5.18545e-39	4.38833e-37	4.37235	3.82915	4.96772	9.46523	9.8058	9.2884
ENSG00000107201.9	chr9	32455705	32526324	protein_coding	DDX58	8892.6	-0.556951	0.0426313	-13.0644	5.26276e-39	4.44467e-37	20.8386	19.1786	20.198	12.7313	12.5042	12.8343
ENSG00000155660.10	chr7	149003062	149028641	protein_coding	PDIA4	12572.9	-0.5684	0.0435194	-13.0608	5.51168e-39	4.64541e-37	51.2443	49.3874	50.8511	31.3911	31.8936	31.7932
ENSG00000144642.21	chr3	28574791	30010391	protein_coding	RBMS3	2037.91	-0.919934	0.0705062	-13.0476	6.5614e-39	5.51891e-37	6.98262	5.70051	5.90758	2.95833	3.10677	3.06071
ENSG00000103811.15	chr15	78921058	78949574	protein_coding	CTSH	3737.9	0.816163	0.0626015	13.0374	7.49475e-39	6.29118e-37	28.8122	30.8605	29.5131	48.4416	49.43	48.4182
ENSG00000143870.12	chr2	10783391	10837977	protein_coding	PDIA6	18067.1	-0.551832	0.0423284	-13.0369	7.54178e-39	6.31784e-37	83.3887	80.7801	83.8078	52.2963	52.7923	52.3608
ENSG00000006327.13	chr16	3018445	3022383	protein_coding	TNFRSF12A	6483.84	-0.672654	0.0516129	-13.0327	7.97566e-39	6.66781e-37	100.466	99.5301	96.3391	57.3281	57.7669	58.0012
ENSG00000101384.11	chr20	10637684	10674107	protein_coding	JAG1	17634.9	-0.592258	0.0456158	-12.9836	1.51553e-38	1.26446e-36	52.4915	45.7643	52.9041	31.4129	31.5949	30.1735
NONHSAG055350.3	chrX	134540009	134549645	NA	NA	1618.67	-0.991908	0.0764378	-12.9767	1.65929e-38	1.38162e-36	10.5173	9.15868	9.64721	4.14755	4.77946	4.78741
ENSG00000155850.7	chr5	149960737	149993455	protein_coding	SLC26A2	7042.06	-0.627788	0.0484001	-12.9708	1.79169e-38	1.48886e-36	10.0754	9.24086	10.1641	5.79414	5.82502	6.12367
ENSG00000272141.1	chr1	1169357	1170343	lincRNA	RP11-465B22.8	106.455	4.38476	0.339798	12.904	4.27176e-38	3.54265e-36	0.22055	0.0705944	0.156394	3.2191	2.8204	2.75645
ENSG00000166173.10	chr15	70829130	70854159	protein_coding	LARP6	1122.19	-1.31932	0.10242	-12.8814	5.72537e-38	4.73866e-36	12.4576	11.3884	10.9581	3.79018	4.07608	5.14211
ENSG00000076351.12	chr17	28394756	28407197	protein_coding	SLC46A1	5485.47	0.641113	0.049832	12.8655	7.03915e-38	5.81439e-36	8.67907	7.28124	8.10809	11.6782	11.6294	11.5625
ENSG00000177570.13	chr8	118189459	118621995	protein_coding	SAMD12	1347.23	1.19306	0.0931313	12.8105	1.43198e-37	1.18047e-35	1.88062	1.83483	2.10439	3.76437	4.70411	3.92334
ENSG00000170775.2	chr7	124745997	124765627	protein_coding	GPR37	773.021	1.17213	0.091562	12.8015	1.60719e-37	1.32228e-35	1.6665	1.57865	1.53021	3.27797	3.48179	3.24632
ENSG00000183010.16	chr17	81932384	81942412	protein_coding	PYCR1	919.882	-1.11966	0.0875314	-12.7915	1.82844e-37	1.50132e-35	7.63388	7.52608	7.73953	3.40366	3.40807	2.99239
ENSG00000125945.14	chr1	23359448	23369442	protein_coding	ZNF436	2995.79	0.706606	0.0552427	12.7909	1.84271e-37	1.51004e-35	4.94367	4.65566	4.85434	7.30021	7.15134	7.49004
ENSG00000137962.12	chr1	94148988	94275068	protein_coding	ARHGAP29	5787.89	-0.594772	0.0465011	-12.7905	1.85254e-37	1.51509e-35	10.541	9.58734	10.2213	6.16086	6.19181	6.33564
NONHSAG056048.2	chr1	1157498	1170604	NA	NA	114.452	3.63793	0.285161	12.7575	2.8329e-37	2.3123e-35	0.45741	0.411052	0.538019	5.91798	5.77948	4.59215
ENSG00000135919.12	chr2	223975112	224039319	protein_coding	SERPINE2	466.3	-1.48853	0.116786	-12.7457	3.29254e-37	2.68219e-35	2.52993	2.26244	2.75017	0.805118	0.815017	0.884669
ENSG00000172548.14	chr5	157460019	157474717	protein_coding	NIPAL4	525.38	1.61014	0.126362	12.7422	3.44383e-37	2.79992e-35	0.758282	0.946287	0.746659	2.22744	2.47968	2.25701
ENSG00000004799.7	chr7	95583499	95596491	protein_coding	PDK4	307.194	1.78812	0.140355	12.74	3.54454e-37	2.87615e-35	0.656588	0.486632	0.593536	1.90833	1.84959	1.80138
ENSG00000105767.2	chr19	43622368	43639839	protein_coding	CADM4	345.925	1.87596	0.147399	12.7271	4.18177e-37	3.38658e-35	1.20325	0.868739	0.815866	3.1844	3.50717	3.0728
ENSG00000196189.12	chr1	156147366	156177752	protein_coding	SEMA4A	317.933	1.87957	0.147816	12.7156	4.84254e-37	3.91404e-35	0.622032	0.592989	0.517012	2.09817	2.05102	1.74129
ENSG00000125844.15	chr20	17613678	17682295	protein_coding	RRBP1	29285.7	-0.657385	0.0517271	-12.7087	5.28886e-37	4.26645e-35	89.7111	86.3029	85.3916	49.3258	50.0489	54.876
ENSG00000048392.11	chr8	102204502	102239118	protein_coding	RRM2B	14109.1	-0.538987	0.0424257	-12.7043	5.5993e-37	4.50809e-35	41.6873	39.0077	40.2005	26.7778	25.1311	25.5112
ENSG00000283227.1	chr1	152947154	152949258	protein_coding	RP1-20N18.10	107.848	3.72644	0.293448	12.6988	6.00394e-37	4.82448e-35	0.258806	0.328485	0.205959	3.17448	3.30601	3.17986
ENSG00000111913.16	chr6	24804282	24936052	protein_coding	FAM65B	829.83	-1.4466	0.113981	-12.6916	6.58156e-37	5.27838e-35	2.40888	2.13648	2.61652	0.776935	0.981204	0.692146
ENSG00000233006.6	chr5	132311285	132369916	processed_transcript	AC034220.3	1330.5	0.992389	0.0782019	12.6901	6.71115e-37	5.37191e-35	14.7994	12.0413	14.7906	26.8699	25.5663	24.555
ENSG00000128272.14	chr22	39519695	39522685	protein_coding	ATF4	28874	-0.513171	0.0405308	-12.6613	9.69403e-37	7.74456e-35	239.579	230.041	233.383	153.191	151.788	153.491
ENSG00000090520.11	chr3	186567403	186585800	protein_coding	DNAJB11	4069.09	-0.698093	0.0551548	-12.657	1.02365e-36	8.16216e-35	28.5702	27.0656	28.2157	15.5282	16.8677	15.7112
ENSG00000184156.15	chr8	132120859	132480953	protein_coding	KCNQ3	260.43	-2.0557	0.162544	-12.647	1.16159e-36	9.24423e-35	0.456943	0.490044	0.485631	0.104963	0.0944661	0.121174
ENSG00000116584.17	chr1	155946851	156007070	protein_coding	ARHGEF2	3710.13	-0.962433	0.0761062	-12.6459	1.17845e-36	9.36038e-35	20.7195	21.1518	21.7943	10.7844	10.9344	8.74435
ENSG00000185909.14	chr3	49171611	49176486	protein_coding	KLHDC8B	745.337	1.20003	0.0949804	12.6345	1.36338e-36	1.08086e-34	2.76265	2.79534	2.89523	5.86572	6.39325	5.81653
ENSG00000128595.16	chr7	128739292	128771807	protein_coding	CALU	13579.4	-0.674788	0.0534599	-12.6223	1.59081e-36	1.25875e-34	50.337	50.2351	48.9287	27.9611	28.6433	30.6046
ENSG00000151388.10	chr5	33523535	33892192	protein_coding	ADAMTS12	443.087	-1.79052	0.141922	-12.6162	1.71948e-36	1.35797e-34	1.50648	1.03349	1.22888	0.290872	0.385431	0.340019
ENSG00000128604.18	chr7	128937612	128950035	protein_coding	IRF5	655.793	1.26656	0.100448	12.6091	1.88116e-36	1.48282e-34	3.16473	3.40413	3.56978	7.70494	7.58212	7.41174
NONHSAG099742.2	chr8	127072695	127482140	NA	NA	924.18	-1.08857	0.0863944	-12.6	2.11047e-36	1.66041e-34	15.7785	13.5128	15.2711	6.91364	5.99748	6.54602
ENSG00000073060.15	chr12	124776856	124882668	protein_coding	SCARB1	6337.63	0.63252	0.0502662	12.5834	2.60577e-36	2.0462e-34	17.8699	16.2449	17.541	26.1628	24.8126	23.5139
ENSG00000157502.13	chrX	106168305	106208956	protein_coding	MUM1L1	314.791	1.87585	0.149167	12.5755	2.88014e-36	2.25736e-34	0.286378	0.264462	0.278927	0.831304	0.934969	1.06661
ENSG00000108639.7	chr17	78168558	78173527	protein_coding	SYNGR2	1533.35	0.851624	0.0677529	12.5696	3.10441e-36	2.42854e-34	7.06431	6.65326	6.72328	11.4254	11.5783	11.309
NONHSAG006394.2	chr10	84167230	84172076	NA	NA	658.633	1.26145	0.100361	12.569	3.12517e-36	2.44017e-34	1.90311	2.01432	1.80557	4.34382	4.18938	4.23236
ENSG00000134775.15	chr18	36297714	36780055	protein_coding	FHOD3	297.085	1.87235	0.149166	12.5521	3.86878e-36	3.0151e-34	0.239069	0.234527	0.271073	0.832009	0.777747	0.936389
ENSG00000179222.17	chrX	51803007	51902357	protein_coding	MAGED1	4700.42	-0.617553	0.0492987	-12.5268	5.32964e-36	4.1458e-34	19.9494	19.1143	19.6524	12.0262	11.902	11.6837
ENSG00000113070.7	chr5	140332843	140346631	protein_coding	HBEGF	1337.6	-1.03674	0.0827685	-12.5258	5.39318e-36	4.18735e-34	10.3989	9.61414	11.2228	4.40597	5.14699	4.62455
ENSG00000185262.8	chr17	76265202	76271299	protein_coding	UBALD2	940.855	-1.16774	0.0932722	-12.5196	5.8292e-36	4.51741e-34	13.7919	12.4666	14.3403	4.9925	6.02373	5.81963
ENSG00000196743.8	chr5	151212150	151270440	protein_coding	GM2A	51424.8	0.545427	0.0435842	12.5143	6.23364e-36	4.8218e-34	95.3497	93.2435	93.4862	125.122	128.441	129.69
ENSG00000175274.18	chr11	44885903	44951306	protein_coding	TP53I11	825.101	-1.07965	0.0864264	-12.4921	8.24102e-36	6.36265e-34	5.36262	5.14387	5.25168	2.30719	2.2815	2.34949
ENSG00000114019.14	chr3	134355874	134375479	protein_coding	AMOTL2	8897.18	-0.558171	0.0447424	-12.4752	1.01934e-35	7.8554e-34	30.186	28.4393	30.2643	18.9307	19.0602	18.184
ENSG00000164463.12	chr5	173056352	173139284	protein_coding	CREBRF	4464.5	-0.707704	0.0567826	-12.4634	1.18237e-35	9.09483e-34	11.2607	10.1388	11.5413	6.23724	5.92682	6.58765
ENSG00000101577.9	chr18	2916994	3013315	protein_coding	LPIN2	1704.62	-0.829226	0.0665545	-12.4594	1.24367e-35	9.54854e-34	3.88279	3.62414	3.95177	2.08711	1.99276	1.91934
ENSG00000133710.15	chr5	148025683	148137289	protein_coding	SPINK5	842.51	1.39181	0.11179	12.4502	1.3941e-35	1.06837e-33	1.90864	2.21219	2.60721	5.27635	5.29574	5.85492
ENSG00000130066.16	chrX	23783173	23786226	protein_coding	SAT1	38107.6	-0.468629	0.0376608	-12.4434	1.51897e-35	1.16191e-33	485.871	453.589	473.805	316.175	315.718	318.245
ENSG00000123689.5	chr1	209675420	209676388	protein_coding	G0S2	2927.94	-0.801746	0.064433	-12.4431	1.52499e-35	1.16437e-33	60.6943	55.2949	59.2432	28.7359	31.668	33.1061
ENSG00000106003.12	chr7	2512529	2529177	protein_coding	LFNG	793.988	1.20344	0.0967532	12.4382	1.62091e-35	1.23532e-33	3.03711	2.90092	2.70598	6.3623	6.52429	5.61457
ENSG00000222009.8	chr1	44808482	44815585	protein_coding	BTBD19	825.633	-1.12659	0.0905896	-12.4362	1.66321e-35	1.26523e-33	12.477	10.6665	12.3558	5.16496	4.67234	5.28045
ENSG00000154451.14	chr1	89258950	89272804	protein_coding	GBP5	207.095	-2.27534	0.183065	-12.4291	1.81588e-35	1.37884e-33	1.14862	0.909102	1.02721	0.209974	0.228529	0.155937
ENSG00000152495.10	chr5	111223653	111494886	protein_coding	CAMK4	1013.36	-1.30657	0.105206	-12.4192	2.05637e-35	1.55858e-33	1.93716	1.56563	1.47349	0.571764	0.590555	0.705605
ENSG00000181019.12	chr16	69706996	69726951	protein_coding	NQO1	2693.71	0.724303	0.0583384	12.4155	2.15228e-35	1.62829e-33	16.0268	15.314	15.8523	23.4807	24.484	24.5813
ENSG00000132821.11	chr20	37903104	37945350	protein_coding	VSTM2L	1024.33	1.04943	0.0845382	12.4137	2.20321e-35	1.66378e-33	5.05226	4.64302	5.16369	9.83699	9.99373	8.77714
ENSG00000105825.11	chr7	93885397	93890991	protein_coding	TFPI2	1649.92	-1.01722	0.0819529	-12.4123	2.24108e-35	1.6893e-33	13.9854	14.2048	14.4636	6.47034	7.2895	5.89704
ENSG00000171130.17	chr7	149872968	149880698	protein_coding	ATP6V0E2	528.444	1.30673	0.10531	12.4085	2.35105e-35	1.76898e-33	2.11402	1.8734	2.08113	4.85698	4.55755	4.54409
ENSG00000124831.18	chr2	237627576	237813682	protein_coding	LRRFIP1	16992	0.549075	0.0443238	12.3878	3.0423e-35	2.28493e-33	39.6777	36.4166	37.0257	49.867	51.5602	52.5049
ENSG00000116717.11	chr1	67685061	67688338	protein_coding	GADD45A	13423	-0.539753	0.0435759	-12.3865	3.09187e-35	2.31795e-33	152.788	142.247	146.869	92.1125	94.0497	96.6304
ENSG00000178038.16	chr3	46668997	46693704	protein_coding	ALS2CL	21616.3	0.485366	0.0391938	12.3837	3.20036e-35	2.39494e-33	40.5137	37.2693	39.2147	50.8786	51.5787	49.8924
ENSG00000160211.15	chrX	154531391	154547572	protein_coding	G6PD	4101.47	0.664432	0.0536992	12.3732	3.64914e-35	2.72586e-33	16.4629	15.6833	17.3601	25.0238	24.2374	23.7476
ENSG00000177606.6	chr1	58780788	58784327	protein_coding	JUN	25986.1	-0.556539	0.0449907	-12.3701	3.79344e-35	2.82854e-33	89.5675	88.3614	90.4799	55.7175	56.2366	57.9572
ENSG00000109107.13	chr17	28573115	28577264	protein_coding	ALDOC	1795.59	0.809047	0.0654441	12.3624	4.17437e-35	3.10698e-33	7.29824	7.24774	7.25245	11.9878	11.7489	11.7934
ENSG00000092841.18	chr12	56158161	56163496	protein_coding	MYL6	28223.9	0.540657	0.0437543	12.3567	4.48449e-35	3.3318e-33	394.41	388.218	388.064	523.607	532.584	529.295
ENSG00000137807.13	chr15	69414246	69448427	protein_coding	KIF23	838.069	-1.08757	0.0880309	-12.3544	4.61111e-35	3.41974e-33	4.24694	4.05431	4.00879	1.89113	1.69811	1.79496
ENSG00000143375.14	chr1	151510510	151538692	protein_coding	CGN	304.514	2.50325	0.203497	12.3012	8.92884e-35	6.61005e-33	0.167357	0.223048	0.309344	1.19269	0.944812	1.49593
ENSG00000113369.8	chr5	91368724	91383359	protein_coding	ARRDC3	13140.5	-0.5376	0.0437353	-12.2921	9.98397e-35	7.37798e-33	88.0679	80.0676	86.4528	57.1149	52.8948	53.122
NONHSAG014152.3	chr13	109265489	109287809	NA	NA	24450.7	-0.718401	0.0584829	-12.284	1.10464e-34	8.14856e-33	78.7949	71.9028	68.8967	39.5584	39.7394	44.8304
ENSG00000099797.12	chr19	14517085	14565980	protein_coding	TECR	5052.4	0.698303	0.0568546	12.2823	1.12803e-34	8.30628e-33	40.7382	40.5613	44.3847	62.7242	65.3934	61.776
ENSG00000153294.11	chr6	47685864	47722021	protein_coding	ADGRF4	890.339	1.11044	0.0904395	12.2783	1.18493e-34	8.70974e-33	1.54537	1.56006	1.51702	2.96175	3.3143	3.01253
ENSG00000120820.12	chr12	103988984	104064183	protein_coding	GLT8D2	520.393	-1.36276	0.111	-12.2771	1.20182e-34	8.81827e-33	4.62313	4.24901	4.58572	1.59294	1.80735	1.48309
ENSG00000183696.13	chr7	48088628	48108733	protein_coding	UPP1	2638.8	-0.798101	0.0650239	-12.274	1.2498e-34	9.15407e-33	29.2277	24.9908	29.322	14.9863	15.7042	13.9742
ENSG00000166123.13	chr16	46884378	46931297	protein_coding	GPT2	2705.18	-0.753234	0.0614355	-12.2606	1.47458e-34	1.07814e-32	8.5511	8.06037	7.91222	4.59452	4.67496	4.26797
ENSG00000128165.8	chr22	50481556	50486440	protein_coding	ADM2	467.367	-1.44049	0.117509	-12.2586	1.51105e-34	1.10285e-32	1.6057	1.68669	1.73908	0.60322	0.591848	0.530862
ENSG00000178573.6	chr16	79585843	79600714	protein_coding	MAF	446.636	1.66346	0.135887	12.2415	1.86517e-34	1.35892e-32	0.393244	0.422741	0.341221	0.991926	1.25476	1.15669
ENSG00000204767.3	chr5	169864264	169980740	protein_coding	FAM196B	269.214	-2.07318	0.169744	-12.2135	2.63163e-34	1.91397e-32	1.22467	1.21051	1.51151	0.351667	0.236259	0.283026
ENSG00000163734.4	chr4	74036589	74038807	protein_coding	CXCL3	275.776	-1.87309	0.153442	-12.2071	2.84748e-34	2.06732e-32	3.94286	3.23494	4.24812	0.970786	0.893428	1.0345
ENSG00000133687.15	chr12	29500840	29784759	protein_coding	TMTC1	6071.59	-0.645507	0.0529348	-12.1944	3.33055e-34	2.4138e-32	10.5701	9.93389	10.1857	5.80302	6.39368	6.05981
ENSG00000029363.15	chr6	136256863	136289851	protein_coding	BCLAF1	18590.2	-0.605229	0.0497023	-12.1771	4.11806e-34	2.97933e-32	68.0328	64.4419	64.7502	39.2487	38.7108	42.6818
ENSG00000125257.13	chr13	95019829	95301446	protein_coding	ABCC4	1036.94	-0.998262	0.0819804	-12.1768	4.13001e-34	2.98276e-32	2.22273	2.01483	2.15997	0.941436	1.06286	0.978078
ENSG00000107290.13	chr9	132261356	132354985	protein_coding	SETX	9938.18	-0.539033	0.0442843	-12.1721	4.37751e-34	3.156e-32	10.2973	9.63969	10.1807	6.31288	6.58307	6.38865
ENSG00000159388.5	chr1	203305491	203309602	protein_coding	BTG2	10550.3	0.577748	0.047525	12.1567	5.28414e-34	3.80302e-32	29.7663	29.6448	30.5608	41.2791	42.1159	41.6292
ENSG00000077150.18	chr10	102394110	102402529	protein_coding	NFKB2	2134.32	-0.835221	0.0687565	-12.1475	5.91334e-34	4.24847e-32	18.4026	18.4073	18.8199	9.27992	9.42955	10.33
ENSG00000170456.15	chr12	31382223	31591097	protein_coding	DENND5B	715.855	-1.29279	0.106893	-12.0943	1.1322e-33	8.12025e-32	1.55855	1.58906	1.76005	0.606542	0.557947	0.699232
ENSG00000128590.4	chr7	108569568	108574850	protein_coding	DNAJB9	1791.15	-0.784729	0.0651344	-12.0478	1.99108e-33	1.42555e-31	9.15293	8.08296	8.63535	4.53876	4.81406	4.61352
NONHSAG099017.2	chr8	102754346	102763600	NA	NA	436.363	1.50891	0.12547	12.026	2.59385e-33	1.85391e-31	0.304656	0.215161	0.242844	0.655671	0.648093	0.706745
ENSG00000127920.5	chr7	93921699	93928610	protein_coding	GNG11	233.713	-1.96561	0.163469	-12.0243	2.64829e-33	1.88956e-31	1.10247	1.11478	1.04603	0.240841	0.286639	0.25213
ENSG00000273802.2	chr6	26215159	26216692	protein_coding	HIST1H2BG	2254.23	-0.812379	0.0676072	-12.0162	2.92262e-33	2.0817e-31	19.2678	17.5558	18.3416	9.03707	9.77249	10.4149
ENSG00000084112.14	chr12	108778192	108857590	protein_coding	SSH1	6918.66	-0.65667	0.054676	-12.0102	3.1403e-33	2.2329e-31	12.2659	12.3853	12.1868	7.15364	7.57771	7.03387
ENSG00000197860.9	chr5	65665928	65723035	protein_coding	SGTB	1857.82	-0.771931	0.0643178	-12.0018	3.47572e-33	2.46716e-31	4.82703	4.48542	4.58137	2.45847	2.52115	2.58961
ENSG00000261116.1	chr6	54943167	54945099	sense_overlapping	RP3-523K23.2	1618.72	0.811504	0.067725	11.9823	4.39705e-33	3.11581e-31	6.22919	5.30181	5.68931	9.30622	9.57052	9.21922
ENSG00000172830.12	chr11	67303448	67312607	protein_coding	SSH3	3522.92	0.783459	0.0654005	11.9794	4.5554e-33	3.2225e-31	14.6162	14.7458	16.7633	24.5966	23.8586	25.4511
ENSG00000183087.14	chr13	113820549	113864067	protein_coding	GAS6	5426.65	-0.571031	0.0476871	-11.9746	4.83009e-33	3.41098e-31	31.5243	29.3289	32.0259	19.516	19.1749	19.4685
ENSG00000112276.13	chr6	105096822	105137174	protein_coding	BVES	551.871	-1.42734	0.119273	-11.9671	5.28726e-33	3.72748e-31	1.64383	1.36819	1.36239	0.458595	0.473339	0.58415
ENSG00000143816.7	chr1	227918656	227947898	protein_coding	WNT9A	386.024	1.48317	0.124042	11.957	5.97023e-33	4.2018e-31	0.531482	0.446002	0.505019	1.23049	1.29459	1.33194
ENSG00000185551.13	chr15	96325938	96340263	protein_coding	NR2F2	16349.7	0.590328	0.0493793	11.955	6.11525e-33	4.29656e-31	40.9783	39.2956	39.1496	53.227	56.1868	57.9016
ENSG00000136628.17	chr1	219968601	220046658	protein_coding	EPRS	18950.2	-0.461367	0.038599	-11.9528	6.27593e-33	4.40198e-31	40.4263	36.9939	38.6138	26.469	25.9323	25.9834
ENSG00000178935.5	chr19	57803841	57814913	protein_coding	ZNF552	1181.23	0.97565	0.0816624	11.9474	6.70145e-33	4.69249e-31	4.9769	4.59169	4.88554	9.72919	8.36617	8.34874
ENSG00000130529.15	chr19	49157741	49211836	protein_coding	TRPM4	1568.34	0.83747	0.0701105	11.945	6.89479e-33	4.81972e-31	11.0526	9.25254	10.5772	17.7236	16.3833	17.1759
ENSG00000117632.21	chr1	25884181	25906991	protein_coding	STMN1	2183.29	-0.788135	0.066023	-11.9373	7.5672e-33	5.28083e-31	21.202	20.2149	22.365	10.9131	11.8708	11.5952
ENSG00000206527.9	chr3	123490820	123585185	protein_coding	HACD2	14641.1	0.531657	0.0445499	11.934	7.87218e-33	5.48442e-31	26.9762	26.1915	27.365	35.6874	35.8009	36.864
ENSG00000134030.13	chr18	48539046	48863217	protein_coding	CTIF	3854.91	-0.893275	0.0748837	-11.9288	8.37436e-33	5.82448e-31	12.7187	13.4601	11.6209	5.96152	6.73448	6.27298
ENSG00000143702.15	chr1	243124428	243255348	protein_coding	CEP170	4318.37	-0.756195	0.0634271	-11.9223	9.06061e-33	6.29119e-31	13.7583	12.3705	12.5071	6.9348	6.59229	7.74716
ENSG00000132561.13	chr8	97868840	98036716	protein_coding	MATN2	398.902	1.54671	0.129746	11.9211	9.19135e-33	6.37128e-31	1.05111	0.810995	1.01244	2.76469	2.65405	2.38036
ENSG00000103249.17	chr16	1444934	1475580	protein_coding	CLCN7	5247.05	-0.57693	0.0484808	-11.9002	1.18107e-32	8.1733e-31	28.1048	26.3079	26.8547	16.7214	17.1995	16.7627
ENSG00000183098.10	chr13	93226842	94407401	protein_coding	GPC6	840.709	-1.32233	0.111206	-11.8909	1.32054e-32	9.12319e-31	1.66097	1.51512	1.80615	0.597696	0.742955	0.526112
ENSG00000137843.11	chr15	40238759	40277487	protein_coding	PAK6	1196.3	1.072	0.0902978	11.8719	1.65706e-32	1.1429e-30	3.04155	2.30869	3.0998	5.83263	5.45948	5.19588
ENSG00000025796.13	chr6	107867756	107958189	protein_coding	SEC63	8936.97	-0.551375	0.0464923	-11.8595	1.92162e-32	1.32317e-30	24.3942	23.1862	23.891	15.3854	14.5029	15.4915
ENSG00000149798.4	chr11	65314818	65322429	protein_coding	CDC42EP2	556.966	-1.35549	0.114542	-11.8339	2.60602e-32	1.78847e-30	3.89591	4.33451	4.63566	1.6251	1.51577	1.54233
ENSG00000166033.11	chr10	122461525	122514908	protein_coding	HTRA1	7963.32	-0.567702	0.0479723	-11.834	2.60574e-32	1.78847e-30	58.4922	55.1199	57.9866	35.2153	37.427	35.0901
ENSG00000136193.16	chr7	29920103	29990289	protein_coding	SCRN1	8418.13	-0.549806	0.0465044	-11.8227	2.98062e-32	2.04217e-30	16.9757	16.5613	16.7164	10.6018	10.6836	10.6695
ENSG00000088726.15	chr3	12733525	12769457	protein_coding	TMEM40	3722.66	0.673694	0.0569971	11.8198	3.08385e-32	2.10941e-30	29.8426	25.3955	27.2444	40.8557	42.5158	38.935
NONHSAG114941.1	chr9	136539904	136543541	NA	NA	838.937	1.09247	0.0924425	11.8178	3.1566e-32	2.1556e-30	1.54609	1.37904	1.6612	3.02266	3.216	2.8634
ENSG00000109790.16	chr4	39045039	39126857	protein_coding	KLHL5	4168.72	-0.658891	0.0557582	-11.8169	3.19127e-32	2.17569e-30	16.5849	16.7569	16.3836	9.92913	9.78534	9.61478
ENSG00000170577.7	chr2	45005161	45009430	protein_coding	SIX2	541.968	-1.26546	0.107112	-11.8144	3.29073e-32	2.23981e-30	4.03937	4.01556	3.82222	1.62138	1.51272	1.45957
ENSG00000125775.14	chr20	1309909	1329239	protein_coding	SDCBP2	1675.64	0.827139	0.0701234	11.7955	4.11922e-32	2.79911e-30	10.3757	8.71436	10.4384	16.5453	16.5025	15.6574
ENSG00000197774.12	chr16	1773207	1781708	protein_coding	EME2	2604.39	0.660364	0.0559972	11.7928	4.2508e-32	2.88378e-30	7.58384	6.87833	7.31621	10.6987	10.8095	10.506
ENSG00000241484.9	chr22	44752558	44862788	protein_coding	ARHGAP8	945.12	1.16429	0.0987457	11.7908	4.35576e-32	2.95015e-30	6.03232	4.26162	4.5987	10.6918	10.1872	10.0019
ENSG00000113013.12	chr5	138554882	138575444	protein_coding	HSPA9	31231.1	-0.487012	0.0413216	-11.7859	4.61457e-32	3.12034e-30	120.746	113.718	116.521	76.1028	77.6413	79.2601
ENSG00000121691.4	chr11	34438925	34472062	protein_coding	CAT	2686.23	0.725063	0.0615285	11.7842	4.70983e-32	3.17956e-30	10.1645	9.45493	10.0471	14.9759	16.1521	14.5097
ENSG00000115419.12	chr2	190880827	190965552	protein_coding	GLS	6644.26	-0.576099	0.0488886	-11.7839	4.72555e-32	3.18498e-30	31.8174	27.3056	29.0298	17.9768	18.3992	18.5754
NONHSAG091330.2	chr5	157711618	157731684	NA	NA	742.48	1.66972	0.141753	11.7791	5.00146e-32	3.36545e-30	0.247507	0.25181	0.241005	0.936271	0.534354	0.731822
ENSG00000113273.15	chr5	78777209	78986087	protein_coding	ARSB	1211.73	-0.943858	0.0801903	-11.7702	5.55809e-32	3.73393e-30	3.15675	3.13553	2.88812	1.5212	1.43636	1.48262
ENSG00000148400.9	chr9	136494444	136545862	protein_coding	NOTCH1	37355.8	0.534855	0.0454451	11.7692	5.62282e-32	3.7713e-30	41.7134	38.9907	43.4849	54.1356	57.3122	55.9003
ENSG00000118508.4	chr6	146543693	146554965	protein_coding	RAB32	2138.45	-0.729387	0.061997	-11.7649	5.921e-32	3.96486e-30	26.1274	24.6714	25.0899	14.1762	13.7214	14.679
ENSG00000109846.7	chr11	111908565	111923722	protein_coding	CRYAB	601.489	1.20679	0.102672	11.7538	6.74925e-32	4.51218e-30	4.95213	4.81703	4.45199	10.0643	9.86757	10.5724
ENSG00000134294.13	chr12	46358189	46372867	protein_coding	SLC38A2	74085.5	-0.434672	0.0370102	-11.7447	7.52197e-32	5.02067e-30	347.761	315.522	335.522	235.695	227.633	223.958
ENSG00000167363.13	chr17	82735575	82751197	protein_coding	FN3K	280.305	1.73148	0.147449	11.7429	7.68417e-32	5.12067e-30	1.35008	1.0785	1.262	4.01743	3.5034	3.9087
ENSG00000155961.4	chrX	155258241	155264589	protein_coding	RAB39B	120.374	-2.80068	0.238534	-11.7412	7.83639e-32	5.21372e-30	0.528269	0.526096	0.51559	0.0675604	0.0710646	0.0721536
ENSG00000198380.12	chr2	69319769	69387254	protein_coding	GFPT1	6352.4	-0.782263	0.0666495	-11.737	8.23752e-32	5.4718e-30	9.53988	9.20014	8.83535	4.47225	5.15012	5.30525
ENSG00000138758.11	chr4	76949703	77040384	protein_coding	2020-09-11	7625.24	-0.533597	0.045517	-11.723	9.7145e-32	6.44255e-30	18.7485	17.6355	18.862	11.9763	12.0206	11.5165
ENSG00000172216.5	chr20	50190734	50192689	protein_coding	CEBPB	9161.12	-0.63449	0.0541271	-11.7222	9.80787e-32	6.49406e-30	99.2862	98.4017	98.7291	56.1852	59.584	62.0011
ENSG00000143753.12	chr1	224175756	224193441	protein_coding	DEGS1	3436.94	-0.641351	0.0547163	-11.7214	9.90346e-32	6.54688e-30	20.699	19.4199	20.1321	11.8037	11.6863	12.4498
ENSG00000112531.16	chr6	163414000	163578596	protein_coding	QKI	10463.6	-0.506829	0.0433276	-11.6976	1.3112e-31	8.65414e-30	36.7238	32.7647	36.0903	23.0527	22.5575	23.4674
ENSG00000114268.11	chr3	48517684	48562015	protein_coding	PFKFB4	1827.28	0.880713	0.0752985	11.6963	1.33165e-31	8.77512e-30	6.44858	5.32427	5.69557	9.84858	10.7806	9.25433
ENSG00000166073.9	chr15	39799032	39920892	protein_coding	GPR176	456.139	-1.43767	0.122927	-11.6953	1.34691e-31	8.86157e-30	1.71004	1.73261	1.94058	0.693915	0.593304	0.563218
ENSG00000117143.13	chr1	162561506	162599842	protein_coding	UAP1	3185.42	-1.02726	0.0878388	-11.6949	1.35411e-31	8.89476e-30	31.5593	26.9669	33.0486	15.9306	11.5533	14.3058
ENSG00000178947.8	chrX	135421943	135428074	protein_coding	SMIM10L2A	985.103	0.997983	0.0853695	11.6902	1.43113e-31	9.38579e-30	1.22528	1.21253	1.09981	2.1631	2.22186	2.18537
ENSG00000187678.8	chr5	142310427	142326455	protein_coding	SPRY4	504.493	-1.62795	0.139274	-11.6888	1.45486e-31	9.52633e-30	2.76841	2.76721	3.04929	0.689336	1.08311	0.847746
ENSG00000171444.17	chr5	113022099	113488830	protein_coding	MCC	25426	0.512083	0.0438142	11.6876	1.47467e-31	9.64079e-30	40.2389	39.1953	40.2253	52.5576	54.4181	51.8738
ENSG00000151135.9	chr12	106955719	106978778	protein_coding	TMEM263	6168.92	-0.606252	0.0519299	-11.6744	1.72233e-31	1.12422e-29	26.4849	24.3677	24.315	14.831	15.1827	15.9116
ENSG00000135083.14	chr5	160251652	160345396	protein_coding	CCNJL	565.597	1.38461	0.118694	11.6654	1.91582e-31	1.24854e-29	1.19981	1.03164	1.33044	2.62699	3.22384	2.80721
ENSG00000078401.6	chr6	12290363	12297194	protein_coding	EDN1	1446.19	0.819909	0.0702923	11.6643	1.94058e-31	1.26269e-29	5.01456	4.88037	4.81946	8.30078	7.96435	7.8949
ENSG00000198053.11	chr20	1894167	1940592	protein_coding	SIRPA	7960.74	-0.593389	0.0509505	-11.6464	2.39385e-31	1.55518e-29	21.6325	21.6758	21.8923	13.1264	13.7403	13.3755
ENSG00000043143.20	chr5	134524312	134583230	protein_coding	JADE2	14353.1	-0.595774	0.0511829	-11.6401	2.57695e-31	1.67151e-29	41.3094	41.83	42.2213	24.8259	26.3808	26.0477
ENSG00000008405.11	chr12	106991364	107093829	protein_coding	CRY1	645.777	-1.28846	0.110697	-11.6395	2.59409e-31	1.67999e-29	3.34072	2.75976	2.84631	0.986412	1.24463	1.17767
ENSG00000133816.13	chr11	12094008	12263789	protein_coding	MICAL2	7272.31	-0.69306	0.0595753	-11.6333	2.78964e-31	1.80381e-29	31.9708	26.8724	29.8616	18.6491	15.7222	16.6122
ENSG00000121644.18	chr1	244652935	244709033	protein_coding	DESI2	4751.12	-0.564171	0.0486051	-11.6073	3.78556e-31	2.44396e-29	13.1039	12.4078	12.9053	8.20457	8.07067	7.90227
ENSG00000186635.14	chr11	72685069	72793599	protein_coding	ARAP1	10606.1	0.522502	0.0450657	11.5942	4.40794e-31	2.84134e-29	32.5446	29.168	31.7171	43.4287	41.503	39.8702
ENSG00000166889.13	chr11	59636716	59668980	protein_coding	PATL1	9482.26	-0.535649	0.046215	-11.5904	4.61175e-31	2.96809e-29	25.8379	24.2113	25.7331	16.1592	15.6673	16.8076
ENSG00000161638.10	chr12	54395261	54419460	protein_coding	ITGA5	10080.5	-0.508433	0.0438717	-11.5891	4.68032e-31	3.00754e-29	32.2215	30.9966	31.6878	21.0616	20.4035	20.6278
ENSG00000164284.14	chr5	149345430	149354583	protein_coding	GRPEL2	6721.48	-0.584412	0.0504342	-11.5876	4.76197e-31	3.05526e-29	18.2609	17.6746	18.1439	10.8859	11.069	11.6127
ENSG00000115221.10	chr2	160099666	160271888	protein_coding	ITGB6	2492.32	0.683516	0.0590165	11.5818	5.09865e-31	3.26621e-29	4.83097	4.28176	4.33661	6.68116	6.70728	6.68668
ENSG00000153551.13	chr3	32391671	32483067	protein_coding	CMTM7	889.091	-1.01482	0.0877274	-11.5678	5.99686e-31	3.83567e-29	7.47106	7.514	7.69177	3.58507	3.25434	3.60589
ENSG00000103067.12	chr16	68229111	68238102	protein_coding	ESRP2	2850.24	0.675021	0.0584093	11.5567	6.82574e-31	4.3591e-29	8.27291	8.18238	8.70564	12.5491	12.2795	12.5631
ENSG00000188643.10	chr1	153606886	153613145	protein_coding	S100A16	19311.8	0.506655	0.0438694	11.5492	7.45299e-31	4.75234e-29	165.418	161.245	168.813	217.848	222.795	214.631
ENSG00000102890.14	chr16	67199111	67204029	protein_coding	ELMO3	2138.89	0.784804	0.0679822	11.5443	7.89201e-31	5.02454e-29	7.09487	6.46205	7.40997	11.6698	11.5522	10.3872
ENSG00000138413.13	chr2	208236227	208266074	protein_coding	IDH1	7159.31	0.529847	0.0459562	11.5294	9.38055e-31	5.96306e-29	24.619	22.2987	22.9318	30.8848	31.7318	31.1616
ENSG00000152778.8	chr10	89414586	89421001	protein_coding	IFIT5	7558.7	-0.549579	0.0476895	-11.5241	9.97529e-31	6.3314e-29	21.4493	20.2654	20.8397	12.8419	13.5187	13.4073
ENSG00000130589.16	chr20	63558086	63574239	protein_coding	HELZ2	15371.4	-0.547907	0.047548	-11.5232	1.00754e-30	6.38517e-29	37.7393	36.2561	39.4689	24.0982	24.9293	23.1989
ENSG00000136235.15	chr7	23235967	23275108	protein_coding	GPNMB	1373.45	0.865446	0.0751702	11.5131	1.13273e-30	7.16758e-29	3.51644	3.53165	3.4115	5.70128	6.09	5.94476
ENSG00000101871.14	chrX	10445310	10833654	protein_coding	MID1	1826.23	0.829285	0.072178	11.4894	1.49082e-30	9.41905e-29	2.97563	3.14412	3.06569	4.89749	5.07773	5.22407
ENSG00000174669.11	chr11	66362521	66372214	protein_coding	SLC29A2	720.795	1.0707	0.0932946	11.4765	1.73052e-30	1.09168e-28	1.97421	1.84726	1.84161	3.71866	3.84157	3.50012
ENSG00000108602.17	chr17	19737984	19748943	protein_coding	ALDH3A1	415.454	1.94229	0.169612	11.4514	2.31475e-30	1.45801e-28	1.05143	1.67349	1.01392	4.14748	4.94054	4.07517
NONHSAG107771.1	chr14	105084032	105087404	NA	NA	801.722	1.03253	0.0902088	11.446	2.46368e-30	1.54946e-28	1.58242	1.4581	1.58553	3.08857	2.72896	2.98643
ENSG00000197063.10	chr17	81918270	81927714	protein_coding	MAFG	2770.85	-0.65322	0.0571431	-11.4313	2.91731e-30	1.83197e-28	6.95531	6.63736	7.17316	4.11644	4.15028	4.02192
ENSG00000096696.13	chr6	7541575	7586717	protein_coding	DSP	166175	0.479903	0.0419983	11.4267	3.07466e-30	1.92786e-28	136.737	126.776	132.834	165.034	176.332	172.75
ENSG00000176974.18	chr17	18327860	18363563	protein_coding	SHMT1	2245.82	0.697903	0.0612309	11.3979	4.2833e-30	2.68163e-28	8.67475	7.54538	8.06407	11.9094	12.1891	12.5302
ENSG00000115009.11	chr2	227813842	227817564	protein_coding	CCL20	232.487	-1.94318	0.170522	-11.3955	4.40539e-30	2.7539e-28	6.81567	6.57938	6.46254	1.96498	1.48319	1.34505
ENSG00000275215.1	chr21	8395607	8395759	rRNA	RNA5-8S5	1574.45	1.17738	0.103397	11.387	4.85565e-30	3.02623e-28	272.902	201.831	312.029	577.924	572.833	500.834
ENSG00000278189.1	chr21	8439823	8439975	rRNA	RNA5-8S5	1574.45	1.17738	0.103397	11.387	4.85565e-30	3.02623e-28	272.902	201.831	312.029	577.924	572.833	500.834
ENSG00000277739.1	chr21	8256781	8256933	rRNA	RNA5-8S5	1574.25	1.17711	0.10338	11.3862	4.89898e-30	3.04406e-28	272.902	201.831	312.029	577.924	572.822	500.834
ENSG00000278233.1	chr21	8212572	8212724	rRNA	RNA5-8S5	1574.25	1.17711	0.10338	11.3862	4.89898e-30	3.04406e-28	272.902	201.831	312.029	577.924	572.822	500.834
ENSG00000163932.13	chr3	53156009	53192717	protein_coding	PRKCD	2931.59	0.675999	0.0593778	11.3847	4.9838e-30	3.09212e-28	8.3466	7.95621	8.66988	11.9287	12.492	12.7105
ENSG00000140044.12	chr14	75427716	75474111	protein_coding	JDP2	1298.18	-0.989564	0.0869247	-11.3842	5.01541e-30	3.10708e-28	9.70559	10.6184	9.80515	4.53307	5.06107	4.55342
ENSG00000168062.9	chr11	64987943	64997045	protein_coding	BATF2	602.112	-1.1573	0.101695	-11.3801	5.2522e-30	3.24891e-28	4.36308	3.81119	3.71582	1.66812	1.65532	1.62751
ENSG00000119537.15	chr18	63327726	63367510	protein_coding	KDSR	8589.54	-0.584596	0.0513929	-11.375	5.56824e-30	3.43926e-28	33.9664	32.3612	34.9105	20.0738	20.8143	21.9261
ENSG00000073282.12	chr3	189631416	189897279	protein_coding	TP63	18436.8	0.457228	0.0402023	11.3732	5.68832e-30	3.50819e-28	34.1963	31.9813	33.7856	42.2371	42.3395	43.0953
ENSG00000101773.17	chr18	22798261	23026488	protein_coding	RBBP8	6480.57	0.636619	0.0559918	11.3699	5.90779e-30	3.63813e-28	23.1889	24.1854	24.1079	33.7763	34.9543	34.7835
ENSG00000158246.7	chr1	27005020	27012836	protein_coding	FAM46B	5049.86	0.633361	0.0557119	11.3685	5.99971e-30	3.68924e-28	18.0674	18.182	18.5065	26.9717	27.0941	25.0205
ENSG00000178467.17	chr3	48989886	49007154	protein_coding	P4HTM	1997.28	0.799047	0.0703386	11.36	6.61418e-30	4.06105e-28	6.94743	7.16953	6.54267	11.5595	10.9054	10.953
ENSG00000279198.1	chr19	16074293	16077395	TEC	CTD-2231E14.2	1028.2	0.958375	0.084456	11.3476	7.62035e-30	4.6719e-28	2.87081	2.34747	2.53285	4.88059	4.35946	4.74931
ENSG00000246430.6	chr8	56496246	56559823	lincRNA	LINC00968	218.056	-1.87146	0.164925	-11.3473	7.64759e-30	4.68166e-28	2.29325	2.18394	2.31749	0.523745	0.616906	0.594669
ENSG00000170852.10	chr7	32868172	32894131	protein_coding	KBTBD2	2700.83	-0.661987	0.0583808	-11.3391	8.39768e-30	5.13325e-28	10.0018	9.26466	10.367	5.79401	5.69569	5.9304
ENSG00000124107.5	chr20	45252239	45254564	protein_coding	SLPI	12218.7	0.598775	0.0528276	11.3345	8.85198e-30	5.40297e-28	230.493	218.246	237.806	345.327	322.4	299.961
ENSG00000183742.12	chr7	20134655	20217404	protein_coding	MACC1	130.569	2.64351	0.233295	11.3312	9.19488e-30	5.604e-28	0.0408503	0.0604845	0.0536718	0.272968	0.288769	0.316981
ENSG00000129657.14	chr17	77086716	77217101	protein_coding	SEC14L1	3803.64	-0.581229	0.0513315	-11.3231	1.00894e-29	6.14017e-28	14.985	14.0402	14.5393	8.91995	9.03583	9.13597
ENSG00000132692.18	chr1	156641390	156659532	protein_coding	BCAN	186.443	2.46191	0.217446	11.3219	1.02183e-29	6.20947e-28	0.551831	0.296581	0.256843	1.91874	1.85499	1.70874
ENSG00000130449.5	chr5	61332273	61546170	protein_coding	ZSWIM6	3793.8	-0.602232	0.0531977	-11.3207	1.03691e-29	6.29187e-28	7.93407	7.38108	7.7138	4.59287	4.64713	4.87254
ENSG00000146648.16	chr7	55019021	55211628	protein_coding	EGFR	53945.5	-0.43294	0.0382648	-11.3143	1.11495e-29	6.7555e-28	67.6674	63.5271	68.0442	46.0324	46.1794	45.0984
NONHSAG009662.2	chr11	114306709	114309729	NA	NA	157.914	-2.62494	0.232248	-11.3023	1.27807e-29	7.73253e-28	0.804832	0.702532	0.797341	0.0769253	0.170051	0.104163
ENSG00000166228.8	chr10	70882280	70888784	protein_coding	PCBD1	1150.29	0.957062	0.0847118	11.2979	1.34459e-29	8.12311e-28	11.2804	10.1688	11.9959	19.962	21.7224	18.7406
ENSG00000121297.6	chr19	31274945	31349547	protein_coding	TSHZ3	770.496	-1.01331	0.0898086	-11.283	1.59263e-29	9.60755e-28	2.06319	1.80968	1.86011	0.869839	0.856372	0.91353
ENSG00000031698.12	chr1	109213918	109238169	protein_coding	SARS	17415.6	-0.480994	0.0426489	-11.278	1.68557e-29	1.01534e-27	122.739	117.814	119.959	79.1043	80.3054	80.9876
ENSG00000129521.13	chr14	33924231	34462774	protein_coding	EGLN3	1939.81	0.90734	0.0805083	11.2701	1.84264e-29	1.10834e-27	5.85664	5.69737	5.21314	8.84692	9.9694	10.4382
ENSG00000204580.12	chr6	30876421	30900156	protein_coding	DDR1	20354.9	0.456106	0.0404773	11.2682	1.88429e-29	1.13175e-27	70.1253	67.2295	69.2112	88.7783	87.7208	87.2335
ENSG00000064042.17	chr4	41359607	41700044	protein_coding	LIMCH1	2816.03	-0.688751	0.0611848	-11.2569	2.14178e-29	1.28454e-27	7.30702	7.40258	7.14816	4.20418	4.20937	4.21121
ENSG00000169851.15	chr4	30720415	31146805	protein_coding	PCDH7	1173.37	1.0337	0.0918953	11.2487	2.35046e-29	1.40765e-27	1.2741	1.36117	1.51209	2.44442	2.80652	2.64981
ENSG00000165030.3	chr9	91409045	91423862	protein_coding	NFIL3	3910.93	-0.602558	0.0536007	-11.2416	2.54704e-29	1.52318e-27	20.7984	20.348	21.0329	12.505	12.7796	12.835
ENSG00000144045.13	chr2	74518131	74526336	protein_coding	DQX1	979.221	1.05179	0.0935868	11.2387	2.63302e-29	1.57233e-27	4.29165	3.71067	3.96865	6.88523	8.45551	7.76263
ENSG00000166750.9	chr17	35243036	35273655	protein_coding	SLFN5	15109.2	-0.448996	0.0400109	-11.2218	3.1857e-29	1.89962e-27	24.1553	21.9319	23.324	15.6784	15.9561	15.6525
ENSG00000196739.14	chr9	114155560	114312511	protein_coding	COL27A1	2419.68	-0.754893	0.0673168	-11.214	3.47974e-29	2.07197e-27	6.79213	5.6729	6.76329	3.68697	3.29157	3.60607
ENSG00000184916.8	chr14	105140981	105168824	protein_coding	JAG2	13442.1	0.59409	0.0530819	11.192	4.46472e-29	2.65465e-27	35.964	35.2576	37.4947	52.0877	53.2893	47.4096
ENSG00000158373.8	chr6	26158146	26171349	protein_coding	HIST1H2BD	3894.78	-0.647258	0.0579038	-11.1782	5.21597e-29	3.09688e-27	150.907	139.462	159.156	92.1065	90.835	84.0778
NONHSAG110798.1	chr21	8989481	8990949	NA	NA	2066.34	0.705885	0.0632256	11.1646	6.07974e-29	3.60456e-27	11.0468	9.70387	10.1086	16.2417	15.6208	14.9299
ENSG00000107438.8	chr10	95237572	95291024	protein_coding	PDLIM1	20240.6	0.496124	0.0444431	11.1631	6.17705e-29	3.65701e-27	119.453	114.497	119.606	149.851	157.179	156.996
ENSG00000107957.16	chr10	103594027	103855543	protein_coding	SH3PXD2A	9899.99	0.624864	0.055991	11.1601	6.39321e-29	3.77957e-27	6.47657	6.55666	6.45783	9.06501	9.91695	9.0088
ENSG00000224260.6	chr1	209528455	209567673	lincRNA	RP1-272L16.1	1567.64	0.776266	0.0697082	11.1359	8.38638e-29	4.95083e-27	17.6206	17.4953	17.0159	28.2883	27.9062	26.8957
ENSG00000150347.14	chr10	61901300	62096944	protein_coding	ARID5B	4763.37	-0.579403	0.0520394	-11.1339	8.57697e-29	5.05613e-27	6.85199	6.64396	6.98646	4.1474	4.29454	4.31683
ENSG00000053747.15	chr18	23689443	23955066	protein_coding	LAMA3	101695	-0.411845	0.0370618	-11.1124	1.09185e-28	6.42731e-27	193.386	180.349	190.535	131.045	133.095	130.432
ENSG00000132535.18	chr17	7189890	7219702	protein_coding	DLG4	222.6	-1.98348	0.178555	-11.1085	1.14025e-28	6.70271e-27	1.45607	1.26599	1.60403	0.360462	0.262761	0.393938
ENSG00000164741.14	chr8	13083361	13604610	protein_coding	DLC1	1218.29	-1.18268	0.106613	-11.0932	1.35353e-28	7.94513e-27	4.77974	3.53665	5.30625	1.77197	1.81866	1.97399
ENSG00000166828.2	chr16	23182715	23216883	protein_coding	SCNN1G	292.159	1.58546	0.143036	11.0844	1.494e-28	8.75723e-27	0.393572	0.311357	0.387668	0.971786	1.04047	1.04304
ENSG00000184545.10	chr11	1554044	1571920	protein_coding	DUSP8	451.218	-1.4862	0.134161	-11.0778	1.60808e-28	9.41261e-27	2.46326	2.17712	2.39961	0.771421	0.947865	0.63291
ENSG00000182541.17	chr22	31212239	31280080	protein_coding	LIMK2	13231	0.599614	0.0541404	11.0752	1.65545e-28	9.67622e-27	43.9343	42.2426	46.9212	64.7201	64.8819	58.1129
ENSG00000184007.18	chr1	31906421	31944856	protein_coding	PTP4A2	9313.63	-0.520552	0.047021	-11.0706	1.74159e-28	1.01653e-26	75.4223	72.1446	77.3224	48.0299	47.7774	50.0647
ENSG00000165804.15	chr14	21090046	21104722	protein_coding	ZNF219	2941.31	0.608585	0.0549831	11.0686	1.78212e-28	1.03872e-26	18.7753	17.0642	17.3751	25.3694	25.3227	24.7639
ENSG00000069535.13	chrX	43766611	43882447	protein_coding	MAOB	208.498	1.84577	0.167152	11.0425	2.38273e-28	1.38684e-26	0.36735	0.285883	0.320607	1.10957	1.09614	1.05139
ENSG00000129514.5	chr14	37589984	37596059	protein_coding	FOXA1	744.942	1.02389	0.0928453	11.0279	2.8026e-28	1.62893e-26	3.08569	3.01178	3.01283	6.10125	5.65381	5.46881
ENSG00000173267.13	chr10	86958618	86963260	protein_coding	SNCG	441.204	1.29495	0.117541	11.017	3.16337e-28	1.83604e-26	4.81325	4.91619	5.01058	10.8422	11.9466	10.8813
ENSG00000173846.12	chr1	44800225	44805990	protein_coding	PLK3	3090.23	-0.643433	0.0584282	-11.0124	3.331e-28	1.93063e-26	33.6133	29.9918	30.3032	19.3951	18.7779	17.7229
ENSG00000276710.4	chr15	82459472	82477258	transcribed_unprocessed_pseudogene	CSPG4P10	1597.66	0.76176	0.0691885	11.0099	3.42276e-28	1.98104e-26	3.33996	2.97241	3.01641	4.74915	4.93813	5.01488
ENSG00000164078.12	chr3	49887002	49903873	protein_coding	MST1R	4109.95	0.629196	0.0572039	10.9992	3.85566e-28	2.22847e-26	15.2869	14.5108	15.6918	22.9463	22.146	20.3846
ENSG00000130762.14	chr1	3454426	3481113	protein_coding	ARHGEF16	462.036	1.32864	0.120813	10.9975	3.92993e-28	2.26823e-26	1.06277	0.987071	1.27746	2.50441	2.69669	2.59102
ENSG00000137337.14	chr6	30699807	30717889	protein_coding	MDC1	3190.92	-0.625684	0.0569164	-10.993	4.12784e-28	2.37914e-26	7.57818	6.91626	7.02988	4.38751	4.47761	4.11653
ENSG00000149809.14	chr11	65111845	65116384	protein_coding	TM7SF2	440.714	1.37185	0.124855	10.9875	4.38826e-28	2.52572e-26	1.88996	2.06687	2.37867	4.9733	4.97238	5.3307
ENSG00000126432.13	chr11	64318088	64321811	protein_coding	PRDX5	12811.4	0.541216	0.049275	10.9836	4.5834e-28	2.63437e-26	153.233	154.07	149.088	204.147	208.454	205.887
ENSG00000151748.14	chr14	50632058	50668331	protein_coding	SAV1	4648.78	-0.638151	0.0581023	-10.9832	4.60142e-28	2.64106e-26	24.2949	21.9326	21.5753	13.0895	13.158	14.2647
ENSG00000153046.17	chr6	4706159	4955551	protein_coding	CDYL	3060.15	-0.646385	0.0588694	-10.98	4.76997e-28	2.73401e-26	16.9269	14.8869	17.1263	9.35471	9.9236	9.79656
ENSG00000133065.10	chr1	205789093	205813748	protein_coding	SLC41A1	3492.38	-0.616989	0.0562134	-10.9758	4.99447e-28	2.85873e-26	9.48126	9.42221	9.82386	5.98075	5.77964	5.67615
ENSG00000105426.15	chr19	5158495	5340803	protein_coding	PTPRS	356.815	-1.54858	0.141245	-10.9638	5.70324e-28	3.25991e-26	1.44926	1.48605	1.45191	0.447313	0.55359	0.399172
ENSG00000164294.13	chr5	55160118	55167071	protein_coding	GPX8	3068.09	-0.657955	0.0600351	-10.9595	5.98285e-28	3.41501e-26	21.1035	19.6354	18.7834	11.5669	11.6023	11.9188
ENSG00000131323.14	chr14	102777476	102911500	protein_coding	TRAF3	2511.93	-0.635156	0.0579975	-10.9514	6.54067e-28	3.72827e-26	6.78916	6.42563	6.56928	4.07904	3.84008	3.93117
ENSG00000150630.3	chr4	176683538	176792727	protein_coding	VEGFC	777.772	-0.967876	0.088386	-10.9506	6.60364e-28	3.75899e-26	5.41643	5.16735	5.42486	2.47106	2.5858	2.56255
ENSG00000082641.15	chr17	48048329	48061487	protein_coding	NFE2L1	23037.5	0.601447	0.0549589	10.9436	7.13262e-28	4.05404e-26	53.3925	53.2636	50.4138	69.8523	75.7298	76.3221
ENSG00000120129.5	chr5	172768090	172771195	protein_coding	DUSP1	40619	-0.432216	0.0394953	-10.9435	7.14156e-28	4.05404e-26	253.392	243.241	251.501	173.096	173.049	169.912
ENSG00000139926.15	chr14	51489100	51730727	protein_coding	FRMD6	10033.9	-0.482264	0.0440848	-10.9395	7.46395e-28	4.23124e-26	43.0182	38.5638	41.1182	28.4433	26.513	26.7206
ENSG00000145623.12	chr5	38845858	38945596	protein_coding	OSMR	7882.51	-0.497295	0.0454628	-10.9385	7.54338e-28	4.27042e-26	21.0136	18.9289	20.7783	13.1126	13.6179	13.2712
ENSG00000111331.12	chr12	112938352	112973249	protein_coding	OAS3	32577.7	-0.472181	0.0432101	-10.9276	8.50967e-28	4.81087e-26	62.6007	60.8567	61.9649	40.6701	42.295	41.457
ENSG00000111816.7	chr6	115931149	116060758	protein_coding	FRK	1457.43	0.758904	0.0694575	10.9262	8.64283e-28	4.87948e-26	0.737049	0.63065	0.666306	1.07405	1.05511	1.07085
ENSG00000152284.4	chr2	85133410	85310388	protein_coding	TCF7L1	1182.92	-0.836102	0.0765932	-10.9161	9.65194e-28	5.44178e-26	6.07706	6.11144	6.07354	3.19366	3.14788	3.17873
ENSG00000197905.8	chr12	2959330	3040673	protein_coding	TEAD4	5901.49	-0.529526	0.0486418	-10.8862	1.34063e-27	7.5482e-26	52.5462	50.3971	53.078	33.8806	34.1899	32.5312
ENSG00000140682.18	chr16	31471585	31477960	protein_coding	TGFB1I1	1221.1	-0.866091	0.0795663	-10.8852	1.3566e-27	7.62773e-26	9.57666	9.82974	10.0107	4.82062	5.21531	4.99746
ENSG00000176641.10	chr18	61808063	61894247	protein_coding	RNF152	9823.45	0.529372	0.0486457	10.8822	1.40155e-27	7.8698e-26	12.274	10.501	11.3496	16.0791	15.0765	14.6222
ENSG00000162825.16	chr1	145289900	145405778	protein_coding	NBPF20	1912.96	-0.848702	0.0780505	-10.8737	1.5376e-27	8.622e-26	6.76734	6.00134	5.55174	3.11419	3.36987	2.9739
ENSG00000013364.18	chr16	29820394	29848039	protein_coding	MVP	9508.28	0.512996	0.0472025	10.868	1.63785e-27	9.17171e-26	34.8372	33.459	35.713	44.863	46.422	46.8333
ENSG00000091409.14	chr2	172427354	172506282	protein_coding	ITGA6	57708	0.404326	0.0372589	10.8518	1.95532e-27	1.09347e-25	95.1283	85.6394	92.2503	110.959	112.618	112.379
ENSG00000141449.14	chr18	21242242	21525417	protein_coding	GREB1L	1336.78	-0.871894	0.0804412	-10.8389	2.25173e-27	1.25754e-25	3.27033	2.93473	3.56959	1.63581	1.75013	1.58345
ENSG00000171223.5	chr19	12791496	12793315	protein_coding	JUNB	9850.37	-0.573448	0.0529215	-10.8358	2.32853e-27	1.29867e-25	89.4954	91.9144	89.3689	55.3803	56.6841	57.4505
ENSG00000203668.2	chr1	241628853	241640254	protein_coding	CHML	4832.65	0.588994	0.0543745	10.8322	2.42361e-27	1.34988e-25	6.97729	6.29421	6.86252	10.0651	8.91487	9.18837
ENSG00000101445.9	chr20	38805705	38923024	protein_coding	PPP1R16B	123.909	2.58252	0.238534	10.8267	2.57389e-27	1.42973e-25	0.0413362	0.0433031	0.0627417	0.270218	0.294211	0.263786
ENSG00000177426.20	chr18	3411608	3459978	protein_coding	TGIF1	7097.86	-0.510212	0.0471253	-10.8267	2.5719e-27	1.42973e-25	57.7053	52.2474	56.7144	36.4777	37.4542	34.9094
ENSG00000137801.10	chr15	39581079	39599466	protein_coding	THBS1	13454.9	-0.499358	0.0461333	-10.8242	2.64266e-27	1.46597e-25	43.1999	39.1423	41.8819	26.6188	26.529	28.5714
ENSG00000162407.8	chr1	56494747	56645301	protein_coding	PLPP3	575.869	-1.11253	0.102851	-10.8169	2.86215e-27	1.5856e-25	2.95986	2.59432	2.66009	1.22647	1.20615	1.09931
ENSG00000099889.13	chr22	19969896	20016808	protein_coding	ARVCF	1004.28	1.30117	0.120307	10.8154	2.90922e-27	1.60952e-25	3.10764	4.32985	4.04957	9.52937	8.98449	7.83668
ENSG00000108821.13	chr17	50183289	50201632	protein_coding	COL1A1	412.602	1.76116	0.162977	10.8062	3.21713e-27	1.77749e-25	0.583637	0.849272	0.925829	2.79439	2.19089	2.38758
ENSG00000144476.5	chr2	236567787	236582358	protein_coding	ACKR3	730.128	1.23764	0.114582	10.8014	3.38985e-27	1.87043e-25	2.41423	1.83414	2.17827	4.85481	3.95446	5.25804
ENSG00000118432.12	chr6	88139864	88166359	protein_coding	CNR1	400.623	-1.41126	0.130703	-10.7975	3.53771e-27	1.94942e-25	1.38843	1.35032	1.30972	0.406763	0.51518	0.503747
ENSG00000088367.21	chr20	36091504	36232799	protein_coding	EPB41L1	1511.3	0.805362	0.0746917	10.7825	4.16538e-27	2.29223e-25	3.98245	3.25533	3.82249	5.97073	6.28786	5.6947
ENSG00000105974.11	chr7	116524785	116561184	protein_coding	CAV1	55386.5	0.441329	0.040933	10.7817	4.19884e-27	2.30758e-25	169.693	163.382	169.712	208.938	210.9	215.547
ENSG00000042445.13	chr2	85342088	85354620	protein_coding	RETSAT	10390.3	0.46844	0.0434514	10.7808	4.24232e-27	2.32838e-25	32.5186	30.0931	32.4994	40.3915	41.638	40.374
ENSG00000027075.13	chr14	61187559	61550976	protein_coding	PRKCH	1260.39	0.949569	0.0882644	10.7582	5.4199e-27	2.97075e-25	5.06543	3.75947	4.03277	7.77262	7.25888	7.98165
ENSG00000177494.5	chr3	111592900	111595443	protein_coding	ZBED2	1340.57	-0.829752	0.0772546	-10.7405	6.5693e-27	3.59599e-25	7.06102	6.42433	6.61474	3.6511	3.1728	3.68469
ENSG00000127585.11	chr16	692498	705829	protein_coding	FBXL16	1671.75	0.749285	0.0697882	10.7366	6.85529e-27	3.74759e-25	5.18619	5.20591	5.05005	8.28458	8.15523	7.71078
ENSG00000010818.8	chr6	142751467	142945201	protein_coding	HIVEP2	7778.24	-0.47571	0.0443102	-10.7359	6.90481e-27	3.76968e-25	8.27624	7.75538	8.31601	5.42872	5.39733	5.46277
ENSG00000135821.17	chr1	182381704	182392206	protein_coding	GLUL	134109	0.499713	0.0465932	10.725	7.76726e-27	4.23495e-25	430.804	425.333	441.833	553.633	561.551	593.329
ENSG00000170379.19	chr7	143620950	143730409	protein_coding	TCAF2	597.294	1.06593	0.0994058	10.7231	7.93368e-27	4.31999e-25	0.643449	0.617693	0.645746	1.28528	1.24449	1.18234
ENSG00000157514.16	chrX	107713221	107777342	protein_coding	TSC22D3	25399.6	0.412865	0.0385055	10.7222	8.00422e-27	4.35268e-25	123.228	114.4	119.354	146.723	148.286	147.097
ENSG00000049449.8	chr11	31812391	32105755	protein_coding	RCN1	8301.03	-0.498566	0.04667	-10.6828	1.22521e-26	6.6539e-25	38.3325	35.4394	37.6378	23.8524	24.1582	25.34
ENSG00000163803.12	chr2	28457145	28643788	protein_coding	PLB1	356.765	1.39599	0.130815	10.6715	1.38339e-26	7.50237e-25	1.03354	1.01127	0.908842	2.29416	2.54541	2.38423
ENSG00000239264.8	chr6	7881517	7910814	protein_coding	TXNDC5	8300.08	-0.501739	0.0470171	-10.6714	1.38506e-26	7.50237e-25	30.7115	29.9294	30.3175	19.6728	19.9962	20.1293
ENSG00000164379.6	chr6	1312440	1314748	protein_coding	FOXQ1	166.582	2.00325	0.187842	10.6646	1.49114e-26	8.06639e-25	0.432909	0.434992	0.463121	1.68694	1.70397	1.57609
ENSG00000136010.13	chr12	105019784	105084577	protein_coding	ALDH1L2	1543.62	-0.907595	0.0851953	-10.6531	1.68634e-26	9.11041e-25	2.86284	2.42929	2.81412	1.53192	1.18873	1.29655
ENSG00000181885.18	chr17	7259903	7263983	protein_coding	CLDN7	233.805	1.70388	0.16003	10.6472	1.79638e-26	9.69226e-25	1.04726	1.20463	1.20176	3.61442	3.38364	3.48814
ENSG00000183421.11	chr21	41739369	41767106	protein_coding	RIPK4	3767.03	0.535744	0.0503551	10.6393	1.95538e-26	1.05364e-24	7.89877	7.34929	7.74535	10.3785	10.3695	10.2595
ENSG00000182749.5	chr1	25861210	25871253	protein_coding	PAQR7	3786.57	0.594546	0.0559702	10.6226	2.3407e-26	1.25963e-24	8.00326	8.04487	8.27246	11.2466	11.3654	11.5732
ENSG00000137216.18	chr6	44126914	44155519	protein_coding	TMEM63B	6966.26	0.49342	0.0465043	10.6102	2.67175e-26	1.43591e-24	22.2849	21.4709	22.3788	29.5012	28.2568	28.888
NONHSAG083687.1	chr22	32652417	32820577	NA	NA	1203.24	0.892685	0.0842139	10.6002	2.97277e-26	1.59562e-24	1.23943	1.05249	1.058	1.78521	1.97135	2.02063
ENSG00000173432.10	chr11	18266174	18269977	protein_coding	SAA1	1853.4	-0.867629	0.0819423	-10.5883	3.37678e-26	1.81012e-24	54.4159	55.898	50.7163	25.9182	26.0085	30.2141
ENSG00000117016.9	chr1	40620679	40665657	protein_coding	RIMS3	348.442	1.48154	0.140137	10.5721	4.01336e-26	2.14857e-24	0.328559	0.238231	0.23411	0.70374	0.706897	0.656296
ENSG00000075426.11	chr2	28392448	28417312	protein_coding	FOSL2	43837.3	0.438434	0.0415095	10.5622	4.45878e-26	2.38395e-24	64.1485	60.8076	63.7434	77.2679	80.8677	79.7845
ENSG00000110042.7	chr11	59171430	59208587	protein_coding	DTX4	6536.16	0.730901	0.0692401	10.556	4.76376e-26	2.54373e-24	10.5034	9.02876	11.4151	15.8471	14.6423	17.2256
ENSG00000080822.16	chr3	98497912	98523066	protein_coding	CLDND1	8532.55	0.497814	0.0471603	10.5558	4.77695e-26	2.5442e-24	51.8728	45.8201	52.912	67.073	65.618	65.0081
ENSG00000163513.17	chr3	30606502	30694142	protein_coding	TGFBR2	11299.8	-0.487188	0.0461535	-10.5558	4.77517e-26	2.5442e-24	25.475	24.4462	25.7438	16.2733	16.8925	17.0695
ENSG00000147526.19	chr8	38728186	38853028	protein_coding	TACC1	4277.29	-0.541041	0.0512792	-10.5509	5.03192e-26	2.67656e-24	9.39625	8.96769	9.27327	5.84534	5.78866	6.0386
ENSG00000147100.10	chrX	74421461	74533917	protein_coding	SLC16A2	1835.76	0.788299	0.0747348	10.5479	5.19199e-26	2.75815e-24	2.82964	2.86006	3.19222	4.60075	5.03346	4.65143
ENSG00000168453.14	chr8	22114415	22133384	protein_coding	HR	1666.19	0.897075	0.0850638	10.5459	5.30572e-26	2.81496e-24	3.58943	3.05209	3.82714	6.37571	6.40648	5.33867
ENSG00000111145.7	chr12	96194382	96269835	protein_coding	ELK3	8853.42	-0.51508	0.0488595	-10.5421	5.52765e-26	2.92894e-24	27.2604	25.2674	25.8457	16.2687	17.5082	17.2418
ENSG00000124225.15	chr20	57648392	57711536	protein_coding	PMEPA1	3010.64	-0.860299	0.0816883	-10.5315	6.18508e-26	3.27311e-24	11.8475	11.1591	11.0354	5.98	6.56928	4.92616
ENSG00000152795.17	chr4	82422564	82430408	protein_coding	HNRNPDL	14717.9	-0.484622	0.0460686	-10.5196	7.0201e-26	3.71025e-24	87.4436	83.1477	84.9794	54.5552	57.5014	57.9046
ENSG00000111640.14	chr12	6533927	6538374	protein_coding	GAPDH	135078	0.461301	0.0438709	10.515	7.37127e-26	3.89088e-24	903.007	889.373	870.095	1126.47	1143.54	1143.34
ENSG00000167034.9	chr8	23678693	23682927	protein_coding	NKX3-1	704.762	-1.05243	0.100133	-10.5104	7.73781e-26	4.07916e-24	2.58523	2.66197	2.46568	1.0976	1.23509	1.13311
ENSG00000150938.9	chr2	36355926	36551135	protein_coding	CRIM1	15927.4	-0.52892	0.0503463	-10.5056	8.1364e-26	4.28383e-24	36.4129	35.7081	35.4181	22.038	23.6433	23.7044
ENSG00000150961.14	chr4	118722823	118838683	protein_coding	SEC24D	4021.71	-0.593858	0.0565417	-10.503	8.36652e-26	4.39938e-24	13.738	12.9062	12.9492	8.62995	7.65491	8.11854
ENSG00000183762.12	chr22	29073078	29168333	protein_coding	KREMEN1	5273.48	0.571648	0.0545234	10.4844	1.01849e-25	5.34878e-24	8.1535	7.5759	8.67541	11.0277	11.0921	11.6233
ENSG00000096433.10	chr6	33620365	33696574	protein_coding	ITPR3	20822.5	-0.453183	0.043229	-10.4833	1.03086e-25	5.40687e-24	23.7436	22.1701	23.5012	15.5292	16.3281	15.3121
ENSG00000129128.12	chr4	176319964	176332245	protein_coding	SPCS3	11064.1	-0.467445	0.0446321	-10.4733	1.14579e-25	6.00207e-24	30.603	28.9714	29.921	20.118	20.655	19.4634
ENSG00000134321.11	chr2	6865806	6898239	protein_coding	RSAD2	3226.65	0.625959	0.059808	10.4661	1.23573e-25	6.46498e-24	8.49456	8.81965	8.75811	12.5587	12.4957	12.3956
ENSG00000077782.19	chr8	38411138	38468834	protein_coding	FGFR1	477.261	-1.35533	0.129578	-10.4595	1.32509e-25	6.92378e-24	4.59906	4.01494	4.44117	1.92074	1.54289	1.30282
ENSG00000105220.14	chr19	34359480	34402156	protein_coding	GPI	19349.3	0.434252	0.0415433	10.453	1.41962e-25	7.40832e-24	69.142	64.7109	69.6191	84.5308	87.0814	84.163
ENSG00000133477.16	chr22	39994949	40043529	protein_coding	FAM83F	5267.44	0.516926	0.0494771	10.4478	1.49998e-25	7.81783e-24	6.28476	5.94308	5.88515	8.21038	7.92479	7.97679
ENSG00000134070.4	chr3	10164865	10243743	protein_coding	IRAK2	180.682	-1.98921	0.190523	-10.4408	1.61454e-25	8.40435e-24	0.879508	0.671607	0.665001	0.193708	0.157919	0.164795
ENSG00000008294.20	chr17	50962174	51120865	protein_coding	SPAG9	8102.71	-0.480009	0.0459785	-10.4399	1.63047e-25	8.47662e-24	21.1111	18.3802	19.6789	13.5679	12.7245	13.1378
ENSG00000143324.13	chr1	180632004	180890251	protein_coding	XPR1	6605.55	-0.47093	0.0451172	-10.4379	1.66402e-25	8.64016e-24	13.38	12.1233	12.6188	8.60084	8.60338	8.37461
ENSG00000197632.8	chr18	63871692	63903890	protein_coding	SERPINB2	13782.1	-0.509069	0.0487717	-10.4378	1.66654e-25	8.64242e-24	171.84	148.58	166.597	112.198	105.688	100.198
NONHSAG065329.1	chr12	13196786	13197774	NA	NA	1193.98	0.81108	0.0777188	10.4361	1.69665e-25	8.78757e-24	10.6334	9.58242	11.1947	17.9846	16.7314	16.554
ENSG00000184371.13	chr1	109910242	109930992	protein_coding	CSF1	694.168	-1.15928	0.111107	-10.4339	1.73666e-25	8.98355e-24	2.93205	3.23125	2.93364	1.42777	1.11808	1.24639
ENSG00000137312.14	chr6	30727709	30742733	protein_coding	FLOT1	2851.4	-0.585569	0.0561584	-10.4271	1.86493e-25	9.635e-24	21.4743	20.7188	21.7017	13.1666	13.134	13.3236
ENSG00000116990.10	chr1	39895426	39902256	protein_coding	MYCL	347.648	1.38675	0.133016	10.4255	1.89747e-25	9.79092e-24	0.705974	0.689695	0.836268	1.75859	1.85448	1.82829
ENSG00000261716.1	chr1	149844498	149849024	sense_overlapping	RP11-196G18.22	1149.82	-0.803044	0.0770365	-10.4242	1.92267e-25	9.90855e-24	2.79776	2.6995	2.72544	1.44626	1.41454	1.52425
ENSG00000163362.10	chr1	200891048	200915735	protein_coding	C1orf106	2072.47	0.738688	0.070885	10.4209	1.98995e-25	1.02426e-23	5.57883	4.91354	5.82295	8.34855	9.02545	7.95138
NONHSAG114995.1	chrX	45758300	45762551	NA	NA	2232.76	-0.706323	0.0677985	-10.418	2.05291e-25	1.05535e-23	6.20912	5.16768	5.62557	3.39247	2.97709	3.30724
ENSG00000136451.8	chr17	57971547	57988259	protein_coding	VEZF1	6874.62	-0.523048	0.0503651	-10.3851	2.89791e-25	1.48789e-23	24.9904	23.9852	24.2932	15.2169	16.1209	16.1164
ENSG00000117597.17	chr1	209828007	209857565	protein_coding	DIEXF	3225.04	-0.607207	0.058493	-10.3809	3.03063e-25	1.55411e-23	4.19068	4.13466	4.1562	2.45719	2.55708	2.61312
ENSG00000119888.10	chr2	47345158	47387601	protein_coding	EPCAM	182.216	1.96151	0.188989	10.379	3.09044e-25	1.58282e-23	0.554283	0.441519	0.410245	1.52713	1.69011	1.85866
ENSG00000161011.19	chr5	179806398	179838078	protein_coding	SQSTM1	32454.4	-0.451667	0.0435762	-10.365	3.57782e-25	1.83017e-23	170.651	167.188	176.042	115.209	116.519	118.056
ENSG00000100092.20	chr22	37634654	37666932	protein_coding	SH3BP1	1015.52	0.989569	0.0954771	10.3645	3.59787e-25	1.83816e-23	3.54712	3.63365	3.49844	7.38572	6.51246	5.83728
ENSG00000088899.14	chr20	3162617	3173592	protein_coding	RP5-1187M17.10	590.31	-1.11397	0.107582	-10.3546	3.98661e-25	2.03425e-23	1.88865	1.97222	1.93702	0.762437	0.85268	0.882333
ENSG00000205060.10	chr7	134289332	134317051	protein_coding	SLC35B4	2454.96	-0.613579	0.0593345	-10.341	4.59618e-25	2.34241e-23	7.13144	6.34101	6.4719	4.14893	4.04716	3.92089
ENSG00000140950.15	chr16	84476421	84554033	protein_coding	TLDC1	5236.96	0.492843	0.0476655	10.3396	4.66375e-25	2.37392e-23	19.0294	17.6261	18.1333	23.6865	23.9021	24.1194
ENSG00000117500.12	chr1	93149742	93180728	protein_coding	TMED5	5848.55	-0.499891	0.0483915	-10.3301	5.14867e-25	2.61753e-23	18.546	17.9947	18.386	12.1278	12.1744	11.8501
ENSG00000198561.13	chr11	57753243	57819546	protein_coding	CTNND1	30673.9	0.415699	0.0402614	10.325	5.43157e-25	2.75797e-23	49.8552	47.0949	47.8994	60.1477	58.8113	60.8378
ENSG00000184584.12	chr5	139475534	139482935	protein_coding	TMEM173	912.961	-0.877895	0.0850869	-10.3176	5.86498e-25	2.97439e-23	7.29291	6.36128	6.65609	3.25326	3.5086	3.52473
ENSG00000123342.15	chr12	55835433	55842966	protein_coding	MMP19	496.392	-1.12219	0.109128	-10.2832	8.39102e-25	4.25025e-23	3.44314	3.17612	3.06332	1.33662	1.39737	1.40646
ENSG00000183426.16	chr16	14922802	14952060	protein_coding	NPIPA1	3812.23	-0.631761	0.0614618	-10.2789	8.76989e-25	4.43673e-23	23.0699	21.4963	21.7502	12.2903	13.6129	13.9255
ENSG00000163738.18	chr4	74114174	74303099	protein_coding	MTHFD2L	1425.79	0.72146	0.0701895	10.2787	8.78651e-25	4.43971e-23	6.70588	6.5739	6.98467	10.4698	10.3084	10.3083
ENSG00000149218.4	chr11	95089810	95132645	protein_coding	ENDOD1	5760.09	0.539125	0.0524711	10.2747	9.16169e-25	4.62364e-23	8.78973	8.63212	8.66374	11.391	12.0976	11.7936
ENSG00000229953.1	chr1	156646507	156661424	antisense	RP11-284F21.7	95.7724	2.77963	0.271274	10.2466	1.22613e-24	6.18037e-23	0.6318	0.755394	0.55023	3.88882	4.00785	4.43267
ENSG00000150457.8	chr13	20973032	21061547	protein_coding	LATS2	3023	-0.621799	0.0607013	-10.2436	1.26468e-24	6.36696e-23	7.06663	6.83788	6.91273	3.98324	4.23741	4.37439
ENSG00000157827.19	chr2	152335237	152649834	protein_coding	FMNL2	9364.88	-0.464305	0.0453396	-10.2406	1.30416e-24	6.55775e-23	18.9405	17.9631	18.7219	12.258	12.456	12.8015
ENSG00000175121.11	chr20	45109452	45115172	protein_coding	WFDC5	95.9935	2.94457	0.287583	10.239	1.32568e-24	6.65782e-23	0.240822	0.234632	0.254137	1.60449	2.16411	1.46461
ENSG00000121900.18	chr1	32894594	32901438	protein_coding	TMEM54	803.107	0.941893	0.0920027	10.2377	1.34433e-24	6.74333e-23	8.07883	8.0238	7.17901	13.8657	13.8629	13.8388
ENSG00000189334.8	chr1	153614255	153616986	protein_coding	S100A14	41157.4	0.51124	0.049953	10.2344	1.3901e-24	6.96445e-23	356.723	349.914	339.586	442.201	466.899	479.107
ENSG00000185432.11	chr12	50923472	50932517	protein_coding	METTL7A	1298.9	1.02847	0.100494	10.2341	1.39429e-24	6.97703e-23	2.5329	2.68712	3.17126	4.97498	5.99799	4.96202
ENSG00000159399.9	chr2	74833981	74893359	protein_coding	HK2	9905.48	-0.556031	0.0543339	-10.2336	1.40203e-24	7.00727e-23	18.9662	18.4685	18.8615	11.1699	12.5513	11.9224
ENSG00000172965.14	chr2	111196350	111495100	lincRNA	MIR4435-2HG	543.27	-1.13839	0.111278	-10.2301	1.45352e-24	7.25583e-23	16.9096	16.5404	15.9389	7.83583	6.3662	6.65335
ENSG00000142657.20	chr1	10398592	10420144	protein_coding	PGD	4608.73	0.503802	0.0492555	10.2283	1.48023e-24	7.38027e-23	20.858	19.3593	20.8952	26.9907	27.3316	26.2942
ENSG00000135404.11	chr12	55725323	55729707	protein_coding	CD63	16281.2	-0.565422	0.0553367	-10.2179	1.64959e-24	8.20491e-23	281.085	277.542	273.214	162.412	179.412	181.504
NONHSAG014161.3	chr13	109763233	109767567	NA	NA	261.688	-1.5519	0.151881	-10.2179	1.64899e-24	8.20491e-23	1.92584	1.81353	1.61216	0.572267	0.547307	0.576017
ENSG00000108468.14	chr17	48070052	48101521	protein_coding	CBX1	5267.19	-0.520608	0.0509724	-10.2135	1.72496e-24	8.5695e-23	30.0728	27.801	30.3331	18.3888	19.4077	19.4023
ENSG00000117020.16	chr1	243488233	243851079	protein_coding	AKT3	4393.47	-0.512579	0.050198	-10.2111	1.76779e-24	8.77174e-23	14.6748	13.4548	13.5995	9.20074	9.08714	8.917
NONHSAG004163.3	chr1	209427530	209432549	NA	NA	316.896	1.51652	0.148529	10.2102	1.78408e-24	8.84196e-23	10.2329	9.72414	9.83598	23.7258	24.4296	30.8944
ENSG00000108852.14	chr17	43875357	43909711	protein_coding	MPP2	337.937	1.35529	0.132835	10.2028	1.92699e-24	9.53885e-23	0.387514	0.431514	0.431283	1.02176	0.989166	0.968972
ENSG00000168906.12	chr2	85539165	85545280	protein_coding	MAT2A	24164.8	-0.436923	0.0428283	-10.2017	1.94791e-24	9.63086e-23	111.347	104.781	110.213	73.0491	74.0204	77.2096
ENSG00000149131.15	chr11	57597387	57614853	protein_coding	SERPING1	3406.62	-0.656537	0.0644346	-10.1892	2.21598e-24	1.09432e-22	29.7331	27.8082	27.8993	15.5036	17.9475	17.0037
ENSG00000189143.9	chr7	73799542	73832693	protein_coding	CLDN4	172.173	1.89266	0.18578	10.1876	2.25152e-24	1.11054e-22	0.305095	0.304873	0.31947	1.19867	1.06527	0.946723
ENSG00000149925.17	chr16	30053090	30070457	protein_coding	ALDOA	56625.4	0.465214	0.0456926	10.1814	2.40137e-24	1.18305e-22	363.505	360.867	387.069	483.443	480.247	464.956
ENSG00000275234.1	chr19	6469465	6470152	antisense	CTD-2396E7.11	150.469	2.02547	0.198942	10.1812	2.40542e-24	1.18363e-22	1.04973	1.1323	1.06181	3.95649	4.3115	4.0301
ENSG00000039560.13	chr5	34656237	34832627	protein_coding	RAI14	6252.91	-0.57221	0.0562045	-10.1808	2.41451e-24	1.1867e-22	16.2201	16.7711	16.8601	10.1847	10.3274	10.7201
ENSG00000270149.5	chr1	160997957	161038962	protein_coding	RP11-544M22.13	3061.57	0.621272	0.0610867	10.1703	2.68987e-24	1.32046e-22	12.4521	10.3756	11.0968	16.7933	15.2522	16.4157
ENSG00000147003.5	chrX	15627318	15665031	protein_coding	TMEM27	503.365	1.07356	0.105662	10.1603	2.98144e-24	1.46013e-22	2.02739	1.92465	2.02463	3.99128	3.83262	3.8754
ENSG00000165025.14	chr9	90801787	90898549	protein_coding	SYK	1448.12	0.789353	0.0776896	10.1603	2.98023e-24	1.46013e-22	2.12696	2.11526	2.1883	3.76545	3.2068	3.37155
ENSG00000139734.17	chr13	59665583	60163987	protein_coding	DIAPH3	793.549	-0.896823	0.0883741	-10.148	3.38123e-24	1.65397e-22	2.18522	2.10118	2.16081	1.07969	1.11771	1.02568
ENSG00000110172.11	chr11	90201160	90223364	protein_coding	CHORDC1	3358.22	-0.525766	0.0518245	-10.1451	3.48354e-24	1.702e-22	18.0134	16.0448	17.405	11.1594	11.0819	11.0011
ENSG00000196323.11	chr11	130226677	130314686	protein_coding	ZBTB44	7638.6	-0.465466	0.0458862	-10.1439	3.52678e-24	1.7211e-22	15.1402	13.0775	14.52	9.52537	9.67369	9.56792
ENSG00000102908.20	chr16	69565094	69704666	protein_coding	NFAT5	12209.4	-0.554261	0.0546426	-10.1434	3.5458e-24	1.72834e-22	15.0703	12.1588	13.4387	8.19525	8.72932	8.78364
ENSG00000166145.14	chr15	40844018	40858207	protein_coding	SPINT1	7163.61	0.468099	0.0462048	10.131	4.02648e-24	1.96033e-22	30.0154	27.6624	30.1904	38.9845	37.4899	36.5908
ENSG00000204387.12	chr6	31834608	31839766	protein_coding	C6orf48	11327.7	-0.454934	0.0449268	-10.1261	4.23138e-24	2.05767e-22	190.334	180.405	182.447	122.486	126.844	126.206
ENSG00000244694.7	chr6	47878028	48068689	protein_coding	PTCHD4	1600.92	-0.686457	0.0678268	-10.1207	4.46993e-24	2.17112e-22	5.79548	5.66825	5.965	3.44349	3.28968	3.34438
ENSG00000091986.15	chr3	112596794	112649530	protein_coding	CCDC80	5625.52	-0.789127	0.0780432	-10.1114	4.91681e-24	2.38537e-22	21.4375	22.3487	19.7345	10.2384	11.3579	12.6564
ENSG00000171617.13	chr5	74627406	74641424	protein_coding	ENC1	2689.96	-0.608493	0.0601838	-10.1106	4.95924e-24	2.40314e-22	11.5072	10.068	10.5777	6.46554	6.282	6.85639
ENSG00000091527.15	chr3	133573730	133590261	protein_coding	CDV3	15165	-0.521259	0.0515569	-10.1104	4.96991e-24	2.40549e-22	65.6034	62.8793	63.753	39.2297	41.6228	43.7901
NONHSAG041520.2	chr5	132350419	132360120	NA	NA	587.087	1.01833	0.100738	10.1088	5.05083e-24	2.44181e-22	1.69364	1.68473	1.72232	3.18651	3.10923	3.3124
ENSG00000165959.11	chr14	95181940	95319906	protein_coding	CLMN	3986.38	0.652801	0.0645927	10.1064	5.17396e-24	2.49841e-22	4.27972	3.7636	3.75049	5.38203	5.68945	6.16355
ENSG00000103257.8	chr16	87830023	87869488	protein_coding	SLC7A5	308503	0.429989	0.0425516	10.1051	5.24429e-24	2.52942e-22	576.6	561.682	597.332	718.354	741.508	716.582
ENSG00000137872.16	chr15	47184101	47774223	protein_coding	SEMA6D	478.24	1.25746	0.124448	10.1043	5.28771e-24	2.5474e-22	1.04533	0.684078	0.856127	1.84099	1.94027	1.92579
ENSG00000135801.9	chr1	229593111	229626047	protein_coding	TAF5L	2104.17	-0.620647	0.0614392	-10.1018	5.42325e-24	2.60965e-22	10.4024	9.38308	10.1697	5.856	6.16267	6.10459
ENSG00000159167.11	chr8	23841915	23854807	protein_coding	STC1	735.774	0.926305	0.0917856	10.0921	5.98999e-24	2.87902e-22	1.33769	1.21949	1.17197	2.21824	2.15617	2.21366
ENSG00000034677.12	chr8	100257060	100336218	protein_coding	RNF19A	3584.08	-0.577904	0.057283	-10.0886	6.20605e-24	2.97941e-22	14.7664	13.6204	14.0155	9.38727	8.27078	8.76294
ENSG00000108091.10	chr10	59788763	59906656	protein_coding	CCDC6	15039.8	0.422809	0.0419241	10.0851	6.43015e-24	3.08342e-22	19.7228	18.1442	19.2856	23.2523	23.8458	24.1586
ENSG00000086619.13	chr1	236215555	236281985	protein_coding	ERO1B	487.671	-1.11496	0.110637	-10.0776	6.93852e-24	3.32334e-22	1.61158	1.58018	1.49061	0.667009	0.646955	0.69569
ENSG00000104611.11	chr8	19313617	19396218	protein_coding	SH2D4A	731.647	-0.972867	0.0965705	-10.0742	7.18742e-24	3.43858e-22	4.59293	4.39656	4.24502	1.97273	2.04268	2.26946
ENSG00000128791.11	chr18	9334767	9402420	protein_coding	TWSG1	3706.38	-0.566752	0.0562728	-10.0715	7.3846e-24	3.52883e-22	12.557	11.9909	12.4668	7.46636	7.67914	8.11191
ENSG00000170011.13	chr3	39808914	40260321	protein_coding	MYRIP	345.559	-1.47904	0.146862	-10.071	7.42421e-24	3.54367e-22	1.28501	1.0158	1.25687	0.478555	0.329614	0.379018
ENSG00000022267.16	chrX	136146702	136211359	protein_coding	FHL1	2463.31	-0.626657	0.0622689	-10.0637	7.99241e-24	3.81048e-22	12.3103	11.8867	12.4544	7.3917	7.72604	6.98131
ENSG00000197892.12	chr8	29067279	29263124	protein_coding	KIF13B	966.049	0.95356	0.0949971	10.0378	1.03979e-23	4.95163e-22	1.04716	0.913566	0.836309	1.60347	1.81198	1.61208
ENSG00000158321.15	chr7	69598919	70793068	protein_coding	AUTS2	1892.93	0.736601	0.0733952	10.0361	1.05782e-23	5.03168e-22	5.38585	5.37774	6.05914	8.33034	8.67047	9.0966
ENSG00000177707.10	chr3	111070071	111275563	protein_coding	NECTIN3	997.881	-0.940988	0.0937636	-10.0357	1.0616e-23	5.04387e-22	5.55429	5.21194	4.73095	2.29543	2.52493	2.69433
ENSG00000114850.6	chr3	156540140	156555184	protein_coding	SSR3	22324.9	-0.469038	0.0467405	-10.0349	1.07045e-23	5.08007e-22	119.639	117.712	115.035	77.3534	79.81	79.8642
ENSG00000118965.14	chr2	19910260	19990131	protein_coding	WDR35	2200.56	-0.679187	0.067741	-10.0262	1.16898e-23	5.54136e-22	4.75924	4.2832	4.66848	2.47579	2.64712	2.84348
ENSG00000072571.19	chr5	163460203	163491945	protein_coding	HMMR	789.549	-1.06053	0.105825	-10.0215	1.22608e-23	5.80537e-22	3.79301	3.47357	3.58501	1.50641	1.43355	1.90636
ENSG00000126787.12	chr14	55148112	55191678	protein_coding	DLGAP5	565.635	-1.06856	0.106629	-10.0213	1.22919e-23	5.81346e-22	2.31367	2.34534	2.61319	1.12994	1.037	1.06069
ENSG00000108439.9	chr17	47941506	47948288	protein_coding	PNPO	5329.49	0.504469	0.0503503	10.0192	1.25518e-23	5.92959e-22	20.0326	18.5036	18.2715	25.1907	24.483	25.278
ENSG00000068697.6	chr2	20032650	20052028	protein_coding	LAPTM4A	10709.3	-0.470416	0.0469943	-10.0101	1.37675e-23	6.49648e-22	68.2147	66.6667	67.1191	44.2628	45.8943	45.5654
ENSG00000154153.13	chr5	16473038	16617058	protein_coding	FAM134B	305.251	1.53346	0.153222	10.0081	1.40412e-23	6.61808e-22	0.533081	0.69382	0.552304	1.5132	1.53766	1.70622
ENSG00000175063.16	chr20	45812576	45816957	protein_coding	UBE2C	621.225	-1.00705	0.100708	-9.9997	1.52867e-23	7.19691e-22	12.4601	11.2494	12.5329	5.42866	6.08569	5.28069
ENSG00000168488.18	chr16	28823035	28837237	protein_coding	ATXN2L	13367.2	-0.53826	0.0538785	-9.99025	1.68156e-23	7.90773e-22	66.7182	61.5004	66.1625	40.0012	39.5598	44.9406
ENSG00000160685.13	chr1	155002630	155018522	protein_coding	ZBTB7B	5704.98	0.645038	0.0646369	9.97942	1.87562e-23	8.81033e-22	18.1774	18.4618	19.2147	24.9476	27.4693	28.9285
ENSG00000134317.17	chr2	9951693	10002277	protein_coding	GRHL1	463.359	1.52969	0.153321	9.97706	1.9207e-23	9.01184e-22	0.692253	0.690103	1.03224	1.8844	2.105	2.48105
ENSG00000132475.9	chr17	75776434	75785893	protein_coding	H3F3B	38140.5	-0.456693	0.0457919	-9.97325	1.99593e-23	9.35419e-22	313.119	291.206	328.167	204.897	210.953	216.051
ENSG00000273760.1	chr10	47970043	47973496	lincRNA	CH17-360D5.3	1836.19	0.637255	0.0639088	9.97132	2.03513e-23	9.52711e-22	20.8855	19.4287	20.7213	29.2351	30.3404	28.753
ENSG00000151229.12	chr12	39755021	40106089	protein_coding	SLC2A13	1371.01	-0.73829	0.0740611	-9.96866	2.0902e-23	9.77388e-22	2.8396	2.7014	2.74836	1.51518	1.47096	1.63994
ENSG00000144655.14	chr3	39141855	39154562	protein_coding	CSRNP1	2245.72	-0.641444	0.0643488	-9.96824	2.09913e-23	9.80454e-22	8.19691	7.96028	8.03256	4.78374	5.07244	4.5797
ENSG00000125534.9	chr20	63520724	63522206	protein_coding	PPDPF	9828.31	0.549368	0.0551287	9.96519	2.16455e-23	1.00987e-21	167.151	171.84	182.972	231.397	243.118	236.945
ENSG00000035664.11	chr15	63907036	64072033	protein_coding	DAPK2	750.687	0.97557	0.0979691	9.95794	2.32843e-23	1.08511e-21	2.60361	1.98961	2.28993	4.38236	4.3054	3.89267
ENSG00000115355.15	chr2	55287842	55419921	protein_coding	CCDC88A	4625.25	-0.632366	0.0636377	-9.93697	2.87427e-23	1.33797e-21	8.17008	7.976	8.95805	4.68191	5.19651	5.19641
ENSG00000164171.10	chr5	52989326	53094779	protein_coding	ITGA2	4105.33	0.488921	0.0492341	9.93052	3.0665e-23	1.42585e-21	4.05612	3.63282	3.84516	5.06194	4.96459	5.0258
ENSG00000136542.8	chr2	157257598	157314211	protein_coding	GALNT5	2528.01	-0.599176	0.0603575	-9.92713	3.17255e-23	1.47351e-21	5.2394	4.5862	4.6527	2.91757	2.99452	2.9721
ENSG00000174500.12	chr3	112120841	112133305	protein_coding	GCSAM	914.749	0.862272	0.0868895	9.92378	3.28087e-23	1.52211e-21	3.18788	2.57895	3.01765	4.78643	5.15696	4.9006
ENSG00000151835.14	chr13	23328826	23411513	protein_coding	SACS	3155.65	-0.755484	0.0765002	-9.87558	5.31245e-23	2.46187e-21	2.42356	2.09387	2.43881	1.32545	1.10294	1.40238
ENSG00000213694.3	chr9	88991447	89005010	protein_coding	S1PR3	582.551	-1.04557	0.106032	-9.86092	6.1485e-23	2.84612e-21	1.48011	1.36597	1.56508	0.614333	0.657047	0.71882
ENSG00000090013.9	chr19	40447789	40465840	protein_coding	BLVRB	1843.3	0.657893	0.066743	9.85711	6.3862e-23	2.95285e-21	22.1758	19.7616	22.4525	31.918	32.651	29.9467
ENSG00000197915.5	chr1	152212082	152224193	protein_coding	HRNR	505.817	1.0563	0.107163	9.85692	6.39844e-23	2.95521e-21	0.307624	0.270258	0.291024	0.555752	0.586563	0.538459
ENSG00000275216.1	chr13	109269634	109273838	lincRNA	RP11-54H7.4	6278.16	-0.664201	0.0674238	-9.85114	6.77737e-23	3.12673e-21	16.344	15.1404	14.2133	8.27004	8.78068	9.77371
ENSG00000231483.1	chr10	5608475	5610793	lincRNA	RP11-336A10.5	84.8544	2.80199	0.284574	9.84626	7.11432e-23	3.27853e-21	0.440431	0.490498	0.517667	3.42428	2.94678	3.02623
ENSG00000173715.15	chr11	66744451	66843328	protein_coding	C11orf80	1904.78	0.641456	0.0651721	9.8425	7.38538e-23	3.39966e-21	13.2676	11.8433	12.8285	18.4182	17.4554	19.1429
ENSG00000067177.14	chrX	72578814	72714319	protein_coding	PHKA1	2769.15	0.555176	0.0564216	9.83977	7.58828e-23	3.48918e-21	3.68505	3.22764	3.55769	4.71181	4.72475	4.86474
ENSG00000185101.12	chr11	417933	442011	protein_coding	ANO9	2020.07	0.690353	0.0701607	9.8396	7.60161e-23	3.49143e-21	5.98063	5.98497	6.82736	9.57888	9.28003	9.36894
ENSG00000135686.12	chr16	84648525	84667686	protein_coding	KLHL36	4262.08	0.497169	0.0505285	9.83937	7.61828e-23	3.4952e-21	7.2839	7.00394	7.34525	9.48201	9.53779	9.39424
ENSG00000112972.14	chr5	43289395	43313512	protein_coding	HMGCS1	11287.9	0.484228	0.0492208	9.83787	7.73292e-23	3.54387e-21	30.6916	27.9859	28.699	36.2075	37.8815	39.5737
ENSG00000198301.11	chr4	75940950	75990962	protein_coding	SDAD1	4665.83	-0.570658	0.0580142	-9.83652	7.83744e-23	3.58779e-21	17.5531	15.8906	17.9233	10.1093	10.7488	11.3054
ENSG00000115966.16	chr2	175072250	175168382	protein_coding	ATF2	4834.64	-0.492813	0.0501541	-9.82598	8.70233e-23	3.97932e-21	16.6573	15.2489	16.5977	10.4219	10.6882	10.9499
NONHSAG037551.3	chr4	15917977	15933542	NA	NA	325.042	1.59497	0.162331	9.82547	8.74685e-23	3.99526e-21	0.237077	0.25615	0.246221	0.550275	0.7397	0.792153
ENSG00000072041.16	chr12	84859488	84913615	protein_coding	SLC6A15	5379.12	-0.636402	0.0647997	-9.82107	9.13682e-23	4.16879e-21	18.5507	15.9306	15.358	9.33439	10.1239	10.3353
ENSG00000183347.14	chr1	89364058	89386461	protein_coding	GBP6	110.886	2.57002	0.261696	9.82062	9.17781e-23	4.18288e-21	0.116901	0.0655801	0.0970187	0.452591	0.476292	0.627231
NONHSAG059636.2	chr1	181093888	181105129	NA	NA	468.484	1.32726	0.135275	9.81156	1.004e-22	4.5708e-21	0.874102	0.83456	0.839909	1.68845	2.42236	1.87284
NONHSAG056049.2	chr1	1351518	1358077	NA	NA	816.087	1.06192	0.108269	9.80812	1.0389e-22	4.72449e-21	2.68433	2.03891	2.63332	4.19902	4.85902	5.2225
ENSG00000109452.12	chr4	142023160	142847432	protein_coding	INPP4B	3704.28	-0.545087	0.0556229	-9.79969	1.12932e-22	5.13003e-21	7.02683	7.05281	7.22746	4.58441	4.52838	4.48353
ENSG00000120256.9	chr6	149818798	149864026	protein_coding	LRP11	10371.7	0.558085	0.0570177	9.78793	1.26868e-22	5.75677e-21	37.8351	39.4311	42.3391	53.9023	54.1453	55.9698
ENSG00000159164.9	chr1	149903318	149917882	protein_coding	SV2A	314.351	-1.30099	0.133202	-9.76707	1.55901e-22	7.06641e-21	1.06147	0.991615	0.971995	0.38354	0.386117	0.371333
ENSG00000164542.12	chr7	36324221	36390125	protein_coding	KIAA0895	640.537	0.967707	0.0991598	9.75906	1.68706e-22	7.63845e-21	1.39316	1.16576	1.45511	2.45506	2.45576	2.39089
ENSG00000073350.13	chr17	75525080	75575208	protein_coding	LLGL2	807.616	1.10074	0.112905	9.74921	1.85902e-22	8.40787e-21	3.13427	3.137	3.26545	7.63638	5.74321	5.67237
NONHSAG061254.1	chr10	46378318	46421500	NA	NA	4423.12	0.70603	0.072482	9.74075	2.02055e-22	9.12843e-21	46.1696	43.6455	48.8754	79.5728	68.5101	62.5449
ENSG00000089327.14	chr19	35154730	35169883	protein_coding	FXYD5	1957.38	-0.654976	0.0672617	-9.73773	2.08162e-22	9.39406e-21	32.3117	32.5593	32.9451	18.6347	19.8438	19.3839
ENSG00000129354.11	chr19	10572671	10587315	protein_coding	AP1M2	2804.3	0.656321	0.0675193	9.7205	2.46568e-22	1.11152e-20	14.6766	13.9406	14.5498	19.2768	21.9976	22.0441
ENSG00000131051.21	chr20	35703609	35742312	protein_coding	RBM39	34065.3	-0.362672	0.0373221	-9.71737	2.54269e-22	1.14498e-20	249.851	229.785	240.571	173.727	174.558	172.711
ENSG00000107796.13	chr10	88935074	88991339	protein_coding	ACTA2	1550.81	-0.655076	0.0674877	-9.7066	2.82608e-22	1.27121e-20	18.6055	17.8114	18.9655	10.8377	10.9736	10.9178
ENSG00000135114.12	chr12	121019111	121039242	protein_coding	OASL	2324.2	-0.595776	0.0613989	-9.70338	2.91685e-22	1.31062e-20	11.4475	10.3381	10.8448	6.95845	6.28855	6.82496
ENSG00000111011.17	chr12	122503458	122527000	protein_coding	RSRC2	5789.01	-0.594338	0.0613705	-9.68443	3.51177e-22	1.57622e-20	36.6771	35.4453	36.5117	21.1586	21.38	24.4197
ENSG00000204228.3	chr6	33204642	33206831	protein_coding	HSD17B8	418.947	1.15395	0.119198	9.68093	3.63399e-22	1.62931e-20	3.18586	3.322	3.48951	6.66974	6.92188	7.12317
ENSG00000050165.17	chr11	11963106	12009769	protein_coding	DKK3	9479.64	-0.45288	0.0467857	-9.67989	3.67113e-22	1.64418e-20	47.8022	46.653	48.4731	32.004	32.1269	33.0653
ENSG00000197747.8	chr1	151982915	151994390	protein_coding	S100A10	31179.1	0.39777	0.0411152	9.67454	3.86825e-22	1.73059e-20	478.27	449.981	477.035	560.963	580.726	580.684
ENSG00000198121.13	chr9	110873263	111038458	protein_coding	LPAR1	2270.11	-0.642865	0.0664612	-9.67278	3.93524e-22	1.75866e-20	9.75898	9.80993	9.92531	5.61539	5.82081	6.15456
NONHSAG104842.1	chr1	24151451	24160461	NA	NA	373.618	1.20369	0.124455	9.67168	3.97805e-22	1.77588e-20	0.563199	0.527923	0.534782	1.13929	1.10486	1.23599
ENSG00000189184.11	chr4	137518918	137532494	protein_coding	PCDH18	116.216	-2.29697	0.237634	-9.66602	4.20394e-22	1.87469e-20	0.435043	0.316814	0.429646	0.0645359	0.0684232	0.0917138
ENSG00000074590.13	chr12	106063340	106140033	protein_coding	NUAK1	1455.5	-0.841581	0.0870967	-9.66261	4.3466e-22	1.93622e-20	3.08349	3.19376	2.66632	1.59828	1.47705	1.56786
ENSG00000240891.7	chr3	111674676	111846447	protein_coding	PLCXD2	1447.15	0.756815	0.078457	9.64624	5.09916e-22	2.26902e-20	17.604	16.3433	19.0758	30.1288	27.3499	25.8446
ENSG00000156639.11	chr6	37819499	38154624	protein_coding	ZFAND3	5186.47	-0.494853	0.0513281	-9.64097	5.36797e-22	2.38607e-20	24.4996	23.57	24.9858	15.6711	16.0714	16.5052
ENSG00000184838.14	chr5	120464278	120687332	protein_coding	PRR16	81.8008	-2.96352	0.307685	-9.63169	5.87547e-22	2.60885e-20	0.940037	0.946197	1.17748	0.0882028	0.142665	0.146124
ENSG00000182667.14	chr11	131370478	132336822	protein_coding	NTM	83.7359	-2.82516	0.293423	-9.62827	6.07412e-22	2.69416e-20	1.08711	1.01004	0.822442	0.16777	0.0971031	0.126621
ENSG00000100014.19	chr22	24270817	24417740	protein_coding	SPECC1L	4514.98	-0.55955	0.0581162	-9.62813	6.08248e-22	2.69498e-20	8.92554	9.03148	9.44545	5.55384	5.86863	5.89322
ENSG00000107186.16	chr9	13105704	13279590	protein_coding	MPDZ	2382.38	-0.778246	0.0808512	-9.62566	6.23077e-22	2.75773e-20	6.56396	5.03789	6.00264	3.00744	3.54701	2.97809
ENSG00000162889.10	chr1	206684944	206734283	protein_coding	MAPKAPK2	5617.79	-0.541721	0.0562899	-9.62377	6.34623e-22	2.80583e-20	24.0148	24.7226	23.7378	15.2195	15.6232	15.5319
ENSG00000144369.12	chr2	186693971	186765965	protein_coding	FAM171B	1127.72	-0.743105	0.0772173	-9.62356	6.35935e-22	2.80864e-20	2.17144	2.15249	2.13398	1.20026	1.18099	1.21049
ENSG00000030419.16	chr2	212999691	213152427	protein_coding	IKZF2	3544.27	0.618379	0.0642719	9.6213	6.50051e-22	2.86792e-20	5.34483	5.35134	5.64221	8.06676	7.14977	8.13583
ENSG00000117595.10	chr1	209785623	209806175	protein_coding	IRF6	26273.2	0.414224	0.0430583	9.62007	6.57854e-22	2.89925e-20	68.2481	61.5088	69.5496	83.5259	83.6818	79.7413
ENSG00000215252.11	chr15	34525207	34588503	protein_coding	GOLGA8B	10402.5	-0.415455	0.0432141	-9.61389	6.98603e-22	3.07556e-20	42.632	39.3331	40.4955	29.3852	28.3055	27.7258
ENSG00000173905.8	chr3	168008677	168095975	protein_coding	GOLIM4	5012.2	-0.614536	0.0639591	-9.60827	7.37766e-22	3.24452e-20	14.8899	14.1699	13.8501	8.06255	8.57255	9.44686
ENSG00000138035.14	chr2	55634265	55693910	protein_coding	PNPT1	5662.16	-0.616652	0.0641817	-9.60792	7.40302e-22	3.25222e-20	19.1372	20.0175	19.9143	11.4047	11.6069	12.88
ENSG00000141622.13	chr18	46326809	46463140	protein_coding	RNF165	384.454	-1.44377	0.150272	-9.60769	7.4198e-22	3.25613e-20	1.06097	1.43791	1.13735	0.389878	0.432114	0.422407
ENSG00000154640.14	chr21	17593653	17612947	protein_coding	BTG3	3695.61	-0.529501	0.055125	-9.60547	7.58124e-22	3.32346e-20	39.7421	38.8184	38.4582	26.13	24.7597	24.5637
ENSG00000153885.14	chr19	33795933	33815763	protein_coding	KCTD15	1496.41	-0.788547	0.0821345	-9.60068	7.94177e-22	3.47782e-20	7.23764	7.86488	7.13294	3.82597	4.04499	4.12046
ENSG00000105755.7	chr19	43506719	43527244	protein_coding	ETHE1	1533.19	0.653821	0.0681491	9.59397	8.47566e-22	3.7077e-20	16.1348	15.6305	16.604	24.1494	23.5662	23.1074
ENSG00000250251.6	chr16	15125242	15154564	transcribed_unprocessed_pseudogene	PKD1P6	1060.02	-0.784581	0.081782	-9.59357	8.50888e-22	3.7183e-20	7.53995	7.73157	7.96397	4.08372	4.28351	4.19692
ENSG00000040341.17	chr8	73420369	73747708	protein_coding	STAU2	1513.02	0.757324	0.0789877	9.58787	8.99207e-22	3.9253e-20	5.20154	4.87148	5.73946	7.76045	8.76487	8.35491
ENSG00000188215.9	chr16	20854925	20900384	protein_coding	DCUN1D3	3496.21	-0.592746	0.0618263	-9.58727	9.0444e-22	3.94399e-20	8.17102	7.49347	8.01581	4.53889	5.22183	4.85134
ENSG00000120889.12	chr8	23020133	23069179	protein_coding	TNFRSF10B	22103.4	-0.418035	0.0436139	-9.58488	9.25618e-22	4.03209e-20	75.6342	74.1067	76.0278	51.8511	53.1525	52.3021
ENSG00000091831.21	chr6	151656691	152129619	protein_coding	ESR1	134.968	2.13087	0.222341	9.58379	9.35446e-22	4.07061e-20	0.0903095	0.0896222	0.0691262	0.29694	0.330509	0.382549
ENSG00000276216.1	chr1	145281116	145281462	lincRNA	CH17-373J23.1	599.771	-1.07234	0.11191	-9.58211	9.50834e-22	4.13323e-20	47.5241	48.2463	45.4642	18.2676	21.338	22.8751
ENSG00000069011.15	chr5	135027735	135034813	protein_coding	PITX1	2971.56	0.6357	0.0663621	9.57927	9.77343e-22	4.24401e-20	20.8083	22.1957	21.5453	30.0363	31.9834	31.4084
ENSG00000101849.15	chrX	9463295	9719743	protein_coding	TBL1X	1010.75	-0.873862	0.0912687	-9.57461	1.02243e-21	4.43514e-20	2.41383	2.44812	2.43669	1.14293	1.19786	1.37278
ENSG00000136997.15	chr8	127735434	127741434	protein_coding	MYC	22947.7	-0.398916	0.0416689	-9.57347	1.03375e-21	4.47957e-20	125.24	117.676	127.222	85.6205	87.7458	87.7957
ENSG00000134278.15	chr18	12446512	12658134	protein_coding	SPIRE1	4301.4	-0.499056	0.0521631	-9.56722	1.09819e-21	4.75381e-20	10.9954	10.3933	11.5129	7.27159	7.15587	7.23535
ENSG00000145901.14	chr5	151029945	151093577	protein_coding	TNIP1	11332.8	-0.44376	0.0463993	-9.56394	1.13362e-21	4.90205e-20	52.1145	49.3983	53.8324	34.6362	36.2571	35.3759
ENSG00000174136.11	chr5	98768650	98798643	protein_coding	RGMB	3492.16	-0.53048	0.0554909	-9.55977	1.18016e-21	5.09796e-20	10.6406	10.2022	10.0242	6.87278	6.51784	6.49284
ENSG00000138031.14	chr2	24819169	24919839	protein_coding	ADCY3	2895.5	-0.54841	0.0573907	-9.55573	1.22719e-21	5.29559e-20	12.8349	11.4217	12.8923	7.80488	8.12504	7.69163
ENSG00000124098.9	chr20	56358915	56368663	protein_coding	FAM210B	7309.66	-0.504267	0.0527772	-9.55465	1.24005e-21	5.33994e-20	26.0679	24.9334	26.0818	15.9425	17.0951	17.5353
ENSG00000140416.19	chr15	63042632	63071915	protein_coding	TPM1	9683.59	-0.450591	0.0471592	-9.55468	1.23964e-21	5.33994e-20	72.0975	68.6341	72.2707	50.3026	46.011	48.7287
ENSG00000185745.9	chr10	89392546	89406486	protein_coding	IFIT1	28003.5	-0.390957	0.040921	-9.55395	1.24841e-21	5.37037e-20	151.778	144.635	150.237	104.303	107.529	105.149
NONHSAG082753.1	chr21	8436876	8438744	NA	NA	217.969	1.75948	0.18421	9.55149	1.27846e-21	5.49391e-20	0.616277	0.375115	0.568064	1.90939	1.56794	1.44936
ENSG00000079819.17	chr6	130839347	131063322	protein_coding	EPB41L2	2722.77	-0.635349	0.0665559	-9.5461	1.34676e-21	5.78144e-20	11.1508	9.79689	9.39832	5.98626	5.85548	6.31184
ENSG00000122642.10	chr7	32957404	33006931	protein_coding	FKBP9	9670.47	-0.518174	0.054292	-9.54421	1.37155e-21	5.88174e-20	50.7731	49.6196	50.7615	34.6758	30.2266	33.3663
ENSG00000184304.14	chr14	29576479	30191898	protein_coding	PRKD1	404.281	-1.24071	0.130127	-9.5346	1.50466e-21	6.4459e-20	1.76415	1.58894	1.92672	0.676374	0.793234	0.613282
ENSG00000186951.16	chr22	46150521	46243756	protein_coding	PPARA	1705.15	-0.629248	0.0660786	-9.52271	1.68716e-21	7.22023e-20	3.57806	3.38054	3.51529	2.07821	2.04589	2.17476
ENSG00000137440.4	chr4	15935569	15938740	protein_coding	FGFBP1	1197.38	0.70385	0.0740006	9.51141	1.88099e-21	8.04142e-20	6.83099	6.5019	6.48143	10.0355	9.87511	10.1038
ENSG00000167880.7	chr17	76004502	76027452	protein_coding	EVPL	2996.77	0.621711	0.0654176	9.50373	2.02508e-21	8.64847e-20	4.83282	4.04067	4.211	5.8756	6.28791	6.53586
ENSG00000164032.11	chr4	99948086	99950388	protein_coding	H2AFZ	6685.25	-0.475567	0.0500781	-9.4965	2.17059e-21	9.26034e-20	84.5375	82.5784	84.7112	54.6022	57.3754	56.6152
ENSG00000005020.12	chr7	26667062	26995239	protein_coding	SKAP2	2603.22	0.637739	0.0671791	9.49312	2.24224e-21	9.55618e-20	6.91384	6.96465	6.85714	10.7603	9.29543	9.98571
ENSG00000197182.13	chr22	46053869	46113928	lincRNA	MIRLET7BHG	11821.9	0.47866	0.0504939	9.47954	2.55396e-21	1.08735e-19	59.9162	52.4908	59.3261	79.272	72.9058	70.2905
ENSG00000168615.11	chr8	38996869	39105144	protein_coding	ADAM9	15317.4	-0.434477	0.0458487	-9.47634	2.63365e-21	1.12013e-19	46.3873	44.7826	44.9544	30.3788	31.5887	31.7835
ENSG00000124429.17	chrX	85277396	85379743	protein_coding	POF1B	1041.14	0.736194	0.0778321	9.45874	3.11676e-21	1.32424e-19	1.84061	1.73589	1.7303	2.74962	2.71676	2.75367
ENSG00000072274.12	chr3	196027183	196082189	protein_coding	TFRC	11861.4	-0.424952	0.0449683	-9.45003	3.38735e-21	1.43773e-19	34.8624	33.0765	33.9061	22.9001	23.7738	23.9198
ENSG00000100889.11	chr14	24094053	24110598	protein_coding	PCK2	2489.65	-0.56887	0.0602258	-9.44562	3.53291e-21	1.49797e-19	16.7442	14.742	16.5568	9.69378	10.2069	10.222
ENSG00000073008.14	chr19	44643798	44663583	protein_coding	PVR	4809.64	-0.482361	0.0510971	-9.44008	3.72499e-21	1.5778e-19	19.0996	17.9969	19.6772	12.5076	12.3861	12.9189
ENSG00000109814.11	chr4	39498755	39528311	protein_coding	UGDH	2069.76	-0.690356	0.073141	-9.4387	3.77437e-21	1.59708e-19	9.80779	8.88748	9.72998	5.24332	6.07011	5.08687
ENSG00000164050.12	chr3	48403854	48430051	protein_coding	PLXNB1	28434	0.423369	0.0448591	9.43775	3.80881e-21	1.61001e-19	88.84	78.7314	91.6349	109.286	108.469	105.359
ENSG00000267078.1	chr17	76569792	76571240	antisense	RP11-666A8.9	400.042	1.24798	0.132301	9.43291	3.98876e-21	1.68436e-19	1.95193	1.45185	1.62135	4.05078	3.78294	3.24501
ENSG00000174791.10	chr11	66330242	66336840	protein_coding	RIN1	4034.83	0.48203	0.0511146	9.43038	4.08589e-21	1.72361e-19	18.4009	16.8336	17.1665	22.5723	22.4371	23.0445
ENSG00000143256.4	chr1	161100556	161118111	protein_coding	PFDN2	2477.44	-0.642122	0.0681082	-9.42796	4.18158e-21	1.76218e-19	64.9615	61.357	58.4436	34.3691	38.1789	37.6309
ENSG00000079156.16	chr2	178194481	178402891	protein_coding	OSBPL6	2239.81	-0.64893	0.0688336	-9.42751	4.19947e-21	1.76792e-19	5.86013	5.60472	5.98511	3.27144	3.34075	3.74489
ENSG00000064652.10	chr5	122843439	123029354	protein_coding	SNX24	1768.42	-0.599515	0.0636323	-9.42156	4.44444e-21	1.86915e-19	19.8133	18.462	19.0293	12.0305	11.5257	11.6199
ENSG00000118640.10	chr2	85561562	85582031	protein_coding	VAMP8	5333.24	0.457471	0.0485744	9.41793	4.60068e-21	1.93289e-19	72.3695	68.044	70.8874	88.094	90.9706	90.8641
ENSG00000008441.16	chr19	12995608	13098796	protein_coding	NFIX	3823.84	-0.534452	0.0568495	-9.40117	5.39607e-21	2.26476e-19	11.2362	9.97711	10.3935	6.50248	7.13833	6.65634
NONHSAG087617.1	chr4	74097866	74099196	NA	NA	484.928	-1.13625	0.120984	-9.3917	5.90382e-21	2.47536e-19	5.95542	5.835	6.29907	2.95208	2.19791	2.49434
ENSG00000166888.10	chr12	57095408	57132139	protein_coding	STAT6	13188.1	0.393375	0.0419089	9.38644	6.20628e-21	2.59954e-19	45.3848	39.5485	42.0778	51.8815	51.4545	51.7178
ENSG00000173208.3	chr12	39550033	39619751	protein_coding	ABCD2	78.764	-2.86896	0.305718	-9.38433	6.33163e-21	2.64936e-19	0.206624	0.160428	0.243848	0.0255453	0.0246791	0.0274764
ENSG00000111371.15	chr12	46183063	46270017	protein_coding	SLC38A1	42228.1	-0.364801	0.0388896	-9.38044	6.56949e-21	2.74611e-19	68.6953	64.3756	66.993	47.8158	49.0391	47.6922
ENSG00000114023.15	chr3	122384176	122412334	protein_coding	FAM162A	2667.19	0.624017	0.0665735	9.37335	7.02631e-21	2.9341e-19	19.3845	18.0184	20.6582	26.055	28.0778	29.1202
ENSG00000167608.11	chr19	54160108	54173250	protein_coding	TMC4	3612.75	0.825614	0.0881538	9.36561	7.56113e-21	3.15426e-19	28.837	23.8872	21.8215	36.5345	40.2222	45.8666
ENSG00000171621.13	chr1	9292880	9369532	protein_coding	SPSB1	1579.96	0.725608	0.0775406	9.35779	8.14254e-21	3.39338e-19	5.32493	5.21246	4.67528	7.46433	8.02129	7.92073
ENSG00000105329.9	chr19	41301587	41353911	protein_coding	TGFB1	2526.42	-0.578186	0.0617883	-9.35752	8.16269e-21	3.39836e-19	14.6899	12.9566	14.8002	8.49064	9.15592	8.79721
ENSG00000057019.15	chr3	98795941	98901689	protein_coding	DCBLD2	14474.5	-0.436067	0.0466075	-9.35615	8.26938e-21	3.43931e-19	31.277	30.4627	30.0629	20.9205	20.6333	21.6122
ENSG00000081052.11	chr2	227002711	227164113	protein_coding	COL4A4	5324.15	-0.45396	0.0485705	-9.34641	9.06754e-21	3.76749e-19	5.3393	5.06064	5.47936	3.63369	3.60705	3.54591
NONHSAG003041.2	chr1	154997267	155000640	NA	NA	156.715	1.85435	0.198449	9.34424	9.25513e-21	3.84157e-19	0.168131	0.185233	0.220831	0.61991	0.623252	0.695375
ENSG00000143344.15	chr1	183636085	183928531	protein_coding	RGL1	592.397	-0.961454	0.103029	-9.3319	1.03989e-20	4.31202e-19	1.23353	1.27537	1.34223	0.609654	0.634366	0.59843
ENSG00000168297.15	chr3	58332880	58426126	protein_coding	PXK	1485.05	-0.716378	0.076817	-9.32577	1.10176e-20	4.56396e-19	7.41928	6.98297	7.51902	4.27146	4.41999	3.72762
ENSG00000085063.14	chr11	33698261	33736445	protein_coding	CD59	22766.7	-0.385685	0.0413618	-9.32466	1.11336e-20	4.6074e-19	132.181	126.838	134.043	92.7617	93.8526	93.3696
ENSG00000162409.10	chr1	56645322	56715335	protein_coding	PRKAA2	725.084	0.842641	0.0903778	9.32354	1.12518e-20	4.6517e-19	0.49242	0.448095	0.477779	0.826029	0.768294	0.770256
ENSG00000141736.13	chr17	39687914	39730426	protein_coding	ERBB2	6826.1	0.45297	0.0485948	9.32138	1.14837e-20	4.74279e-19	16.8643	15.1831	16.0562	19.7054	21.0424	20.4879
ENSG00000076554.15	chr8	80034745	80231232	protein_coding	TPD52	2552.42	0.717645	0.0770394	9.3153	1.21606e-20	5.01735e-19	9.22948	10.2512	9.90498	15.2905	13.7811	15.9374
ENSG00000079393.20	chr10	75094432	75109221	protein_coding	DUSP13	74.7632	3.02953	0.325364	9.3112	1.26395e-20	5.20383e-19	0.260379	0.151264	0.131842	1.54175	1.22775	1.28579
ENSG00000164620.8	chr5	141636950	141641077	protein_coding	RELL2	891.252	-0.824966	0.0885999	-9.31115	1.26461e-20	5.20383e-19	6.25216	6.29433	6.23277	3.1422	3.51128	3.22542
ENSG00000273604.1	chr17	38671703	38675421	protein_coding	C17orf96	308.276	-1.27644	0.137088	-9.31111	1.26502e-20	5.20383e-19	1.51847	1.54728	1.57998	0.639571	0.59434	0.550323
ENSG00000168497.4	chr2	191834302	191847255	protein_coding	SDPR	2676.76	0.598664	0.0642977	9.31081	1.26865e-20	5.21357e-19	6.89952	6.66053	6.68033	8.91084	9.85977	9.75217
ENSG00000119514.6	chr9	98807699	98850081	protein_coding	GALNT12	193.965	1.74127	0.18725	9.29918	1.41535e-20	5.81066e-19	0.413115	0.443729	0.37299	1.09959	1.46452	1.23654
ENSG00000164754.13	chr8	116845935	116874866	protein_coding	RAD21	13332.4	-0.437787	0.047086	-9.29762	1.43631e-20	5.89087e-19	37.5403	35.8614	37.6329	24.4662	25.5366	26.2707
ENSG00000189058.8	chr3	195568702	195584205	protein_coding	APOD	373.619	-1.18553	0.127526	-9.29639	1.45292e-20	5.95311e-19	5.02111	4.33787	4.9695	2.05499	1.70825	2.08541
ENSG00000251562.7	chr11	65497762	65506516	lincRNA	MALAT1	2.22154e+06	0.46529	0.0500556	9.29546	1.46572e-20	5.99961e-19	2963.83	2503.79	2824.52	3672.55	3282.83	3679.81
ENSG00000095380.10	chr9	98056739	98083075	protein_coding	NANS	2716.31	-0.539983	0.0581073	-9.29285	1.50213e-20	6.14254e-19	28.5825	27.7867	29.0403	17.8983	18.5123	18.2731
ENSG00000061273.17	chr12	47782722	47833132	protein_coding	HDAC7	5574.42	-0.520116	0.0559831	-9.29058	1.53444e-20	6.26849e-19	24.3627	23.4992	23.5505	15.7446	16.2291	14.3859
ENSG00000175166.16	chr3	184298709	184309054	protein_coding	PSMD2	11669.7	-0.406745	0.0437825	-9.29012	1.54117e-20	6.28976e-19	49.1361	47.1815	49.2949	34.6421	33.1748	34.4042
ENSG00000255769.7	chr15	82472993	82513950	transcribed_unprocessed_pseudogene	GOLGA2P10	1192.22	0.782283	0.084279	9.28206	1.66236e-20	6.77767e-19	10.9413	11.5245	11.6549	17.0658	18.4232	19.1496
ENSG00000079215.13	chr5	36606355	36688334	protein_coding	SLC1A3	1266.26	0.865078	0.0933095	9.27106	1.84301e-20	7.50684e-19	3.16026	3.16187	2.74687	5.54994	5.29124	4.51993
ENSG00000058091.16	chr7	90466424	91210590	protein_coding	CDK14	4167.7	-0.646058	0.0697016	-9.26892	1.88043e-20	7.65171e-19	12.438	10.3741	11.0154	6.18696	7.42407	6.47931
ENSG00000260860.2	chr16	68651056	68651948	processed_pseudogene	RP11-615I2.3	257.951	1.42823	0.154237	9.25995	2.04528e-20	8.31432e-19	1.97743	1.61255	1.87211	5.15535	4.36694	4.14331
ENSG00000163820.14	chr3	45917899	45995824	protein_coding	FYCO1	4620.26	0.504075	0.0544409	9.25913	2.06114e-20	8.37056e-19	4.33901	4.40308	4.55283	5.89053	5.7786	5.88601
ENSG00000145919.10	chr5	173607514	173616660	protein_coding	BOD1	4364.38	-0.452665	0.0489182	-9.25352	2.17226e-20	8.8132e-19	40.4541	38.0361	39.8156	27.3113	26.5567	26.5563
ENSG00000165732.12	chr10	68956128	68985073	protein_coding	DDX21	21401.6	-0.393765	0.0425547	-9.25317	2.17934e-20	8.83326e-19	44.2716	42.0245	43.2909	29.8574	30.8329	31.0886
ENSG00000160932.10	chr8	143017982	143023832	protein_coding	LY6E	3114.75	-0.500956	0.0541621	-9.2492	2.26185e-20	9.15872e-19	39.2027	37.616	39.4222	25.8254	25.2156	25.3876
NONHSAG034175.3	chr22	46537721	46554203	NA	NA	211.528	1.52699	0.165119	9.24778	2.29203e-20	9.27186e-19	0.33456	0.243685	0.292532	0.803976	0.752985	0.779509
ENSG00000142235.8	chr19	48485271	48513189	protein_coding	LMTK3	406.052	1.11588	0.120705	9.24476	2.35765e-20	9.52801e-19	0.912693	0.736972	0.801239	1.71629	1.68258	1.53674
ENSG00000158467.16	chr7	129225023	129430211	protein_coding	AHCYL2	2142.73	0.601695	0.0651099	9.24122	2.43712e-20	9.83953e-19	4.26368	3.74698	3.75725	5.76379	5.26643	5.56731
ENSG00000067225.17	chr15	72199029	72231822	protein_coding	PKM	121206	0.359895	0.0389484	9.2403	2.45807e-20	9.9048e-19	468.264	448.26	465.098	545.908	555.895	548.31
ENSG00000132386.10	chr17	1761959	1777574	protein_coding	SERPINF1	349.576	1.30923	0.141687	9.24033	2.4574e-20	9.9048e-19	2.73292	2.70941	3.10286	7.66148	6.15334	5.91255
ENSG00000149485.17	chr11	61799625	61829318	protein_coding	FADS1	4521.13	-0.513771	0.0556033	-9.23994	2.46632e-20	9.92838e-19	13.794	12.5116	12.652	8.0604	8.52222	8.79528
ENSG00000169403.11	chr1	28147166	28193936	protein_coding	PTAFR	1469.85	0.709277	0.0767677	9.23926	2.48216e-20	9.98245e-19	3.00251	2.92325	2.95259	4.53141	4.83159	4.14681
ENSG00000214063.10	chr11	842808	867116	protein_coding	TSPAN4	1779.65	-0.66904	0.0724355	-9.23636	2.5503e-20	1.02465e-18	18.7369	16.8968	20.2584	10.4725	11.2455	10.9885
ENSG00000130940.14	chr1	10636604	10796650	protein_coding	CASZ1	1654.64	0.889628	0.0963447	9.2338	2.61188e-20	1.04837e-18	2.81686	3.27706	2.69193	5.23203	4.49362	5.42579
ENSG00000158055.15	chr1	24319322	24364482	protein_coding	GRHL3	971.707	0.823512	0.089233	9.22879	2.73712e-20	1.09758e-18	5.72922	6.34791	5.97345	10.2528	9.96677	9.50608
ENSG00000196220.15	chr3	8980591	9363053	protein_coding	SRGAP3	4775.44	0.523913	0.0568032	9.22329	2.88119e-20	1.15424e-18	10.8662	10.636	10.1335	14.6702	14.2376	13.4281
ENSG00000196116.7	chr9	97411950	97496125	protein_coding	TDRD7	2725.66	-0.528879	0.0573765	-9.2177	3.03553e-20	1.21489e-18	7.81012	7.54899	7.96475	5.15095	4.89108	5.00011
ENSG00000213079.9	chr6	154733325	154834244	protein_coding	SCAF8	9612.08	-0.398482	0.0432507	-9.21331	3.16219e-20	1.26436e-18	20.5879	19.0596	20.5576	14.0311	14.1043	14.3495
ENSG00000198933.9	chr17	47694081	47712050	protein_coding	TBKBP1	604.587	-1.05456	0.114463	-9.21305	3.16989e-20	1.26621e-18	4.5057	3.99446	4.85334	2.26407	1.69988	2.01729
ENSG00000153071.14	chr5	39371675	39462300	protein_coding	DAB2	245.105	-1.95406	0.212191	-9.20897	3.29265e-20	1.31398e-18	1.89321	1.4084	1.5119	0.435958	0.524823	0.234638
NONHSAG043031.3	chr6	12295693	12314243	NA	NA	1000.31	0.83926	0.0911879	9.20363	3.46059e-20	1.37967e-18	6.80698	6.74284	6.25775	11.6925	9.8463	11.4138
ENSG00000163297.16	chr4	79901149	80125454	protein_coding	ANTXR2	2580.52	-0.625166	0.0680003	-9.19358	3.79983e-20	1.51346e-18	10.7505	9.00754	9.41693	5.75663	5.52202	6.29743
ENSG00000135423.12	chr12	56470944	56488414	protein_coding	GLS2	428.181	1.32442	0.144076	9.19247	3.83919e-20	1.52766e-18	0.988604	1.20568	1.24229	2.27001	3.00031	2.72078
ENSG00000071967.11	chr2	171522247	171558133	protein_coding	CYBRD1	5320.88	-0.445013	0.0484211	-9.19047	3.91136e-20	1.55489e-18	14.3658	13.7288	14.0847	9.5288	9.59108	9.71306
ENSG00000215012.8	chr22	19846138	19854896	protein_coding	C22orf29	2760.22	0.558231	0.0607816	9.18421	4.14576e-20	1.64649e-18	3.05969	3.00354	2.98464	4.07843	4.31513	4.00413
ENSG00000125875.13	chr20	435480	462553	protein_coding	TBC1D20	5189.17	-0.45906	0.0500667	-9.16897	4.77578e-20	1.89488e-18	13.0831	12.711	13.1156	8.77363	8.61351	8.95552
ENSG00000173706.12	chr3	124965710	125055958	protein_coding	HEG1	5395.1	-0.459928	0.0501661	-9.1681	4.81421e-20	1.9083e-18	10.7572	10.1666	11.0032	7.02889	7.34266	7.22614
ENSG00000101335.9	chr20	36541484	36551447	protein_coding	MYL9	197.892	1.59488	0.174093	9.16106	5.13883e-20	2.03503e-18	0.79169	0.662129	0.883437	2.09684	2.13089	2.36597
ENSG00000183889.12	chr16	16317444	16350590	protein_coding	AC138969.4	2579.34	-0.770252	0.0841108	-9.15758	5.30735e-20	2.09975e-18	31.7316	28.3618	28.1951	16.9584	13.44	17.7437
ENSG00000279806.1	chr17	40473554	40475289	TEC	RP11-58O9.2	6297.28	0.421154	0.0459925	9.15702	5.33505e-20	2.1087e-18	31.3645	28.5484	30.1828	36.9554	38.1003	37.1409
ENSG00000198142.4	chr2	109614334	109618990	protein_coding	SOWAHC	5480.05	-0.465386	0.0508235	-9.1569	5.34118e-20	2.1091e-18	14.3905	13.6675	13.7147	9.21539	9.24053	9.69656
ENSG00000102024.17	chrX	115561174	115650861	protein_coding	PLS3	23486.9	0.39426	0.0430673	9.15452	5.45998e-20	2.15396e-18	58.407	55.6172	58.6165	68.5187	70.8473	71.7476
ENSG00000259841.6	chr16	35363412	35390584	lincRNA	LINC01566	61.3223	3.32424	0.363187	9.15297	5.53881e-20	2.18298e-18	0.034283	0.0282598	0.0434096	0.363908	0.281915	0.347979
ENSG00000163291.14	chr4	78887127	78939438	protein_coding	PAQR3	1839.15	-0.609563	0.0666093	-9.15132	5.62402e-20	2.21445e-18	8.01156	6.67316	7.06412	4.47823	4.39059	4.37233
ENSG00000112081.16	chr6	36594353	36605600	protein_coding	SRSF3	16550.6	-0.517361	0.0565657	-9.1462	5.89711e-20	2.31977e-18	144.014	136.172	133.882	84.161	88.1921	96.8142
ENSG00000251493.4	chr5	73444827	73448527	protein_coding	FOXD1	1083.62	-0.724628	0.0792403	-9.14468	5.98042e-20	2.35031e-18	15.9721	14.0626	15.4018	8.46567	8.08042	9.01055
NONHSAG091001.2	chr5	61892253	61901123	NA	NA	212.403	-1.96217	0.214661	-9.1408	6.1993e-20	2.43402e-18	1.45935	1.69565	1.28826	0.262735	0.505155	0.361315
ENSG00000197614.10	chr12	8637346	8662888	protein_coding	MFAP5	1456.98	-0.636686	0.0696556	-9.14047	6.21789e-20	2.439e-18	13.1205	11.5169	12.0155	7.52213	7.35411	7.03989
ENSG00000115875.18	chr2	38743599	38751494	protein_coding	SRSF7	5926.46	-0.454356	0.0497125	-9.13968	6.26352e-20	2.45458e-18	44.9253	43.3321	43.9679	29.1957	30.346	30.2723
ENSG00000154813.9	chr3	16257978	16264972	protein_coding	DPH3	2005.11	-0.643592	0.0705742	-9.11937	7.55631e-20	2.9584e-18	8.39003	7.15721	7.4821	4.3385	4.91765	4.45488
ENSG00000163644.14	chr4	88257620	88284769	protein_coding	PPM1K	2527.89	-0.806706	0.0884745	-9.11796	7.65547e-20	2.99439e-18	8.55219	8.39174	9.04293	4.2258	4.15114	5.45874
ENSG00000205189.11	chr8	80485619	80526265	protein_coding	ZBTB10	3396.04	-0.484885	0.0532255	-9.11001	8.23773e-20	3.21909e-18	5.81861	5.5986	5.82265	3.88906	3.81694	3.75739
NONHSAG019290.2	chr16	35237300	35252935	NA	NA	70.632	3.27465	0.359483	9.10935	8.28797e-20	3.23567e-18	0.271161	0.202674	0.382079	3.26222	1.66239	2.86035
ENSG00000075420.12	chr3	172039628	172401665	protein_coding	FNDC3B	13154.1	-0.46093	0.0506239	-9.10499	8.62748e-20	3.36504e-18	26.6697	27.1895	27.0758	17.8571	18.3189	18.592
ENSG00000004897.11	chr17	47117703	47189422	protein_coding	CDC27	9906.82	-0.455056	0.0500055	-9.10011	9.02381e-20	3.51631e-18	28.7763	27.6814	30.886	19.5013	20.1641	19.6241
ENSG00000198910.12	chrX	153861514	153909223	protein_coding	L1CAM	408	-1.11831	0.122897	-9.09958	9.06821e-20	3.53029e-18	1.5074	1.28683	1.61088	0.678497	0.593033	0.614095
ENSG00000178585.14	chr1	9848276	9910336	protein_coding	CTNNBIP1	1722.82	0.631693	0.0695059	9.08832	1.00577e-19	3.91183e-18	7.23082	7.20177	7.68591	10.2879	10.8143	10.7989
ENSG00000148840.10	chr10	102132994	102150331	protein_coding	PPRC1	5428.18	-0.437198	0.0481141	-9.08668	1.02111e-19	3.96776e-18	15.5259	13.6713	15.3458	10.1692	10.2392	10.1759
ENSG00000149596.6	chr20	44111695	44187578	protein_coding	JPH2	229.76	-1.41591	0.155858	-9.08458	1.04097e-19	4.04114e-18	1.1828	1.03841	1.03995	0.365553	0.381814	0.389832
ENSG00000261040.6	chr17	60083566	60091885	processed_transcript	WFDC21P	248.973	-1.42256	0.156778	-9.07371	1.15035e-19	4.46156e-18	10.454	9.3582	9.07153	3.83322	2.86429	3.30741
ENSG00000091844.7	chr6	153004459	153131249	protein_coding	RGS17	169.698	-1.84824	0.203866	-9.06593	1.23545e-19	4.78713e-18	0.792333	0.754197	0.653343	0.231412	0.195411	0.160691
ENSG00000103942.12	chr15	82836946	82986153	protein_coding	HOMER2	1990.9	0.57653	0.0636305	9.0606	1.29735e-19	5.02227e-18	6.61597	5.69149	5.92071	8.32739	8.38142	8.55283
ENSG00000151702.16	chr11	128686535	128813267	protein_coding	FLI1	464.903	-1.2745	0.140707	-9.0578	1.33103e-19	5.14786e-18	2.69253	1.97533	1.96088	0.880951	0.699182	0.965647
ENSG00000171517.5	chr1	84811602	84893213	protein_coding	LPAR3	2777.24	0.580182	0.0640837	9.05351	1.38439e-19	5.34779e-18	7.41299	7.37341	7.19838	9.81486	10.7754	10
ENSG00000279141.3	chr9	136612024	136617181	lincRNA	LINC01451	464.299	1.15717	0.127816	9.05344	1.38531e-19	5.34779e-18	1.1333	1.20765	1.16782	2.13217	2.42544	2.73826
ENSG00000235027.1	chr11	1760348	1762486	antisense	AC068580.6	254.646	1.33436	0.147545	9.04375	1.51394e-19	5.83888e-18	0.835838	0.732575	0.83657	1.99244	1.83644	1.81744
ENSG00000023287.12	chr8	52622456	52745843	protein_coding	RB1CC1	7465.21	-0.439284	0.0485936	-9.03996	1.56731e-19	6.0391e-18	15.5745	14.1275	14.0475	9.86278	10.045	10.097
ENSG00000136527.17	chr3	185915906	185938136	protein_coding	TRA2B	9396.95	-0.404875	0.0448339	-9.03056	1.70792e-19	6.57479e-18	44.9627	39.8539	42.4333	29.1304	29.8039	30.418
ENSG00000163660.11	chr3	157146508	157160760	protein_coding	CCNL1	11865.3	-0.369303	0.040899	-9.02964	1.72242e-19	6.62445e-18	79.1367	70.0755	75.3621	54.602	53.4128	53.6148
ENSG00000198826.10	chr15	32615144	32639949	protein_coding	ARHGAP11A	1197.2	-0.963086	0.106688	-9.02709	1.76291e-19	6.77386e-18	5.94832	5.97373	4.87722	2.36715	2.60699	3.05161
ENSG00000132481.6	chr17	75874161	75878575	protein_coding	TRIM47	396.2	-1.0744	0.119189	-9.01421	1.98287e-19	7.61199e-18	3.9528	3.85877	3.76773	1.67406	1.73755	1.70254
ENSG00000167291.15	chr17	79932343	80035848	protein_coding	TBC1D16	3266.63	-0.54146	0.0600732	-9.01335	1.99865e-19	7.66544e-18	6.53562	6.02534	6.68231	4.12281	4.33791	3.84581
ENSG00000087470.17	chr12	32679200	32745650	protein_coding	DNM1L	7510.11	-0.394782	0.0438325	-9.00661	2.12533e-19	8.14375e-18	35.1745	31.0699	33.8437	23.7795	23.4207	23.5701
ENSG00000126368.5	chr17	40092787	40100725	protein_coding	NR1D1	3188.12	-0.536934	0.0596295	-9.0045	2.1666e-19	8.29421e-18	12.8107	12.19	13.6077	8.06686	8.10938	8.58677
ENSG00000023445.13	chr11	102317450	102339403	protein_coding	BIRC3	794.784	-0.82055	0.0911668	-9.00053	2.24622e-19	8.59105e-18	2.0343	1.90773	1.93293	0.986613	0.993748	1.11514
ENSG00000107372.12	chr9	72351425	72365235	protein_coding	ZFAND5	8000.8	-0.448098	0.0497966	-8.99857	2.28687e-19	8.73846e-18	45.7195	42.2152	44.6504	28.656	31.1571	30.5878
ENSG00000180638.17	chr17	19678288	19718979	protein_coding	SLC47A2	162.188	1.74002	0.19346	8.99418	2.37994e-19	9.0857e-18	0.269664	0.325802	0.362321	1.02792	0.99177	0.960528
ENSG00000118007.12	chr3	136336233	136752403	protein_coding	STAG1	5454.23	-0.441821	0.0491296	-8.99297	2.40648e-19	9.17858e-18	10.6786	10.0364	10.744	7.09051	7.06563	7.39098
ENSG00000127022.14	chr5	179678628	179730925	protein_coding	CANX	78379.9	-0.385659	0.0429235	-8.98481	2.59179e-19	9.87623e-18	221.403	210.533	210.085	150.239	149.93	157.163
ENSG00000153006.15	chr5	64718144	64768685	protein_coding	SREK1IP1	6317.52	-0.444589	0.049501	-8.9814	2.6734e-19	1.01779e-17	13.3533	12.8028	13.8478	9.02638	8.98785	9.33562
ENSG00000113161.15	chr5	75336329	75362104	protein_coding	HMGCR	27170.4	0.374326	0.0417064	8.97527	2.82656e-19	1.07511e-17	65.042	59.7847	61.1734	73.588	73.9046	76.7573
ENSG00000163565.18	chr1	158999968	159055155	protein_coding	IFI16	20069	-0.398254	0.0443862	-8.97247	2.89949e-19	1.10183e-17	84.6786	83.6227	87.2345	60.5113	59.3637	60.6439
NONHSAG113858.1	chr7	101127190	101130513	NA	NA	1310.55	0.738029	0.0822888	8.96877	2.99848e-19	1.1384e-17	2.81586	2.65673	2.55226	4.19224	3.77981	4.47133
ENSG00000066697.14	chr9	100427156	100451711	protein_coding	MSANTD3	1899.37	-0.593229	0.0661575	-8.96692	3.04919e-19	1.1566e-17	13.8801	13.4492	13.2006	8.08398	8.5497	8.37148
ENSG00000077232.16	chr2	182716041	182794464	protein_coding	DNAJC10	7251.91	-0.501388	0.055922	-8.96583	3.07947e-19	1.16701e-17	16.5474	14.9853	16.092	9.64409	10.8286	10.8158
ENSG00000185100.10	chr14	104724186	104747325	protein_coding	ADSSL1	839.969	0.867791	0.0968606	8.95917	3.27129e-19	1.23857e-17	4.48067	4.59161	4.18796	8.09849	7.63281	6.78169
NONHSAG090210.2	chr5	61302066	61305740	NA	NA	360.938	1.15765	0.129282	8.95445	3.41446e-19	1.2916e-17	2.06342	1.99133	2.10879	4.74884	3.94301	4.1128
NONHSAG087381.2	chr4	10117089	10119653	NA	NA	126.843	2.16968	0.242354	8.95254	3.47393e-19	1.31289e-17	0.266779	0.359709	0.202649	1.16914	0.966488	1.24062
ENSG00000062725.9	chr17	60443149	60526219	protein_coding	APPBP2	5242.6	-0.561519	0.062944	-8.92094	4.62362e-19	1.7458e-17	12.2691	11.6165	12.0106	7.03593	7.31525	8.28155
ENSG00000164104.11	chr4	173331695	173335125	protein_coding	HMGB2	2858.65	-0.542771	0.0608535	-8.9193	4.69251e-19	1.77019e-17	29.3171	28.5015	27.9846	17.5608	18.4018	18.8618
ENSG00000167165.18	chr2	233691607	233773300	protein_coding	UGT1A6	1052.2	0.734505	0.0823923	8.91473	4.89014e-19	1.84307e-17	5.02515	4.61089	4.46307	7.13055	7.6698	7.01253
ENSG00000163584.17	chr3	170864875	170870483	protein_coding	RPL22L1	3184.84	-0.507758	0.0569685	-8.91297	4.9684e-19	1.87086e-17	74.6188	72.7645	75.8486	51.0014	48.0352	47.0971
ENSG00000180773.14	chr11	93144171	93197964	protein_coding	SLC36A4	1321.42	-0.631564	0.0708936	-8.90862	5.16729e-19	1.94398e-17	6.06977	5.70107	5.82515	3.59895	3.42495	3.54002
ENSG00000197355.10	chr9	137077501	137084539	protein_coding	UAP1L1	648.346	-0.848675	0.0952894	-8.90629	5.27673e-19	1.98335e-17	2.5113	2.43269	2.41446	1.25432	1.25144	1.29748
ENSG00000075151.20	chr1	20806292	21176888	protein_coding	EIF4G3	11938.6	-0.508417	0.0571081	-8.90271	5.44995e-19	2.04549e-17	33.1293	32.2038	31.9838	19.6864	21.3919	22.6018
ENSG00000118193.11	chr1	200551497	200620734	protein_coding	KIF14	533.293	-1.00767	0.113187	-8.90267	5.45193e-19	2.04549e-17	0.803336	0.740338	0.884413	0.340569	0.377953	0.405887
ENSG00000090924.14	chr19	39412585	39428415	protein_coding	PLEKHG2	2054.87	-0.688156	0.0773158	-8.90058	5.55537e-19	2.08241e-17	11.3586	9.66627	10.7833	6.01334	5.51139	6.83417
ENSG00000238279.1	chr1	153533603	153535115	antisense	BX470102.3	299.367	1.29257	0.14536	8.8922	5.99119e-19	2.24374e-17	5.17707	4.87402	4.64137	12.7865	10.1574	10.5047
NONHSAG106438.1	chr11	11956567	11962876	NA	NA	934.375	-0.751485	0.0845148	-8.89176	6.01462e-19	2.25048e-17	1.64588	1.47468	1.51366	0.804593	0.871411	0.885449
ENSG00000169991.10	chr1	18904281	18956686	protein_coding	IFFO2	7437.08	0.532537	0.0598962	8.891	6.0563e-19	2.26403e-17	10.4819	10.9944	10.5345	13.6631	14.7834	14.6855
ENSG00000156113.21	chr10	76869601	77638595	protein_coding	KCNMA1	1064.66	0.816129	0.0918708	8.88344	6.48232e-19	2.4211e-17	1.89662	2.01543	1.80825	2.91534	3.36738	3.08612
ENSG00000162616.8	chr1	77979175	78017964	protein_coding	DNAJB4	5979.45	-0.476918	0.0536958	-8.88184	6.5761e-19	2.45391e-17	33.1617	31.8414	30.2651	20.9377	21.6071	21.162
ENSG00000164181.13	chr5	60751791	60844389	protein_coding	ELOVL7	2135.44	0.739714	0.0833412	8.87574	6.9472e-19	2.59006e-17	4.79382	3.95351	3.80614	5.9454	6.44292	7.07309
ENSG00000019995.6	chr10	124942123	124988189	protein_coding	ZRANB1	4124.15	-0.555026	0.0625421	-8.87444	7.02834e-19	2.61794e-17	8.01871	7.11594	8.3027	4.60271	5.04461	5.18576
ENSG00000102038.15	chrX	129446501	129523500	protein_coding	SMARCA1	2884.35	-0.581749	0.0655554	-8.87416	7.04612e-19	2.62221e-17	7.54185	7.57256	7.53346	4.40051	4.7538	4.93689
ENSG00000011114.14	chr14	93237550	93333092	protein_coding	BTBD7	6789.37	-0.513732	0.057914	-8.8706	7.27527e-19	2.70505e-17	12.0488	11.8169	12.3283	7.57288	7.54728	8.47836
ENSG00000164509.13	chr5	55851379	55922853	protein_coding	IL31RA	240.309	1.42886	0.161248	8.86125	7.91257e-19	2.93937e-17	0.492283	0.337673	0.4887	1.16918	1.08082	1.05218
ENSG00000282988.1	chr6	26195595	26199293	protein_coding	RP1-34B20.21	1735.07	-0.618125	0.0697768	-8.85859	8.1031e-19	3.00745e-17	26.1772	23.0254	25.5825	14.4848	16.141	14.6949
ENSG00000281508.1	chrX	140783176	140784660	antisense	CDR1-AS	734.537	-0.858456	0.0969177	-8.85758	8.17712e-19	3.0322e-17	6.0693	6.0003	5.95947	2.84572	3.33769	3.08576
ENSG00000167996.15	chr11	61959718	61967660	protein_coding	FTH1	140529	-0.573872	0.0647916	-8.85721	8.20414e-19	3.0395e-17	2421.36	2455.18	2500.46	1389.56	1520.45	1704.24
ENSG00000112511.17	chr6	33410399	33416453	protein_coding	PHF1	1582.93	-0.670711	0.0757657	-8.85243	8.56352e-19	3.1698e-17	11.7987	11.29	11.1608	6.57414	6.18819	7.2556
ENSG00000105993.14	chr7	157335381	157417439	protein_coding	DNAJB6	7197.77	-0.457173	0.0516496	-8.85143	8.64077e-19	3.19554e-17	47.4888	47.0848	47.0846	32.2013	30.7498	33.109
ENSG00000167123.18	chr9	128411751	128437351	protein_coding	CERCAM	1447.42	-0.628239	0.0709872	-8.85004	8.74909e-19	3.23271e-17	8.61861	7.58765	8.37601	5.17329	4.96828	4.64509
ENSG00000125826.19	chr20	407498	430966	protein_coding	RBCK1	12352.2	-0.404268	0.0456905	-8.84796	8.91344e-19	3.2905e-17	118.797	117.295	120.511	85.4798	81.8866	83.5052
ENSG00000151929.9	chr10	119651370	119677819	protein_coding	BAG3	7904.4	0.427874	0.0483816	8.84373	9.25739e-19	3.41442e-17	28.9984	27.1398	29.5686	34.6341	36.679	35.9491
ENSG00000230937.10	chr1	209428820	209432838	processed_transcript	MIR205HG	106241	0.405026	0.0458011	8.84315	9.30548e-19	3.42911e-17	911.311	871.722	855.422	1065.57	1058.1	1127.97
ENSG00000153395.9	chr5	1456480	1523977	protein_coding	LPCAT1	2513.88	-0.544874	0.0616282	-8.84132	9.45977e-19	3.48286e-17	8.94319	9.09593	9.17822	5.86346	5.77074	5.7366
ENSG00000160991.15	chr7	102433106	102456821	protein_coding	ORAI2	518.348	-1.27207	0.143884	-8.84097	9.489e-19	3.49052e-17	1.69835	1.88292	1.67757	0.596979	0.872393	0.576193
ENSG00000178105.9	chr11	108665025	108940930	protein_coding	DDX10	2940.43	-0.530529	0.0600584	-8.83354	1.01412e-18	3.7271e-17	11.9689	12.0235	12.2141	7.63858	8.03335	7.67183
NONHSAG002943.3	chr1	151982980	152035870	NA	NA	9232.39	0.685507	0.0776386	8.82946	1.0518e-18	3.86219e-17	15.988	13.7225	16.5515	25.4833	24.3695	19.3174
ENSG00000160446.18	chr9	128720869	128724127	protein_coding	ZDHHC12	1099.34	0.691267	0.0784274	8.81409	1.2066e-18	4.42667e-17	9.97297	9.43953	10.5343	14.8027	15.4653	14.7482
ENSG00000112473.17	chr6	33200445	33204439	protein_coding	SLC39A7	5653.8	-0.443521	0.0503333	-8.81167	1.23298e-18	4.51943e-17	28.5899	27.4136	27.7043	18.5905	19.1677	19.5232
ENSG00000125977.6	chr20	34088298	34112332	protein_coding	EIF2S2	20420.4	-0.449225	0.0509989	-8.80854	1.26788e-18	4.64326e-17	79.1564	77.0625	75.7036	50.0925	53.1031	54.924
ENSG00000039523.18	chr16	67518418	67546788	protein_coding	FAM65A	3686.2	-0.490787	0.0557217	-8.80783	1.27586e-18	4.66834e-17	19.1289	18.3119	18.4321	12.9848	12.2453	11.7665
ENSG00000134970.13	chr5	115613508	115632992	protein_coding	TMED7	14737.3	-0.452907	0.0514254	-8.80706	1.28469e-18	4.6965e-17	45.2938	43.6845	42.4424	28.3875	30.7695	30.21
ENSG00000005001.9	chr16	2852727	2858170	protein_coding	PRSS22	212.028	1.53737	0.174577	8.80625	1.29405e-18	4.72654e-17	1.59245	1.85392	1.89449	4.93044	5.32833	4.19852
ENSG00000203709.10	chr1	207801518	207879096	lincRNA	C1orf132	2280.13	0.601493	0.068314	8.80483	1.31048e-18	4.78231e-17	1.32744	1.1401	1.20808	1.61422	1.74114	1.8296
ENSG00000165512.4	chr10	45000475	45005326	protein_coding	ZNF22	1307.48	-0.70094	0.0796334	-8.80209	1.3429e-18	4.8963e-17	5.67947	5.73711	5.4818	3.03797	3.38132	3.26333
ENSG00000164338.9	chr5	73565443	73583377	protein_coding	UTP15	4070.91	-0.442389	0.0502791	-8.79867	1.38452e-18	5.04362e-17	20.0484	18.929	19.7344	13.7682	13.1696	13.2585
ENSG00000135362.13	chr11	36296288	36465204	protein_coding	PRR5L	431.103	-1.02061	0.116075	-8.79263	1.46097e-18	5.31743e-17	5.24572	4.61343	4.99304	2.1568	2.43687	2.22253
ENSG00000168528.11	chr1	31409565	31434680	protein_coding	SERINC2	7373.8	0.43065	0.049017	8.78571	1.55374e-18	5.65014e-17	32.8935	32.152	34.1336	41.9518	42.2397	40.2384
ENSG00000198668.10	chr14	90396502	90408261	protein_coding	CALM1	13548.5	0.398784	0.045391	8.78554	1.5562e-18	5.6541e-17	75.4083	73.0273	72.0883	90.9306	88.2332	91.4554
ENSG00000280128.1	chr6	30282349	30286054	TEC	XXbac-BPG283O16.9	767.902	-0.782154	0.0890412	-8.78418	1.57513e-18	5.71788e-17	2.312	2.17741	2.22249	1.17016	1.20574	1.25757
NONHSAG112880.1	chr6	28335705	28338733	NA	NA	139.486	1.86908	0.212834	8.78186	1.60793e-18	5.83182e-17	0.149594	0.168962	0.197354	0.592204	0.51346	0.638838
ENSG00000055483.19	chr17	78787381	78841441	protein_coding	USP36	4611.47	-0.43522	0.0495754	-8.77895	1.65003e-18	5.97926e-17	19.9219	18.676	18.9804	13.6113	13.0141	12.9863
ENSG00000196159.11	chr4	125316399	125492932	protein_coding	FAT4	2268.32	-0.602309	0.0686192	-8.77756	1.67057e-18	6.0484e-17	1.52808	1.52476	1.40245	0.887899	0.902852	0.940104
ENSG00000164933.11	chr8	103398635	103415189	protein_coding	SLC25A32	1841.97	-0.620698	0.0707229	-8.77648	1.68669e-18	6.10142e-17	9.18335	8.31518	8.55188	5.12015	5.69803	4.94751
ENSG00000143409.15	chr1	150996086	151008375	protein_coding	FAM63A	1058.72	0.768747	0.0876508	8.77056	1.77784e-18	6.42555e-17	3.71833	3.65203	3.94706	5.51395	6.43719	6.00632
ENSG00000177098.8	chr11	118133377	118152888	protein_coding	SCN4B	85.2007	-2.33334	0.266176	-8.76614	1.84901e-18	6.67694e-17	0.328521	0.281512	0.359356	0.0586921	0.0649069	0.0557069
ENSG00000125148.6	chr16	56608199	56609497	protein_coding	MT2A	53855.6	-0.408979	0.0466692	-8.76336	1.89523e-18	6.83788e-17	1305.25	1288.84	1401.85	964.17	926.829	911.133
ENSG00000130522.5	chr19	18279760	18281622	protein_coding	JUND	4217.4	-0.617016	0.070418	-8.76219	1.91498e-18	6.90309e-17	56.94	53.8841	49.252	29.6767	32.9937	34.4488
ENSG00000225313.5	chr1	33307348	33349245	antisense	RP11-415J8.3	679.608	-0.927552	0.105881	-8.76033	1.94677e-18	7.01158e-17	17.6672	15.3294	16.9724	9.319	8.05165	7.06195
ENSG00000104332.11	chr8	41261958	41309497	protein_coding	SFRP1	9805.95	-0.38414	0.0438569	-8.75894	1.9709e-18	7.09233e-17	23.127	21.7625	22.6226	16.0332	16.4047	15.695
ENSG00000064655.18	chr20	46894624	47188844	protein_coding	EYA2	3945	0.521052	0.059493	8.7582	1.98389e-18	7.13288e-17	13.3963	13.5284	13.4325	17.2004	18.6466	18.0774
NONHSAG057110.1	chr1	202922895	202967255	NA	NA	157.349	1.67504	0.191623	8.74132	2.30394e-18	8.27639e-17	0.595096	0.445121	0.590797	1.59822	1.68942	1.56061
ENSG00000212719.10	chr17	21524790	21574458	protein_coding	C17orf51	1073.71	-0.738709	0.0846079	-8.73097	2.52502e-18	9.0627e-17	2.45418	2.1808	2.56531	1.31919	1.2547	1.43836
ENSG00000137876.9	chr15	55180806	55197067	protein_coding	RSL24D1	7540.17	-0.392533	0.0449731	-8.72818	2.58795e-18	9.27271e-17	45.328	42.1587	44.3138	31.4375	30.2406	31.7162
ENSG00000147010.17	chrX	19533975	19887601	protein_coding	SH3KBP1	868.946	-1.03311	0.118365	-8.72818	2.58801e-18	9.27271e-17	4.37482	3.89796	3.47726	1.54922	2.15667	1.65236
ENSG00000162614.18	chr1	77888513	77943895	protein_coding	NEXN	724.39	-0.953565	0.109295	-8.72473	2.66824e-18	9.55188e-17	3.72468	3.66674	3.88023	1.59862	2.12193	1.71259
ENSG00000134369.15	chr1	201622885	201826969	protein_coding	NAV1	2877.05	-0.567466	0.0650905	-8.71811	2.82873e-18	1.01177e-16	4.63783	4.19267	4.29918	2.53273	2.89291	2.81726
ENSG00000231074.8	chr6	30287397	30327150	antisense	HCG18	2748.53	-0.529004	0.060714	-8.71304	2.95834e-18	1.05721e-16	11.821	11.5829	12.7751	7.78886	7.82878	7.72018
ENSG00000172432.18	chr6	43605316	43629162	protein_coding	GTPBP2	6689.63	-0.470813	0.0541186	-8.69965	3.32918e-18	1.18871e-16	54.688	53.4155	50.0656	35.3612	35.8622	35.0254
ENSG00000127184.11	chr5	86617904	86620962	protein_coding	COX7C	18186.9	0.368523	0.0423696	8.69781	3.38342e-18	1.20599e-16	381.924	370.814	378.403	455.875	447.219	456.239
ENSG00000242732.4	chrX	72127110	72131901	protein_coding	RGAG4	131.997	-2.15366	0.247609	-8.69783	3.38291e-18	1.20599e-16	0.412877	0.401625	0.561348	0.0634405	0.112439	0.114141
ENSG00000111860.13	chr6	118460772	118710075	protein_coding	CEP85L	2812.99	-0.584247	0.0671933	-8.69502	3.46766e-18	1.23496e-16	6.21393	6.01457	6.60204	3.71412	3.76111	4.21542
NONHSAG033133.3	chr21	46445703	46458681	NA	NA	423.833	1.03997	0.119691	8.68882	3.66226e-18	1.30314e-16	0.28495	0.283003	0.256634	0.53482	0.490394	0.549542
ENSG00000169679.14	chr2	110637698	110678114	protein_coding	BUB1	614.75	-0.917372	0.105653	-8.68289	3.85832e-18	1.37173e-16	2.94124	2.90111	2.90301	1.3024	1.43396	1.57793
ENSG00000186522.14	chr2	109542982	109614206	protein_coding	2020-09-10	6189.65	-0.410618	0.0473104	-8.67925	3.98392e-18	1.41516e-16	29.836	28.3322	30.5538	20.8038	20.447	20.853
ENSG00000108604.15	chr17	63832081	63843065	protein_coding	SMARCD2	6127.27	0.45105	0.0519943	8.67499	4.13584e-18	1.46787e-16	24.3147	22.9157	25.8787	31.3401	31.6464	30.0068
ENSG00000136237.18	chr7	22118238	22357144	protein_coding	RAPGEF5	611.38	0.92823	0.107006	8.67456	4.15145e-18	1.47215e-16	1.27396	1.05172	0.978371	1.97791	1.98145	1.86914
ENSG00000123416.15	chr12	49127782	49131397	protein_coding	TUBA1B	12889.6	-0.414207	0.0477712	-8.67066	4.29633e-18	1.52222e-16	88.8653	83.8585	91.0345	58.9555	63.2242	61.9696
ENSG00000222041.10	chr2	87455368	87606805	lincRNA	LINC00152	338.832	-1.21623	0.140311	-8.66812	4.39296e-18	1.55512e-16	11.0074	10.1569	12.9914	4.16829	4.59006	4.94691
ENSG00000174564.12	chr3	136946230	137011085	protein_coding	IL20RB	15406.7	0.407618	0.04704	8.66535	4.50137e-18	1.59214e-16	62.6969	62.1078	61.6316	75.453	76.4687	78.3316
ENSG00000075643.5	chr18	36187519	36272157	protein_coding	MOCOS	2541.78	-0.547972	0.0632411	-8.66481	4.52281e-18	1.59835e-16	5.67139	4.84557	4.86925	3.29881	3.31412	3.16256
ENSG00000137492.7	chr11	76349956	76380971	protein_coding	THAP12	5442.96	-0.430102	0.0496816	-8.65716	4.83647e-18	1.70774e-16	19.2259	18.7195	18.8576	13.1394	12.8494	13.2504
NONHSAG110800.1	chr21	8993398	8994695	NA	NA	1640.5	0.577003	0.0667654	8.64224	5.51204e-18	1.94463e-16	10.4417	8.78575	9.78393	13.6652	13.1663	13.3967
NONHSAG107774.1	chr14	105089881	105093382	NA	NA	607.803	0.868795	0.100538	8.64149	5.54851e-18	1.95583e-16	1.4785	1.33099	1.28662	2.42485	2.3176	2.20537
ENSG00000129235.10	chr17	6640758	6644541	protein_coding	TXNDC17	2313.23	0.592591	0.0686164	8.63629	5.8069e-18	2.04517e-16	40.7152	36.0632	39.0332	50.9966	52.6702	58.7167
ENSG00000108179.13	chr10	79347469	79355337	protein_coding	PPIF	2966.52	-0.559026	0.064733	-8.63587	5.82826e-18	2.05094e-16	21.0595	20.2117	19.9354	14.1009	12.211	12.3464
ENSG00000142583.17	chr1	9035107	9088478	protein_coding	SLC2A5	191.933	1.63657	0.189525	8.63515	5.86513e-18	2.06216e-16	0.439099	0.423376	0.417429	1.09287	1.51121	1.09605
ENSG00000084234.16	chr11	130069837	130144811	protein_coding	APLP2	26042.2	-0.365708	0.0423584	-8.63366	5.94189e-18	2.08738e-16	85.3614	81.8373	83.1777	59.1196	60.9859	60.7381
ENSG00000106991.13	chr9	127815012	127854756	protein_coding	ENG	687.809	-0.797966	0.0924453	-8.63177	6.04099e-18	2.11859e-16	3.36764	2.93998	3.35627	1.73627	1.73771	1.69583
ENSG00000162702.7	chr1	200404940	200410056	protein_coding	ZNF281	3777.54	-0.449063	0.0520243	-8.63178	6.04042e-18	2.11859e-16	8.61291	8.10729	8.20047	5.64011	5.59979	5.74195
ENSG00000138642.14	chr4	88378739	88443111	protein_coding	HERC6	9188.14	-0.403744	0.0468024	-8.62656	6.3223e-18	2.21538e-16	31.2879	28.1095	31.4734	21.1066	20.7721	21.986
ENSG00000130402.11	chr19	38647649	38731583	protein_coding	ACTN4	46679.4	0.36002	0.0417368	8.62595	6.35617e-18	2.22536e-16	133.296	126.748	128.039	153.579	158.702	151.247
NONHSAG017647.3	chr15	82471325	82475626	NA	NA	1231.19	0.69497	0.0806056	8.62186	6.58774e-18	2.30449e-16	9.15169	9.36212	8.59428	13.2796	13.3917	14.1581
NONHSAG048530.2	chr7	107948414	107950027	NA	NA	593.252	-0.931888	0.108121	-8.61895	6.75738e-18	2.36183e-16	5.00214	3.7186	4.55522	2.26797	2.10379	2.08836
ENSG00000162980.16	chr2	151788984	151828492	protein_coding	ARL5A	5761.68	0.48013	0.0557567	8.61116	7.23231e-18	2.52569e-16	17.2823	15.1139	15.6154	19.577	21.5083	21.1647
ENSG00000197217.12	chr8	23385783	23457695	protein_coding	ENTPD4	5644.7	-0.427584	0.0496578	-8.61062	7.26663e-18	2.53554e-16	17.967	16.3609	18.1553	12.6255	11.6561	12.0059
ENSG00000179104.8	chr12	82686880	83134870	protein_coding	TMTC2	1214.55	0.64147	0.0746178	8.59674	8.20126e-18	2.85925e-16	1.74674	1.67194	1.66887	2.39844	2.49733	2.48595
ENSG00000136144.11	chr13	49531946	49585583	protein_coding	RCBTB1	4218.6	-0.48024	0.0558643	-8.59655	8.2147e-18	2.86152e-16	12.9846	12.4951	12.0436	8.12968	8.42889	8.47517
ENSG00000144724.19	chr3	61561569	62297613	protein_coding	PTPRG	3835.25	-0.514485	0.0599227	-8.58581	9.01988e-18	3.13936e-16	5.64269	5.81174	6.00744	3.74313	3.91108	3.73182
ENSG00000189410.11	chr1	20719732	20732837	protein_coding	SH2D5	775.869	-0.898533	0.10466	-8.58527	9.06199e-18	3.15136e-16	7.51213	6.38988	6.73021	3.63563	2.87873	3.78535
ENSG00000093010.12	chr22	19941607	19969975	protein_coding	COMT	4877.9	0.43931	0.0511735	8.58471	9.10629e-18	3.16411e-16	49.6628	45.4872	48.0769	57.9859	61.5335	61.1323
ENSG00000152939.14	chr5	69415112	69444330	protein_coding	MARVELD2	8615.98	0.40101	0.0467371	8.58012	9.47757e-18	3.29036e-16	22.6871	22.2542	22.958	28.0965	28.1372	27.2234
ENSG00000182580.2	chr3	184561784	184582409	protein_coding	EPHB3	1601.65	0.626084	0.0729967	8.57688	9.74784e-18	3.38135e-16	4.34686	4.48759	4.13443	6.32029	6.15407	6.14637
NONHSAG044194.2	chr6	79274175	79313384	NA	NA	1131.69	0.871164	0.101681	8.56764	1.05624e-17	3.66083e-16	3.46307	2.41575	3.23526	5.25374	5.58053	4.62198
ENSG00000139266.5	chr12	57755098	57760407	protein_coding	2020-03-09	849.144	0.764078	0.0892632	8.55984	1.13027e-17	3.91412e-16	3.46008	3.41594	3.77801	5.37767	5.72282	5.74828
ENSG00000137462.6	chr4	153701500	153705699	protein_coding	TLR2	168.47	-1.58908	0.185674	-8.55845	1.14396e-17	3.95822e-16	0.528985	0.482338	0.493416	0.169295	0.128528	0.165517
ENSG00000108262.15	chr17	29573469	29594054	protein_coding	GIT1	6044.66	0.421964	0.0493085	8.55763	1.15211e-17	3.98312e-16	17.7077	15.9207	16.6316	20.2225	20.9055	21.4837
ENSG00000134830.5	chr19	47332147	47347327	protein_coding	C5AR2	243.593	-1.30708	0.152749	-8.55704	1.15802e-17	4.0002e-16	0.496772	0.414607	0.427564	0.182936	0.160905	0.158793
ENSG00000091592.15	chr17	5499427	5619424	protein_coding	NLRP1	2493.9	-0.781968	0.091401	-8.55536	1.17506e-17	4.05566e-16	6.95626	7.79639	6.60649	3.43238	3.87694	4.27707
ENSG00000164938.13	chr8	94925972	94949411	protein_coding	TP53INP1	10540.5	0.385207	0.045038	8.55295	1.1998e-17	4.1376e-16	13.6819	13.1175	13.5756	16.0173	16.5251	16.5281
ENSG00000267453.6	chr19	15851993	15864904	lincRNA	AC004791.2	64.2328	2.83299	0.331293	8.55131	1.217e-17	4.19343e-16	0.796006	0.45799	0.922969	5.14699	4.94307	4.50169
ENSG00000164796.17	chr8	112222928	113437099	protein_coding	CSMD3	718.678	-0.8844	0.103456	-8.54853	1.24662e-17	4.29193e-16	0.919935	0.802234	0.882665	0.439482	0.379879	0.494743
ENSG00000128422.15	chr17	41619437	41624842	protein_coding	KRT17	286298	0.349657	0.0409161	8.5457	1.27758e-17	4.39486e-16	1827.19	1779.74	1887.85	2182.66	2187.08	2147.99
ENSG00000167600.13	chr19	41193049	41207539	protein_coding	CYP2S1	175.24	1.55016	0.181401	8.54545	1.28033e-17	4.40067e-16	0.443698	0.381545	0.353617	1.041	1.11262	1.03667
ENSG00000174738.12	chr3	23945260	23980618	protein_coding	NR1D2	5948.32	-0.452655	0.0529831	-8.54337	1.3036e-17	4.4769e-16	13.9061	13.7645	13.6899	9.08797	9.41328	9.63484
ENSG00000172000.7	chr19	2867335	2883445	protein_coding	ZNF556	1056.34	0.692571	0.0810767	8.54218	1.31715e-17	4.51969e-16	2.35651	2.05162	2.02539	3.14589	3.26264	3.25003
ENSG00000136240.9	chr7	6445953	6484242	protein_coding	KDELR2	10548.1	-0.415063	0.0485979	-8.54077	1.33326e-17	4.57118e-16	43.1287	41.2256	40.7711	28.2823	29.0031	30.0468
ENSG00000162687.16	chr1	196225779	196609225	protein_coding	KCNT2	146.528	-1.76785	0.20711	-8.5358	1.39195e-17	4.76846e-16	0.50008	0.462721	0.436097	0.115031	0.15944	0.112092
ENSG00000168032.8	chr3	40387156	40428619	protein_coding	ENTPD3	263.535	1.30407	0.152783	8.53548	1.39579e-17	4.77766e-16	0.481011	0.529627	0.539736	1.08678	1.28954	1.1875
ENSG00000158856.17	chr8	22048995	22082527	protein_coding	DMTN	1806.48	0.647978	0.0759583	8.5307	1.45459e-17	4.97481e-16	6.59735	6.49623	6.03464	9.05832	10.0385	8.80193
ENSG00000100906.10	chr14	35401511	35404749	protein_coding	NFKBIA	6571.04	-0.441964	0.0518152	-8.52962	1.46827e-17	5.01745e-16	55.6696	55.0646	57.1628	37.1381	39.0454	38.882
ENSG00000248323.5	chr5	91303029	91314402	lincRNA	LUCAT1	178.988	-1.58786	0.186176	-8.52883	1.47837e-17	5.04781e-16	1.36926	0.931513	1.2868	0.365588	0.357847	0.378588
ENSG00000143418.19	chr1	150960583	150975004	protein_coding	CERS2	9224.93	-0.408516	0.0479102	-8.52669	1.50592e-17	5.13765e-16	45.7964	45.1033	48.0591	33.0683	31.9436	32.4511
ENSG00000006459.10	chr7	140084746	140177035	protein_coding	KDM7A	2883.78	-0.627658	0.0736133	-8.52642	1.50942e-17	5.14533e-16	4.51911	3.53144	4.23753	2.58975	2.57456	2.22064
NONHSAG081298.1	chr2	240430151	240435154	NA	NA	396.603	1.06847	0.125352	8.52373	1.5449e-17	5.26196e-16	0.4681	0.456005	0.497633	1.01199	0.930773	0.831229
NONHSAG111608.1	chr3	141385039	141386759	NA	NA	139.943	-1.7291	0.202963	-8.51926	1.60578e-17	5.4648e-16	1.28774	0.995034	1.13973	0.326136	0.294678	0.340745
ENSG00000269729.1	chr19	46163893	46180647	lincRNA	AC006262.4	293.228	1.34149	0.157536	8.51545	1.65949e-17	5.64296e-16	4.04657	3.07683	4.24881	10.5112	8.5039	7.78616
ENSG00000145687.16	chr5	81413021	81751797	protein_coding	SSBP2	6667.24	0.403741	0.0474286	8.51262	1.70054e-17	5.77777e-16	28.7115	27.5471	28.0021	34.3927	34.0688	35.272
ENSG00000117226.11	chr1	89006666	89022894	protein_coding	GBP3	3440.59	-0.522832	0.061451	-8.50811	1.76797e-17	5.99703e-16	17.2855	16.6586	15.6414	10.58	11.1515	10.3903
ENSG00000269929.1	chr9	94176458	94177892	lincRNA	RP11-2B6.2	986.561	-0.701057	0.0823979	-8.5082	1.76659e-17	5.99703e-16	8.77763	7.67283	8.15745	5.04008	4.44299	4.58349
NONHSAG109045.1	chr18	12883951	12889862	NA	NA	218.522	1.65767	0.194939	8.50354	1.83898e-17	6.2328e-16	0.3705	0.294925	0.360996	1.04998	1.25092	0.725816
ENSG00000174010.9	chrX	23983720	24027186	protein_coding	KLHL15	1282.29	-0.635331	0.0747483	-8.4996	1.90239e-17	6.44244e-16	2.23159	2.0774	2.17205	1.25644	1.37582	1.25125
ENSG00000108797.11	chr17	42682613	42699814	protein_coding	CNTNAP1	248.643	-1.63173	0.192055	-8.49616	1.95971e-17	6.63111e-16	0.747374	0.861573	1.22231	0.32916	0.262661	0.258086
ENSG00000090020.10	chr1	27098815	27166981	protein_coding	SLC9A1	5432.43	-0.412405	0.0485509	-8.49428	1.99163e-17	6.73364e-16	14.9816	13.8735	14.7863	10.2216	10.4631	9.82434
ENSG00000163564.14	chr1	158930796	158977054	protein_coding	PYHIN1	521.851	0.904265	0.10647	8.49314	2.01126e-17	6.79444e-16	2.19141	2.081	2.08746	3.58367	3.57486	3.91481
ENSG00000122644.12	chr7	12686856	12690934	protein_coding	ARL4A	2608.82	0.660315	0.0777543	8.49234	2.02525e-17	6.83614e-16	9.60248	10.9911	10.8874	15.7156	14.5253	16.1306
ENSG00000223749.8	chrX	134543337	134546711	lincRNA	MIR503HG	1076.19	-0.824454	0.097106	-8.49024	2.06207e-17	6.95474e-16	31.6748	36.2974	35.2518	19.5444	18.4115	16.3886
ENSG00000213614.9	chr15	72340919	72376476	protein_coding	HEXA	2475.02	-0.514697	0.0606273	-8.48952	2.07484e-17	6.99212e-16	18.295	17.8489	18.5498	11.5435	12.1775	11.9233
ENSG00000184164.14	chr22	49918167	49927540	protein_coding	CRELD2	1336.93	-0.608975	0.071756	-8.48674	2.12513e-17	7.15577e-16	12.4691	12.0211	11.984	7.34098	7.54103	7.37128
ENSG00000214940.8	chr16	18317942	18336736	protein_coding	NPIPA8	986.122	-0.754617	0.0889884	-8.47995	2.25283e-17	7.57957e-16	12.6057	12.3421	12.3742	6.31519	6.76808	7.51867
ENSG00000163633.10	chr4	86876205	86936202	protein_coding	C4orf36	1105.52	0.703489	0.0829674	8.4791	2.26945e-17	7.62929e-16	10.9992	10.7524	10.6424	17.9117	15.7262	15.4569
ENSG00000174938.14	chr16	29871159	29899547	protein_coding	SEZ6L2	238.381	-1.33837	0.158037	-8.4687	2.4814e-17	8.33504e-16	0.902097	1.00179	0.985304	0.374377	0.323149	0.366091
ENSG00000122566.20	chr7	26189927	26201529	protein_coding	HNRNPA2B1	39812	-0.406313	0.0479878	-8.467	2.51801e-17	8.45116e-16	243.04	228.467	225.432	156.889	161.779	170.606
ENSG00000084636.17	chr1	31652247	31704319	protein_coding	COL16A1	1807.09	-0.570489	0.0674259	-8.46098	2.65139e-17	8.89161e-16	9.40651	8.54694	8.58529	5.79558	5.21187	5.60731
ENSG00000108947.4	chr17	7705202	7711378	protein_coding	EFNB3	151.915	-1.68515	0.199172	-8.46077	2.65629e-17	8.90081e-16	0.772703	0.670521	0.762163	0.254273	0.205787	0.175305
ENSG00000142867.12	chr1	85266248	85277090	protein_coding	BCL10	3655.09	-0.441921	0.0522874	-8.45178	2.86893e-17	9.60559e-16	16.3761	15.0696	15.5467	10.54	10.7039	10.9341
ENSG00000087494.15	chr12	27958084	27972705	protein_coding	PTHLH	2918.39	0.47513	0.0562196	8.45133	2.88011e-17	9.63522e-16	18.5392	17.2834	18.9133	23.309	23.3437	24.1297
NONHSAG057642.2	chr1	31567418	31579230	NA	NA	241.28	1.34615	0.159313	8.44972	2.92001e-17	9.76079e-16	1.3019	1.13746	0.95233	2.58861	2.78084	2.61451
ENSG00000114251.13	chr3	55465715	55490539	protein_coding	WNT5A	56.4439	-4.03829	0.478064	-8.44718	2.98432e-17	9.96772e-16	0.214609	0.246133	0.172315	0.00605127	0.00886904	0.0368157
ENSG00000244405.7	chr3	186046308	186110318	protein_coding	ETV5	977.037	-2.34346	0.277671	-8.43972	3.18087e-17	1.06156e-15	5.57719	5.41146	5.59271	1.39582	0.958575	0.704503
ENSG00000146535.13	chr7	2728112	2844324	protein_coding	GNA12	3762.19	-0.494154	0.0585572	-8.43883	3.20539e-17	1.06889e-15	10.3117	10.0842	10.9954	6.85605	7.21736	6.67603
NONHSAG111553.1	chr3	111682032	111860844	NA	NA	613.603	1.03699	0.122891	8.43833	3.21892e-17	1.07253e-15	9.15608	6.70878	9.21537	18.5679	14.785	14.4143
NONHSAG029550.3	chr2	151787299	151803318	NA	NA	1169.52	0.636809	0.0754834	8.43641	3.27241e-17	1.08948e-15	1.54047	1.36714	1.45709	2.05627	2.06529	2.18945
NONHSAG022757.3	chr17	75521024	75524647	NA	NA	535.968	0.887165	0.105204	8.43279	3.37527e-17	1.12282e-15	1.26979	1.07743	1.08502	1.94949	1.93789	2.01198
ENSG00000156869.12	chr1	99708703	99766631	protein_coding	FRRS1	1618.91	0.793194	0.0940701	8.43195	3.39964e-17	1.13002e-15	6.53906	4.83117	4.84927	8.00718	9.31837	8.72218
ENSG00000198824.5	chr13	114314513	114327328	protein_coding	CHAMP1	2677.1	-0.544377	0.064568	-8.43107	3.42527e-17	1.13763e-15	11.0774	10.3834	9.71758	6.73513	6.78828	6.36678
ENSG00000143067.4	chr1	119619422	119647773	protein_coding	ZNF697	846.803	-0.727009	0.0862575	-8.42836	3.50546e-17	1.16332e-15	1.94907	1.94433	1.98818	1.084	1.10237	1.12175
ENSG00000144136.10	chr2	112645857	112663827	protein_coding	SLC20A1	5618.25	-0.469476	0.0557051	-8.42789	3.5196e-17	1.16708e-15	36.7381	30.8343	34.8232	24.3542	21.5639	22.7813
ENSG00000095383.19	chr9	98198999	98255721	protein_coding	TBC1D2	3450.71	-0.458855	0.0544497	-8.42714	3.5422e-17	1.17327e-15	12.5569	11.6008	12.3645	7.97229	8.48639	8.26575
ENSG00000108064.10	chr10	58385022	58399221	protein_coding	TFAM	4735.38	-0.453849	0.053856	-8.42708	3.54394e-17	1.17327e-15	15.2916	15.2268	15.4217	10.6346	10.5975	10.0035
ENSG00000089280.18	chr16	31180110	31194871	protein_coding	FUS	18274.4	-0.611099	0.0725235	-8.42622	3.57024e-17	1.18103e-15	116.059	115.473	102.904	61.3149	66.9281	75.6474
ENSG00000135521.8	chr6	143843344	143863812	protein_coding	LTV1	2083.66	-0.599783	0.0712447	-8.41864	3.80893e-17	1.25899e-15	12.3172	12.2321	12.5742	7.56996	7.0181	8.20775
ENSG00000157193.15	chr1	53242364	53328070	protein_coding	LRP8	925.797	-0.746753	0.0887143	-8.4175	3.84614e-17	1.27027e-15	2.92743	2.99453	2.70309	1.59927	1.5685	1.6135
ENSG00000167702.11	chr8	144466043	144474202	protein_coding	KIFC2	2206.09	0.585066	0.0695482	8.41238	4.01771e-17	1.32588e-15	9.77173	9.31887	10.9775	14.7535	13.6926	13.5352
ENSG00000118308.15	chr12	25004342	25108334	protein_coding	LRMP	307.678	1.23203	0.146501	8.40973	4.10973e-17	1.35516e-15	1.41772	1.02464	1.0518	2.3882	2.74447	2.46741
ENSG00000110917.7	chr12	120686869	120701864	protein_coding	MLEC	12314.5	-0.411186	0.0488968	-8.40927	4.12576e-17	1.3589e-15	22.6343	20.9116	20.7787	14.426	15.0935	15.4769
ENSG00000178202.12	chr11	108472105	108498432	protein_coding	KDELC2	720.946	-0.799611	0.0950874	-8.40922	4.12762e-17	1.3589e-15	2.04246	2.09056	2.21008	1.09789	1.12087	1.17444
ENSG00000090006.17	chr19	40592883	40629818	protein_coding	LTBP4	4281.82	-0.476639	0.0566911	-8.40765	4.18315e-17	1.37608e-15	28.06	24.157	27.584	17.1481	17.4974	18.6672
ENSG00000124201.14	chr20	49237946	49278426	protein_coding	ZNFX1	24374.2	-0.348922	0.0415194	-8.40383	4.32149e-17	1.42046e-15	35.2303	33.5651	34.9571	24.8097	25.4003	25.5943
ENSG00000027697.13	chr6	137197484	137219449	protein_coding	IFNGR1	8181.9	0.365777	0.0435457	8.39985	4.47034e-17	1.46822e-15	32.5065	30.6743	31.6874	38.1255	37.9318	37.6817
ENSG00000148834.12	chr10	104235356	104267459	protein_coding	GSTO1	2995.82	-0.498698	0.0593891	-8.39714	4.57476e-17	1.50133e-15	42.3673	39.0324	42.7418	26.09	27.0292	28.6053
ENSG00000225648.5	chr7	72829425	72836701	transcribed_unprocessed_pseudogene	SBDSP1	1090.94	-0.681126	0.081118	-8.39673	4.59078e-17	1.50539e-15	21.1924	21.5601	22.6357	12.376	12.5805	13.0351
ENSG00000239779.6	chr2	74458329	74460891	protein_coding	WBP1	2897.72	0.476149	0.0567544	8.38963	4.87666e-17	1.59787e-15	21.0848	19.594	19.5994	25.7977	25.5726	26.6099
NONHSAG018671.2	chr16	14305577	14403159	NA	NA	354.851	1.11281	0.132671	8.38774	4.95575e-17	1.6225e-15	0.560902	0.5278	0.495442	0.958271	1.13303	1.09482
ENSG00000198729.4	chr6	150143076	150250357	protein_coding	PPP1R14C	6632.56	0.440409	0.0525301	8.38394	5.11868e-17	1.67452e-15	26.5914	23.7402	24.2674	29.9683	31.5549	32.5911
ENSG00000123505.15	chr6	110874770	110895713	protein_coding	AMD1	8646.71	-0.382972	0.0456839	-8.38309	5.15562e-17	1.68527e-15	26.4664	24.5108	25.2438	17.7205	18.0623	18.5901
ENSG00000197375.12	chr5	132369752	132395614	protein_coding	SLC22A5	4229.51	0.469441	0.0560408	8.37676	5.44036e-17	1.77694e-15	11.3113	10.3477	10.3238	13.3688	14.4102	13.4107
ENSG00000074695.5	chr18	59327823	59359962	protein_coding	LMAN1	13597	-0.372078	0.0444381	-8.37295	5.61926e-17	1.83393e-15	29.8262	28.0383	28.5994	20.3132	20.4951	21.3489
ENSG00000166183.15	chr14	104085679	104115581	protein_coding	ASPG	115.914	1.96101	0.23433	8.36857	5.83195e-17	1.90184e-15	0.287283	0.32813	0.322578	1.25997	1.0905	1.00973
ENSG00000109576.13	chr4	170060222	170091699	protein_coding	AADAT	463.875	-0.941874	0.112554	-8.3682	5.85074e-17	1.90647e-15	3.41469	3.43014	3.6007	1.62354	1.72797	1.71502
ENSG00000167617.2	chr19	54465026	54473264	protein_coding	CDC42EP5	311.73	-1.57358	0.188095	-8.3659	5.96597e-17	1.94248e-15	14.5285	16.7478	14.7525	3.57257	4.22315	6.72486
ENSG00000172466.15	chr18	35332212	35345482	protein_coding	ZNF24	9814.13	-0.390018	0.0466221	-8.36551	5.98565e-17	1.94736e-15	17.5879	16.5384	17.3003	11.7333	12.4188	12.3612
NONHSAG040486.2	chr5	61201310	61304945	NA	NA	261.429	1.22562	0.14664	8.35803	6.37734e-17	2.07316e-15	0.343526	0.357487	0.390617	0.777179	0.807726	0.792741
ENSG00000180801.13	chr4	113900284	113979727	protein_coding	ARSJ	1377.85	-0.588546	0.0704621	-8.35266	6.6741e-17	2.16793e-15	5.15823	4.71766	5.24849	3.12371	3.18106	3.05452
ENSG00000169129.14	chr10	114294824	114404756	protein_coding	AFAP1L2	417.923	1.00923	0.120874	8.34947	6.85706e-17	2.22561e-15	0.653997	0.665977	0.703371	1.19803	1.36589	1.23126
ENSG00000151150.21	chr10	60026298	60733490	protein_coding	ANK3	5123.81	0.491136	0.0588418	8.34672	7.01832e-17	2.27617e-15	8.78756	7.17486	7.91786	9.95892	10.9366	10.2779
ENSG00000136158.11	chr13	80335976	80340951	protein_coding	SPRY2	651.706	-0.880005	0.105528	-8.33904	7.48979e-17	2.42717e-15	3.60823	3.80337	3.58974	1.88491	2.01295	1.6704
ENSG00000011465.16	chr12	91140484	91183123	protein_coding	DCN	1331.05	-0.631637	0.0758053	-8.33235	7.92504e-17	2.56621e-15	7.88336	7.28738	7.46208	4.22429	4.70569	4.66768
ENSG00000197903.7	chr6	27146418	27146798	protein_coding	HIST1H2BK	1140.06	-0.654118	0.0785055	-8.33214	7.93964e-17	2.56893e-15	72.2144	70.4876	73.0729	40.755	42.2938	44.4718
ENSG00000197646.7	chr9	5510570	5571254	protein_coding	PDCD1LG2	156.311	-1.66165	0.199526	-8.32796	8.22492e-17	2.65916e-15	0.979907	0.788199	0.909954	0.322099	0.220021	0.240765
ENSG00000111144.9	chr12	96000828	96043520	protein_coding	LTA4H	8920.46	0.361464	0.0434107	8.32662	8.31814e-17	2.68719e-15	32.6863	30.5706	32.4701	38.656	38.5078	37.254
ENSG00000172890.11	chr11	71453109	71524107	protein_coding	NADSYN1	8745.71	0.390524	0.046911	8.32478	8.44858e-17	2.72721e-15	38.2616	35.9728	35.9366	43.8342	45.0393	45.4887
ENSG00000124374.8	chr2	71182739	71227083	protein_coding	PAIP2B	959.489	0.675201	0.081127	8.32277	8.59335e-17	2.77177e-15	0.97544	0.9494	0.963582	1.42823	1.46676	1.3939
ENSG00000263006.6	chr18	109065	122219	transcribed_unprocessed_pseudogene	ROCK1P1	539.519	-0.994995	0.119572	-8.32133	8.69826e-17	2.80343e-15	3.03484	3.1677	3.75686	1.69902	1.5338	1.42219
ENSG00000137601.15	chr4	169393275	169612629	protein_coding	NEK1	2875.04	-0.500743	0.0601858	-8.31995	8.79985e-17	2.83396e-15	6.02651	5.59179	5.47127	3.70845	3.62875	3.89547
ENSG00000260916.6	chr15	55340032	55408510	protein_coding	CCPG1	5102.67	-0.510518	0.061387	-8.31638	9.06907e-17	2.91839e-15	16.7448	16.8921	17.8773	12.1728	10.9358	10.5746
ENSG00000131941.7	chr19	32978593	33064888	protein_coding	RHPN2	484.403	1.07013	0.128717	8.31382	9.26658e-17	2.97963e-15	0.946101	1.09912	1.08963	1.83478	2.3099	1.97746
ENSG00000163870.14	chr3	127573069	127598251	protein_coding	TPRA1	2635.82	-0.477707	0.0575203	-8.30501	9.98089e-17	3.20683e-15	22.1405	20.1876	21.8067	14.6872	14.5195	13.6325
ENSG00000112249.13	chr6	100508194	100881372	protein_coding	ASCC3	16352.2	-0.35054	0.0422155	-8.30358	1.01018e-16	3.24315e-15	24.8965	23.3034	24.143	17.2392	17.9405	17.607
ENSG00000185033.14	chr15	90160604	90229679	protein_coding	SEMA4B	4031.1	0.459329	0.0553388	8.3003	1.0385e-16	3.33149e-15	13.6843	11.9744	13.1635	16.1148	17.3978	16.12
ENSG00000134285.10	chr12	48921518	48926474	protein_coding	FKBP11	822.398	-0.799423	0.0963155	-8.30005	1.0407e-16	3.33597e-15	10.6501	9.97952	11.0759	6.39379	5.10607	5.46211
ENSG00000135253.13	chr7	128862451	128910719	protein_coding	KCP	186.543	1.5117	0.182202	8.29682	1.06935e-16	3.42513e-15	0.497175	0.379576	0.370742	1.21615	0.997131	1.08898
ENSG00000074657.13	chr18	58862600	58986480	protein_coding	ZNF532	5110.59	-0.517054	0.0623246	-8.29615	1.07537e-16	3.44176e-15	15.5475	15.7541	14.4056	9.52156	9.95932	10.2651
ENSG00000184226.14	chr13	66302834	67230445	protein_coding	PCDH9	1840.62	-0.557735	0.0672373	-8.29504	1.08553e-16	3.4716e-15	1.70283	1.70336	1.81955	1.12816	1.08187	1.09438
ENSG00000188647.12	chr9	69709522	69759959	protein_coding	PTAR1	6050.51	-0.382234	0.0460947	-8.29236	1.11019e-16	3.54772e-15	11.8588	10.6315	11.2328	8.07462	8.14459	7.84249
ENSG00000109193.10	chr4	69810780	69860152	protein_coding	SULT1E1	937.406	0.673622	0.0812493	8.2908	1.12485e-16	3.59179e-15	5.01716	4.50485	4.63209	6.85932	7.08674	7.04406
ENSG00000166128.12	chr15	63189469	63267782	protein_coding	RAB8B	4769.33	-0.434446	0.0524266	-8.28676	1.16379e-16	3.71314e-15	16.311	15.6939	15.5797	10.8956	10.6207	11.2483
ENSG00000273329.1	chr7	129604548	129611630	lincRNA	RP11-448A19.1	608.775	0.848751	0.102424	8.28667	1.16465e-16	3.71314e-15	0.56984	0.44384	0.506943	0.864779	0.80243	0.875541
ENSG00000145431.10	chr4	156760454	156971394	protein_coding	PDGFC	3684.69	-0.444557	0.0536621	-8.28437	1.18738e-16	3.78271e-15	16.7327	15.9259	16.9368	11.5153	10.86	11.5303
ENSG00000134318.13	chr2	11179761	11348330	protein_coding	ROCK2	6671.59	-0.390689	0.0471651	-8.28344	1.19672e-16	3.80952e-15	10.4437	9.94099	10.6278	7.5799	7.24136	7.19073
ENSG00000140832.9	chr16	71626161	71642114	protein_coding	MARVELD3	724.844	0.802867	0.0969938	8.2775	1.25786e-16	4.00107e-15	2.94159	2.76793	3.40181	4.96752	4.8172	4.98258
ENSG00000171388.11	chrX	129645259	129654937	protein_coding	APLN	313.24	1.15697	0.139906	8.26963	1.34381e-16	4.27118e-15	0.6657	0.493539	0.584501	1.12379	1.28601	1.20654
ENSG00000173852.14	chr7	34928876	35038271	protein_coding	DPY19L1	1677.87	-0.817177	0.0988271	-8.26876	1.35363e-16	4.29909e-15	4.578	5.53845	4.96925	2.64176	2.97412	2.38343
ENSG00000011201.11	chrX	8528874	8732186	protein_coding	ANOS1	627.576	0.92543	0.111997	8.26301	1.42044e-16	4.50782e-15	0.996231	1.04526	1.02189	1.63212	2.03208	1.75539
ENSG00000143198.12	chr1	165630861	165661796	protein_coding	MGST3	2765.14	0.627339	0.0759371	8.26131	1.44087e-16	4.56915e-15	27.6574	31.6502	30.0054	44.7742	43.47	40.3988
NONHSAG057901.2	chr1	82533898	82833975	NA	NA	307.028	1.2211	0.147841	8.25957	1.46197e-16	4.63252e-15	0.521983	0.577454	0.635903	1.41206	1.22801	1.11751
NONHSAG053410.2	chr9	124353473	124359186	NA	NA	1649.15	-0.578985	0.0701353	-8.25525	1.51584e-16	4.79954e-15	4.86053	4.78111	5.1735	3.04495	3.19701	2.99382
ENSG00000136717.14	chr2	127048027	127107355	protein_coding	BIN1	1327.35	-0.598743	0.0726161	-8.24532	1.64717e-16	5.21137e-15	8.06821	6.77465	7.37716	4.4801	4.56942	4.58746
ENSG00000091129.19	chr7	108147623	108456717	protein_coding	NRCAM	2546.18	-0.676878	0.0821099	-8.24356	1.67157e-16	5.28454e-15	4.58771	5.45341	4.98056	2.99863	2.77969	2.98517
NONHSAG106417.1	chr11	1743789	1744133	NA	NA	79.3137	2.33726	0.28366	8.23966	1.72694e-16	5.45543e-15	1.53979	1.51117	1.79241	7.63523	6.42143	8.68579
ENSG00000010810.17	chr6	111660332	111873452	protein_coding	FYN	2849.01	-0.497485	0.0603928	-8.23749	1.75859e-16	5.55115e-15	19.6462	18.3089	19.4816	12.2079	12.2395	13.4194
ENSG00000168575.9	chr8	42416475	42541926	protein_coding	SLC20A2	4776.53	0.444137	0.0539577	8.23121	1.85334e-16	5.84579e-15	19.4371	19.4646	19.1419	24.6247	25.0073	23.8924
ENSG00000101224.17	chr20	3786772	3806121	protein_coding	CDC25B	4845.58	-0.427954	0.0520051	-8.22906	1.88683e-16	5.9469e-15	20.8091	20.3118	21.3475	14.9898	14.0394	14.1879
ENSG00000049656.13	chr5	1317744	1345099	protein_coding	CLPTM1L	5004.65	-0.436738	0.0531238	-8.22114	2.01584e-16	6.34383e-15	29.8654	27.5814	30.2935	19.3335	20.9446	20.0328
ENSG00000105926.15	chr7	24573268	24694193	protein_coding	MPP6	3983.21	-0.493422	0.0600186	-8.22115	2.01557e-16	6.34383e-15	20.1215	19.2118	19.1476	13.4157	11.8437	13.3937
ENSG00000111897.6	chr6	122443354	122471822	protein_coding	SERINC1	16136	-0.354072	0.0430756	-8.21979	2.03856e-16	6.41045e-15	50.7451	48.1505	50.7342	35.4835	36.726	36.7165
ENSG00000159086.14	chr21	32733899	32771858	protein_coding	PAXBP1	3750.12	-0.457324	0.0556475	-8.21822	2.06547e-16	6.49015e-15	14.7383	13.3173	13.4765	9.55615	8.90095	9.6686
ENSG00000159921.14	chr9	36214441	36277056	protein_coding	GNE	1074.97	-0.641818	0.07811	-8.21685	2.08911e-16	6.55944e-15	2.74849	2.63377	2.78729	1.60686	1.57953	1.68803
ENSG00000177409.11	chr7	93130055	93148369	protein_coding	SAMD9L	9532.89	-0.378326	0.0460825	-8.20974	2.21671e-16	6.95482e-15	17.3684	15.6854	15.7045	11.6627	11.4716	11.7471
ENSG00000135596.17	chr6	109444062	109465968	protein_coding	MICAL1	1854.84	-0.658599	0.0802422	-8.20765	2.25566e-16	7.07167e-15	5.97641	6.3562	7.18204	3.77815	3.96258	3.77673
ENSG00000110660.14	chr11	107790991	107928293	protein_coding	SLC35F2	1971.31	-0.565166	0.0688935	-8.20347	2.3354e-16	7.3161e-15	7.40515	7.57083	7.77947	4.75471	4.5838	4.9809
ENSG00000163697.16	chr4	40810027	41216714	protein_coding	APBB2	8290.81	-0.470188	0.0573237	-8.20234	2.3575e-16	7.37977e-15	26.1207	24.0112	23.5823	17.1504	15.1141	17.2377
ENSG00000174306.21	chr20	41178448	41317672	protein_coding	ZHX3	10247.4	-0.372783	0.0454504	-8.20197	2.36471e-16	7.39673e-15	17.3762	16.0969	17.2531	11.7637	12.2922	12.3848
ENSG00000186212.3	chr4	76894928	76898147	protein_coding	SOWAHB	87.5263	2.17841	0.265651	8.20025	2.39885e-16	7.49785e-15	0.112917	0.1074	0.112016	0.418469	0.526026	0.455945
ENSG00000177119.15	chr12	45215987	45440404	protein_coding	ANO6	7101.43	-0.390631	0.0476403	-8.19959	2.41218e-16	7.53384e-15	13.3529	12.8647	13.0013	9.13635	9.28211	9.4244
ENSG00000182704.7	chr11	76782251	76798154	protein_coding	TSKU	1859.98	-0.535488	0.065311	-8.19905	2.42293e-16	7.5617e-15	9.3608	9.03676	9.54645	5.80657	6.02668	6.11719
ENSG00000179148.9	chr17	8095900	8119047	protein_coding	ALOXE3	675.081	-0.922514	0.112523	-8.19846	2.43486e-16	7.59322e-15	3.24615	2.95974	2.95547	1.68261	1.58973	1.22634
ENSG00000182197.10	chr8	117794490	118111853	protein_coding	EXT1	9608.97	-0.374103	0.0456534	-8.1944	2.51843e-16	7.8479e-15	25.1608	23.0816	23.4261	17.6563	16.5011	17.2788
ENSG00000131018.22	chr6	152121684	152637801	protein_coding	SYNE1	2236.69	-0.779887	0.0951817	-8.19366	2.53405e-16	7.89023e-15	6.44706	5.87849	6.15475	3.43538	2.68847	3.89825
NONHSAG105149.1	chr1	206651993	206652789	NA	NA	391.355	-1.05193	0.128385	-8.19357	2.53583e-16	7.89023e-15	7.76786	7.14512	7.95439	3.90156	3.40859	2.94767
ENSG00000110888.17	chr12	30709552	30754951	protein_coding	CAPRIN2	2860	-0.57492	0.0702358	-8.18556	2.71029e-16	8.42675e-15	11.2276	10.0368	12.1079	6.77211	6.54415	7.50768
ENSG00000103404.14	chr16	23061406	23149270	protein_coding	USP31	10294	0.350541	0.0428255	8.18534	2.71534e-16	8.43612e-15	9.24552	8.71867	9.13081	11.0116	10.6379	10.4944
ENSG00000137500.9	chr11	83259097	83286407	protein_coding	CCDC90B	4180.27	-0.42514	0.0519624	-8.1817	2.79871e-16	8.68861e-15	30.232	28.7091	31.2298	20.9624	20.3945	21.1307
ENSG00000004700.15	chr12	21468911	21501669	protein_coding	RECQL	4261.31	-0.475534	0.0581464	-8.17822	2.88064e-16	8.93626e-15	16.1161	15.3121	16.6329	10.094	11.161	10.915
ENSG00000198130.15	chr2	190189735	190344193	protein_coding	HIBCH	1831.62	0.570602	0.0697804	8.17711	2.90739e-16	9.01247e-15	10.3789	9.99033	11.4742	15.2058	14.1708	14.6202
ENSG00000100226.15	chr22	38705723	38738299	protein_coding	GTPBP1	4751.68	-0.427204	0.0522583	-8.17486	2.96213e-16	9.17527e-15	19.9699	18.5387	20.1912	14.3092	13.0397	13.2622
ENSG00000101104.12	chr20	44910062	44959035	protein_coding	PABPC1L	3412.27	-0.490132	0.0599752	-8.17224	3.0271e-16	9.36951e-15	24.9395	25.2792	26.2866	17.4473	16.1158	17.1396
ENSG00000196878.13	chr1	209614870	209652466	protein_coding	LAMB3	93173.2	-0.347883	0.0425833	-8.16948	3.09715e-16	9.57917e-15	275.68	264.82	280.98	204.204	204.576	191.991
ENSG00000114757.18	chr3	179794958	180037053	protein_coding	PEX5L	570.073	-1.01158	0.123856	-8.16734	3.15276e-16	9.7439e-15	1.3868	1.2459	1.04378	0.570857	0.501775	0.6237
ENSG00000183458.13	chr16	14911551	14935708	transcribed_unprocessed_pseudogene	RP11-958N24.1	3054.38	-0.573828	0.0702902	-8.1637	3.24908e-16	1.00341e-14	6.59203	5.81294	6.76369	4.13949	4.27932	3.55348
ENSG00000117425.13	chr1	44819844	44843063	protein_coding	PTCH2	104.367	-2.00405	0.245508	-8.16286	3.27183e-16	1.00968e-14	0.752768	0.66036	0.591904	0.120069	0.163075	0.184325
ENSG00000065882.15	chr4	37891087	38139175	protein_coding	TBC1D1	1789.32	-0.595082	0.0729548	-8.15685	3.43866e-16	1.06037e-14	8.60366	8.63233	9.21157	5.30983	5.18709	5.81517
ENSG00000140939.14	chr16	67170154	67175735	protein_coding	NOL3	1735.5	0.572622	0.0702215	8.15451	3.50586e-16	1.08029e-14	19.0498	18.5252	17.579	24.5113	25.8086	25.9693
ENSG00000087086.14	chr19	48965301	48966878	protein_coding	FTL	19411.2	-0.395311	0.0485202	-8.14734	3.72002e-16	1.14543e-14	287.283	283.931	306.792	208.392	212.321	200.808
NONHSAG041972.2	chr5	151555911	151568946	NA	NA	173.167	1.47341	0.180852	8.14706	3.72888e-16	1.1473e-14	0.455387	0.455617	0.402499	1.21622	1.06821	1.08812
ENSG00000154305.16	chr1	222618086	222668012	protein_coding	MIA3	7711.76	-0.392889	0.0482454	-8.14355	3.83868e-16	1.18021e-14	34.9906	32.0742	35.8656	25.4392	23.7293	23.744
ENSG00000182768.8	chr15	90265659	90278141	protein_coding	NGRN	5170.72	-0.377939	0.0464142	-8.14274	3.8642e-16	1.18717e-14	17.5223	16.1659	17.1061	12.2246	12.1095	12.0249
ENSG00000162927.13	chr2	60940222	61018259	protein_coding	PUS10	932.097	0.713531	0.087665	8.13929	3.97601e-16	1.22062e-14	2.70258	2.58835	2.91508	4.11214	4.45016	3.95771
ENSG00000091436.16	chr2	173075435	173268010	protein_coding	AC013461.1	9096.57	-0.417211	0.051278	-8.13626	4.07661e-16	1.25057e-14	18.0888	17.5031	17.2335	11.7651	12.6349	12.4227
ENSG00000094975.13	chr1	172532349	172611833	protein_coding	SUCO	4036.27	-0.500889	0.0615656	-8.13586	4.09032e-16	1.25385e-14	9.75272	8.79254	8.8319	6.40241	5.48091	6.1081
ENSG00000241749.4	chr12	65758020	65826997	transcribed_processed_pseudogene	RPSAP52	245.086	-1.22539	0.150649	-8.13403	4.15254e-16	1.27198e-14	3.85577	3.22593	3.91018	1.45502	1.4007	1.50924
ENSG00000108854.15	chr17	64542295	64662068	protein_coding	SMURF2	4374.55	-0.454827	0.0559282	-8.13234	4.21065e-16	1.28883e-14	14.265	13.6825	15.3534	10.0866	9.44982	9.85945
ENSG00000233024.7	chr16	18358086	18379331	protein_coding	RP11-1212A22.4	1303.15	-0.6955	0.0855472	-8.13001	4.29253e-16	1.31292e-14	17.652	17.1511	16.2889	9.75999	10.8143	8.81927
ENSG00000146950.12	chrX	9786456	9949443	protein_coding	SHROOM2	1912.75	0.721664	0.0887678	8.12979	4.30038e-16	1.31435e-14	2.02536	2.17079	1.99977	2.81774	3.15651	3.54291
ENSG00000151729.10	chr4	185143241	185150382	protein_coding	SLC25A4	1292.93	0.63957	0.0786802	8.12872	4.3384e-16	1.32499e-14	3.69939	3.70293	3.43161	5.10191	5.46884	5.13275
ENSG00000166402.8	chr11	8019244	8106112	protein_coding	TUB	473.31	-0.944901	0.116333	-8.1224	4.57052e-16	1.39485e-14	0.933709	0.969365	1.01951	0.517772	0.457506	0.436328
ENSG00000230551.4	chr5	149494314	149504670	processed_transcript	CTB-89H12.4	6458.47	0.400999	0.0493726	8.1219	4.58934e-16	1.39956e-14	5.84391	5.14872	5.46239	6.62953	6.5628	7.00491
ENSG00000148248.13	chr9	133361449	133376166	protein_coding	SURF4	9483.66	-0.403064	0.0496434	-8.11917	4.69372e-16	1.43034e-14	35.0852	33.0391	35.0958	23.4211	25.5173	23.7017
ENSG00000169379.15	chr3	93980139	94055668	protein_coding	ARL13B	1115.27	-0.654425	0.0806361	-8.11578	4.82659e-16	1.46975e-14	5.02873	4.91741	5.55164	3.0559	3.10928	3.00009
ENSG00000136943.10	chr9	97029679	97039643	protein_coding	CTSV	456.303	0.922532	0.113688	8.11461	4.87363e-16	1.48298e-14	1.68378	1.44826	1.79633	2.8385	2.94376	2.90517
ENSG00000248334.6	chr15	28737583	28759204	transcribed_unprocessed_pseudogene	WHAMMP2	458.7	-0.937119	0.115523	-8.11194	4.9816e-16	1.51472e-14	1.44509	1.27481	1.38568	0.709402	0.585055	0.698815
ENSG00000140299.11	chr15	59659146	59689534	protein_coding	BNIP2	9245.95	-0.412393	0.0508711	-8.10663	5.2041e-16	1.58121e-14	33.3914	32.8768	31.3522	22.4933	22.99	22.8086
ENSG00000257315.1	chr1	203796309	203800558	protein_coding	ZBED6	4349.31	-0.408331	0.0503757	-8.10572	5.24355e-16	1.59203e-14	10.2764	9.03128	9.67906	6.65724	6.77074	6.87729
ENSG00000101955.14	chrX	38149336	38220924	protein_coding	SRPX	551.092	-0.893098	0.110267	-8.09941	5.52265e-16	1.67554e-14	4.00375	3.68318	3.81537	1.68901	2.03486	2.04556
ENSG00000197712.11	chr4	38867677	38945739	protein_coding	FAM114A1	3159.88	-0.531883	0.0657075	-8.09471	5.74016e-16	1.74026e-14	18.3846	16.1176	18.8842	10.9521	11.0156	12.3562
ENSG00000164125.15	chr4	158124474	158173318	protein_coding	FAM198B	6373.22	-0.373589	0.0461919	-8.08775	6.07764e-16	1.84122e-14	16.1097	14.913	15.2611	10.9958	11.2115	11.0246
ENSG00000003056.7	chr12	8940363	8949955	protein_coding	M6PR	8179.51	-0.350669	0.0433616	-8.0871	6.11019e-16	1.84973e-14	38.006	35.5135	37.0913	26.8327	27.0751	26.7947
ENSG00000138182.14	chr10	89701610	89774939	protein_coding	KIF20B	2037.48	-0.569881	0.0704742	-8.08638	6.14633e-16	1.85931e-14	3.51691	3.53173	3.41675	2.19195	2.04694	2.32303
ENSG00000074211.13	chr4	6320578	6563600	protein_coding	PPP2R2C	187.239	-1.37853	0.170506	-8.08495	6.2191e-16	1.87995e-14	0.858133	0.707399	0.815174	0.304129	0.267129	0.280734
ENSG00000068903.19	chr19	38878555	38899862	protein_coding	SIRT2	2967.4	0.45491	0.0563137	8.07813	6.57656e-16	1.98655e-14	14.6067	14.1907	14.9569	18.9997	18.7021	18.1157
ENSG00000188042.7	chr2	234493041	234497053	protein_coding	ARL4C	2228.26	-0.5159	0.0638969	-8.07395	6.80622e-16	2.05442e-14	6.27209	5.85114	6.28612	3.78341	4.03582	4.16073
ENSG00000062038.13	chr16	68636189	68722616	protein_coding	CDH3	29266	0.322006	0.03989	8.07235	6.89573e-16	2.07993e-14	83.5445	79.4274	84.3299	96.7688	94.2879	96.6174
ENSG00000122359.17	chr10	80150889	80205572	protein_coding	ANXA11	8038.28	0.375717	0.0465574	8.06999	7.03065e-16	2.11908e-14	41.0223	38.2507	41.7306	47.6656	48.826	49.5586
ENSG00000096746.17	chr10	68331174	68343191	protein_coding	HNRNPH3	8909.39	-0.499113	0.0618601	-8.06841	7.12177e-16	2.14451e-14	66.5786	64.6148	60.2777	39.7083	41.0908	45.302
ENSG00000106541.11	chr7	16791811	16833433	protein_coding	AGR2	187.477	1.5029	0.186271	8.06835	7.12541e-16	2.14451e-14	1.01737	1.02459	0.82257	2.42649	2.81688	2.25425
ENSG00000153113.23	chr5	96525267	96779595	protein_coding	CAST	41262	0.326226	0.0404431	8.0663	7.2463e-16	2.17932e-14	128.107	120.853	126.472	143.272	145.57	149.079
ENSG00000008311.14	chr7	122075647	122144280	protein_coding	AASS	1315.26	-0.583983	0.0723993	-8.06614	7.25532e-16	2.18044e-14	4.76773	4.59339	4.57173	2.88487	2.81229	2.94997
ENSG00000205730.6	chr16	19113932	19121629	protein_coding	ITPRIPL2	5324.57	-0.428505	0.0531307	-8.06511	7.31676e-16	2.19731e-14	8.16023	7.9189	8.03138	5.33619	5.61758	5.72129
ENSG00000158195.10	chr1	27404226	27490158	protein_coding	WASF2	27953	0.338246	0.0419627	8.06064	7.58973e-16	2.27763e-14	38.9886	37.5098	38.4044	44.282	45.4417	45.4682
ENSG00000100731.15	chr14	70907405	71115382	protein_coding	PCNX1	8583.27	-0.364068	0.0451748	-8.0591	7.68576e-16	2.30478e-14	14.2301	12.9554	14.5123	10.0282	10.0355	10.0639
ENSG00000175984.14	chr1	114582848	114670422	protein_coding	DENND2C	2151.63	0.528803	0.0656275	8.05763	7.77851e-16	2.33091e-14	3.44142	3.44684	3.67303	4.64811	4.88959	4.64778
ENSG00000133773.11	chr12	82223681	82358805	protein_coding	CCDC59	2238.67	-0.531346	0.0659733	-8.05396	8.01542e-16	2.40016e-14	30.325	28.0934	28.2717	17.4452	18.916	19.4413
ENSG00000197702.11	chr11	12377185	12530801	protein_coding	PARVA	5225	-0.429907	0.0533852	-8.05292	8.08396e-16	2.41893e-14	12.6997	12.1843	12.3225	8.19883	8.85416	8.65253
ENSG00000125398.5	chr17	72121020	72126420	protein_coding	SOX9	1832.37	0.56677	0.0703918	8.05165	8.16868e-16	2.44252e-14	4.03469	3.92796	4.0363	5.15805	5.70418	5.68015
ENSG00000128641.18	chr2	191245185	191425389	protein_coding	MYO1B	22571.9	-0.343304	0.0426952	-8.0408	8.92543e-16	2.66687e-14	50.9287	46.7951	48.5854	34.8608	36.9299	35.4748
ENSG00000138032.20	chr2	44167969	44244384	protein_coding	PPM1B	2713.96	-0.476205	0.0592278	-8.04022	8.96771e-16	2.67757e-14	12.264	11.5319	11.4127	7.97736	8.05561	7.52001
ENSG00000253417.5	chr5	160931778	160938626	lincRNA	RP11-109J4.1	213.955	1.33031	0.165461	8.04006	8.97927e-16	2.67909e-14	0.574677	0.485625	0.460191	1.13394	1.2898	1.12777
ENSG00000102007.10	chrX	49171926	49175239	protein_coding	PLP2	11397.5	0.344271	0.04283	8.03808	9.12598e-16	2.72089e-14	101.87	97.6602	102.188	118.919	118.923	118.611
ENSG00000080824.18	chr14	102080738	102139699	protein_coding	HSP90AA1	56175.9	-0.397057	0.0494164	-8.03493	9.36347e-16	2.78969e-14	190.816	187.026	182.165	128.759	128.392	138.8
ENSG00000106852.15	chr9	122202577	122229626	protein_coding	LHX6	400.913	-1.02872	0.128068	-8.03265	9.53905e-16	2.83996e-14	2.03451	1.8318	2.12656	0.919336	0.787439	1.03147
ENSG00000081087.14	chr6	108041409	108165854	protein_coding	OSTM1	4437.88	-0.424045	0.0528012	-8.03097	9.67069e-16	2.87708e-14	18.8972	16.6532	19.2235	12.4904	12.7162	12.7399
ENSG00000152078.9	chr1	95117338	95197607	protein_coding	TMEM56	299.085	1.24099	0.154545	8.02996	9.7507e-16	2.8988e-14	0.2447	0.224354	0.313919	0.525619	0.642232	0.549084
ENSG00000120802.13	chr12	98515512	98550379	protein_coding	TMPO	4286.71	-0.403727	0.050287	-8.02846	9.87025e-16	2.93224e-14	17.3949	15.8213	16.3372	11.7052	11.84	11.2964
ENSG00000167644.11	chr19	38304161	38305009	protein_coding	C19orf33	5708.37	0.483312	0.0602064	8.02758	9.94101e-16	2.95114e-14	175.903	181.513	178.68	250.834	223.925	223.385
ENSG00000124243.17	chr20	50794894	50882676	protein_coding	BCAS4	1908.22	0.521429	0.0649709	8.02557	1.01054e-15	2.9978e-14	6.17219	6.0412	6.04323	7.91399	8.25429	8.20504
ENSG00000163531.15	chr1	204828651	205022822	protein_coding	NFASC	849.665	-0.834765	0.104078	-8.02055	1.05271e-15	3.12066e-14	2.63187	2.65778	3.17603	1.45203	1.62485	1.34361
ENSG00000256249.1	chr12	122687125	122715979	lincRNA	RP11-324E6.6	139.703	1.63497	0.203942	8.01683	1.08509e-15	3.21434e-14	0.715791	0.777851	0.754544	2.16463	2.39075	1.92919
ENSG00000173812.10	chr17	41688885	41692668	protein_coding	EIF1	34985.9	-0.369979	0.0461559	-8.01584	1.09385e-15	3.23796e-14	414.303	395.351	406.503	280.746	289.797	305.117
ENSG00000071575.11	chr2	12716889	12742734	protein_coding	TRIB2	718.048	-0.775544	0.0967961	-8.01214	1.12726e-15	3.33447e-14	2.74118	2.51674	2.93291	1.40993	1.45166	1.5947
ENSG00000204839.8	chr8	143566187	143572971	protein_coding	MROH6	415.242	1.01056	0.126177	8.00911	1.15545e-15	3.41543e-14	1.67194	1.26924	1.69328	2.913	2.68267	3.07934
NONHSAG078147.2	chr2	215364706	215368422	NA	NA	171.643	-1.50887	0.188423	-8.00791	1.16675e-15	3.44636e-14	2.65231	2.49274	2.32074	0.674964	0.922462	0.844595
ENSG00000124593.14	chr6	41780349	41790141	protein_coding	PRICKLE4	1251.06	0.609871	0.0761647	8.00726	1.1729e-15	3.46207e-14	3.20809	2.95799	2.86982	4.17731	4.21638	4.42936
ENSG00000143776.18	chr1	226989865	227318474	protein_coding	CDC42BPA	6473.02	-0.503286	0.0629279	-7.99781	1.26652e-15	3.73574e-14	8.0182	8.17093	7.33785	4.93655	5.23035	5.29281
ENSG00000138448.11	chr2	186590065	186680901	protein_coding	ITGAV	8348.01	-0.418175	0.0523121	-7.99385	1.30788e-15	3.85497e-14	14.5055	13.67	14.0744	9.27481	9.83599	10.308
ENSG00000009954.10	chr7	73440398	73522278	protein_coding	BAZ1B	12616.1	-0.388772	0.0486434	-7.99229	1.32456e-15	3.90136e-14	22.8244	21.7806	22.029	15.0688	16.1622	16.1293
ENSG00000119801.12	chr2	30146941	30160533	protein_coding	YPEL5	5349.41	-0.370152	0.0463295	-7.98955	1.3543e-15	3.98614e-14	29.3006	26.7764	28.3273	20.3064	20.0004	20.4261
ENSG00000088205.12	chr2	117814650	117832379	protein_coding	DDX18	8790.19	-0.340478	0.0426597	-7.98125	1.44855e-15	4.26049e-14	27.8331	26.0077	27.3587	19.9005	19.9195	19.8419
ENSG00000115310.17	chr2	54972187	55112621	protein_coding	RTN4	25759.4	-0.335687	0.0420644	-7.98032	1.45958e-15	4.2899e-14	137.594	131.596	133.696	97.4731	98.921	100.713
ENSG00000265763.3	chr10	47365496	47384273	protein_coding	ZNF488	264.457	1.15684	0.144967	7.98	1.46333e-15	4.29787e-14	0.400149	0.429268	0.438127	0.875901	0.880185	0.874552
ENSG00000136457.9	chr17	50464496	50468966	protein_coding	CHAD	304.93	1.09461	0.13725	7.9753	1.52006e-15	4.46132e-14	1.33471	1.22618	1.32799	2.4147	2.53965	2.78205
ENSG00000111711.9	chr12	21501781	21518408	protein_coding	GOLT1B	3261.64	-0.491421	0.0616232	-7.97462	1.52846e-15	4.4828e-14	16.6668	15.7256	16.1526	9.9622	11.1237	11.0548
ENSG00000124615.17	chr6	39899578	39934551	protein_coding	MOCS1	579.385	0.919359	0.115374	7.9685	1.60608e-15	4.70711e-14	1.42978	1.24534	1.31799	2.11923	2.71356	2.20583
ENSG00000115526.10	chr2	100391860	100417656	protein_coding	CHST10	444.275	-0.940914	0.118204	-7.96008	1.71932e-15	5.03542e-14	2.53017	2.21296	2.50022	1.0684	1.2949	1.15184
NONHSAG051255.3	chr8	127642752	127734884	NA	NA	873.04	0.866182	0.108836	7.95858	1.74029e-15	5.09323e-14	1.15005	0.897823	1.25799	1.70083	1.82625	2.06658
ENSG00000116171.16	chr1	52927229	53051703	protein_coding	SCP2	5423.3	0.374709	0.04709	7.95728	1.75859e-15	5.14315e-14	34.6871	32.149	32.7761	40.1082	39.9783	40.0493
ENSG00000096092.5	chr6	52671109	52686588	protein_coding	TMEM14A	1061.02	0.60856	0.0765966	7.945	1.94196e-15	5.67542e-14	11.3608	10.1132	10.6262	15.099	15.3935	15.0222
ENSG00000117399.13	chr1	43358955	43363203	protein_coding	CDC20	661.627	-0.784492	0.0987494	-7.94427	1.95332e-15	5.70461e-14	5.74157	5.455	5.73917	3.36372	2.97322	2.81138
ENSG00000008256.15	chr7	6161776	6272644	protein_coding	CYTH3	4240.92	-0.410493	0.0517123	-7.93802	2.05439e-15	5.99554e-14	12.4336	11.7234	12.5163	8.34467	8.62906	8.70232
ENSG00000224689.8	chr19	9689924	9700817	protein_coding	ZNF812P	133.669	1.66458	0.209794	7.93439	2.11539e-15	6.16923e-14	0.417007	0.26941	0.390576	1.07927	1.05469	1.03035
ENSG00000188549.12	chr15	40331452	40340967	protein_coding	C15orf52	4301.17	-0.507824	0.0640079	-7.93377	2.12586e-15	6.19539e-14	16.0838	15.5884	16.698	9.76713	10.5188	11.3846
ENSG00000128294.15	chr22	26521983	26596717	protein_coding	TPST2	1179.4	0.669289	0.0843692	7.93285	2.14168e-15	6.2371e-14	3.6293	3.43847	3.86329	5.9707	5.18043	5.02781
ENSG00000074935.13	chr6	112070777	112087529	protein_coding	TUBE1	1482.75	-0.581794	0.0733537	-7.93135	2.16779e-15	6.30871e-14	12.4088	10.7194	12.1092	6.95352	7.75991	7.1855
ENSG00000135842.16	chr1	184790724	184974550	protein_coding	FAM129A	1819.73	0.497028	0.0627185	7.92474	2.2862e-15	6.64861e-14	2.28037	2.12945	2.18541	2.94136	2.86927	2.84592
ENSG00000119681.11	chr14	74498170	74612378	protein_coding	LTBP2	716.295	-0.840017	0.106025	-7.92283	2.32165e-15	6.74698e-14	1.10539	1.19261	1.33263	0.662066	0.651661	0.57804
ENSG00000141682.11	chr18	59899948	59904306	protein_coding	PMAIP1	1497.83	-0.593815	0.0749513	-7.92268	2.32454e-15	6.75064e-14	12.0964	12.092	12.2337	8.09847	7.05358	7.30162
NONHSAG057099.1	chr1	201293076	201293280	NA	NA	43.9542	3.50376	0.442322	7.92129	2.35056e-15	6.82141e-14	0.588303	1.61149	1.33187	14.4596	12.223	10.5033
NONHSAG111167.1	chr22	46104611	46106728	NA	NA	4001.08	0.459341	0.0580469	7.91328	2.50704e-15	7.27041e-14	20.5347	18.6584	20.5844	26.3878	26.4791	23.5842
ENSG00000244509.3	chr22	39014083	39020352	protein_coding	APOBEC3C	7366.28	0.478508	0.0604818	7.91161	2.54091e-15	7.36349e-14	20.7814	21.444	19.9667	25.9272	26.4323	28.3542
ENSG00000164683.16	chr8	79764010	79767863	protein_coding	HEY1	198.744	-1.43984	0.182022	-7.91025	2.56872e-15	7.43886e-14	1.52278	1.5526	1.16223	0.492236	0.501248	0.459246
ENSG00000125648.14	chr19	6436079	6465203	protein_coding	SLC25A23	1506.81	0.703564	0.088948	7.90984	2.57722e-15	7.45826e-14	4.22735	4.22321	3.68211	5.54487	6.61645	6.21677
ENSG00000242622.1	chr3	120094895	120136783	lincRNA	RP11-18H7.1	323.272	1.07135	0.13554	7.90433	2.69368e-15	7.78985e-14	3.01499	2.23909	2.91863	5.52218	5.33545	5.1
ENSG00000180573.9	chr6	26124145	26139116	protein_coding	HIST1H2AC	4318.15	-0.415882	0.0526189	-7.90366	2.70839e-15	7.82691e-14	29.5618	28.6508	30.0938	20.3659	21.1202	20.1267
ENSG00000143631.10	chr1	152302175	152325203	protein_coding	FLG	597.49	0.801414	0.101481	7.89718	2.85279e-15	8.23844e-14	0.296362	0.253316	0.310281	0.474609	0.474544	0.445706
ENSG00000140859.15	chr16	57758217	57863053	protein_coding	KIFC3	942.439	-0.731692	0.09266	-7.89652	2.86788e-15	8.27626e-14	7.6101	7.03535	6.78052	3.97136	4.42915	3.60829
NONHSAG109513.1	chr19	13831498	13842918	NA	NA	4436.99	-0.403227	0.0510801	-7.894	2.9265e-15	8.43952e-14	10.3629	9.14549	9.64685	6.75903	6.70167	7.03446
ENSG00000130766.4	chr1	28259527	28282491	protein_coding	SESN2	5058.1	-0.424654	0.0538128	-7.89131	2.99021e-15	8.61726e-14	16.4992	15.6728	16.7887	11.5819	11.7311	10.6314
ENSG00000136770.10	chr10	21756537	22003769	protein_coding	DNAJC1	1672.35	-0.512058	0.0649163	-7.88797	3.07144e-15	8.8452e-14	10.0903	9.26591	9.60849	6.30816	6.42992	6.15532
ENSG00000092820.17	chr6	158765741	158819412	protein_coding	EZR	12221.3	0.361467	0.0458471	7.88419	3.16586e-15	9.11077e-14	31.9749	31.15	31.5931	37.1681	37.469	38.6249
ENSG00000125944.18	chr1	23303771	23344336	protein_coding	HNRNPR	14155.8	-0.371029	0.0470983	-7.87777	3.33276e-15	9.5844e-14	63.9772	60.6947	61.3573	43.4484	43.8326	46.5642
ENSG00000196581.10	chr1	4654732	4792534	protein_coding	AJAP1	40.6927	-3.62825	0.460664	-7.87612	3.37704e-15	9.70501e-14	0.111497	0.0727392	0.0481626	0.006684	0.00438685	0.00621104
ENSG00000251003.7	chr8	105780246	106060524	processed_transcript	ZFPM2-AS1	167.739	-1.51984	0.193006	-7.8746	3.41824e-15	9.81659e-14	4.97635	5.15252	4.21376	1.73096	1.54851	1.35462
ENSG00000162645.12	chr1	89106132	89150456	protein_coding	GBP2	363.301	1.00788	0.128006	7.87367	3.4439e-15	9.88343e-14	0.863889	0.910597	0.877117	1.62249	1.77838	1.56076
ENSG00000180900.17	chr8	143790920	143815379	protein_coding	SCRIB	8951.27	0.370464	0.0470555	7.87291	3.46495e-15	9.93693e-14	42.3664	40.2108	41.0836	49.1901	51.3984	48.1728
ENSG00000131873.5	chr15	101175723	101251932	protein_coding	CHSY1	3339.19	-0.516582	0.0656534	-7.86832	3.59435e-15	1.03009e-13	10.0737	9.82366	10.3853	6.8067	6.97132	5.94258
ENSG00000092295.11	chr14	24249114	24264432	protein_coding	TGM1	524.994	0.882867	0.112322	7.86012	3.83763e-15	1.09877e-13	4.23872	3.18429	3.36224	6.36647	6.16543	5.89717
ENSG00000182054.9	chr15	90083045	90102504	protein_coding	IDH2	654.752	0.765758	0.0974239	7.86007	3.83932e-15	1.09877e-13	2.69831	2.59128	2.47228	4.06402	3.92754	4.28164
ENSG00000253313.5	chr1	43281883	43285617	protein_coding	C1orf210	238.42	1.3899	0.176844	7.85945	3.85833e-15	1.10345e-13	1.17046	0.850591	0.896592	2.04115	2.86	2.20795
ENSG00000176915.14	chr12	132725503	132761888	protein_coding	ANKLE2	10658.8	-0.383572	0.0488212	-7.85667	3.94483e-15	1.12741e-13	33.4779	31.7427	33.719	23.7279	22.2769	24.5674
ENSG00000145545.11	chr5	6633343	6674386	protein_coding	SRD5A1	1666.96	0.560515	0.0713819	7.85233	4.08366e-15	1.16628e-13	4.10681	3.5199	4.02305	5.2165	5.67088	5.09162
ENSG00000170312.15	chr10	60778331	60794852	protein_coding	CDK1	1252.51	-0.58325	0.0743362	-7.84611	4.29154e-15	1.22481e-13	9.37096	8.58672	8.71417	5.39381	5.77372	5.39376
ENSG00000183826.16	chr6	38168451	38640148	protein_coding	BTBD9	2584.58	0.479217	0.0611034	7.84273	4.40843e-15	1.2573e-13	3.46018	3.10964	3.40476	4.53429	4.36634	4.0351
ENSG00000108582.11	chr17	30378905	30469989	protein_coding	CPD	33053.9	-0.342107	0.0436246	-7.84205	4.43238e-15	1.26326e-13	45.6858	41.0568	45.4464	31.2843	32.295	33.3638
ENSG00000149357.9	chr11	72085895	72103387	protein_coding	LAMTOR1	5553.32	0.388115	0.0495271	7.83642	4.63568e-15	1.32029e-13	50.4035	47.5033	47.3598	60.8438	58.7987	57.2266
ENSG00000123395.14	chr12	52069246	52077494	protein_coding	ATG101	1673.54	-0.509545	0.065093	-7.82795	4.95887e-15	1.41137e-13	15.9844	14.958	15.3048	10.1436	10.242	9.83614
ENSG00000115163.14	chr2	26764289	26801067	protein_coding	CENPA	145.914	-1.54655	0.197603	-7.82651	5.01591e-15	1.42616e-13	1.98212	1.6797	1.61378	0.509573	0.596898	0.571555
ENSG00000149639.14	chr20	36777442	36863686	protein_coding	SOGA1	5892.68	-0.4048	0.051722	-7.82647	5.01775e-15	1.42616e-13	4.86046	4.6315	5.06505	3.31446	3.40597	3.51099
ENSG00000067066.16	chr2	230415942	230544090	protein_coding	SP100	17518.3	-0.329431	0.0421116	-7.82281	5.16575e-15	1.46722e-13	102.011	96.4134	97.0297	72.3374	73.4409	73.0202
ENSG00000140391.14	chr15	77041404	77083984	protein_coding	TSPAN3	5378.5	-0.424867	0.0543168	-7.82202	5.19813e-15	1.47541e-13	36.0767	35.3335	35.984	24.1516	24.2401	26.0699
ENSG00000156304.14	chr21	31671033	31732075	protein_coding	SCAF4	4473.44	-0.411051	0.0525664	-7.81966	5.29661e-15	1.5013e-13	13.3506	12.5371	12.4905	8.86542	9.23936	8.75035
NONHSAG109857.1	chr2	95294171	95295778	NA	NA	64.8522	2.51772	0.321973	7.81967	5.29619e-15	1.5013e-13	0.090043	0.131556	0.143493	0.716067	0.650399	0.593723
ENSG00000270069.1	chrX	45745211	45770274	lincRNA	MIR222HG	2807.9	-0.491655	0.0628756	-7.81949	5.30394e-15	1.50235e-13	22.4696	20.5805	19.4988	13.5884	13.7447	14.0415
ENSG00000164109.13	chr4	120055608	120067074	protein_coding	MAD2L1	951.554	-0.713335	0.0912509	-7.81729	5.39713e-15	1.5277e-13	5.93843	5.93358	5.81472	3.12505	3.703	3.22899
ENSG00000185567.6	chr14	104937244	104978357	protein_coding	AHNAK2	93757.2	0.472965	0.0605266	7.81417	5.5328e-15	1.56503e-13	49.2052	46.3438	44.4111	54.4372	63.1225	63.1501
NONHSAG107122.1	chr12	124910718	124911489	NA	NA	779.478	0.733285	0.0938587	7.81265	5.59972e-15	1.58288e-13	9.35012	7.85352	9.1466	13.3699	12.7354	14.5941
ENSG00000188599.17	chr16	15104312	15123498	transcribed_unprocessed_pseudogene	NPIPP1	549.668	-0.826207	0.105803	-7.8089	5.76894e-15	1.6296e-13	6.67721	5.50356	6.67624	3.18422	3.30353	3.4
ENSG00000181472.4	chr6	151364117	151391548	protein_coding	ZBTB2	1308.74	-0.577513	0.073969	-7.8075	5.83338e-15	1.64668e-13	4.48246	4.38112	4.3438	2.65695	2.78002	2.80141
ENSG00000158473.6	chr1	158179947	158184896	protein_coding	CD1D	168.83	-1.53331	0.196397	-7.8072	5.84715e-15	1.64944e-13	0.998476	0.953108	1.28887	0.398601	0.307287	0.333674
ENSG00000172081.13	chr19	2071038	2096673	protein_coding	MOB3A	4993.9	0.378929	0.0485746	7.80098	6.14279e-15	1.7314e-13	17.219	15.6501	15.9581	20.1701	19.4316	19.4429
ENSG00000176170.13	chr17	76376584	76387860	protein_coding	SPHK1	1094.93	-0.635633	0.0814819	-7.80091	6.14607e-15	1.7314e-13	10.5167	9.69212	10.1817	6.50441	6.16844	5.51766
ENSG00000074855.10	chr19	17323223	17334829	protein_coding	ANO8	1192.92	0.574876	0.0737303	7.79702	6.33851e-15	1.7832e-13	3.39821	3.00443	3.21555	4.52375	4.5117	4.28661
ENSG00000126773.12	chr14	60091911	60169133	protein_coding	PCNX4	5801.25	-0.531244	0.0681342	-7.79702	6.33856e-15	1.7832e-13	13.483	14.2643	14.5016	8.94472	9.90996	8.3949
ENSG00000269713.7	chr1	149054027	149103561	protein_coding	NBPF9	7208.78	-0.437439	0.0561579	-7.78944	6.73061e-15	1.89221e-13	20.158	18.2011	18.1667	12.3609	12.6503	13.8025
ENSG00000111319.12	chr12	6346843	6377730	protein_coding	SCNN1A	24917.9	0.343183	0.0440699	7.78725	6.84839e-15	1.92401e-13	106.101	104.339	104.349	124.478	125.94	121.377
ENSG00000080345.17	chr2	151409883	151508013	protein_coding	RIF1	10801.9	-0.350145	0.0449703	-7.78613	6.90914e-15	1.93976e-13	11.6011	10.817	11.4096	7.99789	8.23877	8.45139
ENSG00000197622.12	chr1	151050971	151070325	protein_coding	CDC42SE1	13183.9	0.33952	0.0436246	7.78278	7.09476e-15	1.99052e-13	40.6241	38.726	38.6237	46.1815	46.1223	46.6109
ENSG00000174080.10	chr11	66563463	66568841	protein_coding	CTSF	759.236	-0.793394	0.102049	-7.77462	7.56763e-15	2.12176e-13	5.60041	4.97126	5.36084	3.24219	2.84697	2.45149
ENSG00000134955.11	chr11	125063067	125090312	protein_coding	SLC37A2	6755.31	0.411106	0.0528847	7.77362	7.62761e-15	2.13713e-13	20.4371	21.008	21.2661	25.869	26.0727	25.7263
ENSG00000188130.13	chr22	50245450	50261825	protein_coding	MAPK12	496.095	-0.841925	0.108368	-7.76913	7.90241e-15	2.21262e-13	2.59824	2.36496	2.28556	1.23013	1.30341	1.22623
ENSG00000117385.15	chr1	42746335	42767084	protein_coding	P3H1	1372.83	-0.608585	0.0783774	-7.76481	8.17681e-15	2.2879e-13	7.74804	7.4543	7.69348	4.69445	5.04276	4.24755
ENSG00000113594.9	chr5	38474963	38608354	protein_coding	LIFR	1867.36	-0.633772	0.0816275	-7.7642	8.21639e-15	2.29742e-13	3.03298	2.56591	3.1711	1.61272	1.93428	1.70683
ENSG00000166347.18	chr18	74250847	74292016	protein_coding	CYB5A	611.089	0.849186	0.109379	7.7637	8.24901e-15	2.30494e-13	5.02557	5.71704	4.93679	8.60228	9.21187	8.46558
ENSG00000198736.11	chr16	1938210	1943326	protein_coding	MSRB1	570.067	0.827951	0.106645	7.76361	8.25442e-15	2.30494e-13	3.31846	2.92862	3.07148	4.90909	5.63771	4.83884
ENSG00000118200.14	chr1	200739558	200860704	protein_coding	CAMSAP2	15003.2	-0.318429	0.0410239	-7.76204	8.35741e-15	2.33213e-13	23.6619	21.6105	22.733	17.0059	16.4778	17.2364
ENSG00000136379.11	chr15	80679684	80755621	protein_coding	ABHD17C	867.394	0.649719	0.0837357	7.75917	8.54855e-15	2.38386e-13	3.17784	3.10178	3.22322	4.59855	4.63781	4.63586
ENSG00000169252.5	chr5	148825245	148828687	protein_coding	ADRB2	8038.37	0.363022	0.0468232	7.75304	8.97209e-15	2.50028e-13	18.9386	18.3103	19.7308	23.0463	22.6111	22.5475
ENSG00000184347.14	chr5	168661733	169301129	protein_coding	SLIT3	114.419	-1.88703	0.243419	-7.75217	9.03389e-15	2.51581e-13	0.355258	0.215921	0.308226	0.0619115	0.0864248	0.0751451
ENSG00000104812.14	chr19	48968125	48993310	protein_coding	GYS1	5820.45	0.357405	0.0461084	7.75141	9.08793e-15	2.52916e-13	20.1974	19.0891	19.9051	23.7024	23.3381	23.5122
ENSG00000276966.2	chr6	26204552	26206038	protein_coding	HIST1H4E	4882.42	-0.437172	0.0564264	-7.74766	9.36047e-15	2.60325e-13	36.3089	35.6204	36.0652	23.447	25.3079	25.4978
ENSG00000174574.15	chr1	38991223	39006059	protein_coding	AKIRIN1	4774.23	-0.399396	0.0516084	-7.73898	1.00221e-14	2.78538e-13	21.0136	20.1783	20.4586	14.1517	14.8771	14.474
ENSG00000197081.12	chr6	159969099	160113507	protein_coding	IGF2R	84814	-0.315514	0.0407912	-7.73484	1.03531e-14	2.87545e-13	93.2519	87.3867	91.6777	65.8541	68.9437	68.7634
ENSG00000161958.10	chr17	7438273	7444937	protein_coding	FGF11	669.643	0.720397	0.0931582	7.73305	1.05003e-14	2.91437e-13	2.10556	1.87852	1.89565	3.01743	2.97374	3.01115
ENSG00000152642.10	chr3	32105689	32168713	protein_coding	GPD1L	817.556	0.810436	0.104848	7.72962	1.07868e-14	2.9919e-13	1.25131	1.22389	1.59347	2.23972	2.31624	2.08161
ENSG00000123892.11	chr11	88113242	88175467	protein_coding	RAB38	3079.18	0.456847	0.0591148	7.72813	1.09138e-14	3.02509e-13	17.0626	16.9429	16.9847	21.9911	22.4028	20.7577
ENSG00000149308.16	chr11	108157215	108222642	protein_coding	NPAT	3129.2	-0.418771	0.0542023	-7.72607	1.10915e-14	3.07229e-13	5.99182	5.33551	5.58915	4.04088	3.80775	3.91549
NONHSAG106530.1	chr11	65895726	65896538	NA	NA	577.701	-0.896535	0.11607	-7.7241	1.12644e-14	3.1181e-13	11.5591	9.00949	11.6235	5.89778	5.49812	4.66268
ENSG00000146457.14	chr6	159725585	159756319	protein_coding	WTAP	6422.01	-0.371792	0.0481419	-7.72285	1.13755e-14	3.14674e-13	38.2135	35.7916	37.469	26.0062	26.6432	27.4942
ENSG00000136869.13	chr9	117704332	117716871	protein_coding	TLR4	50.9089	-3.58249	0.464023	-7.72049	1.15882e-14	3.20344e-13	0.13383	0.135867	0.321271	0.0207875	0.0129894	0.0110763
ENSG00000198589.10	chr4	150264531	151015727	protein_coding	LRBA	10706.2	0.420587	0.0545004	7.71714	1.18969e-14	3.28659e-13	9.56968	8.52598	9.35857	11.6909	12.053	10.4281
ENSG00000145476.15	chr4	186191520	186213456	protein_coding	CYP4V2	1657.78	-0.531657	0.0690055	-7.70456	1.31293e-14	3.62462e-13	6.06397	5.62811	6.3772	4.04573	3.70829	3.87228
NONHSAG005073.3	chr10	4655428	4683084	NA	NA	209.55	1.23512	0.160359	7.70218	1.33766e-14	3.69042e-13	0.464876	0.460296	0.425789	0.975432	0.964814	1.00668
ENSG00000054690.13	chr14	67533301	67589612	protein_coding	PLEKHH1	489.816	0.901195	0.117029	7.70064	1.3539e-14	3.73275e-13	1.33663	1.33426	1.47641	2.46402	2.14782	2.59846
ENSG00000117650.12	chr1	211658657	211675630	protein_coding	NEK2	253.397	-1.11948	0.145439	-7.6973	1.38973e-14	3.82897e-13	1.81147	1.76094	1.84263	0.790695	0.730625	0.798921
ENSG00000174799.10	chr4	55948871	56033363	protein_coding	CEP135	1023.95	-0.636581	0.0827611	-7.69178	1.45099e-14	3.99511e-13	2.87782	2.44095	2.65148	1.49016	1.63843	1.63661
ENSG00000266094.7	chr1	206507530	206589448	protein_coding	RASSF5	696.765	0.840603	0.109314	7.68983	1.47334e-14	4.05395e-13	1.38935	1.70952	1.58716	2.50788	2.62512	2.68371
ENSG00000166451.13	chr16	81006498	81033114	protein_coding	CENPN	640.385	-0.753667	0.0980189	-7.689	1.4829e-14	4.07753e-13	5.10433	4.26939	4.73114	2.45109	2.67768	2.65307
ENSG00000100234.11	chr22	32801701	32863043	protein_coding	TIMP3	52820.4	0.318769	0.0414775	7.68536	1.52567e-14	4.19236e-13	91.8224	88.5403	89.2254	102.842	104.753	105.376
ENSG00000172270.18	chr19	571277	583493	protein_coding	BSG	24591.6	0.334308	0.0435041	7.68452	1.53572e-14	4.21717e-13	146.943	143.306	149.022	171.242	175.776	168.515
ENSG00000172315.5	chr20	46684365	46689779	protein_coding	TP53RK	2378.95	-0.442831	0.0576275	-7.68437	1.53755e-14	4.2194e-13	8.83349	7.96794	8.34645	5.72079	5.81748	5.66769
ENSG00000172053.16	chr3	49095932	49105135	protein_coding	QARS	7201.95	0.357926	0.0466255	7.67662	1.63342e-14	4.47951e-13	43.4738	42.0527	44.2733	51.5975	51.2281	51.9809
ENSG00000111206.12	chr12	2857681	2877155	protein_coding	FOXM1	717.203	-0.711094	0.0926889	-7.67184	1.69551e-14	4.6467e-13	3.09323	3.05021	3.12256	1.69542	1.74637	1.82714
ENSG00000182175.13	chr15	93035273	93089204	protein_coding	RGMA	197.644	1.45245	0.189385	7.66927	1.7298e-14	4.73755e-13	0.369562	0.458052	0.328007	1.05342	1.05558	0.822508
NONHSAG037025.3	chr3	194287324	194322826	NA	NA	1012.45	0.695892	0.0907534	7.66794	1.74778e-14	4.78362e-13	2.18587	1.70695	1.98475	3.20344	2.68489	2.94985
ENSG00000153922.10	chr5	98853985	98928957	protein_coding	CHD1	8951.66	-0.424154	0.0553325	-7.66554	1.78078e-14	4.87073e-13	20.7441	18.985	20.0358	13.3272	13.1252	14.9714
NONHSAG105463.1	chr1	99707553	99707943	NA	NA	308.416	1.06169	0.138522	7.66439	1.79677e-14	4.91122e-13	10.9307	8.96711	8.42265	19.1181	18.1767	17.6389
ENSG00000159023.19	chr1	28887091	29120046	protein_coding	EPB41	2136.27	0.623339	0.0813413	7.66325	1.81282e-14	4.9518e-13	5.20902	5.14278	4.29133	6.74683	7.30455	6.91949
ENSG00000198900.5	chr20	41028818	41124487	protein_coding	TOP1	13831	-0.367201	0.0479335	-7.66065	1.84998e-14	5.04999e-13	37.4886	35.3211	35.6165	25.1383	25.8673	27.2046
ENSG00000106546.12	chr7	17298622	17346152	protein_coding	AHR	11106.8	-0.349434	0.0456231	-7.65915	1.87171e-14	5.10594e-13	28.5534	25.3417	26.6667	20.279	18.6786	19.8329
ENSG00000161791.13	chr12	49636499	49708165	protein_coding	FMNL3	747.815	-0.881817	0.115219	-7.65342	1.95698e-14	5.33502e-13	0.912171	1.05966	0.970096	0.468214	0.448817	0.57246
ENSG00000104369.4	chr8	74234700	74321328	protein_coding	JPH1	1129.29	-0.647832	0.0846632	-7.65187	1.98082e-14	5.39646e-13	3.62784	3.76177	4.18622	2.28236	2.32198	2.27453
ENSG00000135414.9	chr12	55743280	55757278	protein_coding	GDF11	722.613	-0.928057	0.121396	-7.64486	2.09165e-14	5.69466e-13	1.28343	1.2355	1.45168	0.729441	0.708729	0.511902
ENSG00000205765.8	chr5	41904188	41921636	protein_coding	C5orf51	5804.07	-0.41426	0.0542097	-7.64181	2.1419e-14	5.82762e-13	12.1488	11.3046	12.0528	7.781	8.64049	8.3665
ENSG00000196371.3	chr11	94543840	94549898	protein_coding	FUT4	123.264	-1.60436	0.209963	-7.64114	2.15306e-14	5.85413e-13	0.298169	0.285393	0.295707	0.0874503	0.0875761	0.0946684
ENSG00000137936.16	chr1	93561786	93847150	protein_coding	BCAR3	5315.35	-0.411138	0.0538646	-7.6328	2.29715e-14	6.24183e-13	21.948	21.157	23.4022	16.186	15.3864	14.9722
ENSG00000111275.12	chr12	111766887	111817529	protein_coding	ALDH2	542.457	-0.814707	0.106869	-7.62339	2.47094e-14	6.70964e-13	1.8109	1.83953	1.84819	0.907744	0.987475	1.01996
ENSG00000162545.5	chr1	20482391	20486220	protein_coding	CAMK2N1	11514.7	0.453512	0.0595074	7.62111	2.51507e-14	6.825e-13	53.1762	51.9323	50.904	62.5646	64.0817	72.2017
ENSG00000146242.8	chr6	82363206	82370828	protein_coding	TPBG	4272.34	-0.39767	0.0521865	-7.62016	2.53355e-14	6.87063e-13	15.7625	15.341	16.3157	11.2529	11.2599	10.9894
ENSG00000184465.15	chr6	169457212	169702048	protein_coding	WDR27	2808.58	0.464135	0.0609214	7.6186	2.56449e-14	6.94999e-13	28.5399	24.9717	27.3204	36.8501	34.4009	32.4226
ENSG00000106665.15	chr7	74289475	74405943	protein_coding	CLIP2	944.226	-0.715698	0.0940054	-7.61337	2.67042e-14	7.23233e-13	2.84188	2.8785	2.82768	1.46342	1.78852	1.60756
ENSG00000110080.18	chr11	126355640	126440344	protein_coding	ST3GAL4	379.77	-0.940702	0.123575	-7.61241	2.69029e-14	7.28137e-13	3.75701	2.91356	3.29537	1.62103	1.57677	1.62235
ENSG00000214049.6	chr19	15828961	15836320	processed_transcript	UCA1	218.363	1.46619	0.192619	7.61189	2.7011e-14	7.30586e-13	0.611836	0.477033	0.822429	1.84074	1.34585	1.72314
ENSG00000261324.2	chr12	14762504	14767931	sense_overlapping	RP11-174G6.5	1152.58	-0.576719	0.0757702	-7.61142	2.71103e-14	7.32793e-13	2.34697	2.073	2.2642	1.45552	1.31907	1.39048
NONHSAG106714.1	chr12	27971625	27972264	NA	NA	236.344	1.20111	0.157844	7.60949	2.75174e-14	7.43312e-13	3.17107	2.61849	3.14278	7.15045	6.25895	5.7239
NONHSAG101804.1	chr9	136533933	136536250	NA	NA	232.318	1.35907	0.178616	7.60891	2.76416e-14	7.46178e-13	3.17095	3.33898	3.61725	8.70968	9.26474	6.24239
ENSG00000141068.13	chr17	27456714	27626438	protein_coding	KSR1	431.397	1.07146	0.140839	7.60769	2.79043e-14	7.5278e-13	1.23608	1.38382	1.5564	2.85955	3.06587	2.26491
ENSG00000129595.12	chr5	112142441	112419316	protein_coding	EPB41L4A	3210.69	0.628898	0.0826716	7.60718	2.80139e-14	7.55243e-13	10.3969	7.35958	10.0535	13.6367	12.3704	13.8143
ENSG00000237499.6	chr6	137823673	137868233	antisense	RP11-356I2.4	124.334	-1.67947	0.220904	-7.6027	2.90017e-14	7.81365e-13	1.08341	1.00746	1.14685	0.257934	0.385802	0.303796
ENSG00000144802.11	chr3	101827991	101861022	protein_coding	NFKBIZ	4292.19	-0.386912	0.0509009	-7.60128	2.93218e-14	7.89475e-13	51.2454	49.0808	49.4683	35.9421	34.9217	35.7216
ENSG00000273415.1	chr11	128180427	128183554	lincRNA	RP11-702B10.2	145.47	-1.50614	0.198177	-7.59996	2.96229e-14	7.97063e-13	2.28126	2.21975	2.71366	0.826359	0.754467	0.781903
ENSG00000109113.18	chr17	28714281	28718429	protein_coding	RAB34	2480.45	-0.472496	0.0621996	-7.59644	3.04387e-14	8.18481e-13	24.683	24.5438	24.75	17.2992	15.7827	16.5367
ENSG00000217128.11	chr5	131641714	131797063	protein_coding	FNIP1	10686.6	-0.33163	0.0436755	-7.59305	3.12471e-14	8.39673e-13	20.3732	18.9448	19.9391	14.6227	14.1852	14.9941
ENSG00000147454.13	chr8	23528805	23575463	protein_coding	SLC25A37	6406.03	-0.412135	0.0542928	-7.59097	3.17516e-14	8.52678e-13	22.8151	19.3435	20.7562	14.465	14.0014	15.4578
ENSG00000131652.13	chr16	3024027	3027755	protein_coding	THOC6	1663.88	-0.515594	0.0679246	-7.59068	3.18223e-14	8.54022e-13	16.0811	16.1207	16.3581	10.6638	10.3264	10.6367
ENSG00000233822.4	chr6	27837760	27865798	protein_coding	HIST1H2BN	1421.2	-0.637646	0.0840478	-7.58671	3.28126e-14	8.80028e-13	14.7892	15.3003	15.7786	8.60018	8.75508	10.1309
ENSG00000106799.12	chr9	99104038	99154192	protein_coding	TGFBR1	7225.4	-0.354233	0.0467005	-7.58522	3.3192e-14	8.89628e-13	16.532	15.2804	15.2775	11.6448	11.1988	11.422
ENSG00000170906.15	chr19	54102728	54109257	protein_coding	NDUFA3	1763.5	0.494768	0.0652717	7.58013	3.45207e-14	9.24041e-13	60.9971	59.0959	61.5305	78.5922	78.3248	81.2548
NONHSAG101357.1	chr9	64862974	64870063	NA	NA	110.242	1.77018	0.233528	7.58015	3.45158e-14	9.24041e-13	0.225131	0.177414	0.186156	0.590703	0.721259	0.562746
ENSG00000130775.15	chr1	27872543	27886685	protein_coding	THEMIS2	491.466	-0.886129	0.116963	-7.57612	3.56034e-14	9.52409e-13	2.83216	2.88865	2.59386	1.52926	1.26228	1.38901
ENSG00000183474.15	chr5	69560208	69594723	protein_coding	GTF2H2C	3998.13	-0.377764	0.0498772	-7.57389	3.62218e-14	9.68325e-13	29.449	26.7785	27.7339	20.0587	20.0409	19.9945
ENSG00000136003.15	chr12	108562582	108569384	protein_coding	ISCU	4527.95	-0.383504	0.0506397	-7.57319	3.64171e-14	9.72916e-13	48.2131	45.8353	47.9719	33.1107	34.4623	33.7408
ENSG00000198315.10	chr6	28141910	28159472	protein_coding	ZKSCAN8	5981.03	-0.405298	0.0535197	-7.57287	3.65056e-14	9.74653e-13	10.4223	10.2086	10.6783	7.05795	7.31252	7.63475
ENSG00000126603.8	chr16	4314761	4339597	protein_coding	GLIS2	1264.05	-0.582821	0.0769691	-7.57214	3.67128e-14	9.79552e-13	4.49224	4.32787	4.62266	2.70687	2.97497	2.67735
ENSG00000110925.6	chr12	51061205	51083664	protein_coding	CSRNP2	3819.94	-0.424277	0.0561006	-7.56279	3.94524e-14	1.05197e-12	20.1414	18.3893	19.0398	12.9349	14.0814	12.904
NONHSAG071786.1	chr16	69108086	69108330	NA	NA	53.7487	3.00316	0.397446	7.55615	4.15164e-14	1.10629e-12	2.22848	0.927589	1.06878	13.7503	10.3729	7.46285
ENSG00000273841.4	chr5	69364743	69370013	protein_coding	TAF9	6497.46	-0.35551	0.0470789	-7.55137	4.30704e-14	1.14696e-12	62.2508	59.7769	61.24	45.3206	44.6895	43.304
ENSG00000234869.1	chr22	46541495	46548196	antisense	RP3-439F8.1	90.5196	1.97027	0.261002	7.54887	4.39035e-14	1.1684e-12	0.102534	0.130514	0.1168	0.484865	0.40745	0.380778
NONHSAG053877.2	chr9	137608586	137611587	NA	NA	744.639	0.706537	0.0936025	7.54828	4.41052e-14	1.17301e-12	1.89795	2.00851	2.0936	3.07818	3.04543	2.99809
ENSG00000105793.15	chr7	90335223	90391455	protein_coding	GTPBP10	2894.68	-0.468843	0.0621348	-7.54558	4.50292e-14	1.19682e-12	12.1709	12.302	12.6825	8.26758	8.03292	8.69844
ENSG00000169607.12	chr2	112736607	112764677	protein_coding	CKAP2L	735.4	-0.851899	0.112908	-7.5451	4.51937e-14	1.20042e-12	1.91146	2.0608	2.14771	0.981242	0.950626	1.23452
ENSG00000137198.9	chr6	16238580	16295549	protein_coding	GMPR	201.942	1.33645	0.177292	7.53812	4.76808e-14	1.26567e-12	1.01117	0.647122	0.964983	1.93721	2.03827	2.18792
ENSG00000167306.19	chr18	49822813	50195093	protein_coding	MYO5B	2660.98	0.456436	0.0605515	7.53798	4.77297e-14	1.26615e-12	3.55313	3.57807	3.73943	4.75358	4.53012	4.60104
ENSG00000157654.17	chr9	109780309	110172512	protein_coding	PALM2-AKAP2	216.153	-1.42873	0.189552	-7.53738	4.79513e-14	1.27122e-12	0.816435	0.907645	0.657862	0.254118	0.237384	0.334258
ENSG00000136153.19	chr13	75620434	75859870	protein_coding	LMO7	6658.33	0.378259	0.0501906	7.53646	4.82887e-14	1.27934e-12	19.7432	18.625	19.0822	22.3209	24.0087	23.1535
ENSG00000111907.20	chr6	125119049	125264407	protein_coding	TPD52L1	1154.15	0.609331	0.0808923	7.53262	4.97317e-14	1.31673e-12	8.93815	7.95466	7.94161	11.0706	11.7891	12.3624
ENSG00000132002.7	chr19	14514770	14529770	protein_coding	DNAJB1	18177.2	0.335916	0.0445968	7.53229	4.98569e-14	1.3192e-12	71.1708	69.0459	72.1803	81.2105	84.4306	83.8674
ENSG00000078237.6	chr12	4307763	4354593	protein_coding	TIGAR	4442.39	-0.49303	0.0654902	-7.5283	5.14055e-14	1.3593e-12	21.0259	19.4188	18.7528	11.9262	13.5433	13.6621
ENSG00000164164.15	chr4	145110838	145180161	protein_coding	OTUD4	8978.47	-0.402254	0.0534335	-7.52812	5.14763e-14	1.36031e-12	17.7225	18.344	18.6063	13.1911	12.9043	12.4431
ENSG00000151892.14	chr10	116056925	116273467	protein_coding	GFRA1	19.8037	-6.05888	0.805044	-7.52615	5.22565e-14	1.38004e-12	0.288595	0.191629	0.34142	0.00156652	0.000950993	0.0162161
ENSG00000138764.13	chr4	77157151	77433388	protein_coding	CCNG2	7772.15	0.385608	0.0512581	7.52286	5.359e-14	1.41436e-12	25.722	25.7677	25.0447	30.6121	30.9266	31.5518
ENSG00000072071.16	chr19	14147743	14206187	protein_coding	ADGRL1	1115.55	-0.764097	0.101593	-7.52112	5.43076e-14	1.43238e-12	4.011	3.88215	4.37661	2.27057	2.59636	1.87983
ENSG00000134602.15	chrX	132023265	132075943	protein_coding	STK26	3502.33	0.431282	0.0573519	7.51991	5.48121e-14	1.44477e-12	9.40685	8.7017	8.81522	10.7566	11.3237	11.6882
ENSG00000154945.6	chr17	50693190	50707924	protein_coding	ANKRD40	4610.67	-0.423255	0.0562988	-7.518	5.56203e-14	1.46514e-12	12.6265	11.8117	12.6452	8.05826	8.88724	8.78577
ENSG00000214193.9	chr1	36306387	36324886	protein_coding	SH3D21	398.546	0.953284	0.126807	7.51759	5.57967e-14	1.46885e-12	1.48336	1.41565	1.28507	2.72842	2.23777	2.54967
NONHSAG075135.1	chr18	40817138	40891745	NA	NA	176.406	-1.31143	0.17447	-7.51661	5.62132e-14	1.47887e-12	0.54671	0.478361	0.480474	0.189188	0.193392	0.180123
ENSG00000144908.13	chr3	126103562	126197994	protein_coding	ALDH1L1	150.854	-1.51227	0.201375	-7.5097	5.92623e-14	1.5581e-12	0.884821	0.722141	0.836097	0.259535	0.326361	0.215889
ENSG00000115648.13	chr2	237485428	237555318	protein_coding	MLPH	70.6217	2.29742	0.306173	7.50365	6.20638e-14	1.63072e-12	0.172906	0.105351	0.212705	0.805572	0.771422	0.641162
NONHSAG106371.1	chr11	94182340	94185583	NA	NA	2838.2	-0.421234	0.0561417	-7.50304	6.23529e-14	1.63728e-12	8.88978	8.06282	8.72838	5.78256	6.02736	6.02937
ENSG00000082512.14	chr1	211326615	211374946	protein_coding	TRAF5	142.003	-1.54022	0.205461	-7.4964	6.55926e-14	1.72125e-12	0.531641	0.647155	0.592322	0.177827	0.205895	0.182521
ENSG00000170088.13	chr4	165070608	165208549	protein_coding	TMEM192	3248.55	-0.413923	0.0552244	-7.49529	6.61523e-14	1.73484e-12	10.6691	9.92786	10.6417	7.35545	7.50274	6.95471
ENSG00000203811.1	chr1	149839538	149841193	protein_coding	HIST2H3C	1275.63	-0.616235	0.0822266	-7.49435	6.66271e-14	1.74508e-12	11.4058	10.7191	12.1927	7.08052	7.46151	6.29116
ENSG00000203852.3	chr1	149852619	149854274	protein_coding	HIST2H3A	1275.63	-0.616235	0.0822266	-7.49435	6.66271e-14	1.74508e-12	11.4058	10.7191	12.1927	7.08052	7.46151	6.29116
ENSG00000166225.8	chr12	69470349	69579789	protein_coding	FRS2	4433.75	-0.383037	0.0511158	-7.49351	6.70545e-14	1.75517e-12	12.4746	11.6765	12.7248	8.68236	8.9851	8.64376
ENSG00000166387.11	chr11	7513298	7657127	protein_coding	PPFIBP2	402.709	0.920241	0.122814	7.49297	6.73311e-14	1.76129e-12	2.16602	1.90491	2.05294	3.64636	3.90989	3.22985
ENSG00000055208.18	chr6	149218641	149411613	protein_coding	TAB2	8166.81	-0.340013	0.0453805	-7.4925	6.7576e-14	1.76658e-12	19.0786	18.2644	19.1924	13.7473	14.0361	13.7827
ENSG00000171865.9	chr2	3544793	3558616	protein_coding	RNASEH1	1689.53	-0.501671	0.0669837	-7.48945	6.91602e-14	1.80685e-12	10.7713	10.0808	10.7032	6.62595	7.06959	7.04562
ENSG00000005156.11	chr17	34980494	35009743	protein_coding	LIG3	2943.34	-0.475434	0.0635447	-7.48189	7.3262e-14	1.91281e-12	12.7629	10.865	10.9048	8.03854	7.73339	7.30664
ENSG00000277209.1	chr14	20343075	20343407	ribozyme	RPPH1	470687	0.486366	0.0650072	7.48173	7.33499e-14	1.9139e-12	25338.7	25784.7	26526.8	38077.9	33176.1	30140.8
ENSG00000130222.10	chr9	89605013	89606555	protein_coding	GADD45G	96.9952	1.88557	0.252043	7.48115	7.36758e-14	1.92119e-12	0.608039	0.408692	0.736757	2.01292	2.04139	2.00348
ENSG00000111912.19	chr6	125781161	125932030	protein_coding	NCOA7	6851	0.388232	0.0518981	7.48066	7.39521e-14	1.92718e-12	21.0224	18.8749	19.7362	24.2174	25.5271	22.8483
ENSG00000146112.11	chr6	30676389	30687895	protein_coding	PPP1R18	7978.72	-0.396984	0.0530768	-7.47942	7.46513e-14	1.94418e-12	28.846	26.7138	28.4344	18.9135	19.2972	21.1267
ENSG00000008118.9	chr1	209583717	209613938	protein_coding	CAMK1G	399.909	-1.19238	0.15948	-7.47667	7.62318e-14	1.98409e-12	3.60569	3.21911	3.53966	1.07862	1.88015	1.31202
ENSG00000130234.10	chrX	15561033	15602148	protein_coding	ACE2	385.057	0.950207	0.127119	7.47492	7.72485e-14	2.00929e-12	0.699098	0.586457	0.783373	1.30978	1.18337	1.22489
ENSG00000100592.15	chr14	59188646	59371405	protein_coding	DAAM1	4173.56	-0.496635	0.06646	-7.47269	7.85742e-14	2.04248e-12	13.6818	14.7642	14.0343	9.61545	8.77697	9.66699
ENSG00000099625.12	chr19	1228287	1238027	protein_coding	CBARP	222.869	-1.40591	0.188152	-7.47224	7.88434e-14	2.04819e-12	2.94443	2.92791	2.77565	0.759797	1.31549	1.02208
ENSG00000166971.16	chr16	53491040	53504411	protein_coding	AKTIP	1122.07	0.603245	0.0807414	7.47132	7.93937e-14	2.0612e-12	5.95232	4.71075	5.22993	7.32447	7.59173	7.4942
ENSG00000151491.12	chr12	15620158	15882329	protein_coding	EPS8	3448.19	-0.404349	0.0541438	-7.46805	8.13927e-14	2.11177e-12	12.539	11.5066	12.348	8.87869	8.12929	8.56396
ENSG00000145088.8	chr3	121835183	121886526	protein_coding	EAF2	272.868	1.07763	0.144343	7.46579	8.27997e-14	2.14693e-12	2.11948	2.08052	1.88686	4.17174	4.06911	3.69534
ENSG00000154227.13	chr15	100400395	100544995	protein_coding	CERS3	941.112	0.798392	0.106956	7.46465	8.35193e-14	2.16423e-12	2.7342	3.15837	2.43351	4.84991	4.35158	4.24261
ENSG00000160216.18	chr21	43865186	43986536	protein_coding	AGPAT3	6107	0.446104	0.0597926	7.46087	8.59531e-14	2.22591e-12	12.2296	12.2238	13.7138	16.1555	16.8101	15.4464
ENSG00000120053.10	chr10	99396870	99430624	protein_coding	GOT1	2604.94	-0.461016	0.0618035	-7.45939	8.69236e-14	2.24963e-12	17.3474	16.9381	17.2669	11.3177	12.235	11.3202
NONHSAG046851.2	chr7	5513854	5525543	NA	NA	328.17	1.04338	0.139891	7.45852	8.75006e-14	2.26315e-12	1.37499	0.953288	1.0828	2.08471	2.27983	2.16414
ENSG00000126524.9	chr7	66987677	66995601	protein_coding	SBDS	7937.43	-0.332981	0.0446455	-7.45834	8.76225e-14	2.26489e-12	54.7676	51.9491	54.2649	39.7294	39.0143	40.1654
ENSG00000187720.14	chr15	71096952	71783383	protein_coding	THSD4	3231.34	-0.415715	0.0557724	-7.45377	9.07101e-14	2.34323e-12	4.75887	4.66685	4.61023	3.30247	3.24771	3.24122
ENSG00000141646.13	chr18	51028394	51085045	protein_coding	SMAD4	8335.65	-0.441765	0.0592943	-7.45038	9.30728e-14	2.40277e-12	28.5352	26.3336	27.5709	18.7684	17.1766	20.5225
ENSG00000135709.12	chr16	85027751	85094230	protein_coding	KIAA0513	2362.93	0.532307	0.0714869	7.44621	9.60595e-14	2.47832e-12	3.12727	2.89535	2.92379	4.13694	3.59736	4.30713
ENSG00000125434.10	chr17	8287763	8295343	protein_coding	SLC25A35	219.036	1.40473	0.188665	7.44561	9.64938e-14	2.48798e-12	1.09444	0.715455	0.79247	2.66825	1.85807	1.85689
ENSG00000100344.10	chr22	43923739	43964488	protein_coding	PNPLA3	452.478	0.902896	0.121268	7.44545	9.66127e-14	2.48949e-12	2.10617	2.00468	2.14418	3.83812	3.92912	3.13379
ENSG00000081014.10	chr15	50908672	51005900	protein_coding	AP4E1	4086.68	-0.439435	0.0590606	-7.44041	1.00372e-13	2.58475e-12	6.49857	6.50546	6.38061	4.27278	4.64694	4.39333
ENSG00000136827.11	chr9	129812944	129824134	protein_coding	TOR1A	3279.03	-0.405109	0.0544682	-7.43753	1.02584e-13	2.64007e-12	18.7614	17.4881	17.6987	12.8923	12.8168	12.1907
ENSG00000136231.13	chr7	23310209	23470467	protein_coding	IGF2BP3	3701.96	-0.417395	0.0561732	-7.43051	1.08181e-13	2.78239e-12	13.0552	12.7972	13.7807	9.17232	9.4411	9.0125
ENSG00000115267.5	chr2	162267079	162318703	protein_coding	IFIH1	10225.6	-0.35898	0.0483611	-7.42289	1.14589e-13	2.94535e-12	31.8181	30.7597	30.8322	21.8298	22.9489	23.0113
ENSG00000169902.13	chr7	66205199	66420543	protein_coding	TPST1	797.432	-0.877375	0.118232	-7.42081	1.16405e-13	2.99019e-12	5.88849	6.70765	5.01012	2.77014	2.98203	3.17747
ENSG00000134463.14	chr10	11742366	11764070	protein_coding	ECHDC3	286.079	1.05997	0.142847	7.42034	1.16824e-13	2.99909e-12	1.6381	1.81582	1.67529	3.42796	3.07888	3.41846
ENSG00000065361.14	chr12	56079857	56103505	protein_coding	ERBB3	1238.95	1.83056	0.246788	7.41754	1.19318e-13	3.06121e-12	2.19703	1.38121	2.69916	7.27459	6.91175	6.42244
ENSG00000025039.14	chr6	89364636	89412270	protein_coding	RRAGD	894.603	-0.746017	0.100596	-7.41597	1.20735e-13	3.09566e-12	2.46059	2.93828	2.67826	1.5113	1.52136	1.45689
ENSG00000095139.13	chr11	118572390	118603033	protein_coding	ARCN1	14044.4	-0.310874	0.0419363	-7.413	1.23477e-13	3.16399e-12	44.1821	41.4718	43.786	32.1135	31.9599	33.0054
NONHSAG113175.1	chr6	27230401	27230660	NA	NA	233.105	1.34831	0.182128	7.40313	1.33014e-13	3.40625e-12	12.0198	16.1754	11.7578	26.9431	34.9821	32.8818
ENSG00000084070.11	chr1	40344850	40423326	protein_coding	SMAP2	2442.9	0.444889	0.0601092	7.40134	1.34813e-13	3.45019e-12	7.70569	7.33396	7.94163	9.48727	9.66973	9.95022
ENSG00000164626.8	chr6	39188973	39229450	protein_coding	KCNK5	55.8308	-2.68672	0.363042	-7.40058	1.35595e-13	3.46808e-12	0.206591	0.288452	0.219451	0.0452663	0.0245952	0.0325816
ENSG00000162390.17	chr1	54542257	54639192	protein_coding	ACOT11	466.164	0.841245	0.11373	7.39684	1.39458e-13	3.56467e-12	1.16164	1.13349	1.35058	2.03044	2.02001	2.03242
ENSG00000168495.12	chr8	22245104	22254600	protein_coding	POLR3D	3732	-0.470071	0.0635642	-7.39521	1.41184e-13	3.60657e-12	15.8868	15.329	14.3659	9.83808	10.8417	9.95477
ENSG00000178035.11	chr3	49024325	49029408	protein_coding	IMPDH2	13456.3	0.322811	0.0436612	7.39354	1.42967e-13	3.64986e-12	81.7941	79.6481	80.8671	93.9495	93.7847	94.3694
ENSG00000204590.12	chr6	30541377	30557174	protein_coding	GNL1	3992.4	-0.41722	0.0564941	-7.3852	1.52223e-13	3.88376e-12	19.1016	17.4754	19.7038	12.4959	13.3958	13.3211
ENSG00000273055.1	chr7	107942116	107942740	antisense	CTB-13F3.1	243.723	-1.17892	0.159675	-7.38326	1.54461e-13	3.93842e-12	8.65959	6.22501	6.69045	2.97382	2.79791	3.05806
ENSG00000052344.15	chr16	31131433	31135762	protein_coding	PRSS8	6250.5	0.368267	0.0498902	7.38156	1.56451e-13	3.98671e-12	33.2802	32.6034	35.0758	41.1039	40.0839	40.1162
ENSG00000142197.12	chr21	36156782	36294274	protein_coding	DOPEY2	1044.97	0.861197	0.116773	7.37497	1.64388e-13	4.1852e-12	1.16887	1.1246	1.61563	2.06748	2.07065	2.45754
ENSG00000149476.15	chr11	61333210	61353295	protein_coding	TKFC	2225.37	0.479767	0.0650539	7.37492	1.64443e-13	4.1852e-12	15.2067	14.1073	15.4332	20.6157	18.0603	19.3654
ENSG00000172239.13	chr5	43526267	43557758	protein_coding	PAIP1	5657.03	-0.391357	0.0530753	-7.3736	1.66075e-13	4.22415e-12	33.8633	32.3806	33.9256	22.5361	24.1527	24.385
ENSG00000176678.5	chr16	86576368	86582160	protein_coding	FOXL1	262.487	-1.33656	0.181293	-7.37237	1.67624e-13	4.26092e-12	1.39632	2.01405	1.56446	0.524008	0.662605	0.651865
ENSG00000176890.15	chr18	657604	673578	protein_coding	TYMS	1960.74	-0.481144	0.0653002	-7.36819	1.72957e-13	4.39379e-12	18.6964	17.229	18.0845	11.6428	11.6443	12.6931
ENSG00000196177.12	chr10	123008979	123058311	protein_coding	ACADSB	998.666	0.622182	0.0844475	7.36768	1.73617e-13	4.40784e-12	1.98728	1.71239	1.94447	2.79343	2.46922	2.8099
ENSG00000163545.8	chr1	205302059	205321791	protein_coding	NUAK2	465.078	0.845011	0.11472	7.36586	1.76007e-13	4.46579e-12	0.886657	0.916507	0.929151	1.65044	1.42514	1.48589
ENSG00000145819.15	chr5	142770384	143229011	protein_coding	ARHGAP26	1993	-0.539611	0.073262	-7.3655	1.76491e-13	4.47531e-12	7.78097	6.38163	7.1829	4.7423	4.78789	4.11695
ENSG00000254726.2	chr1	156072013	156081998	protein_coding	MEX3A	626.724	-0.839979	0.114196	-7.35558	1.90093e-13	4.81728e-12	1.16798	1.37045	1.44763	0.665818	0.718617	0.692207
ENSG00000135052.16	chr9	86026146	86100173	protein_coding	GOLM1	3817.41	-0.405983	0.0551969	-7.35518	1.90673e-13	4.82607e-12	14.939	13.7743	14.0127	10.0173	9.53521	10.4421
ENSG00000158125.9	chr2	31334321	31414715	protein_coding	XDH	387.695	-0.970776	0.131985	-7.3552	1.90645e-13	4.82607e-12	1.78024	1.68281	1.72642	0.968513	0.698717	0.806234
ENSG00000156463.17	chr5	145936579	146081791	protein_coding	SH3RF2	1285.64	-0.659764	0.0897314	-7.35265	1.94317e-13	4.91529e-12	5.40591	4.39992	4.56394	3.00873	2.98581	2.45698
ENSG00000130768.14	chr1	27934993	27959157	protein_coding	SMPDL3B	150.529	1.47382	0.20062	7.3463	2.03763e-13	5.15108e-12	0.531972	0.468037	0.40996	1.05843	1.27379	1.30496
ENSG00000068305.17	chr15	99565417	99716466	protein_coding	MEF2A	5062.54	-0.378724	0.0515606	-7.34521	2.05429e-13	5.19003e-12	15.1219	13.4564	14.7239	10.9415	9.91381	10.1097
ENSG00000109220.10	chr4	54009789	54064690	protein_coding	CHIC2	796.348	-0.731514	0.0995977	-7.34468	2.06247e-13	5.20751e-12	10.2596	11.2209	10.3624	5.58515	6.3847	5.90118
ENSG00000188554.13	chr17	43170481	43211689	protein_coding	NBR1	15390.3	-0.311669	0.0424395	-7.34384	2.07546e-13	5.23712e-12	39.8933	37.9621	38.7928	28.7696	29.4855	29.2051
ENSG00000116991.10	chr1	232397965	232561558	protein_coding	SIPA1L2	1927.31	0.525951	0.0716536	7.34019	2.13295e-13	5.3789e-12	2.90282	2.96483	2.70198	3.85686	3.9433	3.67864
ENSG00000151364.16	chr11	78015715	78046191	protein_coding	KCTD14	272.881	-1.04759	0.142755	-7.33834	2.16254e-13	5.45022e-12	2.00198	2.04267	2.20957	0.975619	0.911753	0.927804
NONHSAG106566.1	chr11	73234055	73236561	NA	NA	44.3791	3.05789	0.416714	7.33811	2.16629e-13	5.45634e-12	0.0269428	0.0471275	0.0475002	0.313333	0.343658	0.255713
ENSG00000101150.17	chr20	63865228	63891545	protein_coding	TPD52L2	12591.6	-0.346608	0.0472369	-7.33765	2.17377e-13	5.47185e-12	57.192	56.1194	59.2706	41.2512	42.9807	42.1123
ENSG00000198728.10	chr10	102107560	102120453	protein_coding	LDB1	7371.95	0.360875	0.0491848	7.33714	2.18211e-13	5.48951e-12	34.1119	32.9902	33.288	38.969	41.1399	39.8873
ENSG00000141503.15	chr17	4833388	4898061	protein_coding	MINK1	14379.4	0.29212	0.0398239	7.33528	2.21252e-13	5.56261e-12	36.7212	33.9899	35.3306	40.5523	40.2881	39.9449
ENSG00000140450.8	chr15	97960698	97973838	protein_coding	ARRDC4	792.976	0.655891	0.089475	7.33044	2.29404e-13	5.76407e-12	1.36297	1.33523	1.27199	1.8851	1.96583	1.96754
ENSG00000143321.18	chr1	156742107	156766925	protein_coding	HDGF	14554.1	-0.389818	0.0532087	-7.32621	2.36755e-13	5.94517e-12	76.2647	75.6483	74.0163	51.0363	53.2719	56.241
ENSG00000134109.10	chr3	5187646	5219957	protein_coding	EDEM1	9457.57	-0.333274	0.045504	-7.32405	2.40603e-13	6.03812e-12	23.2552	20.4342	21.5491	15.6864	16.3138	16.1358
ENSG00000047932.13	chr6	117560269	117602542	protein_coding	GOPC	8912.97	-0.346077	0.0472538	-7.32379	2.41066e-13	6.04608e-12	19.4883	18.4956	18.7356	13.515	13.731	14.2755
NONHSAG022759.2	chr17	75565093	75567464	NA	NA	271.348	1.07216	0.146464	7.32028	2.47456e-13	6.20259e-12	0.745186	0.671719	0.647387	1.41375	1.20222	1.41327
ENSG00000134324.11	chr2	11677595	11827409	protein_coding	LPIN1	5993.64	-0.407024	0.055636	-7.31584	2.55785e-13	6.40746e-12	19.1314	18.8532	20.2606	13.8592	12.8592	14.1711
ENSG00000151726.13	chr4	184755595	184826818	protein_coding	ACSL1	6551.24	0.331037	0.0452668	7.31301	2.61232e-13	6.53997e-12	15.3088	13.6137	14.4646	16.8984	17.1205	16.7267
ENSG00000076770.14	chrX	132369317	132489968	protein_coding	MBNL3	3160.72	0.482379	0.0659651	7.31265	2.61927e-13	6.55339e-12	4.09925	4.35814	4.09101	5.3001	5.40214	5.62237
ENSG00000184368.15	chrX	20006713	20116917	protein_coding	MAP7D2	109.436	1.70808	0.233697	7.30895	2.69247e-13	6.73248e-12	0.195525	0.153956	0.126869	0.446617	0.477387	0.519524
ENSG00000203875.10	chr6	85660950	85678736	processed_transcript	SNHG5	6308.22	-0.35965	0.0492303	-7.30547	2.76301e-13	6.90468e-12	219.337	209.811	212.159	155.066	150.203	159.762
NONHSAG089067.1	chr4	49295687	49296869	NA	NA	543.165	0.756316	0.103542	7.30445	2.78394e-13	6.9528e-12	3.66208	3.29609	3.16601	5.30014	5.2745	5.32372
ENSG00000151348.13	chr11	44095549	44245429	protein_coding	EXT2	6862.05	-0.335919	0.0460002	-7.30255	2.82369e-13	7.04608e-12	22.9841	21.2376	23.0348	16.3164	16.4456	16.8039
ENSG00000250305.8	chr8	12945642	13031503	protein_coding	KIAA1456	1909.2	-0.524875	0.0718761	-7.3025	2.8247e-13	7.04608e-12	4.74602	4.54499	5.11528	3.03325	3.33505	2.95267
NONHSAG006477.2	chr10	88991421	88992975	NA	NA	368.191	-0.938783	0.128573	-7.30156	2.8446e-13	7.09145e-12	3.37655	2.67683	3.03685	1.58571	1.50976	1.31269
ENSG00000064607.16	chr19	18990888	19034023	protein_coding	SUGP2	7632.12	-0.327341	0.044836	-7.30087	2.85918e-13	7.12351e-12	19.1964	17.0138	17.816	13.5873	13.0658	13.3772
NONHSAG041773.3	chr5	141847578	141854002	NA	NA	97.5037	2.03176	0.278352	7.29925	2.89376e-13	7.20532e-12	0.108805	0.0659099	0.151871	0.340989	0.441878	0.461603
ENSG00000225830.11	chr10	49455368	49539538	protein_coding	ERCC6	5362.22	-0.385173	0.0527916	-7.2961	2.96223e-13	7.37138e-12	12.6431	10.9539	12.1218	8.19878	8.35328	8.86808
ENSG00000163406.10	chr3	121894089	121944102	protein_coding	SLC15A2	398.422	1.14725	0.157256	7.29541	2.97755e-13	7.40505e-12	1.06898	0.709336	0.788113	1.52521	1.58313	2.15971
ENSG00000148143.12	chr9	106863097	107013634	protein_coding	ZNF462	10147.2	0.383939	0.0526292	7.29516	2.9831e-13	7.4144e-12	13.4857	12.78	12.2637	16.3721	14.7772	15.643
ENSG00000116183.10	chr1	176463171	176845605	protein_coding	PAPPA2	1604.07	-0.66568	0.0912539	-7.29482	2.99064e-13	7.42867e-12	4.08742	4.18544	3.94941	2.05156	2.58404	2.55662
ENSG00000120370.12	chr1	170532129	170553446	protein_coding	GORAB	840.09	-0.71404	0.0978879	-7.29446	2.9985e-13	7.44372e-12	5	5.55214	5.59439	3.29242	3.00606	2.87017
ENSG00000166169.16	chr10	101578882	101588270	protein_coding	POLL	1895.83	0.468065	0.0641688	7.29428	3.00258e-13	7.4494e-12	8.44266	8.22444	8.86219	11.0205	10.9	10.9315
ENSG00000205476.8	chr14	99500180	99604026	protein_coding	CCDC85C	4197.71	0.415604	0.0569887	7.29275	3.03683e-13	7.52986e-12	8.9786	8.29121	9.28653	10.7392	11.6054	10.609
ENSG00000162105.17	chr11	70467856	71252577	protein_coding	SHANK2	417.838	1.06237	0.145723	7.29032	3.09214e-13	7.6624e-12	0.678865	0.656495	0.81618	1.72009	1.22684	1.24333
ENSG00000160712.12	chr1	154405193	154469450	protein_coding	IL6R	9065.31	0.3405	0.0467304	7.28648	3.1816e-13	7.87937e-12	16.4325	15.2722	15.6832	18.1989	19.294	18.322
ENSG00000121749.15	chr12	71839707	71927248	protein_coding	TBC1D15	3306.25	-0.456153	0.0626287	-7.28344	3.25407e-13	8.05403e-12	18.6223	15.1217	17.301	11.7546	11.9853	10.8186
ENSG00000107771.15	chr10	84328586	84518521	protein_coding	CCSER2	6077.09	-0.337715	0.0463682	-7.28333	3.25672e-13	8.05577e-12	14.7459	13.7032	14.3611	10.831	10.477	10.2083
ENSG00000070808.15	chr5	150219491	150290291	protein_coding	CAMK2A	110.375	2.04752	0.281147	7.28275	3.27071e-13	8.08554e-12	0.104454	0.167648	0.0745298	0.544796	0.400479	0.356165
ENSG00000112242.14	chr6	20401906	20493715	protein_coding	E2F3	1884.17	-0.503118	0.069104	-7.28059	3.32358e-13	8.20643e-12	4.37733	4.04682	4.14275	2.62164	2.67337	2.95285
ENSG00000223745.7	chr1	93262186	93346025	processed_transcript	CCDC18-AS1	2065.54	0.474821	0.065217	7.28062	3.32286e-13	8.20643e-12	15.6305	14.1889	15.1431	20.4113	19.6996	18.0337
ENSG00000100003.17	chr22	30396857	30425317	protein_coding	SEC14L2	5283.25	0.416525	0.0572127	7.28029	3.33113e-13	8.22017e-12	25.4078	25.9605	25.0897	33.1206	30.2295	31.6862
ENSG00000263956.6	chr1	148102046	148152322	protein_coding	NBPF11	992.092	-0.584005	0.0802558	-7.2768	3.41832e-13	8.4303e-12	2.12448	1.89606	2.00759	1.20535	1.30146	1.237
ENSG00000160888.6	chr19	13150415	13154908	protein_coding	IER2	8809.28	-0.426261	0.0585883	-7.27554	3.45045e-13	8.50448e-12	56.9898	58.093	57.3091	37.2198	41.3529	40.9209
ENSG00000105810.9	chr7	92604921	92836594	protein_coding	CDK6	19732.3	-0.306257	0.0421181	-7.27138	3.55841e-13	8.76534e-12	22.5678	20.5498	21.4848	15.8373	16.0984	16.6512
ENSG00000059769.19	chr9	111631352	111654351	protein_coding	DNAJC25	806.739	-0.644157	0.0885997	-7.27041	3.58386e-13	8.82278e-12	4.2423	4.12041	4.21256	2.38253	2.50307	2.60586
ENSG00000177565.16	chr3	177019340	177228000	protein_coding	TBL1XR1	15077.7	-0.331498	0.0456043	-7.269	3.62155e-13	8.91026e-12	75.3254	68.0686	68.3874	53.0164	53.2895	50.2337
ENSG00000013016.15	chr2	31234337	31269447	protein_coding	EHD3	403.249	-0.848267	0.116763	-7.26484	3.73476e-13	9.18335e-12	1.02021	0.933788	1.00727	0.542693	0.485008	0.501245
ENSG00000117525.13	chr1	94529225	94541800	protein_coding	F3	10386.3	-0.341021	0.0469439	-7.26443	3.74602e-13	9.20555e-12	77.8105	74.5792	77.9596	59.1592	54.0693	56.0231
ENSG00000189308.10	chr4	82909973	83012926	protein_coding	LIN54	1600.44	-0.499613	0.0687774	-7.2642	3.7526e-13	9.21625e-12	4.40784	4.01424	4.25755	2.86066	2.599	2.87657
ENSG00000179913.10	chr19	17794828	17813082	protein_coding	B3GNT3	224.408	1.14632	0.157865	7.26142	3.83059e-13	9.40222e-12	0.744818	0.600961	0.607254	1.30062	1.31298	1.40492
ENSG00000163507.13	chr3	108549869	108589644	protein_coding	KIAA1524	742.8	-0.722205	0.0994622	-7.2611	3.83955e-13	9.41862e-12	3.54981	3.11623	2.95142	1.83618	1.93219	1.65178
ENSG00000132661.3	chr20	23350736	23354777	protein_coding	NXT1	1126.39	-0.577726	0.0796572	-7.25265	4.08684e-13	1.00193e-11	14.071	14.5147	14.4025	8.95184	8.73526	9.12807
ENSG00000126947.12	chrX	101550531	101554700	protein_coding	ARMCX1	1411.44	-0.535518	0.0738577	-7.25068	4.14699e-13	1.01607e-11	7.13245	7.35386	7.1655	4.64041	4.65824	4.61073
ENSG00000172824.14	chr16	66988589	67009758	protein_coding	CES4A	221.62	1.25635	0.173351	7.2474	4.2484e-13	1.0403e-11	0.517432	0.64961	0.746784	1.46603	1.32689	1.44648
ENSG00000168785.7	chr4	98470367	98658629	protein_coding	TSPAN5	1247.54	-0.540536	0.0746245	-7.24341	4.37542e-13	1.07077e-11	4.64491	4.45589	4.42972	2.78909	2.92469	2.94202
ENSG00000111846.15	chr6	10492223	10629368	protein_coding	GCNT2	673.692	0.798246	0.110207	7.24317	4.38305e-13	1.07201e-11	1.35636	1.38536	1.60716	2.15124	2.61336	2.2797
ENSG00000262001.1	chr18	3603000	3608336	antisense	DLGAP1-AS2	336.851	-0.963342	0.133009	-7.24268	4.39891e-13	1.07525e-11	2.38895	2.37977	2.56998	1.18111	1.27926	1.04744
ENSG00000122965.10	chr12	113816738	113966371	protein_coding	RBM19	3443.21	-0.423453	0.058519	-7.23616	4.6157e-13	1.12758e-11	10.8313	10.0512	10.9235	6.95355	7.66233	7.45384
ENSG00000183580.9	chr5	15500196	15939795	protein_coding	FBXL7	161.906	-1.44944	0.200339	-7.23497	4.65644e-13	1.13686e-11	0.514619	0.583249	0.478009	0.152732	0.211161	0.175197
ENSG00000060656.19	chr1	29236516	29326813	protein_coding	PTPRU	7483.44	-0.351717	0.0486171	-7.23444	4.67455e-13	1.14061e-11	19.1299	18.3983	20.1694	14.2002	14.1157	13.7617
ENSG00000006042.11	chr17	32927910	32945106	protein_coding	TMEM98	858.352	-0.679729	0.0939679	-7.23364	4.70231e-13	1.1467e-11	6.99324	6.83134	7.44766	4.38932	4.32778	3.64988
ENSG00000144381.16	chr2	197486581	197516737	protein_coding	HSPD1	33097	-0.285848	0.0395273	-7.23166	4.77126e-13	1.16283e-11	163.356	151.715	158.681	118.78	119.818	122.882
ENSG00000168268.10	chr3	52524385	52535054	protein_coding	NT5DC2	841.474	-0.704209	0.097401	-7.23	4.82986e-13	1.17642e-11	8.16522	8.67845	9.56008	4.75259	5.06298	5.27614
ENSG00000115339.13	chr2	165747591	165794682	protein_coding	GALNT3	3898.22	0.409568	0.0566904	7.22465	5.02411e-13	1.22302e-11	11.3349	11.2573	10.7145	13.8261	13.4869	13.8619
ENSG00000185885.15	chr11	313506	315272	protein_coding	IFITM1	9970.37	-0.370414	0.0512792	-7.22348	5.0674e-13	1.23283e-11	172.143	173.11	173.009	121.177	123.581	128.549
ENSG00000184897.5	chr3	129314771	129316277	protein_coding	H1FX	5371.58	-0.412227	0.0570751	-7.22255	5.10224e-13	1.24058e-11	63.763	63.4005	64.8799	42.3283	46.3091	45.7389
ENSG00000140332.15	chr15	70047790	70098176	protein_coding	TLE3	4067.48	0.386615	0.0535332	7.22196	5.12425e-13	1.24478e-11	9.76903	9.31422	9.04667	11.6384	11.3107	11.2643
ENSG00000172986.12	chr3	72888073	72998138	protein_coding	GXYLT2	712.315	0.797699	0.110455	7.22193	5.12553e-13	1.24478e-11	1.74019	1.45759	1.69182	2.34958	2.50921	3.04714
NONHSAG113784.1	chr7	55453354	55461553	NA	NA	2139.87	-0.472606	0.0654447	-7.22145	5.1436e-13	1.24843e-11	2.64157	2.36926	2.49948	1.58052	1.68771	1.76546
ENSG00000154978.12	chr7	55436056	55572988	protein_coding	VOPP1	5114.49	-0.368092	0.0509749	-7.22104	5.15928e-13	1.2515e-11	19.5888	18.8353	19.7526	13.7413	14.4333	13.7811
NONHSAG107949.1	chr15	96346172	96349840	NA	NA	235.735	1.17692	0.163008	7.22002	5.19817e-13	1.2602e-11	0.309762	0.306657	0.384699	0.646668	0.778518	0.687184
ENSG00000105875.13	chr7	135183839	135211534	protein_coding	WDR91	5824.05	0.399829	0.055387	7.21883	5.24361e-13	1.27047e-11	22.1469	19.0898	22.5613	27.6258	25.4037	25.2052
ENSG00000144677.14	chr3	37861960	37984469	protein_coding	CTDSPL	11651.9	0.30583	0.0423768	7.21693	5.31754e-13	1.28763e-11	25.2892	22.3407	24.8641	28.3126	27.3247	27.6681
ENSG00000270580.5	chr16	15104723	15131601	processed_transcript	RP11-1186N24.5	275.441	-1.03603	0.14356	-7.21666	5.3281e-13	1.28943e-11	2.05227	1.75803	1.69005	0.818332	0.794257	0.880257
ENSG00000130193.7	chr8	142727203	142736927	protein_coding	THEM6	888.143	0.652955	0.0904848	7.21618	5.34686e-13	1.29322e-11	3.54488	3.82475	3.81672	5.76571	5.2145	5.39246
ENSG00000196526.10	chr4	7758714	7939926	protein_coding	AFAP1	3164.18	-0.490709	0.0680313	-7.21298	5.47406e-13	1.32321e-11	6.45731	5.33589	6.50771	4.30877	4.07047	3.72096
ENSG00000139514.12	chr13	29509410	29595688	protein_coding	SLC7A1	22322.2	-0.300299	0.0416424	-7.21138	5.53886e-13	1.33809e-11	32.775	30.9362	31.7674	23.5654	24.2342	24.3441
ENSG00000187244.10	chr19	44809059	44821420	protein_coding	BCAM	1098.12	0.612662	0.0849981	7.20795	5.68012e-13	1.37141e-11	4.41472	4.35908	4.82841	7.02412	6.27729	6.06283
NONHSAG008009.2	chr11	33703021	33704245	NA	NA	2313.69	-0.47915	0.0665149	-7.20366	5.86182e-13	1.41446e-11	23.9009	21.0259	22.9047	15.8649	15.6527	13.7307
ENSG00000187742.14	chr9	89318506	89359662	protein_coding	SECISBP2	3334.32	-0.393572	0.0546364	-7.20347	5.87013e-13	1.41564e-11	13.9693	11.8333	13.1589	9.41344	9.0622	9.08573
ENSG00000164300.15	chr5	80111651	80256079	protein_coding	SERINC5	6480.11	0.385027	0.0534581	7.2024	5.91625e-13	1.42593e-11	8.31897	8.02752	8.4134	9.61384	10.5532	9.92633
ENSG00000185624.14	chr17	81843159	81860694	protein_coding	P4HB	25294.2	-0.280606	0.0389606	-7.2023	5.92047e-13	1.42612e-11	121.714	113.482	119.638	89.9661	91.5859	90.2024
ENSG00000104140.6	chr15	40872214	40874289	protein_coding	RHOV	50.0221	2.6324	0.365502	7.20214	5.92758e-13	1.427e-11	0.0777399	0.0950929	0.0942606	0.481283	0.475855	0.582878
NONHSAG017270.2	chr15	68821036	68830798	NA	NA	187.796	1.28446	0.17836	7.2015	5.95552e-13	1.43289e-11	0.146655	0.132086	0.180561	0.377702	0.344577	0.318548
ENSG00000204054.13	chr9	129483451	129513686	processed_transcript	LINC00963	1312.11	-0.523332	0.0726749	-7.201	5.97726e-13	1.43729e-11	9.26885	8.79406	9.49166	6.24031	5.7324	5.86655
ENSG00000162695.11	chr1	100896076	100981753	protein_coding	SLC30A7	5181.23	-0.378784	0.0526166	-7.19894	6.06844e-13	1.45836e-11	11.211	10.1857	10.7202	7.27873	7.84646	7.85002
ENSG00000108389.9	chr17	58489529	58517905	protein_coding	MTMR4	6037.05	-0.381124	0.0529433	-7.19873	6.07745e-13	1.45968e-11	15.1965	14.3754	14.8304	11.366	10.1581	10.2053
ENSG00000176624.10	chr18	51174550	51218304	protein_coding	MEX3C	5325.77	-0.364717	0.0506707	-7.19779	6.11944e-13	1.46891e-11	16.6042	15.4429	16.9514	11.4678	12.0745	11.8607
ENSG00000137776.16	chr15	58879045	58933653	protein_coding	SLTM	7376.53	-0.376598	0.0523248	-7.19732	6.14082e-13	1.47319e-11	38.7946	36.2901	38.3237	26.1278	26.3358	28.7943
ENSG00000123240.16	chr10	13099449	13138308	protein_coding	OPTN	6749.61	-0.445513	0.0619085	-7.19632	6.18609e-13	1.48319e-11	31.9428	32.2018	31.8201	20.3195	21.8424	23.4634
ENSG00000184005.10	chr1	76074719	76634601	protein_coding	ST6GALNAC3	82.2763	-2.32217	0.322762	-7.19467	6.26135e-13	1.50037e-11	0.410859	0.365716	0.329992	0.0380477	0.112605	0.0774962
ENSG00000113430.9	chr5	1877413	1887236	protein_coding	IRX4	1123.48	0.614863	0.0854866	7.19251	6.36129e-13	1.52343e-11	6.69969	6.05876	7.65527	9.72596	9.44328	9.90437
ENSG00000169554.17	chr2	144384081	144524583	protein_coding	ZEB2	819.209	-2.36993	0.329526	-7.19195	6.38734e-13	1.52879e-11	5.25733	6.38779	6.15956	1.01085	0.715043	1.5031
ENSG00000156110.13	chr10	74151185	74709303	protein_coding	ADK	4665.56	0.355405	0.0494264	7.19059	6.45121e-13	1.54318e-11	25.8854	23.8004	24.7809	28.9824	30.0957	29.5427
ENSG00000160208.12	chr21	43659548	43696079	protein_coding	RRP1B	5619.32	-0.347775	0.0483747	-7.18918	6.51807e-13	1.55827e-11	11.0355	10.4892	10.7375	7.78591	8.03642	7.76889
ENSG00000117407.16	chr1	43933320	43937241	protein_coding	ARTN	440.214	0.830492	0.115539	7.18801	6.5743e-13	1.57081e-11	6.36589	5.34673	5.62184	10.0143	8.82842	9.79674
ENSG00000265808.3	chr1	120150898	120176515	protein_coding	SEC22B	6932.42	-0.349453	0.048621	-7.18729	6.60908e-13	1.57821e-11	11.2064	10.2281	10.3802	7.52818	7.76348	7.93171
ENSG00000124496.12	chr6	42224931	42452051	protein_coding	TRERF1	4707.5	0.369289	0.051383	7.187	6.62312e-13	1.57974e-11	5.68176	5.30435	5.47237	6.38688	6.77705	6.61384
ENSG00000179820.15	chr19	53866223	53876437	protein_coding	MYADM	2889.52	-0.418733	0.0582624	-7.18702	6.62193e-13	1.57974e-11	13.2908	12.6485	13.7855	8.95513	9.30445	9.39597
ENSG00000142949.16	chr1	43525187	43623666	protein_coding	PTPRF	26103.8	0.321994	0.0448155	7.18488	6.72652e-13	1.60348e-11	32.1959	30.6812	33.2015	36.4791	38.5108	36.7613
ENSG00000123684.12	chr1	211743457	211830772	protein_coding	LPGAT1	6589.94	-0.397004	0.0552564	-7.18477	6.73214e-13	1.60389e-11	9.12518	8.5539	8.42103	5.80975	6.40884	6.22517
NONHSAG112063.1	chr4	49322781	49330134	NA	NA	613.5	0.709475	0.098764	7.18354	6.79311e-13	1.61749e-11	17.8568	15.93	18.5244	28.0802	25.7457	25.6974
ENSG00000068137.14	chr17	42667914	42676994	protein_coding	PLEKHH3	1460.83	0.524513	0.0730247	7.18268	6.83573e-13	1.6267e-11	7.77864	6.86544	8.13205	9.89068	10.4548	10.1469
ENSG00000186660.14	chr11	58579111	58621042	protein_coding	ZFP91	10710.9	-0.327965	0.0456625	-7.18238	6.85075e-13	1.62934e-11	19.8107	19.3938	19.8164	14.539	14.4219	14.8078
ENSG00000108106.13	chr19	55399745	55407777	protein_coding	UBE2S	1346.7	-0.717799	0.0999585	-7.18097	6.92202e-13	1.64534e-11	13.0613	15.7354	13.3404	7.67402	7.49419	8.73919
NONHSAG106595.1	chr11	90187683	90199389	NA	NA	845.692	-0.620693	0.0864423	-7.18043	6.94923e-13	1.65086e-11	0.753245	0.732242	0.725278	0.470786	0.43394	0.43213
ENSG00000198860.11	chr1	184051677	184074212	protein_coding	TSEN15	1763.92	-0.476607	0.066383	-7.17965	6.98901e-13	1.65936e-11	12.3559	11.3541	12.2017	7.86095	7.72857	8.41734
ENSG00000127483.17	chr1	20742661	20787323	protein_coding	HP1BP3	16574.2	-0.304292	0.0423983	-7.17697	7.12713e-13	1.68924e-11	82.7421	77.2851	77.9574	61.2805	58.1498	59.8903
ENSG00000163902.11	chr3	128619970	128681075	protein_coding	RPN1	14347.3	-0.32766	0.0456541	-7.177	7.12558e-13	1.68924e-11	65.5548	64.2055	66.2221	47.5283	49.3707	48.4775
NONHSAG107589.1	chr14	104957397	104960717	NA	NA	475.589	0.776109	0.108138	7.17704	7.12363e-13	1.68924e-11	0.994951	0.85147	0.893112	1.44869	1.44546	1.46653
ENSG00000118762.7	chr4	88007668	88077777	protein_coding	PKD2	2956.86	-0.430796	0.0600264	-7.17678	7.13737e-13	1.6907e-11	7.3912	7.19558	7.57593	5.41315	5.04349	4.84759
ENSG00000178764.7	chr8	122781394	122974512	protein_coding	ZHX2	1671.99	-0.503917	0.0702348	-7.17474	7.24458e-13	1.71512e-11	3.86506	3.65285	3.89636	2.34526	2.56114	2.58739
ENSG00000231721.6	chr7	130941760	131110176	antisense	LINC-PINT	630.883	-0.706649	0.0984987	-7.1742	7.27312e-13	1.72089e-11	7.05239	6.208	6.99509	3.63132	3.86005	4.06451
ENSG00000022556.15	chr19	54953130	55001142	protein_coding	NLRP2	3351.17	0.440722	0.0614456	7.17257	7.36048e-13	1.74056e-11	10.3435	9.12458	9.55118	11.4007	12.519	12.6956
ENSG00000147854.16	chr9	6413151	6507054	protein_coding	UHRF2	4664.17	-0.369312	0.0515023	-7.1708	7.45633e-13	1.76222e-11	16.6605	15.4932	15.6147	11.9786	11.3456	11.0753
ENSG00000257497.2	chr12	75483454	75489820	antisense	RP11-585P4.5	407.912	0.831062	0.115909	7.16996	7.50184e-13	1.77197e-11	1.84971	1.83953	1.86758	3.09147	3.09923	3.00783
ENSG00000157601.13	chr21	41420304	41459214	protein_coding	MX1	35530.4	-0.289383	0.0403738	-7.1676	7.63218e-13	1.80173e-11	155.643	147.61	158.218	117.346	118.897	115.111
ENSG00000165424.6	chr10	79382325	79445627	protein_coding	ZCCHC24	208.155	-1.27168	0.177433	-7.16713	7.65869e-13	1.80695e-11	0.738056	0.585824	0.552281	0.203053	0.261803	0.258648
ENSG00000178409.13	chr6	107065182	107115269	protein_coding	BEND3	1112.73	-0.5465	0.0762587	-7.16639	7.70027e-13	1.81573e-11	1.94886	1.74891	1.85782	1.1567	1.15406	1.2269
ENSG00000108256.8	chr17	29255836	29294118	protein_coding	NUFIP2	20895	-0.307226	0.0428878	-7.1635	7.86456e-13	1.85341e-11	18.7249	17.3265	18.187	13.192	13.5856	13.9933
ENSG00000170832.12	chr17	60179094	60422470	protein_coding	USP32	5340.54	-0.441569	0.0616423	-7.1634	7.86984e-13	1.8536e-11	12.4516	11.6629	12.9369	7.79158	9.02357	8.57381
ENSG00000074219.13	chr19	49340595	49362457	protein_coding	TEAD2	242.702	-1.25718	0.175506	-7.16319	7.88184e-13	1.85537e-11	1.45002	1.69571	1.9145	0.547333	0.763071	0.672575
ENSG00000151014.5	chr4	139015789	139045939	protein_coding	NOCT	619.765	-0.701124	0.0978809	-7.16303	7.89136e-13	1.85656e-11	4.99443	4.15256	4.64447	2.66525	2.50956	2.69978
ENSG00000115756.12	chr2	10302889	10427617	protein_coding	HPCAL1	1302.16	-0.579703	0.0809441	-7.16177	7.9642e-13	1.87263e-11	10.2281	10.2084	9.32051	6.3297	5.78051	6.41232
ENSG00000105339.10	chr8	141117278	141195808	protein_coding	DENND3	2197.34	0.468653	0.0654507	7.16039	8.0448e-13	1.89051e-11	8.18559	7.08583	7.85961	9.4294	10.4452	9.89544
ENSG00000136603.13	chr3	170357678	170396835	protein_coding	SKIL	3704.46	-0.495922	0.0692913	-7.15706	8.24262e-13	1.93589e-11	11.7097	12.1573	10.6444	7.90265	7.23182	7.65972
ENSG00000136758.18	chr10	27110112	27155266	protein_coding	YME1L1	11624.1	-0.295806	0.041343	-7.15492	8.37229e-13	1.96523e-11	34.7679	31.5957	33.4195	25.1149	24.9049	25.5691
ENSG00000122778.9	chr7	138831381	138981318	protein_coding	KIAA1549	803.801	-0.69391	0.096993	-7.15423	8.41442e-13	1.974e-11	0.893292	0.909554	1.02106	0.521841	0.584928	0.520061
ENSG00000134709.10	chr1	59814786	59876378	protein_coding	HOOK1	1056.14	2.72546	0.381157	7.15051	8.64567e-13	2.0271e-11	1.08175	1.00448	0.473899	4.44817	5.30288	5.95754
ENSG00000198856.12	chr4	108650584	108667820	protein_coding	OSTC	3281	-0.383486	0.0536479	-7.14821	8.79164e-13	2.06016e-11	39.1881	37.0468	37.2886	27.0028	26.837	27.1245
NONHSAG109535.1	chr19	19679186	19683492	NA	NA	207.672	-10.6836	1.49494	-7.14652	8.90026e-13	2.08443e-11	10.6669	2.54963	0.597581	0	0.00432892	0.00198684
ENSG00000177479.19	chr3	48918821	48986382	protein_coding	ARIH2	5425.82	-0.361609	0.0506104	-7.14496	9.00243e-13	2.10717e-11	28.365	25.5629	26.6992	19.7065	18.5055	20.138
ENSG00000109323.8	chr4	102631488	102760994	protein_coding	MANBA	3420.32	0.426438	0.0596997	7.14305	9.12812e-13	2.13538e-11	8.83494	7.73214	7.56783	10.4147	9.93513	9.79474
ENSG00000227512.1	chr9	136542881	136543835	antisense	RP11-413M3.4	193.822	1.19449	0.167229	7.14285	9.14147e-13	2.1373e-11	1.86465	1.63843	1.79643	3.52181	3.89353	3.89052
ENSG00000105778.17	chr7	32495426	32588721	protein_coding	AVL9	5996.11	-0.348988	0.0488617	-7.14236	9.17403e-13	2.1437e-11	11.8144	10.641	10.9828	7.91168	8.28344	8.22026
ENSG00000165272.14	chr9	33441154	33447611	protein_coding	AQP3	168.181	1.29807	0.18176	7.14166	9.2212e-13	2.1535e-11	0.509136	0.489938	0.585328	1.14746	1.27722	1.20704
ENSG00000259431.5	chr14	23555988	23560271	protein_coding	THTPA	647.137	0.801235	0.112254	7.13769	9.49124e-13	2.21532e-11	2.32367	2.56786	2.8559	3.90528	4.10108	4.57531
ENSG00000109971.13	chr11	123057489	123063230	protein_coding	HSPA8	56518.2	-0.314302	0.044044	-7.13608	9.60313e-13	2.24017e-11	276.698	275.745	281.106	208.139	204.694	211.436
ENSG00000116815.15	chr1	116514535	116571039	protein_coding	CD58	1286.57	0.504322	0.0706763	7.13565	9.63321e-13	2.24592e-11	10.8655	9.60739	10.2144	13.5778	13.4707	13.4233
ENSG00000198815.8	chr1	42176539	42335877	protein_coding	FOXJ3	6862.38	-0.38908	0.0545765	-7.12908	1.01043e-12	2.35444e-11	17.3087	15.2641	14.9995	10.9057	11.5483	11.3132
ENSG00000185189.16	chr8	143833594	143840974	protein_coding	NRBP2	2823.74	0.428091	0.0600792	7.12545	1.03741e-12	2.41594e-11	7.49073	7.35988	7.65996	9.87818	8.96306	9.34145
ENSG00000135341.17	chr6	90513573	90587045	protein_coding	MAP3K7	4537.49	-0.34827	0.0488801	-7.12499	1.04085e-12	2.42257e-11	10.6985	9.97551	10.3419	7.49353	7.53076	7.64081
ENSG00000105699.16	chr19	35248330	35267964	protein_coding	LSR	4172.57	0.401264	0.0563393	7.12227	1.06162e-12	2.46954e-11	24.1013	23.337	23.0809	28.9503	30.1901	27.5444
ENSG00000166848.5	chr16	75647786	75761872	protein_coding	TERF2IP	3183.17	-0.391505	0.0550059	-7.11751	1.09898e-12	2.55501e-11	17.7111	17.194	17.1987	12.445	12.1916	12.3278
ENSG00000117174.10	chr1	85649423	85708433	protein_coding	ZNHIT6	3662.73	-0.41441	0.0582436	-7.11511	1.11822e-12	2.59828e-11	11.8706	11.2373	11.3146	7.83938	7.68982	8.50062
ENSG00000069020.18	chr5	66596361	67169595	protein_coding	MAST4	17234.2	0.309744	0.0435364	7.11458	1.12252e-12	2.60681e-11	31.7846	27.1586	29.824	33.9952	34.7998	33.4332
ENSG00000046604.12	chr18	31498043	31549008	protein_coding	DSG2	30133.2	0.295589	0.0415949	7.10637	1.19133e-12	2.76505e-11	41.0823	39.8308	40.3564	45.8845	46.2717	46.3926
ENSG00000169213.6	chr1	51907956	51990764	protein_coding	RAB3B	174.115	-1.3376	0.188231	-7.10616	1.19312e-12	2.76765e-11	0.162376	0.148505	0.156862	0.0570356	0.0701	0.0459632
ENSG00000166532.15	chr12	8681600	8783095	protein_coding	RIMKLB	2650.44	-0.429785	0.0604826	-7.10593	1.19511e-12	2.76921e-11	10.3822	10.3362	9.99953	7.09029	7.12016	7.01493
ENSG00000178913.7	chr5	141260225	141320821	protein_coding	TAF7	5908.6	-0.365548	0.0514427	-7.10593	1.19513e-12	2.76921e-11	25.2974	24.5998	25.5528	17.5639	18.2967	18.6474
ENSG00000164823.9	chr8	89901859	89927888	protein_coding	OSGIN2	2945.21	-0.478578	0.06737	-7.10372	1.2144e-12	2.81228e-11	10.4001	9.84131	10.2484	6.29147	6.66378	7.41196
ENSG00000138029.13	chr2	26243170	26290468	protein_coding	HADHB	8922.78	0.307157	0.043243	7.10304	1.22045e-12	2.82471e-11	38.9657	36.3268	37.2403	43.0903	43.3853	43.0489
ENSG00000136425.12	chr15	78104606	78131544	protein_coding	CIB2	114.108	-1.60067	0.225431	-7.10049	1.24314e-12	2.87563e-11	1.50008	1.35731	1.54953	0.373684	0.518379	0.469262
NONHSAG111932.1	chr4	176335086	176342268	NA	NA	350.992	-0.906758	0.127751	-7.09788	1.26684e-12	2.92881e-11	0.632789	0.613772	0.604533	0.285353	0.329983	0.306017
ENSG00000135074.15	chr5	157395534	157575775	protein_coding	ADAM19	156.154	-1.56296	0.220304	-7.09454	1.29779e-12	2.99869e-11	0.320385	0.364534	0.307588	0.111407	0.132394	0.0708204
ENSG00000186866.16	chr21	45263928	45287898	protein_coding	POFUT2	2033.26	-0.484408	0.0683217	-7.09011	1.34007e-12	3.09466e-11	10.5015	10.4461	10.4124	6.57224	7.09175	7.21314
ENSG00000204574.12	chr6	30571376	30597179	protein_coding	ABCF1	5910.96	-0.397672	0.0560943	-7.08935	1.34745e-12	3.10995e-11	26.461	25.0175	23.8611	17.0288	17.974	18.2135
ENSG00000168672.3	chr8	126552442	126558393	protein_coding	FAM84B	5020.02	0.446037	0.0629276	7.0881	1.35969e-12	3.13646e-11	8.58338	8.83852	8.89848	10.4518	11.1371	11.8073
ENSG00000095787.21	chr10	28532493	28623112	protein_coding	WAC	9370.23	-0.3495	0.0493162	-7.08692	1.37126e-12	3.16139e-11	35.1145	31.6126	32.3307	23.5023	23.5153	25.2711
ENSG00000198853.11	chr9	35490127	35561898	protein_coding	RUSC2	1182.04	-0.645096	0.0910284	-7.08676	1.3729e-12	3.1634e-11	2.74524	2.70884	2.7275	1.86402	1.57238	1.43524
ENSG00000140406.3	chr15	81000944	81005788	protein_coding	MESDC1	1051.35	-0.572267	0.0807734	-7.08484	1.39201e-12	3.20565e-11	2.89931	2.80987	3.13553	1.86542	1.78895	1.88142
ENSG00000106733.20	chr9	75060573	75088217	protein_coding	NMRK1	1320.77	0.546998	0.0772126	7.08431	1.39737e-12	3.21621e-11	9.17458	9.07599	8.90567	11.8957	13.1114	11.9196
ENSG00000122483.17	chr1	93179919	93278730	protein_coding	CCDC18	769.335	-0.732622	0.103453	-7.08169	1.42408e-12	3.27587e-11	3.53952	3.39062	3.4333	1.746	1.83153	2.23682
ENSG00000236039.2	chr7	17405479	17558909	lincRNA	AC017060.1	145.964	-1.36735	0.193089	-7.08143	1.42673e-12	3.2783e-11	4.27131	3.83898	4.11598	1.52536	1.58692	1.29102
ENSG00000247271.6	chr11	10858259	10906802	antisense	ZBED5-AS1	588.09	0.704538	0.0994907	7.08145	1.42652e-12	3.2783e-11	4.85139	4.45139	4.56362	7.42639	6.87753	6.69915
ENSG00000130962.17	chrX	37349275	37457295	protein_coding	PRRG1	1727.01	-0.498953	0.0704659	-7.08077	1.4336e-12	3.29134e-11	5.06945	4.97441	4.82478	3.33411	3.06473	3.39055
ENSG00000283646.1	chr3	46416524	46423591	lincRNA	RP11-24F11.5	145.45	1.37034	0.193531	7.08073	1.43399e-12	3.29134e-11	0.252476	0.248494	0.228836	0.557348	0.581557	0.610037
ENSG00000166037.10	chr11	95789965	95832693	protein_coding	CEP57	3618.36	-0.408506	0.0577044	-7.07929	1.4489e-12	3.32372e-11	14.3361	13.7625	14.0406	9.49282	9.6701	10.3848
ENSG00000128881.16	chr15	42738734	42920809	protein_coding	TTBK2	3539.59	-0.459484	0.064915	-7.07825	1.45986e-12	3.34701e-11	6.02544	6.1465	6.037	3.8354	4.25724	4.2424
ENSG00000062650.17	chr10	86435256	86521815	protein_coding	WAPL	8664.55	-0.351787	0.0497103	-7.07674	1.47582e-12	3.38171e-11	14.3847	13.4812	13.6662	9.66486	10.1455	10.4676
ENSG00000130816.14	chr19	10133345	10231286	protein_coding	DNMT1	4061.49	-0.462996	0.0654381	-7.07533	1.49093e-12	3.41446e-11	16.0632	13.0354	14.0204	9.06134	10.3099	9.67843
ENSG00000240771.6	chr12	57610180	57619379	protein_coding	ARHGEF25	39.9297	-3.16894	0.447986	-7.07375	1.50803e-12	3.45171e-11	0.335213	0.299925	0.34356	0.0298727	0.059301	0.0166857
ENSG00000170458.13	chr5	140631728	140633701	protein_coding	CD14	188.435	1.25449	0.17741	7.07115	1.5366e-12	3.51515e-11	0.713843	0.698757	0.612614	1.62716	1.30123	1.55543
ENSG00000163659.12	chr3	156673235	156706770	protein_coding	TIPARP	15418.7	-0.283459	0.0400913	-7.07032	1.5458e-12	3.53424e-11	46.9182	43.2652	45.9523	35.3364	33.8642	34.8402
ENSG00000112218.8	chr6	96794126	96837463	protein_coding	GPR63	386.155	-0.891606	0.126107	-7.07022	1.5469e-12	3.53481e-11	0.717283	0.652553	0.783502	0.328469	0.374193	0.376997
ENSG00000198833.6	chr6	89326625	89352848	protein_coding	UBE2J1	3281.55	-0.43174	0.0610659	-7.07008	1.54849e-12	3.53649e-11	7.77055	7.84999	7.84501	5.29647	5.2345	5.66686
ENSG00000070087.13	chr3	149964904	150050788	protein_coding	PFN2	9006.82	0.34505	0.0488053	7.06993	1.55009e-12	3.53818e-11	42.2165	40.3094	44.2865	48.701	50.7425	50.4321
ENSG00000071537.13	chr14	81471549	81533861	protein_coding	SEL1L	10854.3	-0.33958	0.0480406	-7.0686	1.56501e-12	3.57028e-11	17.0465	15.435	16.3878	12.7953	11.4355	11.6908
ENSG00000072501.17	chrX	53374149	53422728	protein_coding	SMC1A	8987.42	-0.388438	0.0549686	-7.06654	1.58847e-12	3.6218e-11	15.8022	16.5873	16.3398	11.4338	11.4675	11.781
ENSG00000187231.13	chr2	179101692	179264790	protein_coding	SESTD1	1820.96	-0.538252	0.0761779	-7.06572	1.59782e-12	3.64112e-11	5.99481	5.7058	5.86395	4.22931	3.57444	3.4607
ENSG00000003436.14	chr2	187464230	187565760	protein_coding	TFPI	860.63	-0.751237	0.106336	-7.06473	1.60925e-12	3.66515e-11	4.16842	3.69487	4.54417	1.95835	2.55507	2.35642
ENSG00000203727.3	chr6	147508927	147737547	protein_coding	SAMD5	312.093	0.930071	0.131679	7.06315	1.62775e-12	3.70523e-11	0.324979	0.304606	0.302944	0.533843	0.554354	0.564838
ENSG00000117450.13	chr1	45511036	45523047	protein_coding	PRDX1	13855.4	0.315025	0.0446061	7.06239	1.63663e-12	3.72341e-11	130.752	125.442	127.843	144.675	150.063	149.867
ENSG00000228707.1	chr9	116012361	116012965	lincRNA	RP11-787B4.2	37.5249	-3.32851	0.471309	-7.06225	1.63827e-12	3.72509e-11	2.25251	1.57987	2.12948	0.266991	0.0926508	0.182954
ENSG00000152749.7	chr13	94601903	94634645	protein_coding	GPR180	2318.23	-0.444008	0.0629148	-7.05729	1.6978e-12	3.85833e-11	2.72934	2.59809	2.50887	1.75384	1.77279	1.83302
ENSG00000166710.17	chr15	44711477	44718877	protein_coding	B2M	39143.2	-0.303602	0.0430508	-7.05218	1.76135e-12	4.00054e-11	644.855	631.801	657.571	479.827	485.627	493.418
ENSG00000116679.15	chr1	185296388	185317329	protein_coding	IVNS1ABP	3853.29	-0.384522	0.0545454	-7.04957	1.79472e-12	4.0741e-11	13.9612	12.6015	12.8585	9.10191	9.71411	9.27079
NONHSAG113577.1	chr7	99668998	99670941	NA	NA	310.951	0.941146	0.133551	7.04709	1.82704e-12	4.1452e-11	0.977869	0.96948	0.99092	1.70392	1.86078	1.68636
ENSG00000158985.13	chr5	131245493	131398447	protein_coding	CDC42SE2	10013.5	0.311951	0.044287	7.04383	1.8702e-12	4.2408e-11	22.723	20.8097	21.8001	25.3442	24.2715	25.8152
ENSG00000125850.10	chr20	17956979	18059188	protein_coding	OVOL2	368.487	0.875618	0.124316	7.04351	1.87454e-12	4.2483e-11	2.54335	2.30492	2.36205	3.8451	4.32691	4.13875
ENSG00000213468.4	chrX	131691530	131830643	lincRNA	FIRRE	436.717	0.846855	0.120325	7.03804	1.94961e-12	4.41602e-11	1.36271	1.05473	1.06742	1.90755	1.89948	2.00644
ENSG00000169242.11	chr1	155127460	155134857	protein_coding	EFNA1	2261.12	0.448161	0.0636971	7.03581	1.98107e-12	4.48483e-11	13.1666	11.765	13.8753	16.2388	16.2863	16.7185
ENSG00000143036.16	chr1	94820342	94895246	protein_coding	SLC44A3	316.405	0.948478	0.134885	7.03176	2.03938e-12	4.61432e-11	1.10582	1.08528	1.27494	2.0198	2.04411	2.15008
ENSG00000151718.15	chr4	183099293	183320777	protein_coding	WWC2	2453.06	-0.413743	0.0588591	-7.02939	2.07443e-12	4.69105e-11	5.86727	5.18396	5.66952	3.7961	3.87702	4.00004
ENSG00000105135.15	chr19	15114984	15125785	protein_coding	ILVBL	1504.65	-0.472814	0.0673421	-7.02108	2.20168e-12	4.97607e-11	9.40691	8.69415	9.09676	5.99036	6.21435	6.03052
ENSG00000008952.16	chr3	169966635	169998373	protein_coding	SEC62	11990.8	-0.362946	0.0517199	-7.01752	2.2584e-12	5.10149e-11	60.7723	59.167	61.194	42.1519	42.5859	46.3535
ENSG00000087206.16	chr5	176905005	177022633	protein_coding	UIMC1	4102.55	-0.443109	0.063149	-7.01687	2.26894e-12	5.12251e-11	25.8185	25.4721	27.7964	16.9426	19.1157	18.1096
ENSG00000223496.2	chr16	70246778	70251930	protein_coding	EXOSC6	3695.86	-0.422848	0.0602723	-7.01562	2.28932e-12	5.16571e-11	8.49664	8.00112	7.87403	5.32488	5.66952	5.92021
ENSG00000157181.15	chr1	186375838	186421378	protein_coding	C1orf27	2692.85	-0.455289	0.0649371	-7.01123	2.36234e-12	5.32756e-11	10.4709	10.1616	10.0949	7.19299	6.39334	7.27537
ENSG00000121892.14	chr4	39822863	39977956	protein_coding	PDS5A	15302.8	-0.351553	0.0501456	-7.01065	2.37214e-12	5.34674e-11	25.9093	26.3388	25.72	18.6176	18.977	19.3214
ENSG00000169018.5	chr15	68277803	68295865	protein_coding	FEM1B	14063.4	0.302453	0.0431779	7.00482	2.47298e-12	5.571e-11	23.5147	20.3811	22.3667	25.9599	24.5192	25.4681
ENSG00000013375.15	chr6	83161150	83193936	protein_coding	PGM3	3080.31	-0.437755	0.0624947	-7.00467	2.47573e-12	5.57281e-11	18.9198	15.296	16.4127	11.9267	11.1287	11.6423
ENSG00000139354.10	chr12	100573683	100628286	protein_coding	GAS2L3	353.016	-1.03453	0.147693	-7.00463	2.47648e-12	5.57281e-11	2.36933	1.94932	2.17208	0.776801	1.03577	1.15007
ENSG00000069849.10	chr3	141876124	141926514	protein_coding	ATP1B3	5628.2	0.345412	0.0493396	7.0007	2.54691e-12	5.72819e-11	30.6086	29.3502	29.814	34.7231	35.3254	36.0848
ENSG00000160014.16	chr19	46601074	46610793	protein_coding	CALM3	6767.14	0.37828	0.0540462	6.99921	2.57418e-12	5.78639e-11	29.0393	28.0257	28.6355	33.0946	34.0104	36.5665
ENSG00000179604.9	chr17	73283624	73312175	protein_coding	CDC42EP4	2039.84	0.43558	0.0622552	6.99668	2.62093e-12	5.88827e-11	6.67769	6.35193	6.41169	8.17265	8.36399	7.92702
ENSG00000164323.12	chr4	185159665	185209504	protein_coding	CFAP97	7159	-0.348155	0.0497851	-6.99316	2.68769e-12	6.03171e-11	15.7897	15.1505	15.19	10.8687	11.3845	11.472
ENSG00000172380.5	chr1	67701466	67833467	protein_coding	GNG12	18678.1	-0.306363	0.0438085	-6.99323	2.68637e-12	6.03171e-11	42.2573	40.8758	41.0483	30.7963	30.9458	31.7313
NONHSAG038592.3	chr4	107863480	107989692	NA	NA	102.335	1.64869	0.235797	6.99201	2.70976e-12	6.07795e-11	0.338256	0.298059	0.260877	0.895238	0.94531	0.768655
ENSG00000163349.21	chr1	113929192	113977869	protein_coding	HIPK1	6498.61	-0.353163	0.0505207	-6.99046	2.73994e-12	6.1423e-11	8.50685	8.49302	8.58755	6.15788	6.19002	6.30286
ENSG00000258727.1	chr14	23561097	23568073	antisense	RP11-66N24.3	972.347	0.550012	0.0787029	6.98846	2.77927e-12	6.22711e-11	2.34424	2.14717	2.26908	3.10756	3.09053	3.00886
ENSG00000257093.6	chr7	141656728	141702153	protein_coding	KIAA1147	2598.96	0.418153	0.0598462	6.98713	2.80559e-12	6.28268e-11	2.57596	2.41486	2.68955	3.12036	3.15855	3.26941
ENSG00000166313.18	chr11	6395124	6419414	protein_coding	APBB1	829.835	-0.658068	0.0941878	-6.98677	2.81294e-12	6.29572e-11	4.14943	4.25916	4.10949	2.30111	2.66511	2.42859
NONHSAG110799.1	chr21	8992310	8993246	NA	NA	1048.79	0.540899	0.0774522	6.98365	2.87604e-12	6.43346e-11	10.689	9.44847	10.3231	13.4305	13.8597	13.9262
ENSG00000170340.10	chr2	62196113	62224731	protein_coding	B3GNT2	1310.25	0.517642	0.074134	6.98252	2.89942e-12	6.48226e-11	3.76257	3.77732	3.63255	4.99235	4.87016	5.01898
ENSG00000016602.9	chr1	86547078	86580754	protein_coding	CLCA4	224.293	3.39972	0.48707	6.97994	2.95297e-12	6.59843e-11	0.0978244	0.219199	0.0708534	1.15969	1.3815	1.20189
ENSG00000173040.12	chr4	5542772	5709548	protein_coding	EVC2	727.049	-0.640668	0.0918227	-6.97722	3.01071e-12	6.7238e-11	1.81403	1.72801	1.89015	1.06378	1.13397	1.04654
ENSG00000151292.17	chr5	123512099	123617045	protein_coding	CSNK1G3	8501.38	-0.35028	0.0502058	-6.97689	3.01794e-12	6.73632e-11	33.0729	31.6788	33.1874	22.8106	23.936	24.7501
ENSG00000231574.5	chr3	177816865	177899224	lincRNA	KCCAT211	147.354	-1.69783	0.24341	-6.97519	3.05454e-12	6.81434e-11	0.870479	1.21189	1.18823	0.452535	0.263874	0.247962
ENSG00000158186.12	chr3	138347648	138405534	protein_coding	MRAS	925.029	-0.80013	0.11473	-6.97403	3.0799e-12	6.86721e-11	4.5786	4.64714	4.29294	2.46378	2.84845	1.93704
ENSG00000149043.16	chr11	1828307	1837521	protein_coding	SYT8	362.144	0.919999	0.131961	6.97174	3.13036e-12	6.97596e-11	1.7106	1.96446	2.08276	3.50376	3.23423	3.39583
ENSG00000132256.18	chr11	5663557	5938619	protein_coding	TRIM5	5885.61	-0.354563	0.0508619	-6.97109	3.14487e-12	7.00453e-11	25.0683	23.1128	23.6039	16.7164	17.6274	17.8857
ENSG00000186918.13	chr8	28345585	28402701	protein_coding	ZNF395	8121.06	0.383157	0.0549736	6.96984	3.17292e-12	7.06319e-11	16.6809	17.1949	16.7272	20.6851	21.1427	19.6529
ENSG00000136738.14	chr10	17644125	17715914	protein_coding	STAM	2568.84	-0.456187	0.0654613	-6.96879	3.19667e-12	7.11225e-11	11.7005	10.2987	10.4098	6.90336	7.34223	7.71824
ENSG00000074696.12	chr15	65530418	65578352	protein_coding	HACD3	5354.33	-0.371753	0.0533607	-6.96681	3.24219e-12	7.20965e-11	17.1052	16.9723	17.0402	12.2651	12.6914	11.8314
ENSG00000118257.16	chr2	205681990	205798133	protein_coding	NRP2	1620.4	-0.570649	0.0819315	-6.96494	3.28533e-12	7.30165e-11	5.55476	4.86296	4.46898	3.32188	2.89513	3.09542
ENSG00000120526.10	chr8	109240919	109334385	protein_coding	NUDCD1	2218.14	-0.442907	0.0636174	-6.96205	3.35359e-12	7.44936e-11	8.49715	7.84491	8.4425	5.87831	5.2552	5.81988
ENSG00000112715.20	chr6	43770184	43786487	protein_coding	VEGFA	10930.9	-0.376406	0.0540824	-6.95986	3.4062e-12	7.56217e-11	47.7898	46.0352	44.9714	31.6719	35.1951	32.6643
ENSG00000065243.19	chr1	88684222	88836255	protein_coding	PKN2	8123.9	-0.371632	0.0534139	-6.9576	3.46122e-12	7.6802e-11	19.9853	16.6422	19.2672	12.9299	13.2594	13.9288
ENSG00000169410.9	chr15	75463251	75579289	protein_coding	PTPN9	3252.41	-0.390999	0.0562513	-6.95093	3.62888e-12	8.0479e-11	8.77235	8.3574	9.28433	6.369	6.19866	6.17385
NONHSAG004691.3	chr1	234773519	234785744	NA	NA	32.8931	-4.1079	0.591241	-6.94794	3.7066e-12	8.21587e-11	0.31922	0.436204	0.352838	0.00676824	0.0085595	0.0513451
ENSG00000140534.13	chr15	89575482	89631056	protein_coding	TICRR	767.927	-0.607085	0.0873777	-6.94783	3.70959e-12	8.21809e-11	1.55167	1.46337	1.52107	0.907048	0.938238	0.927561
ENSG00000049323.15	chr2	32946972	33399509	protein_coding	LTBP1	702.992	-0.746956	0.107529	-6.94652	3.74399e-12	8.28987e-11	1.63205	1.64082	1.5144	0.975577	0.924043	0.758658
ENSG00000162971.10	chr2	199929975	199955736	protein_coding	TYW5	1749.78	-0.462206	0.0665664	-6.94353	3.82425e-12	8.46304e-11	5.50967	4.86172	5.17714	3.5405	3.31534	3.64072
ENSG00000165661.16	chr9	136206333	136245841	protein_coding	QSOX2	2234.95	-0.497151	0.0716012	-6.94334	3.82945e-12	8.47003e-11	5.61569	5.26368	6.37257	3.97256	3.63067	3.76563
NONHSAG110633.1	chr20	62331132	62332324	NA	NA	297.305	0.975401	0.140502	6.94226	3.85869e-12	8.53013e-11	2.11988	1.79614	2.40123	3.92278	3.76194	3.87628
ENSG00000119927.13	chr10	112149864	112215377	protein_coding	GPAM	3290.29	-0.447379	0.064453	-6.94117	3.88853e-12	8.5915e-11	5.92727	5.39499	5.30323	3.53443	4.01875	3.78973
ENSG00000111700.12	chr12	20810702	20916911	protein_coding	SLCO1B3	388.401	1.1684	0.168379	6.93907	3.947e-12	8.71604e-11	1.65255	1.74509	1.37011	3.83474	3.73274	2.40934
NONHSAG109204.1	chr18	63902897	63903885	NA	NA	100.458	-1.7183	0.247794	-6.93437	4.08041e-12	9.00584e-11	2.03799	1.75471	2.12611	0.509609	0.721792	0.456378
ENSG00000128965.11	chr15	40952962	40956519	protein_coding	CHAC1	642.299	-0.77934	0.112401	-6.93357	4.10343e-12	9.05181e-11	5.61963	5.54127	6.48111	3.24987	3.56116	2.76619
ENSG00000111752.10	chr12	8913896	8941467	protein_coding	PHC1	1281.96	-0.511945	0.0738635	-6.93096	4.1799e-12	9.21561e-11	4.06955	3.70193	3.80712	2.47477	2.64833	2.42825
ENSG00000138138.13	chr10	87751512	87841343	protein_coding	ATAD1	6425.65	-0.37454	0.0540408	-6.9307	4.18771e-12	9.22789e-11	23.1814	20.9688	24.5534	15.9457	16.7624	16.5633
ENSG00000232956.8	chr7	44983023	44986961	lincRNA	SNHG15	1675.8	-0.466135	0.0672656	-6.92976	4.21552e-12	9.28423e-11	16.1568	15.4901	15.0342	10.672	10.2983	10.4595
ENSG00000140092.14	chr14	91869412	91947987	protein_coding	FBLN5	276.633	-1.03124	0.148815	-6.92966	4.21856e-12	9.286e-11	1.59971	1.83606	1.81888	0.767761	0.836969	0.790529
ENSG00000122515.14	chr7	44748581	44769881	protein_coding	ZMIZ2	3311.25	0.387289	0.0558895	6.92954	4.22215e-12	9.28895e-11	10.8097	10.1026	11.1401	13.5256	12.488	12.9833
ENSG00000153207.14	chr1	246839098	246931978	protein_coding	AHCTF1	8548.44	-0.449379	0.064851	-6.92941	4.22596e-12	9.29239e-11	17.813	17.8993	18.9315	11.4121	12.2737	13.577
ENSG00000166250.11	chr11	123069865	123195281	protein_coding	CLMP	7711.03	-0.459954	0.0663871	-6.92837	4.25716e-12	9.35603e-11	20.1006	21.4227	19.1528	13.3388	13.1996	14.5752
ENSG00000115415.18	chr2	190964358	191020960	protein_coding	STAT1	60757.4	-0.286056	0.0413011	-6.9261	4.32595e-12	9.50216e-11	169.121	158.837	164.82	122.745	123.833	129.418
ENSG00000186564.5	chr1	47436017	47440691	protein_coding	FOXD2	174.383	1.24269	0.179425	6.92596	4.33043e-12	9.50695e-11	0.301472	0.325126	0.277331	0.633334	0.650912	0.703313
ENSG00000088930.7	chr20	21303304	21389827	protein_coding	XRN2	11872	-0.302764	0.0437323	-6.92313	4.41779e-12	9.69361e-11	33.3195	31.4224	32.6138	24.1142	24.2149	25.1029
ENSG00000134258.16	chr1	117143587	117210960	protein_coding	VTCN1	34.2445	3.51605	0.507897	6.92276	4.4292e-12	9.71348e-11	0.0230538	0.0130146	0.0308847	0.163411	0.264415	0.305831
NONHSAG055151.3	chrX	115840964	115846185	NA	NA	389.578	0.813395	0.117542	6.92005	4.51489e-12	9.89617e-11	7.41064	6.87813	7.24156	11.8606	12.0003	11.3397
ENSG00000223960.6	chr2	178413939	178440243	antisense	AC009948.5	1448.72	-0.501721	0.0725225	-6.91814	4.57604e-12	1.00249e-10	18.9883	16.3975	17.9539	12.3399	11.8117	10.8846
ENSG00000169255.13	chr3	161083883	161105384	protein_coding	B3GALNT1	1100.07	-0.557443	0.0806485	-6.912	4.77858e-12	1.04631e-10	5.18021	4.39236	5.1117	3.30738	2.9419	3.02167
ENSG00000171988.17	chr10	63167221	63521850	protein_coding	JMJD1C	7994.27	-0.383932	0.0555547	-6.91089	4.81608e-12	1.05396e-10	15.5201	14.266	14.304	10.4991	9.75172	11.1785
ENSG00000128944.13	chr15	40382721	40394246	protein_coding	KNSTRN	876.873	-0.61074	0.0883782	-6.91053	4.82839e-12	1.05576e-10	8.86013	8.36365	9.03091	4.93488	5.4926	5.58725
ENSG00000159131.16	chr21	33503931	33543491	protein_coding	GART	6743.37	-0.315551	0.0456625	-6.9105	4.8294e-12	1.05576e-10	30.8563	29.2004	30.9274	23.2497	22.4231	22.3534
ENSG00000112742.9	chr6	80003887	80042527	protein_coding	TTK	581.412	-0.757888	0.109696	-6.90902	4.88021e-12	1.0663e-10	2.61889	2.17807	2.26918	1.17092	1.43413	1.28237
ENSG00000107130.9	chr9	130172578	130237304	protein_coding	NCS1	3179.44	-0.51097	0.0739643	-6.90833	4.90387e-12	1.07091e-10	8.19848	8.83821	7.59839	5.49945	5.4847	5.12912
ENSG00000109320.11	chr4	102501329	102617302	protein_coding	NFKB1	4057.94	-0.442713	0.0640959	-6.90704	4.94884e-12	1.07983e-10	13.497	12.4265	13.8419	8.31156	9.23227	9.67544
ENSG00000187800.13	chr1	156893698	156916434	protein_coding	PEAR1	45010.3	-0.264459	0.0382886	-6.907	4.94993e-12	1.07983e-10	122.75	109.825	120.583	91.958	92.1479	89.2422
NONHSAG055105.2	chrX	111124265	111129203	NA	NA	56.2159	-2.38151	0.344814	-6.90664	4.96258e-12	1.08202e-10	0.151973	0.172475	0.169259	0.0334515	0.0369159	0.0180124
ENSG00000115758.12	chr2	10439968	10448504	protein_coding	ODC1	5072.75	-0.387656	0.0561336	-6.90596	4.98655e-12	1.08667e-10	22.239	22.5706	22.7879	15.4966	16.3302	16.2909
ENSG00000131876.16	chr15	101281510	101295282	protein_coding	SNRPA1	1996.21	-0.429669	0.0622201	-6.90563	4.99812e-12	1.08862e-10	23.2073	21.331	22.5532	15.852	14.7234	15.7315
ENSG00000131378.13	chr3	16313574	16514026	protein_coding	RFTN1	821.07	-0.705251	0.102134	-6.90519	5.01363e-12	1.09142e-10	4.05171	4.18763	3.84258	2.6005	2.26164	2.03781
ENSG00000179918.18	chr16	30443631	30446181	protein_coding	SEPHS2	3310.41	-0.371906	0.0538655	-6.90435	5.04355e-12	1.09736e-10	14.5778	13.39	14.6428	10.2613	10.4548	9.91601
ENSG00000110218.8	chr11	94128928	94181972	protein_coding	PANX1	3716.83	-0.374215	0.0542069	-6.90345	5.07551e-12	1.10373e-10	14.3791	13.3278	14.2242	9.83817	9.77923	10.4746
ENSG00000203804.4	chr1	150560202	150574552	processed_transcript	ADAMTSL4-AS1	368.524	0.877743	0.127151	6.90317	5.08537e-12	1.10529e-10	2.53213	2.13647	2.45701	3.91175	3.79723	4.45314
ENSG00000185532.15	chr10	50991358	52298350	protein_coding	PRKG1	267.864	-1.32486	0.191988	-6.90072	5.17385e-12	1.12393e-10	0.451248	0.741286	0.566178	0.249926	0.195826	0.207451
ENSG00000106537.7	chr7	16753535	16784536	protein_coding	TSPAN13	1809.06	0.452952	0.0656867	6.89565	5.36205e-12	1.16421e-10	8.0269	7.19721	7.32742	9.29672	9.81867	9.59054
ENSG00000139433.9	chr12	109850943	109880488	protein_coding	GLTP	4429.79	0.382969	0.0555395	6.89543	5.37006e-12	1.16534e-10	15.4974	14.8661	15.3623	17.6629	18.5115	19.3071
ENSG00000188452.13	chr2	181536676	181680665	protein_coding	CERKL	605.048	0.895976	0.130106	6.88651	5.71775e-12	1.24013e-10	2.1332	1.6759	2.46735	4.07087	3.7362	3.03467
ENSG00000170776.20	chr15	85380571	85749358	protein_coding	AKAP13	8339.52	0.3458	0.0502224	6.88537	5.76356e-12	1.24942e-10	14.9435	13.3264	15.0195	18.1443	16.5625	16.4521
ENSG00000147144.12	chrX	49053572	49069857	protein_coding	CCDC120	1370.41	0.560482	0.0814144	6.88431	5.80669e-12	1.25811e-10	4.5181	3.81362	4.66733	5.83379	5.57676	6.39845
ENSG00000157379.13	chr14	24290598	24299833	protein_coding	DHRS1	1793.68	0.510289	0.0741368	6.88307	5.85744e-12	1.26844e-10	11.3961	9.96388	11.9137	14.9041	15.58	13.5854
ENSG00000168944.15	chr5	123344885	123423592	protein_coding	CEP120	4374.5	-0.418476	0.060806	-6.88216	5.89536e-12	1.27598e-10	10.4826	10.7329	11.2112	7.19251	7.80139	7.60301
NONHSAG097344.2	chr7	130806292	131105898	NA	NA	388.785	-1.04277	0.151566	-6.87997	5.9867e-12	1.29507e-10	6.78623	6.8028	6.81853	3.884	3.0475	2.3641
ENSG00000074842.7	chr19	4641374	4670370	protein_coding	MYDGF	2738.62	-0.419678	0.0610215	-6.87754	6.08928e-12	1.31658e-10	36.5374	35.6223	37.1058	24.1902	25.8135	26.0374
ENSG00000167703.14	chr17	1569267	1628886	protein_coding	SLC43A2	300.652	1.12685	0.163868	6.87658	6.13073e-12	1.32485e-10	0.704472	0.833821	1.13261	1.88865	1.74232	1.78213
ENSG00000175416.12	chr5	176392455	176416569	protein_coding	CLTB	7698.66	0.359066	0.0522259	6.87525	6.18808e-12	1.33654e-10	80.6343	79.2609	77.4391	91.0441	96.1695	96.1529
NONHSAG007688.2	chr11	12531349	12535319	NA	NA	786.107	-0.63465	0.092315	-6.87483	6.20627e-12	1.33977e-10	4.17742	3.62656	3.9749	2.22004	2.55802	2.28099
ENSG00000141867.17	chr19	15235519	15332545	protein_coding	BRD4	12467.7	-0.394851	0.0574472	-6.87329	6.27382e-12	1.35365e-10	34.841	31.9521	31.4202	21.7454	22.7807	24.9481
NONHSAG075075.2	chr18	29152775	29157240	NA	NA	324.899	-0.941093	0.137081	-6.86522	6.6389e-12	1.43167e-10	2.52002	2.21391	2.55261	1.3248	1.0125	1.18616
ENSG00000137812.19	chr15	40594020	40664342	protein_coding	CASC5	726.683	-0.91585	0.133514	-6.8596	6.90532e-12	1.48835e-10	1.34192	1.06783	1.36669	0.474545	0.657751	0.735078
NONHSAG113529.1	chr7	44825728	44834635	NA	NA	1119.69	-0.580142	0.0845797	-6.85912	6.92864e-12	1.4926e-10	1.85638	1.77968	1.75849	1.02042	1.14814	1.19022
ENSG00000137497.17	chr11	72002864	72080693	protein_coding	NUMA1	21068.9	0.351416	0.0512697	6.85426	7.16806e-12	1.54337e-10	48.3234	48.3702	47.5648	56.9903	59.9627	54.4588
ENSG00000257219.5	chr12	76259839	76305131	lincRNA	RP11-54A9.1	277.445	-1.00323	0.146375	-6.8538	7.19144e-12	1.5476e-10	7.40129	7.15375	7.95222	3.62155	3.00332	3.82964
ENSG00000157216.15	chr1	54225432	54413479	protein_coding	SSBP3	1891.26	0.453672	0.0662072	6.8523	7.26709e-12	1.56307e-10	9.19867	8.93231	9.06098	11.841	11.9059	10.9176
ENSG00000178802.17	chr15	74890005	74902219	protein_coding	MPI	1712.45	0.446609	0.0651884	6.85104	7.33146e-12	1.57609e-10	8.27134	7.63182	8.49642	10.5153	10.3298	10.0929
ENSG00000157456.7	chr15	59105078	59125045	protein_coding	CCNB2	506.085	-0.808011	0.117958	-6.85	7.3849e-12	1.58676e-10	3.2375	3.80386	3.7171	1.95171	1.86222	1.9157
ENSG00000108055.9	chr10	110567691	110604636	protein_coding	SMC3	6180	-0.35002	0.0511039	-6.84918	7.42739e-12	1.59506e-10	14.5174	13.7962	13.7724	9.90995	10.2553	10.5605
ENSG00000235884.3	chr12	30795681	30802711	lincRNA	LINC00941	205.245	-1.12063	0.163672	-6.84681	7.55169e-12	1.62091e-10	2.58949	2.36851	2.50412	0.982064	1.03855	1.17441
ENSG00000234231.3	chr2	87700984	87738105	unprocessed_pseudogene	AC093616.4	88.1245	-1.91773	0.280108	-6.84638	7.57406e-12	1.62487e-10	0.58958	0.675562	0.516177	0.200248	0.120879	0.115007
ENSG00000101745.16	chr18	9136228	9285985	protein_coding	ANKRD12	6406.75	-0.33909	0.0495307	-6.84605	7.59169e-12	1.62781e-10	14.6577	13.1762	13.8726	10.4524	9.67149	10.5332
ENSG00000099785.10	chr19	8413270	8439017	protein_coding	2020-03-02	455.776	0.772851	0.112942	6.84289	7.76139e-12	1.66333e-10	2.79209	2.95987	2.91557	4.65929	4.47952	4.63475
ENSG00000084463.7	chr12	14784579	14803540	protein_coding	WBP11	5696.33	-0.348996	0.0510672	-6.83405	8.25483e-12	1.76817e-10	23.0819	22.3742	22.4845	16.0727	16.7505	16.824
ENSG00000246695.7	chr12	25939329	25959765	antisense	RASSF8-AS1	497.093	-0.827826	0.121142	-6.83352	8.28558e-12	1.77383e-10	4.77999	4.95321	5.03619	2.25115	2.91756	2.61482
ENSG00000183496.5	chr15	82041778	82046141	protein_coding	MEX3B	272.707	-0.995507	0.14571	-6.83213	8.36649e-12	1.79023e-10	1.22602	1.09188	1.16314	0.52309	0.616288	0.486509
ENSG00000103490.13	chr16	31201485	31203450	protein_coding	PYCARD	1184.77	0.516693	0.0756335	6.83154	8.40107e-12	1.7967e-10	17.7274	16.9576	18.4246	22.9311	23.8659	23.9348
ENSG00000131791.7	chr1	147155106	147172550	protein_coding	PRKAB2	6536.75	0.315804	0.0462359	6.83028	8.47489e-12	1.81155e-10	13.2294	12.6395	12.7969	15.086	14.8593	14.8377
ENSG00000100307.12	chr22	39120167	39152674	protein_coding	CBX7	585.839	0.734278	0.107508	6.82997	8.49294e-12	1.81447e-10	1.51941	1.38672	1.77906	2.39994	2.34804	2.49138
ENSG00000174099.10	chr12	65278643	65488244	protein_coding	MSRB3	3426.21	-0.4614	0.0675748	-6.82799	8.6114e-12	1.83883e-10	10.7964	9.3487	9.30599	6.54219	6.15381	7.18298
ENSG00000101361.15	chr20	2652145	2658393	protein_coding	NOP56	11134.1	-0.35478	0.0519765	-6.82577	8.74545e-12	1.86649e-10	99.4619	90.0989	94.8863	65.2017	68.2832	73.3389
ENSG00000255302.4	chr15	48877886	48880183	protein_coding	EID1	9080.4	-0.345049	0.0505518	-6.82565	8.75303e-12	1.86715e-10	43.3466	41.3701	41.89	29.5203	31.065	32.1672
ENSG00000113552.15	chr5	141991749	142013041	protein_coding	GNPDA1	8542.24	-0.331586	0.0486176	-6.82029	9.08593e-12	1.93716e-10	45.4942	43.2764	44.8937	31.8422	32.7672	34.2286
ENSG00000224387.1	chr1	2492300	2493258	antisense	RP3-395M20.2	309.797	0.950237	0.139368	6.81817	9.22053e-12	1.96485e-10	8.04036	8.26957	8.48891	16.7197	14.1932	13.68
ENSG00000072786.12	chr5	172042073	172188386	protein_coding	STK10	2500.07	-0.449411	0.0659322	-6.81626	9.34425e-12	1.99018e-10	6.6708	6.38967	7.36984	4.55361	4.80502	4.56699
ENSG00000103260.8	chr16	715115	719655	protein_coding	METRN	1447.26	0.487296	0.0714954	6.81576	9.37653e-12	1.99603e-10	12.5961	11.9097	13.2898	17.0189	16.5699	15.7135
ENSG00000221968.8	chr11	61873519	61892051	protein_coding	FADS3	7750.85	-0.344784	0.0505911	-6.81511	9.41924e-12	2.00409e-10	44.6911	44.379	47.7363	33.3731	33.56	33.3639
ENSG00000185513.14	chr20	43507680	43550950	protein_coding	L3MBTL1	1338.82	0.523602	0.0768447	6.81376	9.50775e-12	2.02189e-10	8.89266	7.0668	7.98789	10.5152	10.3772	11.073
NONHSAG045471.3	chr6	169158342	169196686	NA	NA	512.547	1.10172	0.161704	6.81321	9.54451e-12	2.02866e-10	0.505082	0.562977	0.334575	0.794327	1.00702	0.982396
ENSG00000137200.12	chr6	37433219	37482827	protein_coding	CMTR1	5130.6	-0.338474	0.0496846	-6.81245	9.59492e-12	2.03833e-10	17.3562	16.1763	16.6541	11.9712	12.5088	12.45
NONHSAG113163.1	chr6	26156263	26156621	NA	NA	564.68	-0.752562	0.110519	-6.80933	9.80562e-12	2.08202e-10	41.6197	37.9117	42.6147	19.7463	22.8437	24.6846
ENSG00000134569.9	chr11	46856868	46918642	protein_coding	LRP4	771.114	-0.708737	0.104095	-6.80856	9.85795e-12	2.09206e-10	1.2948	1.21591	1.55637	0.787732	0.81488	0.713619
ENSG00000141579.6	chr17	82829435	82840578	protein_coding	ZNF750	91.7949	1.76503	0.259326	6.80623	1.00188e-11	2.12511e-10	0.100259	0.133946	0.101626	0.311442	0.349757	0.400904
ENSG00000101040.19	chr20	47209214	47356889	protein_coding	ZMYND8	17884.4	-0.404069	0.0593822	-6.80455	1.01365e-11	2.14897e-10	55.6898	46.8836	52.2492	36.1777	39.5034	33.0207
ENSG00000237975.6	chr1	152168125	152445456	antisense	FLG-AS1	341.64	1.00042	0.14705	6.8033	1.02246e-11	2.16655e-10	1.91155	1.21961	1.37019	2.87365	2.89879	2.53183
ENSG00000135148.11	chr12	112125501	112153609	protein_coding	TRAFD1	3386.14	0.404973	0.0595281	6.80305	1.02427e-11	2.16926e-10	12.8982	12.9414	12.4837	16.3393	15.833	15.0613
ENSG00000130826.16	chrX	154762742	154777689	protein_coding	DKC1	5443.22	-0.362062	0.0532302	-6.80181	1.03314e-11	2.18693e-10	29.7958	28.2349	28.9315	20.6709	20.1364	22.1514
ENSG00000115649.15	chr2	219171897	219178106	protein_coding	CNPPD1	2038.26	0.432252	0.0635694	6.7997	1.04839e-11	2.21808e-10	8.26878	8.19364	8.71104	10.6764	10.3975	10.546
ENSG00000204681.10	chr6	29555629	29633976	protein_coding	GABBR1	2549.99	-0.396278	0.0583118	-6.79584	1.07684e-11	2.2771e-10	15.6821	14.0777	14.499	10.3492	10.7401	10.191
ENSG00000099337.4	chr19	38319844	38332076	protein_coding	KCNK6	2454.6	0.407289	0.0599517	6.79361	1.09362e-11	2.3114e-10	4.24992	3.85716	3.98315	4.8343	4.92348	5.15468
ENSG00000106330.11	chr7	100612102	100615384	protein_coding	MOSPD3	446.657	0.749273	0.110332	6.79107	1.11302e-11	2.35026e-10	4.16748	3.89114	4.09553	6.52173	6.3452	6.13543
ENSG00000118564.14	chr4	15604539	15681679	protein_coding	FBXL5	3641.42	-0.376962	0.0555087	-6.79106	1.11314e-11	2.35026e-10	17.0393	16.0534	17.2183	11.8073	11.6623	12.576
ENSG00000133985.2	chr14	70641787	70675360	protein_coding	TTC9	88.5933	1.76202	0.259477	6.79064	1.11636e-11	2.35586e-10	0.0933512	0.0618175	0.0582742	0.223076	0.22203	0.225937
ENSG00000148773.13	chr10	128096659	128126385	protein_coding	MKI67	3312.06	-0.523	0.0770424	-6.78846	1.13334e-11	2.39048e-10	2.99076	3.06359	2.92525	1.74971	2.17369	1.90277
NONHSAG110276.1	chr2	110378397	110382061	NA	NA	1130.09	0.511236	0.0753185	6.78765	1.13971e-11	2.40269e-10	2.17004	2.02226	2.23331	2.90988	2.78789	2.82355
ENSG00000251201.8	chr5	115578642	115626161	protein_coding	TMED7-TICAM2	1159.98	-0.578178	0.0851903	-6.7869	1.14565e-11	2.41398e-10	4.06799	3.89953	3.81101	2.23349	2.4582	2.65632
ENSG00000101189.6	chr20	62796453	62801738	protein_coding	MRGBP	2067.02	-0.420241	0.0619215	-6.78666	1.14758e-11	2.41681e-10	8.03152	7.75159	8.01584	5.46327	5.64744	5.44352
ENSG00000131737.5	chr17	41377650	41382403	protein_coding	KRT34	67.0277	-2.27366	0.335077	-6.78548	1.15702e-11	2.43545e-10	0.526113	0.669446	0.645394	0.0632366	0.139994	0.155926
ENSG00000111679.16	chr12	6946468	6961316	protein_coding	PTPN6	1411.84	0.480377	0.0708355	6.78158	1.18868e-11	2.50081e-10	7.68314	7.51407	7.40148	9.75046	9.62098	9.94955
ENSG00000011021.21	chr1	11806096	11843144	protein_coding	CLCN6	2338.14	-0.463223	0.0683412	-6.7781	1.21769e-11	2.56056e-10	8.94716	8.16251	8.32474	5.73437	6.19039	5.25114
ENSG00000143756.11	chr1	224114087	224162047	protein_coding	FBXO28	6155.79	-0.309475	0.0456741	-6.77572	1.23791e-11	2.60174e-10	12.9463	11.9124	12.6077	9.67292	9.21309	9.23456
ENSG00000198862.13	chr21	28928144	28992956	protein_coding	LTN1	5574.99	-0.353917	0.0522557	-6.77278	1.2633e-11	2.65377e-10	10.0638	8.92844	8.96948	7.09578	6.64693	6.5977
ENSG00000197147.12	chr1	89524836	89597864	protein_coding	LRRC8B	895.016	0.665213	0.0982282	6.77212	1.26913e-11	2.66466e-10	0.915815	1.03204	0.995844	1.38581	1.38609	1.57534
ENSG00000175387.15	chr18	47808957	47931146	protein_coding	SMAD2	9819.24	-0.287201	0.0424108	-6.77189	1.27109e-11	2.66741e-10	36.5231	33.38	34.7763	27.2209	25.9951	26.5689
ENSG00000234420.7	chr10	42513510	42552822	transcribed_processed_pseudogene	ZNF37BP	1927.94	-0.518105	0.0765331	-6.76969	1.29061e-11	2.70702e-10	4.24846	4.38468	4.34938	3.02839	2.52609	2.8848
ENSG00000235448.1	chr9	12700100	12814345	antisense	LURAP1L-AS1	173.293	-1.37946	0.203814	-6.76826	1.30339e-11	2.73243e-10	4.15665	2.9803	3.62296	1.01586	1.65945	1.17897
ENSG00000139182.13	chr12	7129698	7158945	protein_coding	CLSTN3	1627.91	-0.51369	0.0759425	-6.76419	1.34053e-11	2.80887e-10	9.76951	7.87909	8.0219	5.6896	5.62784	5.374
ENSG00000135390.17	chr12	53632726	53677408	protein_coding	ATP5G2	7494.12	0.324058	0.0479089	6.76405	1.34191e-11	2.81034e-10	131.908	130.611	132.41	154.857	153.837	151.575
ENSG00000112812.15	chr6	27247701	27256624	protein_coding	PRSS16	870.58	0.628127	0.0928684	6.76362	1.34584e-11	2.81713e-10	4.33366	4.70562	4.94309	6.49646	6.92229	6.70951
ENSG00000076067.11	chr12	56521929	56596196	protein_coding	RBMS2	7900.61	-0.353596	0.0522891	-6.76233	1.35794e-11	2.84103e-10	15.5202	15.8534	16.2772	11.4267	11.6799	11.6257
ENSG00000223547.9	chr19	12064699	12081565	protein_coding	ZNF844	244.621	-1.10324	0.163214	-6.75945	1.38512e-11	2.89644e-10	0.503804	0.571252	0.623312	0.275921	0.212674	0.245652
ENSG00000164649.19	chr7	21900900	21946084	protein_coding	CDCA7L	1496.43	-0.509066	0.0753189	-6.75881	1.39127e-11	2.90783e-10	9.01963	9.27313	9.41862	6.15957	5.67173	6.28437
ENSG00000099977.13	chr22	23971365	23980469	protein_coding	DDT	1779	0.440572	0.065187	6.75859	1.39341e-11	2.91082e-10	33.8546	31.2302	33.2302	43.4457	41.0639	39.6007
ENSG00000109184.14	chr4	51843000	51916837	protein_coding	DCUN1D4	3904.28	-0.364937	0.054	-6.75808	1.39829e-11	2.91954e-10	20.6645	19.183	20.4752	13.9356	14.8642	14.7828
ENSG00000245848.2	chr19	33299934	33302564	protein_coding	CEBPA	236.43	1.0371	0.15347	6.75767	1.40227e-11	2.92639e-10	0.742828	0.824443	0.852323	1.56763	1.54924	1.5072
ENSG00000144867.11	chr3	133784033	133825772	protein_coding	SRPRB	3748.74	-0.407668	0.0603781	-6.75192	1.45904e-11	3.04331e-10	16.8627	16.8845	16.8765	12.3288	12.1717	11.0338
ENSG00000146555.18	chr7	3301448	4269000	protein_coding	SDK1	57.889	-2.46683	0.365441	-6.75028	1.47565e-11	3.07641e-10	0.20917	0.246391	0.110076	0.029493	0.0350781	0.02843
ENSG00000170006.11	chr4	152618632	152680165	protein_coding	TMEM154	3752.69	-0.42243	0.0625816	-6.75006	1.4778e-11	3.07935e-10	9.14213	7.74194	9.54512	6.22746	5.84122	6.24995
ENSG00000253276.2	chr7	106656765	106660996	protein_coding	CCDC71L	668.953	-0.667366	0.0989383	-6.74527	1.52738e-11	3.18106e-10	4.25455	4.30397	4.33529	2.33962	2.59379	2.62738
NONHSAG111370.1	chr3	156708875	156711493	NA	NA	335.678	-0.878554	0.130271	-6.74403	1.54057e-11	3.20692e-10	1.6338	1.37959	1.41254	0.767237	0.783113	0.687228
ENSG00000186063.12	chr1	222668013	222713210	protein_coding	AIDA	6506.18	-0.365857	0.0542589	-6.7428	1.55365e-11	3.23251e-10	22.0575	21.6304	22.1987	15.1896	15.7257	16.6804
ENSG00000104331.8	chr8	56957933	56993844	protein_coding	IMPAD1	11493.8	-0.284278	0.0421868	-6.73855	1.59976e-11	3.32679e-10	19.2109	17.5722	18.034	13.8941	13.9076	14.0633
ENSG00000213639.9	chr2	28751640	28802940	protein_coding	PPP1CB	35097.1	0.270355	0.0401394	6.73539	1.63494e-11	3.39822e-10	87.8924	84.6005	87.2177	96.9608	96.7494	97.8279
ENSG00000166401.14	chr18	63969925	64019779	protein_coding	SERPINB8	2063.45	-0.409842	0.0608643	-6.7337	1.65401e-11	3.43613e-10	10.8101	10.2113	11.0201	7.56099	7.51065	7.36961
ENSG00000240972.1	chr22	23894004	23895227	protein_coding	MIF	10451	0.364233	0.054129	6.72897	1.7087e-11	3.54798e-10	167.869	172.697	186.049	213.077	210.437	207.878
ENSG00000198042.10	chr8	33484750	33501260	protein_coding	MAK16	3689.93	-0.407474	0.0605611	-6.7283	1.71652e-11	3.56242e-10	12.0808	11.0861	11.6335	7.70013	7.94791	8.76015
ENSG00000183955.12	chr12	123383773	123409358	protein_coding	KMT5A	2684.19	-0.45494	0.0676275	-6.72714	1.73032e-11	3.58926e-10	16.9191	16.1794	15.7426	10.305	11.0288	11.8293
ENSG00000068912.13	chr2	53787044	53818819	protein_coding	ERLEC1	3770.23	-0.399893	0.0594695	-6.72434	1.76386e-11	3.65701e-10	17.6986	17.6929	17.2772	11.9081	12.8788	12.3788
ENSG00000125812.15	chr20	23362182	23373063	protein_coding	GZF1	3172.88	-0.45535	0.0677403	-6.722	1.7925e-11	3.71452e-10	12.6837	9.9035	10.5852	7.72544	7.59889	7.12282
ENSG00000144455.13	chr3	3700814	4467281	protein_coding	SUMF1	1461.52	0.486013	0.0723029	6.72191	1.79358e-11	3.71491e-10	5.37734	5.39219	5.4513	7.37336	6.72122	7.04748
ENSG00000165322.17	chr10	31805404	31928876	protein_coding	ARHGAP12	3321.48	-0.434446	0.0646598	-6.71895	1.83037e-11	3.7892e-10	8.36796	8.14431	8.35058	5.30972	6.13988	5.68373
[truncated: 120,331 more rows]
