# Supplementary material for: A genome–wide CRISPR activation screen identifies SCREEM a novel SNAI1 super-enhancer demarcated by eRNAs
Source: Front Mol Biosci. 2023 Feb 27;10:1110445. doi: 10.3389/fmolb.2023.1110445 (PMC10009272; doi:10.3389/fmolb.2023.1110445)
Supplement: Supplementary file 15 [file Table8.XLSX]

## Sheet: Sheet1
SNAI1	experiment_name	datatype	neg_strand_value	pos_strand_value	TCON34/SCREEM1	experiment_name	datatype	neg_strand_value	pos_strand_value		linctmem1899/SCREEM2	experiment_name	datatype	neg_strand_value	pos_strand_value		Trerna1	experiment_name	datatype	neg_strand_value	pos_strand_value
	293SLAM rinderpest infection, 00hr, biol rep1 : CNhs14406 ctss	rle	0	27.632		293SLAM rinderpest infection, 00hr, biol rep1 : CNhs14406 ctss	rle	0	0			293SLAM rinderpest infection, 00hr, biol rep1 : CNhs14406 ctss	rle	0	0			293SLAM rinderpest infection, 00hr, biol rep1 : CNhs14406 ctss	rle	0	0
	293SLAM rinderpest infection, 00hr, biol rep2 : CNhs14407 ctss	rle	0	28.663		293SLAM rinderpest infection, 00hr, biol rep2 : CNhs14407 ctss	rle	0	0			293SLAM rinderpest infection, 00hr, biol rep2 : CNhs14407 ctss	rle	0	0			293SLAM rinderpest infection, 00hr, biol rep2 : CNhs14407 ctss	rle	0	0
	293SLAM rinderpest infection, 00hr, biol rep3 : CNhs14408 ctss	rle	0	24.067		293SLAM rinderpest infection, 00hr, biol rep3 : CNhs14408 ctss	rle	0	0			293SLAM rinderpest infection, 00hr, biol rep3 : CNhs14408 ctss	rle	0	0			293SLAM rinderpest infection, 00hr, biol rep3 : CNhs14408 ctss	rle	0	0
	293SLAM rinderpest infection, 06hr, biol rep1 : CNhs14410 ctss	rle	0	23.433		293SLAM rinderpest infection, 06hr, biol rep1 : CNhs14410 ctss	rle	0	0			293SLAM rinderpest infection, 06hr, biol rep1 : CNhs14410 ctss	rle	0	0			293SLAM rinderpest infection, 06hr, biol rep1 : CNhs14410 ctss	rle	0	0
	293SLAM rinderpest infection, 06hr, biol rep2 : CNhs14411 ctss	rle	0	24.38		293SLAM rinderpest infection, 06hr, biol rep2 : CNhs14411 ctss	rle	0	0			293SLAM rinderpest infection, 06hr, biol rep2 : CNhs14411 ctss	rle	0	0			293SLAM rinderpest infection, 06hr, biol rep2 : CNhs14411 ctss	rle	0	0
	293SLAM rinderpest infection, 06hr, biol rep3 : CNhs14412 ctss	rle	0	29.46		293SLAM rinderpest infection, 06hr, biol rep3 : CNhs14412 ctss	rle	0	0			293SLAM rinderpest infection, 06hr, biol rep3 : CNhs14412 ctss	rle	0	0			293SLAM rinderpest infection, 06hr, biol rep3 : CNhs14412 ctss	rle	0	0
	293SLAM rinderpest infection, 12hr, biol rep1 : CNhs14413 ctss	rle	0	15.197		293SLAM rinderpest infection, 12hr, biol rep1 : CNhs14413 ctss	rle	0	0			293SLAM rinderpest infection, 12hr, biol rep1 : CNhs14413 ctss	rle	0	0			293SLAM rinderpest infection, 12hr, biol rep1 : CNhs14413 ctss	rle	0	0
	293SLAM rinderpest infection, 12hr, biol rep2 : CNhs14414 ctss	rle	0	16.69		293SLAM rinderpest infection, 12hr, biol rep2 : CNhs14414 ctss	rle	0	0			293SLAM rinderpest infection, 12hr, biol rep2 : CNhs14414 ctss	rle	0	0			293SLAM rinderpest infection, 12hr, biol rep2 : CNhs14414 ctss	rle	0	0
	293SLAM rinderpest infection, 12hr, biol rep3 : CNhs14415 ctss	rle	0	11.047		293SLAM rinderpest infection, 12hr, biol rep3 : CNhs14415 ctss	rle	0	0			293SLAM rinderpest infection, 12hr, biol rep3 : CNhs14415 ctss	rle	0	0			293SLAM rinderpest infection, 12hr, biol rep3 : CNhs14415 ctss	rle	0	0
	293SLAM rinderpest infection, 24hr, biol rep1 : CNhs14416 ctss	rle	0	39.932		293SLAM rinderpest infection, 24hr, biol rep1 : CNhs14416 ctss	rle	0	0			293SLAM rinderpest infection, 24hr, biol rep1 : CNhs14416 ctss	rle	0	0			293SLAM rinderpest infection, 24hr, biol rep1 : CNhs14416 ctss	rle	0	0
	293SLAM rinderpest infection, 24hr, biol rep2 : CNhs14417 ctss	rle	0	37.842		293SLAM rinderpest infection, 24hr, biol rep2 : CNhs14417 ctss	rle	0	0			293SLAM rinderpest infection, 24hr, biol rep2 : CNhs14417 ctss	rle	0	0			293SLAM rinderpest infection, 24hr, biol rep2 : CNhs14417 ctss	rle	0	0
	293SLAM rinderpest infection, 24hr, biol rep3 : CNhs14418 ctss	rle	0	33.055		293SLAM rinderpest infection, 24hr, biol rep3 : CNhs14418 ctss	rle	0	0			293SLAM rinderpest infection, 24hr, biol rep3 : CNhs14418 ctss	rle	0	0			293SLAM rinderpest infection, 24hr, biol rep3 : CNhs14418 ctss	rle	0	0
	acantholytic squamous carcinoma cell line:HCC1806 : CNhs11844 ctss	rle	0	7.106		acantholytic squamous carcinoma cell line:HCC1806 : CNhs11844 ctss	rle	0	0			acantholytic squamous carcinoma cell line:HCC1806 : CNhs11844 ctss	rle	0	0			acantholytic squamous carcinoma cell line:HCC1806 : CNhs11844 ctss	rle	0	0
	achilles tendon, donor2 : CNhs13435 ctss	rle	0	16.986		achilles tendon, donor2 : CNhs13435 ctss	rle	0	0			achilles tendon, donor2 : CNhs13435 ctss	rle	0	0			achilles tendon, donor2 : CNhs13435 ctss	rle	0	0
	acute lymphoblastic leukemia (B-ALL) cell line:BALL-1 : CNhs11251 ctss	rle	0	4.645		acute lymphoblastic leukemia (B-ALL) cell line:BALL-1 : CNhs11251 ctss	rle	0	0			acute lymphoblastic leukemia (B-ALL) cell line:BALL-1 : CNhs11251 ctss	rle	0	0			acute lymphoblastic leukemia (B-ALL) cell line:BALL-1 : CNhs11251 ctss	rle	0	0
	acute lymphoblastic leukemia (B-ALL) cell line:NALM-6 : CNhs11282 ctss	rle	0	1.154		acute lymphoblastic leukemia (B-ALL) cell line:NALM-6 : CNhs11282 ctss	rle	0	0			acute lymphoblastic leukemia (B-ALL) cell line:NALM-6 : CNhs11282 ctss	rle	0	0			acute lymphoblastic leukemia (B-ALL) cell line:NALM-6 : CNhs11282 ctss	rle	0	0
	acute lymphoblastic leukemia (T-ALL) cell line:HPB-ALL : CNhs10746 ctss	rle	0	1.707		acute lymphoblastic leukemia (T-ALL) cell line:HPB-ALL : CNhs10746 ctss	rle	0	0			acute lymphoblastic leukemia (T-ALL) cell line:HPB-ALL : CNhs10746 ctss	rle	0	0			acute lymphoblastic leukemia (T-ALL) cell line:HPB-ALL : CNhs10746 ctss	rle	0	0
	acute lymphoblastic leukemia (T-ALL) cell line:Jurkat : CNhs11253 ctss	rle	0	3.189		acute lymphoblastic leukemia (T-ALL) cell line:Jurkat : CNhs11253 ctss	rle	0	0			acute lymphoblastic leukemia (T-ALL) cell line:Jurkat : CNhs11253 ctss	rle	0	0			acute lymphoblastic leukemia (T-ALL) cell line:Jurkat : CNhs11253 ctss	rle	0	0
	acute myeloid leukemia (FAB M0) cell line:Kasumi-3 : CNhs13241 ctss	rle	0	7.086		acute myeloid leukemia (FAB M0) cell line:Kasumi-3 : CNhs13241 ctss	rle	0	0			acute myeloid leukemia (FAB M0) cell line:Kasumi-3 : CNhs13241 ctss	rle	0	0			acute myeloid leukemia (FAB M0) cell line:Kasumi-3 : CNhs13241 ctss	rle	0	0
	acute myeloid leukemia (FAB M0) cell line:KG-1 : CNhs13053 ctss	rle	0	0		acute myeloid leukemia (FAB M0) cell line:KG-1 : CNhs13053 ctss	rle	0	0			acute myeloid leukemia (FAB M0) cell line:KG-1 : CNhs13053 ctss	rle	0	0			acute myeloid leukemia (FAB M0) cell line:KG-1 : CNhs13053 ctss	rle	0	0
	acute myeloid leukemia (FAB M1) cell line:HYT-1 : CNhs13054 ctss	rle	0	10.584		acute myeloid leukemia (FAB M1) cell line:HYT-1 : CNhs13054 ctss	rle	0	0			acute myeloid leukemia (FAB M1) cell line:HYT-1 : CNhs13054 ctss	rle	0	0			acute myeloid leukemia (FAB M1) cell line:HYT-1 : CNhs13054 ctss	rle	0	0
	acute myeloid leukemia (FAB M2) cell line:Kasumi-1 : CNhs13502 ctss	rle	0	0		acute myeloid leukemia (FAB M2) cell line:Kasumi-1 : CNhs13502 ctss	rle	0	0			acute myeloid leukemia (FAB M2) cell line:Kasumi-1 : CNhs13502 ctss	rle	0	0			acute myeloid leukemia (FAB M2) cell line:Kasumi-1 : CNhs13502 ctss	rle	0	0
	acute myeloid leukemia (FAB M2) cell line:Kasumi-6 : CNhs13052 ctss	rle	0	0		acute myeloid leukemia (FAB M2) cell line:Kasumi-6 : CNhs13052 ctss	rle	0	0			acute myeloid leukemia (FAB M2) cell line:Kasumi-6 : CNhs13052 ctss	rle	0	0			acute myeloid leukemia (FAB M2) cell line:Kasumi-6 : CNhs13052 ctss	rle	0	0
	acute myeloid leukemia (FAB M2) cell line:NKM-1 : CNhs11864 ctss	rle	0	0		acute myeloid leukemia (FAB M2) cell line:NKM-1 : CNhs11864 ctss	rle	0	0			acute myeloid leukemia (FAB M2) cell line:NKM-1 : CNhs11864 ctss	rle	0	0			acute myeloid leukemia (FAB M2) cell line:NKM-1 : CNhs11864 ctss	rle	0	0
	acute myeloid leukemia (FAB M3) cell line:HL60 : CNhs13055 ctss	rle	0	0		acute myeloid leukemia (FAB M3) cell line:HL60 : CNhs13055 ctss	rle	0	0			acute myeloid leukemia (FAB M3) cell line:HL60 : CNhs13055 ctss	rle	0	0			acute myeloid leukemia (FAB M3) cell line:HL60 : CNhs13055 ctss	rle	0	0
	acute myeloid leukemia (FAB M4) cell line:FKH-1 : CNhs13503 ctss	rle	0	7.519		acute myeloid leukemia (FAB M4) cell line:FKH-1 : CNhs13503 ctss	rle	0	0			acute myeloid leukemia (FAB M4) cell line:FKH-1 : CNhs13503 ctss	rle	0	0			acute myeloid leukemia (FAB M4) cell line:FKH-1 : CNhs13503 ctss	rle	0	0
	acute myeloid leukemia (FAB M4) cell line:HNT-34 : CNhs13504 ctss	rle	0	8.126		acute myeloid leukemia (FAB M4) cell line:HNT-34 : CNhs13504 ctss	rle	0	0			acute myeloid leukemia (FAB M4) cell line:HNT-34 : CNhs13504 ctss	rle	0	0			acute myeloid leukemia (FAB M4) cell line:HNT-34 : CNhs13504 ctss	rle	0	0
	acute myeloid leukemia (FAB M4eo) cell line:EoL-1 : CNhs13056 ctss	rle	0	4.336		acute myeloid leukemia (FAB M4eo) cell line:EoL-1 : CNhs13056 ctss	rle	0	0			acute myeloid leukemia (FAB M4eo) cell line:EoL-1 : CNhs13056 ctss	rle	0	0			acute myeloid leukemia (FAB M4eo) cell line:EoL-1 : CNhs13056 ctss	rle	0	0
	acute myeloid leukemia (FAB M4eo) cell line:EoL-3 : CNhs13057 ctss	rle	0	0.605		acute myeloid leukemia (FAB M4eo) cell line:EoL-3 : CNhs13057 ctss	rle	0	0			acute myeloid leukemia (FAB M4eo) cell line:EoL-3 : CNhs13057 ctss	rle	0	0			acute myeloid leukemia (FAB M4eo) cell line:EoL-3 : CNhs13057 ctss	rle	0	0
	acute myeloid leukemia (FAB M5) cell line:NOMO-1 : CNhs13050 ctss	rle	0	7.239		acute myeloid leukemia (FAB M5) cell line:NOMO-1 : CNhs13050 ctss	rle	0	0			acute myeloid leukemia (FAB M5) cell line:NOMO-1 : CNhs13050 ctss	rle	0	0			acute myeloid leukemia (FAB M5) cell line:NOMO-1 : CNhs13050 ctss	rle	0	0
	acute myeloid leukemia (FAB M5) cell line:P31/FUJ : CNhs13051 ctss	rle	0	17.862		acute myeloid leukemia (FAB M5) cell line:P31/FUJ : CNhs13051 ctss	rle	0	0			acute myeloid leukemia (FAB M5) cell line:P31/FUJ : CNhs13051 ctss	rle	0	0			acute myeloid leukemia (FAB M5) cell line:P31/FUJ : CNhs13051 ctss	rle	1.374	0
	acute myeloid leukemia (FAB M5) cell line:THP-1 (cytoplasmic fraction) : CNhs14556 ctss	rle	0	0		acute myeloid leukemia (FAB M5) cell line:THP-1 (cytoplasmic fraction) : CNhs14556 ctss	rle	0	0			acute myeloid leukemia (FAB M5) cell line:THP-1 (cytoplasmic fraction) : CNhs14556 ctss	rle	0	0			acute myeloid leukemia (FAB M5) cell line:THP-1 (cytoplasmic fraction) : CNhs14556 ctss	rle	0	0
	acute myeloid leukemia (FAB M5) cell line:THP-1 (fresh) : CNhs10722 ctss	rle	0	1.536		acute myeloid leukemia (FAB M5) cell line:THP-1 (fresh) : CNhs10722 ctss	rle	0	0			acute myeloid leukemia (FAB M5) cell line:THP-1 (fresh) : CNhs10722 ctss	rle	0	0			acute myeloid leukemia (FAB M5) cell line:THP-1 (fresh) : CNhs10722 ctss	rle	0	0
	acute myeloid leukemia (FAB M5) cell line:THP-1 (revived) : CNhs10723 ctss	rle	0	0		acute myeloid leukemia (FAB M5) cell line:THP-1 (revived) : CNhs10723 ctss	rle	0	0			acute myeloid leukemia (FAB M5) cell line:THP-1 (revived) : CNhs10723 ctss	rle	0	0			acute myeloid leukemia (FAB M5) cell line:THP-1 (revived) : CNhs10723 ctss	rle	0	0
	acute myeloid leukemia (FAB M5) cell line:THP-1 (thawed) : CNhs10724 ctss	rle	0	1.168		acute myeloid leukemia (FAB M5) cell line:THP-1 (thawed) : CNhs10724 ctss	rle	0	0			acute myeloid leukemia (FAB M5) cell line:THP-1 (thawed) : CNhs10724 ctss	rle	0	0			acute myeloid leukemia (FAB M5) cell line:THP-1 (thawed) : CNhs10724 ctss	rle	0	0
	acute myeloid leukemia (FAB M5) cell line:U-937 DE-4 : CNhs13058 ctss	rle	0	3.712		acute myeloid leukemia (FAB M5) cell line:U-937 DE-4 : CNhs13058 ctss	rle	0	0			acute myeloid leukemia (FAB M5) cell line:U-937 DE-4 : CNhs13058 ctss	rle	0	0			acute myeloid leukemia (FAB M5) cell line:U-937 DE-4 : CNhs13058 ctss	rle	0	0
	acute myeloid leukemia (FAB M6) cell line:EEB : CNhs13059 ctss	rle	0	0		acute myeloid leukemia (FAB M6) cell line:EEB : CNhs13059 ctss	rle	0	0			acute myeloid leukemia (FAB M6) cell line:EEB : CNhs13059 ctss	rle	0	0			acute myeloid leukemia (FAB M6) cell line:EEB : CNhs13059 ctss	rle	0	0
	acute myeloid leukemia (FAB M6) cell line:F-36E : CNhs13060 ctss	rle	0	0		acute myeloid leukemia (FAB M6) cell line:F-36E : CNhs13060 ctss	rle	0	0			acute myeloid leukemia (FAB M6) cell line:F-36E : CNhs13060 ctss	rle	0	0			acute myeloid leukemia (FAB M6) cell line:F-36E : CNhs13060 ctss	rle	0	0
	acute myeloid leukemia (FAB M6) cell line:F-36P : CNhs13505 ctss	rle	0	1.623		acute myeloid leukemia (FAB M6) cell line:F-36P : CNhs13505 ctss	rle	0	0			acute myeloid leukemia (FAB M6) cell line:F-36P : CNhs13505 ctss	rle	0	0			acute myeloid leukemia (FAB M6) cell line:F-36P : CNhs13505 ctss	rle	0	0
	acute myeloid leukemia (FAB M7) cell line:M-MOK : CNhs13049 ctss	rle	0	3.331		acute myeloid leukemia (FAB M7) cell line:M-MOK : CNhs13049 ctss	rle	0	0			acute myeloid leukemia (FAB M7) cell line:M-MOK : CNhs13049 ctss	rle	0	0			acute myeloid leukemia (FAB M7) cell line:M-MOK : CNhs13049 ctss	rle	0	0
	acute myeloid leukemia (FAB M7) cell line:MKPL-1 : CNhs11888 ctss	rle	0	0		acute myeloid leukemia (FAB M7) cell line:MKPL-1 : CNhs11888 ctss	rle	0	0			acute myeloid leukemia (FAB M7) cell line:MKPL-1 : CNhs11888 ctss	rle	0	0			acute myeloid leukemia (FAB M7) cell line:MKPL-1 : CNhs11888 ctss	rle	0	0
	adenocarcinoma cell line:IM95m : CNhs11882 ctss	rle	0	0		adenocarcinoma cell line:IM95m : CNhs11882 ctss	rle	0	0			adenocarcinoma cell line:IM95m : CNhs11882 ctss	rle	0	0			adenocarcinoma cell line:IM95m : CNhs11882 ctss	rle	0	0
	Adipocyte - breast, donor1 : CNhs11051 ctss	rle	0	17.078		Adipocyte - breast, donor1 : CNhs11051 ctss	rle	0	0			Adipocyte - breast, donor1 : CNhs11051 ctss	rle	0	0			Adipocyte - breast, donor1 : CNhs11051 ctss	rle	0	0
	Adipocyte - breast, donor2 : CNhs11969 ctss	rle	0	16.272		Adipocyte - breast, donor2 : CNhs11969 ctss	rle	0	0			Adipocyte - breast, donor2 : CNhs11969 ctss	rle	0	0			Adipocyte - breast, donor2 : CNhs11969 ctss	rle	0	0
	Adipocyte - omental, donor1 : CNhs11054 ctss	rle	0	12.686		Adipocyte - omental, donor1 : CNhs11054 ctss	rle	0	0			Adipocyte - omental, donor1 : CNhs11054 ctss	rle	0	0			Adipocyte - omental, donor1 : CNhs11054 ctss	rle	0	0
	Adipocyte - omental, donor2 : CNhs12067 ctss	rle	0	3.002		Adipocyte - omental, donor2 : CNhs12067 ctss	rle	0	0			Adipocyte - omental, donor2 : CNhs12067 ctss	rle	0	0			Adipocyte - omental, donor2 : CNhs12067 ctss	rle	0	0
	Adipocyte - omental, donor3 : CNhs12068 ctss	rle	0	5.364		Adipocyte - omental, donor3 : CNhs12068 ctss	rle	0	0			Adipocyte - omental, donor3 : CNhs12068 ctss	rle	0	0			Adipocyte - omental, donor3 : CNhs12068 ctss	rle	0	0
	Adipocyte - perirenal, donor1 : CNhs12069 ctss	rle	0	4.362		Adipocyte - perirenal, donor1 : CNhs12069 ctss	rle	0	0			Adipocyte - perirenal, donor1 : CNhs12069 ctss	rle	0	0			Adipocyte - perirenal, donor1 : CNhs12069 ctss	rle	0	0
	Adipocyte - subcutaneous, donor1 : CNhs12494 ctss	rle	0	12.665		Adipocyte - subcutaneous, donor1 : CNhs12494 ctss	rle	0	0			Adipocyte - subcutaneous, donor1 : CNhs12494 ctss	rle	0	0			Adipocyte - subcutaneous, donor1 : CNhs12494 ctss	rle	0	0
	Adipocyte - subcutaneous, donor2 : CNhs11371 ctss	rle	0	0		Adipocyte - subcutaneous, donor2 : CNhs11371 ctss	rle	0	0			Adipocyte - subcutaneous, donor2 : CNhs11371 ctss	rle	0	0			Adipocyte - subcutaneous, donor2 : CNhs11371 ctss	rle	0	0
	Adipocyte - subcutaneous, donor3 : CNhs12017 ctss	rle	0	0.784		Adipocyte - subcutaneous, donor3 : CNhs12017 ctss	rle	0	0			Adipocyte - subcutaneous, donor3 : CNhs12017 ctss	rle	0	0			Adipocyte - subcutaneous, donor3 : CNhs12017 ctss	rle	0	0
	Adipocyte differentiation, day04, donor1 : CNhs12516 ctss	rle	0	2.144		Adipocyte differentiation, day04, donor1 : CNhs12516 ctss	rle	0	0			Adipocyte differentiation, day04, donor1 : CNhs12516 ctss	rle	0	0			Adipocyte differentiation, day04, donor1 : CNhs12516 ctss	rle	0	0
	Adipocyte differentiation, day04, donor2 : CNhs13410 ctss	rle	0	31.836		Adipocyte differentiation, day04, donor2 : CNhs13410 ctss	rle	0	0			Adipocyte differentiation, day04, donor2 : CNhs13410 ctss	rle	0	0			Adipocyte differentiation, day04, donor2 : CNhs13410 ctss	rle	0	0
	Adipocyte differentiation, day04, donor3 : CNhs13413 ctss	rle	0	2.697		Adipocyte differentiation, day04, donor3 : CNhs13413 ctss	rle	0	0			Adipocyte differentiation, day04, donor3 : CNhs13413 ctss	rle	0	0			Adipocyte differentiation, day04, donor3 : CNhs13413 ctss	rle	0	0
	Adipocyte differentiation, day04, donor4 : CNhs13417 ctss	rle	0	0		Adipocyte differentiation, day04, donor4 : CNhs13417 ctss	rle	0	0			Adipocyte differentiation, day04, donor4 : CNhs13417 ctss	rle	0	0			Adipocyte differentiation, day04, donor4 : CNhs13417 ctss	rle	0	0
	Adipocyte differentiation, day08, donor1 : CNhs12517 ctss	rle	0	2.137		Adipocyte differentiation, day08, donor1 : CNhs12517 ctss	rle	0	0			Adipocyte differentiation, day08, donor1 : CNhs12517 ctss	rle	0	0			Adipocyte differentiation, day08, donor1 : CNhs12517 ctss	rle	0	0
	Adipocyte differentiation, day08, donor2 : CNhs13411 ctss	rle	0	2.756		Adipocyte differentiation, day08, donor2 : CNhs13411 ctss	rle	0	0			Adipocyte differentiation, day08, donor2 : CNhs13411 ctss	rle	0	0			Adipocyte differentiation, day08, donor2 : CNhs13411 ctss	rle	0	0
	Adipocyte differentiation, day08, donor3 : CNhs13415 ctss	rle	0	2.355		Adipocyte differentiation, day08, donor3 : CNhs13415 ctss	rle	0	0			Adipocyte differentiation, day08, donor3 : CNhs13415 ctss	rle	0	0			Adipocyte differentiation, day08, donor3 : CNhs13415 ctss	rle	0	0
	Adipocyte differentiation, day08, donor4 : CNhs13418 ctss	rle	0	0		Adipocyte differentiation, day08, donor4 : CNhs13418 ctss	rle	0	0			Adipocyte differentiation, day08, donor4 : CNhs13418 ctss	rle	0	0			Adipocyte differentiation, day08, donor4 : CNhs13418 ctss	rle	0	0
	Adipocyte differentiation, day12, donor1 : CNhs13336 ctss	rle	0	2.119		Adipocyte differentiation, day12, donor1 : CNhs13336 ctss	rle	0	0			Adipocyte differentiation, day12, donor1 : CNhs13336 ctss	rle	0	0			Adipocyte differentiation, day12, donor1 : CNhs13336 ctss	rle	0	0
	Adipocyte differentiation, day12, donor2 : CNhs13412 ctss	rle	0	1.054		Adipocyte differentiation, day12, donor2 : CNhs13412 ctss	rle	0	0			Adipocyte differentiation, day12, donor2 : CNhs13412 ctss	rle	0	0			Adipocyte differentiation, day12, donor2 : CNhs13412 ctss	rle	0	0
	Adipocyte differentiation, day12, donor3 : CNhs13416 ctss	rle	0	0		Adipocyte differentiation, day12, donor3 : CNhs13416 ctss	rle	0	0			Adipocyte differentiation, day12, donor3 : CNhs13416 ctss	rle	0	0			Adipocyte differentiation, day12, donor3 : CNhs13416 ctss	rle	0	0
	Adipocyte differentiation, day12, donor4 : CNhs13419 ctss	rle	0	0		Adipocyte differentiation, day12, donor4 : CNhs13419 ctss	rle	0	0			Adipocyte differentiation, day12, donor4 : CNhs13419 ctss	rle	0	0			Adipocyte differentiation, day12, donor4 : CNhs13419 ctss	rle	0	0
	adipose tissue, adult, pool1 : CNhs10615 ctss	rle	0	14.797		adipose tissue, adult, pool1 : CNhs10615 ctss	rle	0	0			adipose tissue, adult, pool1 : CNhs10615 ctss	rle	0	0			adipose tissue, adult, pool1 : CNhs10615 ctss	rle	0	0
	adipose, donor1 : CNhs13972 ctss	rle	0	2.987		adipose, donor1 : CNhs13972 ctss	rle	0	0			adipose, donor1 : CNhs13972 ctss	rle	0	0			adipose, donor1 : CNhs13972 ctss	rle	0	0
	adipose, donor2 : CNhs13973 ctss	rle	0	2.942		adipose, donor2 : CNhs13973 ctss	rle	0	0			adipose, donor2 : CNhs13973 ctss	rle	0	0			adipose, donor2 : CNhs13973 ctss	rle	0	0
	adipose, donor3 : CNhs13974 ctss	rle	0	2.048		adipose, donor3 : CNhs13974 ctss	rle	0	0			adipose, donor3 : CNhs13974 ctss	rle	0	0			adipose, donor3 : CNhs13974 ctss	rle	0	0
	adipose, donor4 : CNhs13975 ctss	rle	0	7.703		adipose, donor4 : CNhs13975 ctss	rle	0	0			adipose, donor4 : CNhs13975 ctss	rle	0	0			adipose, donor4 : CNhs13975 ctss	rle	0	0
	adrenal cortex adenocarcinoma cell line:SW-13 : CNhs11893 ctss	rle	0	1.82		adrenal cortex adenocarcinoma cell line:SW-13 : CNhs11893 ctss	rle	0	0			adrenal cortex adenocarcinoma cell line:SW-13 : CNhs11893 ctss	rle	0	0			adrenal cortex adenocarcinoma cell line:SW-13 : CNhs11893 ctss	rle	0	0
	adrenal gland, adult, pool1 : CNhs11793 ctss	rle	0	0		adrenal gland, adult, pool1 : CNhs11793 ctss	rle	0	0			adrenal gland, adult, pool1 : CNhs11793 ctss	rle	0	0			adrenal gland, adult, pool1 : CNhs11793 ctss	rle	0	0
	adult T-cell leukemia cell line:ATN-1 : CNhs10738 ctss	rle	0	0		adult T-cell leukemia cell line:ATN-1 : CNhs10738 ctss	rle	0	0			adult T-cell leukemia cell line:ATN-1 : CNhs10738 ctss	rle	0	0			adult T-cell leukemia cell line:ATN-1 : CNhs10738 ctss	rle	0	0
	alveolar cell carcinoma cell line:SW 1573 : CNhs11838 ctss	rle	0	0		alveolar cell carcinoma cell line:SW 1573 : CNhs11838 ctss	rle	0	0			alveolar cell carcinoma cell line:SW 1573 : CNhs11838 ctss	rle	0	0			alveolar cell carcinoma cell line:SW 1573 : CNhs11838 ctss	rle	0	0
	Alveolar Epithelial Cells, donor1 : CNhs11325 ctss	rle	0	3.932		Alveolar Epithelial Cells, donor1 : CNhs11325 ctss	rle	0	0			Alveolar Epithelial Cells, donor1 : CNhs11325 ctss	rle	0	0			Alveolar Epithelial Cells, donor1 : CNhs11325 ctss	rle	0	0
	Alveolar Epithelial Cells, donor2 : CNhs12084 ctss	rle	0	0		Alveolar Epithelial Cells, donor2 : CNhs12084 ctss	rle	0	0			Alveolar Epithelial Cells, donor2 : CNhs12084 ctss	rle	0	0			Alveolar Epithelial Cells, donor2 : CNhs12084 ctss	rle	0	0
	Alveolar Epithelial Cells, donor3 : CNhs12119 ctss	rle	0	21.909		Alveolar Epithelial Cells, donor3 : CNhs12119 ctss	rle	0	0			Alveolar Epithelial Cells, donor3 : CNhs12119 ctss	rle	0	0			Alveolar Epithelial Cells, donor3 : CNhs12119 ctss	rle	0	0
	Amniotic Epithelial Cells, donor1 : CNhs11341 ctss	rle	0	0		Amniotic Epithelial Cells, donor1 : CNhs11341 ctss	rle	0	0			Amniotic Epithelial Cells, donor1 : CNhs11341 ctss	rle	0	0			Amniotic Epithelial Cells, donor1 : CNhs11341 ctss	rle	0	0
	Amniotic Epithelial Cells, donor2 : CNhs12098 ctss	rle	0	0		Amniotic Epithelial Cells, donor2 : CNhs12098 ctss	rle	0	0			Amniotic Epithelial Cells, donor2 : CNhs12098 ctss	rle	0	0			Amniotic Epithelial Cells, donor2 : CNhs12098 ctss	rle	0	0
	Amniotic Epithelial Cells, donor3 : CNhs12125 ctss	rle	0	0		Amniotic Epithelial Cells, donor3 : CNhs12125 ctss	rle	0	0			Amniotic Epithelial Cells, donor3 : CNhs12125 ctss	rle	0	0			Amniotic Epithelial Cells, donor3 : CNhs12125 ctss	rle	0	0
	amniotic membrane cells, donor1 : CNhs12502 ctss	rle	0	15.996		amniotic membrane cells, donor1 : CNhs12502 ctss	rle	0	0			amniotic membrane cells, donor1 : CNhs12502 ctss	rle	0	0			amniotic membrane cells, donor1 : CNhs12502 ctss	rle	0	0
	amniotic membrane cells, donor2 : CNhs12503 ctss	rle	0	1.782		amniotic membrane cells, donor2 : CNhs12503 ctss	rle	0	0			amniotic membrane cells, donor2 : CNhs12503 ctss	rle	0	0			amniotic membrane cells, donor2 : CNhs12503 ctss	rle	0	0
	amniotic membrane cells, donor3 : CNhs12379 ctss	rle	0	0		amniotic membrane cells, donor3 : CNhs12379 ctss	rle	0	0			amniotic membrane cells, donor3 : CNhs12379 ctss	rle	0	0			amniotic membrane cells, donor3 : CNhs12379 ctss	rle	0	0
	amygdala - adult, donor10196 : CNhs13793 ctss	rle	0	0		amygdala - adult, donor10196 : CNhs13793 ctss	rle	0	0			amygdala - adult, donor10196 : CNhs13793 ctss	rle	0	0			amygdala - adult, donor10196 : CNhs13793 ctss	rle	0	0
	amygdala, adult, donor10252 : CNhs12311 ctss	rle	0	1.266		amygdala, adult, donor10252 : CNhs12311 ctss	rle	0	0			amygdala, adult, donor10252 : CNhs12311 ctss	rle	0	0			amygdala, adult, donor10252 : CNhs12311 ctss	rle	0	0
	amygdala, newborn, donor10223 : CNhs14078 ctss	rle	0	31.441		amygdala, newborn, donor10223 : CNhs14078 ctss	rle	0	0			amygdala, newborn, donor10223 : CNhs14078 ctss	rle	0	0			amygdala, newborn, donor10223 : CNhs14078 ctss	rle	0	0
	anaplastic carcinoma cell line:8305C : CNhs10745 ctss	rle	0	21.928		anaplastic carcinoma cell line:8305C : CNhs10745 ctss	rle	0	0			anaplastic carcinoma cell line:8305C : CNhs10745 ctss	rle	0	0			anaplastic carcinoma cell line:8305C : CNhs10745 ctss	rle	0	0
	anaplastic large cell lymphoma cell line:Ki-JK : CNhs11881 ctss	rle	0	1.154		anaplastic large cell lymphoma cell line:Ki-JK : CNhs11881 ctss	rle	0	0			anaplastic large cell lymphoma cell line:Ki-JK : CNhs11881 ctss	rle	0	0			anaplastic large cell lymphoma cell line:Ki-JK : CNhs11881 ctss	rle	0	0
	anaplastic squamous cell carcinoma cell line:RPMI 2650 : CNhs11889 ctss	rle	0	9.923		anaplastic squamous cell carcinoma cell line:RPMI 2650 : CNhs11889 ctss	rle	0	0			anaplastic squamous cell carcinoma cell line:RPMI 2650 : CNhs11889 ctss	rle	0	0			anaplastic squamous cell carcinoma cell line:RPMI 2650 : CNhs11889 ctss	rle	0	0
	Anulus Pulposus Cell, donor1 : CNhs10876 ctss	rle	0	21.907		Anulus Pulposus Cell, donor1 : CNhs10876 ctss	rle	0	0			Anulus Pulposus Cell, donor1 : CNhs10876 ctss	rle	0	0			Anulus Pulposus Cell, donor1 : CNhs10876 ctss	rle	0	0
	Anulus Pulposus Cell, donor2 : CNhs12064 ctss	rle	0	12.593		Anulus Pulposus Cell, donor2 : CNhs12064 ctss	rle	0	0			Anulus Pulposus Cell, donor2 : CNhs12064 ctss	rle	0	0			Anulus Pulposus Cell, donor2 : CNhs12064 ctss	rle	0	0
	aorta, adult, pool1 : CNhs11760 ctss	rle	0	21.32		aorta, adult, pool1 : CNhs11760 ctss	rle	0	0			aorta, adult, pool1 : CNhs11760 ctss	rle	0	0			aorta, adult, pool1 : CNhs11760 ctss	rle	0	0
	Aortic smooth muscle cell response to FGF2, 00hr00min, biol rep1 (LK1) : CNhs13339 ctss	rle	0	10.757		Aortic smooth muscle cell response to FGF2, 00hr00min, biol rep1 (LK1) : CNhs13339 ctss	rle	0	0			Aortic smooth muscle cell response to FGF2, 00hr00min, biol rep1 (LK1) : CNhs13339 ctss	rle	0	0			Aortic smooth muscle cell response to FGF2, 00hr00min, biol rep1 (LK1) : CNhs13339 ctss	rle	0	0
	Aortic smooth muscle cell response to FGF2, 00hr00min, biol rep2 (LK2) : CNhs13358 ctss	rle	0	9.04		Aortic smooth muscle cell response to FGF2, 00hr00min, biol rep2 (LK2) : CNhs13358 ctss	rle	0	0			Aortic smooth muscle cell response to FGF2, 00hr00min, biol rep2 (LK2) : CNhs13358 ctss	rle	0	0			Aortic smooth muscle cell response to FGF2, 00hr00min, biol rep2 (LK2) : CNhs13358 ctss	rle	0	0
	Aortic smooth muscle cell response to FGF2, 00hr00min, biol rep3 (LK3) : CNhs13567 ctss	rle	0	0		Aortic smooth muscle cell response to FGF2, 00hr00min, biol rep3 (LK3) : CNhs13567 ctss	rle	0	0			Aortic smooth muscle cell response to FGF2, 00hr00min, biol rep3 (LK3) : CNhs13567 ctss	rle	0	0			Aortic smooth muscle cell response to FGF2, 00hr00min, biol rep3 (LK3) : CNhs13567 ctss	rle	0	0
	Aortic smooth muscle cell response to FGF2, 00hr15min, biol rep1 (LK4) : CNhs13340 ctss	rle	0	9.582		Aortic smooth muscle cell response to FGF2, 00hr15min, biol rep1 (LK4) : CNhs13340 ctss	rle	0	0			Aortic smooth muscle cell response to FGF2, 00hr15min, biol rep1 (LK4) : CNhs13340 ctss	rle	0	0			Aortic smooth muscle cell response to FGF2, 00hr15min, biol rep1 (LK4) : CNhs13340 ctss	rle	0	0
	Aortic smooth muscle cell response to FGF2, 00hr15min, biol rep2 (LK5) : CNhs13359 ctss	rle	0	8.805		Aortic smooth muscle cell response to FGF2, 00hr15min, biol rep2 (LK5) : CNhs13359 ctss	rle	0	0			Aortic smooth muscle cell response to FGF2, 00hr15min, biol rep2 (LK5) : CNhs13359 ctss	rle	0	0			Aortic smooth muscle cell response to FGF2, 00hr15min, biol rep2 (LK5) : CNhs13359 ctss	rle	0	0
	Aortic smooth muscle cell response to FGF2, 00hr15min, biol rep3 (LK6) : CNhs13568 ctss	rle	0	13.975		Aortic smooth muscle cell response to FGF2, 00hr15min, biol rep3 (LK6) : CNhs13568 ctss	rle	0	0			Aortic smooth muscle cell response to FGF2, 00hr15min, biol rep3 (LK6) : CNhs13568 ctss	rle	0	0			Aortic smooth muscle cell response to FGF2, 00hr15min, biol rep3 (LK6) : CNhs13568 ctss	rle	0	0
	Aortic smooth muscle cell response to FGF2, 00hr30min, biol rep1 (LK7) : CNhs13341 ctss	rle	0	9.737		Aortic smooth muscle cell response to FGF2, 00hr30min, biol rep1 (LK7) : CNhs13341 ctss	rle	0	0			Aortic smooth muscle cell response to FGF2, 00hr30min, biol rep1 (LK7) : CNhs13341 ctss	rle	0	0			Aortic smooth muscle cell response to FGF2, 00hr30min, biol rep1 (LK7) : CNhs13341 ctss	rle	0	0
	Aortic smooth muscle cell response to FGF2, 00hr30min, biol rep2 (LK8) : CNhs13360 ctss	rle	0	7.547		Aortic smooth muscle cell response to FGF2, 00hr30min, biol rep2 (LK8) : CNhs13360 ctss	rle	0	0			Aortic smooth muscle cell response to FGF2, 00hr30min, biol rep2 (LK8) : CNhs13360 ctss	rle	0	0			Aortic smooth muscle cell response to FGF2, 00hr30min, biol rep2 (LK8) : CNhs13360 ctss	rle	0	0
	Aortic smooth muscle cell response to FGF2, 00hr30min, biol rep3 (LK9) : CNhs13569 ctss	rle	0	13.063		Aortic smooth muscle cell response to FGF2, 00hr30min, biol rep3 (LK9) : CNhs13569 ctss	rle	0	0			Aortic smooth muscle cell response to FGF2, 00hr30min, biol rep3 (LK9) : CNhs13569 ctss	rle	0	0			Aortic smooth muscle cell response to FGF2, 00hr30min, biol rep3 (LK9) : CNhs13569 ctss	rle	0	0
	Aortic smooth muscle cell response to FGF2, 00hr45min, biol rep1 (LK10) : CNhs13343 ctss	rle	0	10.018		Aortic smooth muscle cell response to FGF2, 00hr45min, biol rep1 (LK10) : CNhs13343 ctss	rle	0	0			Aortic smooth muscle cell response to FGF2, 00hr45min, biol rep1 (LK10) : CNhs13343 ctss	rle	0	0			Aortic smooth muscle cell response to FGF2, 00hr45min, biol rep1 (LK10) : CNhs13343 ctss	rle	0	0
	Aortic smooth muscle cell response to FGF2, 00hr45min, biol rep2 (LK11) : CNhs13361 ctss	rle	0	6.385		Aortic smooth muscle cell response to FGF2, 00hr45min, biol rep2 (LK11) : CNhs13361 ctss	rle	0	0			Aortic smooth muscle cell response to FGF2, 00hr45min, biol rep2 (LK11) : CNhs13361 ctss	rle	0	0			Aortic smooth muscle cell response to FGF2, 00hr45min, biol rep2 (LK11) : CNhs13361 ctss	rle	0	0
	Aortic smooth muscle cell response to FGF2, 00hr45min, biol rep3 (LK12) : CNhs13571 ctss	rle	0	6.904		Aortic smooth muscle cell response to FGF2, 00hr45min, biol rep3 (LK12) : CNhs13571 ctss	rle	0	0			Aortic smooth muscle cell response to FGF2, 00hr45min, biol rep3 (LK12) : CNhs13571 ctss	rle	0	0			Aortic smooth muscle cell response to FGF2, 00hr45min, biol rep3 (LK12) : CNhs13571 ctss	rle	0	0
	Aortic smooth muscle cell response to FGF2, 01hr, biol rep1 (LK13) : CNhs12741 ctss	rle	0	5.841		Aortic smooth muscle cell response to FGF2, 01hr, biol rep1 (LK13) : CNhs12741 ctss	rle	0	0			Aortic smooth muscle cell response to FGF2, 01hr, biol rep1 (LK13) : CNhs12741 ctss	rle	0	0			Aortic smooth muscle cell response to FGF2, 01hr, biol rep1 (LK13) : CNhs12741 ctss	rle	0	0
	Aortic smooth muscle cell response to FGF2, 01hr, biol rep2 (LK14) : CNhs13362 ctss	rle	0	0		Aortic smooth muscle cell response to FGF2, 01hr, biol rep2 (LK14) : CNhs13362 ctss	rle	0	0			Aortic smooth muscle cell response to FGF2, 01hr, biol rep2 (LK14) : CNhs13362 ctss	rle	0	0			Aortic smooth muscle cell response to FGF2, 01hr, biol rep2 (LK14) : CNhs13362 ctss	rle	0	0
	Aortic smooth muscle cell response to FGF2, 01hr, biol rep3 (LK15) : CNhs13683 ctss	rle	0	7.097		Aortic smooth muscle cell response to FGF2, 01hr, biol rep3 (LK15) : CNhs13683 ctss	rle	0	0			Aortic smooth muscle cell response to FGF2, 01hr, biol rep3 (LK15) : CNhs13683 ctss	rle	0	0			Aortic smooth muscle cell response to FGF2, 01hr, biol rep3 (LK15) : CNhs13683 ctss	rle	0	0
	Aortic smooth muscle cell response to FGF2, 02hr, biol rep1 (LK16) : CNhs13344 ctss	rle	0	6.278		Aortic smooth muscle cell response to FGF2, 02hr, biol rep1 (LK16) : CNhs13344 ctss	rle	0	0			Aortic smooth muscle cell response to FGF2, 02hr, biol rep1 (LK16) : CNhs13344 ctss	rle	0	0			Aortic smooth muscle cell response to FGF2, 02hr, biol rep1 (LK16) : CNhs13344 ctss	rle	0	0
	Aortic smooth muscle cell response to FGF2, 02hr, biol rep2 (LK17) : CNhs13363 ctss	rle	0	10.446		Aortic smooth muscle cell response to FGF2, 02hr, biol rep2 (LK17) : CNhs13363 ctss	rle	0	0			Aortic smooth muscle cell response to FGF2, 02hr, biol rep2 (LK17) : CNhs13363 ctss	rle	0	0			Aortic smooth muscle cell response to FGF2, 02hr, biol rep2 (LK17) : CNhs13363 ctss	rle	0	0
	Aortic smooth muscle cell response to FGF2, 02hr, biol rep3 (LK18) : CNhs13572 ctss	rle	0	14.641		Aortic smooth muscle cell response to FGF2, 02hr, biol rep3 (LK18) : CNhs13572 ctss	rle	0	0			Aortic smooth muscle cell response to FGF2, 02hr, biol rep3 (LK18) : CNhs13572 ctss	rle	0	0			Aortic smooth muscle cell response to FGF2, 02hr, biol rep3 (LK18) : CNhs13572 ctss	rle	0	0
	Aortic smooth muscle cell response to FGF2, 03hr, biol rep1 (LK19) : CNhs13345 ctss	rle	0	0		Aortic smooth muscle cell response to FGF2, 03hr, biol rep1 (LK19) : CNhs13345 ctss	rle	0	0			Aortic smooth muscle cell response to FGF2, 03hr, biol rep1 (LK19) : CNhs13345 ctss	rle	0	0			Aortic smooth muscle cell response to FGF2, 03hr, biol rep1 (LK19) : CNhs13345 ctss	rle	0	0
	Aortic smooth muscle cell response to FGF2, 03hr, biol rep2 (LK20) : CNhs13364 ctss	rle	0	9.699		Aortic smooth muscle cell response to FGF2, 03hr, biol rep2 (LK20) : CNhs13364 ctss	rle	0	0			Aortic smooth muscle cell response to FGF2, 03hr, biol rep2 (LK20) : CNhs13364 ctss	rle	0	0			Aortic smooth muscle cell response to FGF2, 03hr, biol rep2 (LK20) : CNhs13364 ctss	rle	0	0
	Aortic smooth muscle cell response to FGF2, 03hr, biol rep3 (LK21) : CNhs13573 ctss	rle	0	0		Aortic smooth muscle cell response to FGF2, 03hr, biol rep3 (LK21) : CNhs13573 ctss	rle	0	0			Aortic smooth muscle cell response to FGF2, 03hr, biol rep3 (LK21) : CNhs13573 ctss	rle	0	0			Aortic smooth muscle cell response to FGF2, 03hr, biol rep3 (LK21) : CNhs13573 ctss	rle	0	0
	Aortic smooth muscle cell response to FGF2, 04hr, biol rep1 (LK22) : CNhs13346 ctss	rle	0	0		Aortic smooth muscle cell response to FGF2, 04hr, biol rep1 (LK22) : CNhs13346 ctss	rle	0	0			Aortic smooth muscle cell response to FGF2, 04hr, biol rep1 (LK22) : CNhs13346 ctss	rle	0	0			Aortic smooth muscle cell response to FGF2, 04hr, biol rep1 (LK22) : CNhs13346 ctss	rle	0	0
	Aortic smooth muscle cell response to FGF2, 04hr, biol rep2 (LK23) : CNhs13365 ctss	rle	0	11.179		Aortic smooth muscle cell response to FGF2, 04hr, biol rep2 (LK23) : CNhs13365 ctss	rle	0	0			Aortic smooth muscle cell response to FGF2, 04hr, biol rep2 (LK23) : CNhs13365 ctss	rle	0	0			Aortic smooth muscle cell response to FGF2, 04hr, biol rep2 (LK23) : CNhs13365 ctss	rle	0	0
	Aortic smooth muscle cell response to FGF2, 04hr, biol rep3 (LK24) : CNhs13574 ctss	rle	0	0		Aortic smooth muscle cell response to FGF2, 04hr, biol rep3 (LK24) : CNhs13574 ctss	rle	0	0			Aortic smooth muscle cell response to FGF2, 04hr, biol rep3 (LK24) : CNhs13574 ctss	rle	0	0			Aortic smooth muscle cell response to FGF2, 04hr, biol rep3 (LK24) : CNhs13574 ctss	rle	0	0
	Aortic smooth muscle cell response to FGF2, 05hr, biol rep1 (LK25) : CNhs13347 ctss	rle	0	8.564		Aortic smooth muscle cell response to FGF2, 05hr, biol rep1 (LK25) : CNhs13347 ctss	rle	0	0			Aortic smooth muscle cell response to FGF2, 05hr, biol rep1 (LK25) : CNhs13347 ctss	rle	0	0			Aortic smooth muscle cell response to FGF2, 05hr, biol rep1 (LK25) : CNhs13347 ctss	rle	0	0
	Aortic smooth muscle cell response to FGF2, 05hr, biol rep2 (LK26) : CNhs13367 ctss	rle	0	11.535		Aortic smooth muscle cell response to FGF2, 05hr, biol rep2 (LK26) : CNhs13367 ctss	rle	0	0			Aortic smooth muscle cell response to FGF2, 05hr, biol rep2 (LK26) : CNhs13367 ctss	rle	0	0			Aortic smooth muscle cell response to FGF2, 05hr, biol rep2 (LK26) : CNhs13367 ctss	rle	0	0
	Aortic smooth muscle cell response to FGF2, 05hr, biol rep3 (LK27) : CNhs13575 ctss	rle	0	8.232		Aortic smooth muscle cell response to FGF2, 05hr, biol rep3 (LK27) : CNhs13575 ctss	rle	0	0			Aortic smooth muscle cell response to FGF2, 05hr, biol rep3 (LK27) : CNhs13575 ctss	rle	0	0			Aortic smooth muscle cell response to FGF2, 05hr, biol rep3 (LK27) : CNhs13575 ctss	rle	0	0
	Aortic smooth muscle cell response to FGF2, 06hr, biol rep1 (LK28) : CNhs13348 ctss	rle	0	7.658		Aortic smooth muscle cell response to FGF2, 06hr, biol rep1 (LK28) : CNhs13348 ctss	rle	0	0			Aortic smooth muscle cell response to FGF2, 06hr, biol rep1 (LK28) : CNhs13348 ctss	rle	0	0			Aortic smooth muscle cell response to FGF2, 06hr, biol rep1 (LK28) : CNhs13348 ctss	rle	0	0
	Aortic smooth muscle cell response to FGF2, 06hr, biol rep2 (LK29) : CNhs13368 ctss	rle	0	9.906		Aortic smooth muscle cell response to FGF2, 06hr, biol rep2 (LK29) : CNhs13368 ctss	rle	0	0			Aortic smooth muscle cell response to FGF2, 06hr, biol rep2 (LK29) : CNhs13368 ctss	rle	0	0			Aortic smooth muscle cell response to FGF2, 06hr, biol rep2 (LK29) : CNhs13368 ctss	rle	0	0
	Aortic smooth muscle cell response to FGF2, 06hr, biol rep3 (LK30) : CNhs13576 ctss	rle	0	5.366		Aortic smooth muscle cell response to FGF2, 06hr, biol rep3 (LK30) : CNhs13576 ctss	rle	0	0			Aortic smooth muscle cell response to FGF2, 06hr, biol rep3 (LK30) : CNhs13576 ctss	rle	0	0			Aortic smooth muscle cell response to FGF2, 06hr, biol rep3 (LK30) : CNhs13576 ctss	rle	0	0
	Aortic smooth muscle cell response to IL1b, 00hr00min, biol rep1 (LK31) : CNhs13349 ctss	rle	0	9.494		Aortic smooth muscle cell response to IL1b, 00hr00min, biol rep1 (LK31) : CNhs13349 ctss	rle	0	0			Aortic smooth muscle cell response to IL1b, 00hr00min, biol rep1 (LK31) : CNhs13349 ctss	rle	0	0			Aortic smooth muscle cell response to IL1b, 00hr00min, biol rep1 (LK31) : CNhs13349 ctss	rle	0	0
	Aortic smooth muscle cell response to IL1b, 00hr00min, biol rep2 (LK32) : CNhs13369 ctss	rle	0	9.759		Aortic smooth muscle cell response to IL1b, 00hr00min, biol rep2 (LK32) : CNhs13369 ctss	rle	0	0			Aortic smooth muscle cell response to IL1b, 00hr00min, biol rep2 (LK32) : CNhs13369 ctss	rle	0	0			Aortic smooth muscle cell response to IL1b, 00hr00min, biol rep2 (LK32) : CNhs13369 ctss	rle	0	0
	Aortic smooth muscle cell response to IL1b, 00hr00min, biol rep3 (LK33) : CNhs13577 ctss	rle	0	11.373		Aortic smooth muscle cell response to IL1b, 00hr00min, biol rep3 (LK33) : CNhs13577 ctss	rle	0	0			Aortic smooth muscle cell response to IL1b, 00hr00min, biol rep3 (LK33) : CNhs13577 ctss	rle	0	0			Aortic smooth muscle cell response to IL1b, 00hr00min, biol rep3 (LK33) : CNhs13577 ctss	rle	0	0
	Aortic smooth muscle cell response to IL1b, 00hr15min, biol rep1 (LK34) : CNhs13350 ctss	rle	0	7.642		Aortic smooth muscle cell response to IL1b, 00hr15min, biol rep1 (LK34) : CNhs13350 ctss	rle	0	0			Aortic smooth muscle cell response to IL1b, 00hr15min, biol rep1 (LK34) : CNhs13350 ctss	rle	0	0			Aortic smooth muscle cell response to IL1b, 00hr15min, biol rep1 (LK34) : CNhs13350 ctss	rle	0	0
	Aortic smooth muscle cell response to IL1b, 00hr15min, biol rep2 (LK35) : CNhs13370 ctss	rle	0	9.346		Aortic smooth muscle cell response to IL1b, 00hr15min, biol rep2 (LK35) : CNhs13370 ctss	rle	0	0			Aortic smooth muscle cell response to IL1b, 00hr15min, biol rep2 (LK35) : CNhs13370 ctss	rle	0	0			Aortic smooth muscle cell response to IL1b, 00hr15min, biol rep2 (LK35) : CNhs13370 ctss	rle	0	0
	Aortic smooth muscle cell response to IL1b, 00hr15min, biol rep3 (LK36) : CNhs13578 ctss	rle	0	13.31		Aortic smooth muscle cell response to IL1b, 00hr15min, biol rep3 (LK36) : CNhs13578 ctss	rle	0	0			Aortic smooth muscle cell response to IL1b, 00hr15min, biol rep3 (LK36) : CNhs13578 ctss	rle	0	0			Aortic smooth muscle cell response to IL1b, 00hr15min, biol rep3 (LK36) : CNhs13578 ctss	rle	0	0
	Aortic smooth muscle cell response to IL1b, 00hr30min, biol rep1 (LK37) : CNhs13351 ctss	rle	0	10.138		Aortic smooth muscle cell response to IL1b, 00hr30min, biol rep1 (LK37) : CNhs13351 ctss	rle	0	0			Aortic smooth muscle cell response to IL1b, 00hr30min, biol rep1 (LK37) : CNhs13351 ctss	rle	0	0			Aortic smooth muscle cell response to IL1b, 00hr30min, biol rep1 (LK37) : CNhs13351 ctss	rle	0	0
	Aortic smooth muscle cell response to IL1b, 00hr30min, biol rep2 (LK38) : CNhs13371 ctss	rle	0	9.377		Aortic smooth muscle cell response to IL1b, 00hr30min, biol rep2 (LK38) : CNhs13371 ctss	rle	0	0			Aortic smooth muscle cell response to IL1b, 00hr30min, biol rep2 (LK38) : CNhs13371 ctss	rle	0	0			Aortic smooth muscle cell response to IL1b, 00hr30min, biol rep2 (LK38) : CNhs13371 ctss	rle	0	0
	Aortic smooth muscle cell response to IL1b, 00hr30min, biol rep3 (LK39) : CNhs13579 ctss	rle	0	6.882		Aortic smooth muscle cell response to IL1b, 00hr30min, biol rep3 (LK39) : CNhs13579 ctss	rle	0	0			Aortic smooth muscle cell response to IL1b, 00hr30min, biol rep3 (LK39) : CNhs13579 ctss	rle	0	0			Aortic smooth muscle cell response to IL1b, 00hr30min, biol rep3 (LK39) : CNhs13579 ctss	rle	0	0
	Aortic smooth muscle cell response to IL1b, 00hr45min, biol rep1 (LK40) : CNhs13352 ctss	rle	0	9.898		Aortic smooth muscle cell response to IL1b, 00hr45min, biol rep1 (LK40) : CNhs13352 ctss	rle	0	0			Aortic smooth muscle cell response to IL1b, 00hr45min, biol rep1 (LK40) : CNhs13352 ctss	rle	0	0			Aortic smooth muscle cell response to IL1b, 00hr45min, biol rep1 (LK40) : CNhs13352 ctss	rle	0	0
	Aortic smooth muscle cell response to IL1b, 00hr45min, biol rep2 (LK41) : CNhs13372 ctss	rle	0	4.779		Aortic smooth muscle cell response to IL1b, 00hr45min, biol rep2 (LK41) : CNhs13372 ctss	rle	0	0			Aortic smooth muscle cell response to IL1b, 00hr45min, biol rep2 (LK41) : CNhs13372 ctss	rle	0	0			Aortic smooth muscle cell response to IL1b, 00hr45min, biol rep2 (LK41) : CNhs13372 ctss	rle	0	0
	Aortic smooth muscle cell response to IL1b, 00hr45min, biol rep3 (LK42) : CNhs13580 ctss	rle	0	9.434		Aortic smooth muscle cell response to IL1b, 00hr45min, biol rep3 (LK42) : CNhs13580 ctss	rle	0	0			Aortic smooth muscle cell response to IL1b, 00hr45min, biol rep3 (LK42) : CNhs13580 ctss	rle	0	0			Aortic smooth muscle cell response to IL1b, 00hr45min, biol rep3 (LK42) : CNhs13580 ctss	rle	0	0
	Aortic smooth muscle cell response to IL1b, 01hr, biol rep1 (LK43) : CNhs13353 ctss	rle	0	9.774		Aortic smooth muscle cell response to IL1b, 01hr, biol rep1 (LK43) : CNhs13353 ctss	rle	0	0			Aortic smooth muscle cell response to IL1b, 01hr, biol rep1 (LK43) : CNhs13353 ctss	rle	0	0			Aortic smooth muscle cell response to IL1b, 01hr, biol rep1 (LK43) : CNhs13353 ctss	rle	0	0
	Aortic smooth muscle cell response to IL1b, 01hr, biol rep2 (LK44) : CNhs13373 ctss	rle	0	9.404		Aortic smooth muscle cell response to IL1b, 01hr, biol rep2 (LK44) : CNhs13373 ctss	rle	0	0			Aortic smooth muscle cell response to IL1b, 01hr, biol rep2 (LK44) : CNhs13373 ctss	rle	0	0			Aortic smooth muscle cell response to IL1b, 01hr, biol rep2 (LK44) : CNhs13373 ctss	rle	0	0
	Aortic smooth muscle cell response to IL1b, 01hr, biol rep3 (LK45) : CNhs13581 ctss	rle	0	0		Aortic smooth muscle cell response to IL1b, 01hr, biol rep3 (LK45) : CNhs13581 ctss	rle	0	0			Aortic smooth muscle cell response to IL1b, 01hr, biol rep3 (LK45) : CNhs13581 ctss	rle	0	0			Aortic smooth muscle cell response to IL1b, 01hr, biol rep3 (LK45) : CNhs13581 ctss	rle	0	0
	Aortic smooth muscle cell response to IL1b, 02hr, biol rep1 (LK46) : CNhs13354 ctss	rle	0	0		Aortic smooth muscle cell response to IL1b, 02hr, biol rep1 (LK46) : CNhs13354 ctss	rle	0	0			Aortic smooth muscle cell response to IL1b, 02hr, biol rep1 (LK46) : CNhs13354 ctss	rle	0	0			Aortic smooth muscle cell response to IL1b, 02hr, biol rep1 (LK46) : CNhs13354 ctss	rle	0	0
	Aortic smooth muscle cell response to IL1b, 02hr, biol rep2 (LK47) : CNhs13374 ctss	rle	0	4.57		Aortic smooth muscle cell response to IL1b, 02hr, biol rep2 (LK47) : CNhs13374 ctss	rle	0	0			Aortic smooth muscle cell response to IL1b, 02hr, biol rep2 (LK47) : CNhs13374 ctss	rle	0	0			Aortic smooth muscle cell response to IL1b, 02hr, biol rep2 (LK47) : CNhs13374 ctss	rle	0	0
	Aortic smooth muscle cell response to IL1b, 02hr, biol rep3 (LK48) : CNhs13582 ctss	rle	0	3.023		Aortic smooth muscle cell response to IL1b, 02hr, biol rep3 (LK48) : CNhs13582 ctss	rle	0	0			Aortic smooth muscle cell response to IL1b, 02hr, biol rep3 (LK48) : CNhs13582 ctss	rle	0	0			Aortic smooth muscle cell response to IL1b, 02hr, biol rep3 (LK48) : CNhs13582 ctss	rle	0	0
	Aortic smooth muscle cell response to IL1b, 03hr, biol rep1 (LK49) : CNhs13355 ctss	rle	0	4.554		Aortic smooth muscle cell response to IL1b, 03hr, biol rep1 (LK49) : CNhs13355 ctss	rle	0	0			Aortic smooth muscle cell response to IL1b, 03hr, biol rep1 (LK49) : CNhs13355 ctss	rle	0	0			Aortic smooth muscle cell response to IL1b, 03hr, biol rep1 (LK49) : CNhs13355 ctss	rle	0	0
	Aortic smooth muscle cell response to IL1b, 03hr, biol rep2 (LK50) : CNhs13375 ctss	rle	0	6.634		Aortic smooth muscle cell response to IL1b, 03hr, biol rep2 (LK50) : CNhs13375 ctss	rle	0	0			Aortic smooth muscle cell response to IL1b, 03hr, biol rep2 (LK50) : CNhs13375 ctss	rle	0	0			Aortic smooth muscle cell response to IL1b, 03hr, biol rep2 (LK50) : CNhs13375 ctss	rle	0	0
	Aortic smooth muscle cell response to IL1b, 03hr, biol rep3 (LK51) : CNhs13583 ctss	rle	0	0		Aortic smooth muscle cell response to IL1b, 03hr, biol rep3 (LK51) : CNhs13583 ctss	rle	0	0			Aortic smooth muscle cell response to IL1b, 03hr, biol rep3 (LK51) : CNhs13583 ctss	rle	0	0			Aortic smooth muscle cell response to IL1b, 03hr, biol rep3 (LK51) : CNhs13583 ctss	rle	0	0
	Aortic smooth muscle cell response to IL1b, 04hr, biol rep1 (LK52) : CNhs13682 ctss	rle	0	2.272		Aortic smooth muscle cell response to IL1b, 04hr, biol rep1 (LK52) : CNhs13682 ctss	rle	0	0			Aortic smooth muscle cell response to IL1b, 04hr, biol rep1 (LK52) : CNhs13682 ctss	rle	0	0			Aortic smooth muscle cell response to IL1b, 04hr, biol rep1 (LK52) : CNhs13682 ctss	rle	0	0
	Aortic smooth muscle cell response to IL1b, 04hr, biol rep2 (LK53) : CNhs13376 ctss	rle	0	6.829		Aortic smooth muscle cell response to IL1b, 04hr, biol rep2 (LK53) : CNhs13376 ctss	rle	0	0			Aortic smooth muscle cell response to IL1b, 04hr, biol rep2 (LK53) : CNhs13376 ctss	rle	0	0			Aortic smooth muscle cell response to IL1b, 04hr, biol rep2 (LK53) : CNhs13376 ctss	rle	0	0
	Aortic smooth muscle cell response to IL1b, 04hr, biol rep3 (LK54) : CNhs13584 ctss	rle	0	7.503		Aortic smooth muscle cell response to IL1b, 04hr, biol rep3 (LK54) : CNhs13584 ctss	rle	0	0			Aortic smooth muscle cell response to IL1b, 04hr, biol rep3 (LK54) : CNhs13584 ctss	rle	0	0			Aortic smooth muscle cell response to IL1b, 04hr, biol rep3 (LK54) : CNhs13584 ctss	rle	0	0
	Aortic smooth muscle cell response to IL1b, 05hr, biol rep1 (LK55) : CNhs13356 ctss	rle	0	2.653		Aortic smooth muscle cell response to IL1b, 05hr, biol rep1 (LK55) : CNhs13356 ctss	rle	0	0			Aortic smooth muscle cell response to IL1b, 05hr, biol rep1 (LK55) : CNhs13356 ctss	rle	0	0			Aortic smooth muscle cell response to IL1b, 05hr, biol rep1 (LK55) : CNhs13356 ctss	rle	0	0
	Aortic smooth muscle cell response to IL1b, 05hr, biol rep2 (LK56) : CNhs13377 ctss	rle	0	8.254		Aortic smooth muscle cell response to IL1b, 05hr, biol rep2 (LK56) : CNhs13377 ctss	rle	0	0			Aortic smooth muscle cell response to IL1b, 05hr, biol rep2 (LK56) : CNhs13377 ctss	rle	0	0			Aortic smooth muscle cell response to IL1b, 05hr, biol rep2 (LK56) : CNhs13377 ctss	rle	0	0
	Aortic smooth muscle cell response to IL1b, 05hr, biol rep3 (LK57) : CNhs13585 ctss	rle	0	0		Aortic smooth muscle cell response to IL1b, 05hr, biol rep3 (LK57) : CNhs13585 ctss	rle	0	0			Aortic smooth muscle cell response to IL1b, 05hr, biol rep3 (LK57) : CNhs13585 ctss	rle	0	0			Aortic smooth muscle cell response to IL1b, 05hr, biol rep3 (LK57) : CNhs13585 ctss	rle	0	0
	Aortic smooth muscle cell response to IL1b, 06hr, biol rep1 (LK58) : CNhs13357 ctss	rle	0	3.36		Aortic smooth muscle cell response to IL1b, 06hr, biol rep1 (LK58) : CNhs13357 ctss	rle	0	0			Aortic smooth muscle cell response to IL1b, 06hr, biol rep1 (LK58) : CNhs13357 ctss	rle	0	0			Aortic smooth muscle cell response to IL1b, 06hr, biol rep1 (LK58) : CNhs13357 ctss	rle	0	0
	Aortic smooth muscle cell response to IL1b, 06hr, biol rep2 (LK59) : CNhs13378 ctss	rle	0	3.109		Aortic smooth muscle cell response to IL1b, 06hr, biol rep2 (LK59) : CNhs13378 ctss	rle	0	0			Aortic smooth muscle cell response to IL1b, 06hr, biol rep2 (LK59) : CNhs13378 ctss	rle	0	0			Aortic smooth muscle cell response to IL1b, 06hr, biol rep2 (LK59) : CNhs13378 ctss	rle	0	0
	Aortic smooth muscle cell response to IL1b, 06hr, biol rep3 (LK60) : CNhs13586 ctss	rle	0	4.85		Aortic smooth muscle cell response to IL1b, 06hr, biol rep3 (LK60) : CNhs13586 ctss	rle	0	0			Aortic smooth muscle cell response to IL1b, 06hr, biol rep3 (LK60) : CNhs13586 ctss	rle	0	0			Aortic smooth muscle cell response to IL1b, 06hr, biol rep3 (LK60) : CNhs13586 ctss	rle	0	0
	appendix, adult : CNhs12842 ctss	rle	0	1.381		appendix, adult : CNhs12842 ctss	rle	0	0			appendix, adult : CNhs12842 ctss	rle	0	0			appendix, adult : CNhs12842 ctss	rle	0	0
	argyrophil small cell carcinoma cell line:TC-YIK : CNhs11725 ctss	rle	0	5.039		argyrophil small cell carcinoma cell line:TC-YIK : CNhs11725 ctss	rle	0	0			argyrophil small cell carcinoma cell line:TC-YIK : CNhs11725 ctss	rle	0	0			argyrophil small cell carcinoma cell line:TC-YIK : CNhs11725 ctss	rle	0	0
	ARPE-19 EMT induced with TGF-beta and TNF-alpha, 00hr00min, biol rep1 : CNhs14463 ctss	rle	0	0		ARPE-19 EMT induced with TGF-beta and TNF-alpha, 00hr00min, biol rep1 : CNhs14463 ctss	rle	0	0			ARPE-19 EMT induced with TGF-beta and TNF-alpha, 00hr00min, biol rep1 : CNhs14463 ctss	rle	0	0			ARPE-19 EMT induced with TGF-beta and TNF-alpha, 00hr00min, biol rep1 : CNhs14463 ctss	rle	0	0
	ARPE-19 EMT induced with TGF-beta and TNF-alpha, 00hr00min, biol rep2 : CNhs14464 ctss	rle	0	0		ARPE-19 EMT induced with TGF-beta and TNF-alpha, 00hr00min, biol rep2 : CNhs14464 ctss	rle	0	0			ARPE-19 EMT induced with TGF-beta and TNF-alpha, 00hr00min, biol rep2 : CNhs14464 ctss	rle	0	0			ARPE-19 EMT induced with TGF-beta and TNF-alpha, 00hr00min, biol rep2 : CNhs14464 ctss	rle	0	0
	ARPE-19 EMT induced with TGF-beta and TNF-alpha, 00hr00min, biol rep3 : CNhs14465 ctss	rle	0	0		ARPE-19 EMT induced with TGF-beta and TNF-alpha, 00hr00min, biol rep3 : CNhs14465 ctss	rle	0	0			ARPE-19 EMT induced with TGF-beta and TNF-alpha, 00hr00min, biol rep3 : CNhs14465 ctss	rle	0	0			ARPE-19 EMT induced with TGF-beta and TNF-alpha, 00hr00min, biol rep3 : CNhs14465 ctss	rle	0	0
	ARPE-19 EMT induced with TGF-beta and TNF-alpha, 00hr15min, biol rep1 : CNhs14466 ctss	rle	0	1.51		ARPE-19 EMT induced with TGF-beta and TNF-alpha, 00hr15min, biol rep1 : CNhs14466 ctss	rle	0	0			ARPE-19 EMT induced with TGF-beta and TNF-alpha, 00hr15min, biol rep1 : CNhs14466 ctss	rle	0	0			ARPE-19 EMT induced with TGF-beta and TNF-alpha, 00hr15min, biol rep1 : CNhs14466 ctss	rle	0	0
	ARPE-19 EMT induced with TGF-beta and TNF-alpha, 00hr15min, biol rep2 : CNhs14467 ctss	rle	0	0		ARPE-19 EMT induced with TGF-beta and TNF-alpha, 00hr15min, biol rep2 : CNhs14467 ctss	rle	0	0			ARPE-19 EMT induced with TGF-beta and TNF-alpha, 00hr15min, biol rep2 : CNhs14467 ctss	rle	0	0			ARPE-19 EMT induced with TGF-beta and TNF-alpha, 00hr15min, biol rep2 : CNhs14467 ctss	rle	0	0
	ARPE-19 EMT induced with TGF-beta and TNF-alpha, 00hr15min, biol rep3 : CNhs14468 ctss	rle	0	0		ARPE-19 EMT induced with TGF-beta and TNF-alpha, 00hr15min, biol rep3 : CNhs14468 ctss	rle	0	0			ARPE-19 EMT induced with TGF-beta and TNF-alpha, 00hr15min, biol rep3 : CNhs14468 ctss	rle	0	0			ARPE-19 EMT induced with TGF-beta and TNF-alpha, 00hr15min, biol rep3 : CNhs14468 ctss	rle	0	0
	ARPE-19 EMT induced with TGF-beta and TNF-alpha, 00hr30min, biol rep1 : CNhs14469 ctss	rle	0	2.539		ARPE-19 EMT induced with TGF-beta and TNF-alpha, 00hr30min, biol rep1 : CNhs14469 ctss	rle	0	0			ARPE-19 EMT induced with TGF-beta and TNF-alpha, 00hr30min, biol rep1 : CNhs14469 ctss	rle	0	0			ARPE-19 EMT induced with TGF-beta and TNF-alpha, 00hr30min, biol rep1 : CNhs14469 ctss	rle	0	0
	ARPE-19 EMT induced with TGF-beta and TNF-alpha, 00hr30min, biol rep2 : CNhs14470 ctss	rle	0	1.023		ARPE-19 EMT induced with TGF-beta and TNF-alpha, 00hr30min, biol rep2 : CNhs14470 ctss	rle	0	0.614			ARPE-19 EMT induced with TGF-beta and TNF-alpha, 00hr30min, biol rep2 : CNhs14470 ctss	rle	0	0			ARPE-19 EMT induced with TGF-beta and TNF-alpha, 00hr30min, biol rep2 : CNhs14470 ctss	rle	0	0
	ARPE-19 EMT induced with TGF-beta and TNF-alpha, 00hr30min, biol rep3 : CNhs14471 ctss	rle	0	3.059		ARPE-19 EMT induced with TGF-beta and TNF-alpha, 00hr30min, biol rep3 : CNhs14471 ctss	rle	0	0			ARPE-19 EMT induced with TGF-beta and TNF-alpha, 00hr30min, biol rep3 : CNhs14471 ctss	rle	0	0			ARPE-19 EMT induced with TGF-beta and TNF-alpha, 00hr30min, biol rep3 : CNhs14471 ctss	rle	0	0
	ARPE-19 EMT induced with TGF-beta and TNF-alpha, 00hr45min, biol rep1 : CNhs14472 ctss	rle	0	6.849		ARPE-19 EMT induced with TGF-beta and TNF-alpha, 00hr45min, biol rep1 : CNhs14472 ctss	rle	0	0			ARPE-19 EMT induced with TGF-beta and TNF-alpha, 00hr45min, biol rep1 : CNhs14472 ctss	rle	0	0			ARPE-19 EMT induced with TGF-beta and TNF-alpha, 00hr45min, biol rep1 : CNhs14472 ctss	rle	0	0
	ARPE-19 EMT induced with TGF-beta and TNF-alpha, 00hr45min, biol rep2 : CNhs14473 ctss	rle	0	5.421		ARPE-19 EMT induced with TGF-beta and TNF-alpha, 00hr45min, biol rep2 : CNhs14473 ctss	rle	0	0			ARPE-19 EMT induced with TGF-beta and TNF-alpha, 00hr45min, biol rep2 : CNhs14473 ctss	rle	0	0			ARPE-19 EMT induced with TGF-beta and TNF-alpha, 00hr45min, biol rep2 : CNhs14473 ctss	rle	0	0
	ARPE-19 EMT induced with TGF-beta and TNF-alpha, 00hr45min, biol rep3 : CNhs14474 ctss	rle	0	5.664		ARPE-19 EMT induced with TGF-beta and TNF-alpha, 00hr45min, biol rep3 : CNhs14474 ctss	rle	0	0			ARPE-19 EMT induced with TGF-beta and TNF-alpha, 00hr45min, biol rep3 : CNhs14474 ctss	rle	0	0			ARPE-19 EMT induced with TGF-beta and TNF-alpha, 00hr45min, biol rep3 : CNhs14474 ctss	rle	0	0
	ARPE-19 EMT induced with TGF-beta and TNF-alpha, 01hr00min, biol rep1 : CNhs14475 ctss	rle	0	9.242		ARPE-19 EMT induced with TGF-beta and TNF-alpha, 01hr00min, biol rep1 : CNhs14475 ctss	rle	0	0			ARPE-19 EMT induced with TGF-beta and TNF-alpha, 01hr00min, biol rep1 : CNhs14475 ctss	rle	0	0			ARPE-19 EMT induced with TGF-beta and TNF-alpha, 01hr00min, biol rep1 : CNhs14475 ctss	rle	0	0
	ARPE-19 EMT induced with TGF-beta and TNF-alpha, 01hr00min, biol rep2 : CNhs14476 ctss	rle	0	2.669		ARPE-19 EMT induced with TGF-beta and TNF-alpha, 01hr00min, biol rep2 : CNhs14476 ctss	rle	0	0			ARPE-19 EMT induced with TGF-beta and TNF-alpha, 01hr00min, biol rep2 : CNhs14476 ctss	rle	0	0			ARPE-19 EMT induced with TGF-beta and TNF-alpha, 01hr00min, biol rep2 : CNhs14476 ctss	rle	0	0
	ARPE-19 EMT induced with TGF-beta and TNF-alpha, 01hr00min, biol rep3 : CNhs14477 ctss	rle	0	7.87		ARPE-19 EMT induced with TGF-beta and TNF-alpha, 01hr00min, biol rep3 : CNhs14477 ctss	rle	0	0			ARPE-19 EMT induced with TGF-beta and TNF-alpha, 01hr00min, biol rep3 : CNhs14477 ctss	rle	0	0			ARPE-19 EMT induced with TGF-beta and TNF-alpha, 01hr00min, biol rep3 : CNhs14477 ctss	rle	0	0
	ARPE-19 EMT induced with TGF-beta and TNF-alpha, 01hr20min, biol rep1 : CNhs14478 ctss	rle	0	11.31		ARPE-19 EMT induced with TGF-beta and TNF-alpha, 01hr20min, biol rep1 : CNhs14478 ctss	rle	0	0			ARPE-19 EMT induced with TGF-beta and TNF-alpha, 01hr20min, biol rep1 : CNhs14478 ctss	rle	0	0			ARPE-19 EMT induced with TGF-beta and TNF-alpha, 01hr20min, biol rep1 : CNhs14478 ctss	rle	0	0
	ARPE-19 EMT induced with TGF-beta and TNF-alpha, 01hr20min, biol rep2 : CNhs14479 ctss	rle	0	5.141		ARPE-19 EMT induced with TGF-beta and TNF-alpha, 01hr20min, biol rep2 : CNhs14479 ctss	rle	0	0			ARPE-19 EMT induced with TGF-beta and TNF-alpha, 01hr20min, biol rep2 : CNhs14479 ctss	rle	0	0			ARPE-19 EMT induced with TGF-beta and TNF-alpha, 01hr20min, biol rep2 : CNhs14479 ctss	rle	0	0
	ARPE-19 EMT induced with TGF-beta and TNF-alpha, 01hr20min, biol rep3 : CNhs14480 ctss	rle	0	8.688		ARPE-19 EMT induced with TGF-beta and TNF-alpha, 01hr20min, biol rep3 : CNhs14480 ctss	rle	0	0			ARPE-19 EMT induced with TGF-beta and TNF-alpha, 01hr20min, biol rep3 : CNhs14480 ctss	rle	0	0			ARPE-19 EMT induced with TGF-beta and TNF-alpha, 01hr20min, biol rep3 : CNhs14480 ctss	rle	0	0
	ARPE-19 EMT induced with TGF-beta and TNF-alpha, 01hr40min, biol rep1 : CNhs14482 ctss	rle	0	2.715		ARPE-19 EMT induced with TGF-beta and TNF-alpha, 01hr40min, biol rep1 : CNhs14482 ctss	rle	0	0			ARPE-19 EMT induced with TGF-beta and TNF-alpha, 01hr40min, biol rep1 : CNhs14482 ctss	rle	0	0			ARPE-19 EMT induced with TGF-beta and TNF-alpha, 01hr40min, biol rep1 : CNhs14482 ctss	rle	0	0
	ARPE-19 EMT induced with TGF-beta and TNF-alpha, 01hr40min, biol rep2 : CNhs14483 ctss	rle	0	2.247		ARPE-19 EMT induced with TGF-beta and TNF-alpha, 01hr40min, biol rep2 : CNhs14483 ctss	rle	0	0			ARPE-19 EMT induced with TGF-beta and TNF-alpha, 01hr40min, biol rep2 : CNhs14483 ctss	rle	0	0			ARPE-19 EMT induced with TGF-beta and TNF-alpha, 01hr40min, biol rep2 : CNhs14483 ctss	rle	0	0
	ARPE-19 EMT induced with TGF-beta and TNF-alpha, 01hr40min, biol rep3 : CNhs14484 ctss	rle	0	3.012		ARPE-19 EMT induced with TGF-beta and TNF-alpha, 01hr40min, biol rep3 : CNhs14484 ctss	rle	0	0			ARPE-19 EMT induced with TGF-beta and TNF-alpha, 01hr40min, biol rep3 : CNhs14484 ctss	rle	0	0			ARPE-19 EMT induced with TGF-beta and TNF-alpha, 01hr40min, biol rep3 : CNhs14484 ctss	rle	0	0
	ARPE-19 EMT induced with TGF-beta and TNF-alpha, 02hr00min, biol rep1 : CNhs14485 ctss	rle	0	2.284		ARPE-19 EMT induced with TGF-beta and TNF-alpha, 02hr00min, biol rep1 : CNhs14485 ctss	rle	0	0			ARPE-19 EMT induced with TGF-beta and TNF-alpha, 02hr00min, biol rep1 : CNhs14485 ctss	rle	0	0			ARPE-19 EMT induced with TGF-beta and TNF-alpha, 02hr00min, biol rep1 : CNhs14485 ctss	rle	0	0
	ARPE-19 EMT induced with TGF-beta and TNF-alpha, 02hr00min, biol rep2 : CNhs14486 ctss	rle	0	0		ARPE-19 EMT induced with TGF-beta and TNF-alpha, 02hr00min, biol rep2 : CNhs14486 ctss	rle	0	0			ARPE-19 EMT induced with TGF-beta and TNF-alpha, 02hr00min, biol rep2 : CNhs14486 ctss	rle	0	0			ARPE-19 EMT induced with TGF-beta and TNF-alpha, 02hr00min, biol rep2 : CNhs14486 ctss	rle	0	0
	ARPE-19 EMT induced with TGF-beta and TNF-alpha, 02hr00min, biol rep3 : CNhs14487 ctss	rle	0	1.325		ARPE-19 EMT induced with TGF-beta and TNF-alpha, 02hr00min, biol rep3 : CNhs14487 ctss	rle	0	0			ARPE-19 EMT induced with TGF-beta and TNF-alpha, 02hr00min, biol rep3 : CNhs14487 ctss	rle	0	0			ARPE-19 EMT induced with TGF-beta and TNF-alpha, 02hr00min, biol rep3 : CNhs14487 ctss	rle	0	0
	ARPE-19 EMT induced with TGF-beta and TNF-alpha, 02hr30min, biol rep1 : CNhs14488 ctss	rle	0	0		ARPE-19 EMT induced with TGF-beta and TNF-alpha, 02hr30min, biol rep1 : CNhs14488 ctss	rle	0	0			ARPE-19 EMT induced with TGF-beta and TNF-alpha, 02hr30min, biol rep1 : CNhs14488 ctss	rle	0	0			ARPE-19 EMT induced with TGF-beta and TNF-alpha, 02hr30min, biol rep1 : CNhs14488 ctss	rle	0	0
	ARPE-19 EMT induced with TGF-beta and TNF-alpha, 02hr30min, biol rep2 : CNhs14489 ctss	rle	0	0		ARPE-19 EMT induced with TGF-beta and TNF-alpha, 02hr30min, biol rep2 : CNhs14489 ctss	rle	0	0			ARPE-19 EMT induced with TGF-beta and TNF-alpha, 02hr30min, biol rep2 : CNhs14489 ctss	rle	0	0			ARPE-19 EMT induced with TGF-beta and TNF-alpha, 02hr30min, biol rep2 : CNhs14489 ctss	rle	0	0
	ARPE-19 EMT induced with TGF-beta and TNF-alpha, 02hr30min, biol rep3 : CNhs14490 ctss	rle	0	0		ARPE-19 EMT induced with TGF-beta and TNF-alpha, 02hr30min, biol rep3 : CNhs14490 ctss	rle	0	0			ARPE-19 EMT induced with TGF-beta and TNF-alpha, 02hr30min, biol rep3 : CNhs14490 ctss	rle	0	0			ARPE-19 EMT induced with TGF-beta and TNF-alpha, 02hr30min, biol rep3 : CNhs14490 ctss	rle	0	0
	ARPE-19 EMT induced with TGF-beta and TNF-alpha, 03hr00min, biol rep1 : CNhs14491 ctss	rle	0	0		ARPE-19 EMT induced with TGF-beta and TNF-alpha, 03hr00min, biol rep1 : CNhs14491 ctss	rle	0	0			ARPE-19 EMT induced with TGF-beta and TNF-alpha, 03hr00min, biol rep1 : CNhs14491 ctss	rle	0	0			ARPE-19 EMT induced with TGF-beta and TNF-alpha, 03hr00min, biol rep1 : CNhs14491 ctss	rle	0	0
	ARPE-19 EMT induced with TGF-beta and TNF-alpha, 03hr00min, biol rep2 : CNhs14492 ctss	rle	0	0		ARPE-19 EMT induced with TGF-beta and TNF-alpha, 03hr00min, biol rep2 : CNhs14492 ctss	rle	0	0			ARPE-19 EMT induced with TGF-beta and TNF-alpha, 03hr00min, biol rep2 : CNhs14492 ctss	rle	0	0			ARPE-19 EMT induced with TGF-beta and TNF-alpha, 03hr00min, biol rep2 : CNhs14492 ctss	rle	0	0
	ARPE-19 EMT induced with TGF-beta and TNF-alpha, 03hr00min, biol rep3 : CNhs14493 ctss	rle	0	0		ARPE-19 EMT induced with TGF-beta and TNF-alpha, 03hr00min, biol rep3 : CNhs14493 ctss	rle	0	0			ARPE-19 EMT induced with TGF-beta and TNF-alpha, 03hr00min, biol rep3 : CNhs14493 ctss	rle	0	0			ARPE-19 EMT induced with TGF-beta and TNF-alpha, 03hr00min, biol rep3 : CNhs14493 ctss	rle	0	0
	ARPE-19 EMT induced with TGF-beta and TNF-alpha, 03hr30min, biol rep1 : CNhs14494 ctss	rle	0	0		ARPE-19 EMT induced with TGF-beta and TNF-alpha, 03hr30min, biol rep1 : CNhs14494 ctss	rle	0	0			ARPE-19 EMT induced with TGF-beta and TNF-alpha, 03hr30min, biol rep1 : CNhs14494 ctss	rle	0	0			ARPE-19 EMT induced with TGF-beta and TNF-alpha, 03hr30min, biol rep1 : CNhs14494 ctss	rle	0	0
	ARPE-19 EMT induced with TGF-beta and TNF-alpha, 03hr30min, biol rep2 : CNhs14495 ctss	rle	0	0		ARPE-19 EMT induced with TGF-beta and TNF-alpha, 03hr30min, biol rep2 : CNhs14495 ctss	rle	0	0			ARPE-19 EMT induced with TGF-beta and TNF-alpha, 03hr30min, biol rep2 : CNhs14495 ctss	rle	0	0			ARPE-19 EMT induced with TGF-beta and TNF-alpha, 03hr30min, biol rep2 : CNhs14495 ctss	rle	0	0
	ARPE-19 EMT induced with TGF-beta and TNF-alpha, 03hr30min, biol rep3 : CNhs14496 ctss	rle	0	0		ARPE-19 EMT induced with TGF-beta and TNF-alpha, 03hr30min, biol rep3 : CNhs14496 ctss	rle	0	0			ARPE-19 EMT induced with TGF-beta and TNF-alpha, 03hr30min, biol rep3 : CNhs14496 ctss	rle	0	0			ARPE-19 EMT induced with TGF-beta and TNF-alpha, 03hr30min, biol rep3 : CNhs14496 ctss	rle	0	0
	ARPE-19 EMT induced with TGF-beta and TNF-alpha, 04hr00min, biol rep1 : CNhs14497 ctss	rle	0	0		ARPE-19 EMT induced with TGF-beta and TNF-alpha, 04hr00min, biol rep1 : CNhs14497 ctss	rle	0	0			ARPE-19 EMT induced with TGF-beta and TNF-alpha, 04hr00min, biol rep1 : CNhs14497 ctss	rle	0	0			ARPE-19 EMT induced with TGF-beta and TNF-alpha, 04hr00min, biol rep1 : CNhs14497 ctss	rle	0	0
	ARPE-19 EMT induced with TGF-beta and TNF-alpha, 04hr00min, biol rep2 : CNhs14498 ctss	rle	0	0		ARPE-19 EMT induced with TGF-beta and TNF-alpha, 04hr00min, biol rep2 : CNhs14498 ctss	rle	0	0			ARPE-19 EMT induced with TGF-beta and TNF-alpha, 04hr00min, biol rep2 : CNhs14498 ctss	rle	0	0			ARPE-19 EMT induced with TGF-beta and TNF-alpha, 04hr00min, biol rep2 : CNhs14498 ctss	rle	0	0
	ARPE-19 EMT induced with TGF-beta and TNF-alpha, 04hr00min, biol rep3 : CNhs14499 ctss	rle	0	0		ARPE-19 EMT induced with TGF-beta and TNF-alpha, 04hr00min, biol rep3 : CNhs14499 ctss	rle	0	0			ARPE-19 EMT induced with TGF-beta and TNF-alpha, 04hr00min, biol rep3 : CNhs14499 ctss	rle	0	0			ARPE-19 EMT induced with TGF-beta and TNF-alpha, 04hr00min, biol rep3 : CNhs14499 ctss	rle	0	0
	ARPE-19 EMT induced with TGF-beta and TNF-alpha, 05hr00min, biol rep1 : CNhs14500 ctss	rle	0	0		ARPE-19 EMT induced with TGF-beta and TNF-alpha, 05hr00min, biol rep1 : CNhs14500 ctss	rle	0	0			ARPE-19 EMT induced with TGF-beta and TNF-alpha, 05hr00min, biol rep1 : CNhs14500 ctss	rle	0	0			ARPE-19 EMT induced with TGF-beta and TNF-alpha, 05hr00min, biol rep1 : CNhs14500 ctss	rle	0	0
	ARPE-19 EMT induced with TGF-beta and TNF-alpha, 05hr00min, biol rep2 : CNhs14501 ctss	rle	0	3.166		ARPE-19 EMT induced with TGF-beta and TNF-alpha, 05hr00min, biol rep2 : CNhs14501 ctss	rle	0	0			ARPE-19 EMT induced with TGF-beta and TNF-alpha, 05hr00min, biol rep2 : CNhs14501 ctss	rle	0	0			ARPE-19 EMT induced with TGF-beta and TNF-alpha, 05hr00min, biol rep2 : CNhs14501 ctss	rle	0	0
	ARPE-19 EMT induced with TGF-beta and TNF-alpha, 05hr00min, biol rep3 : CNhs14518 ctss	rle	0	3.932		ARPE-19 EMT induced with TGF-beta and TNF-alpha, 05hr00min, biol rep3 : CNhs14518 ctss	rle	0	0			ARPE-19 EMT induced with TGF-beta and TNF-alpha, 05hr00min, biol rep3 : CNhs14518 ctss	rle	0	0			ARPE-19 EMT induced with TGF-beta and TNF-alpha, 05hr00min, biol rep3 : CNhs14518 ctss	rle	0	0
	ARPE-19 EMT induced with TGF-beta and TNF-alpha, 06hr00min, biol rep1 : CNhs14519 ctss	rle	0	1.553		ARPE-19 EMT induced with TGF-beta and TNF-alpha, 06hr00min, biol rep1 : CNhs14519 ctss	rle	0	0			ARPE-19 EMT induced with TGF-beta and TNF-alpha, 06hr00min, biol rep1 : CNhs14519 ctss	rle	0	0			ARPE-19 EMT induced with TGF-beta and TNF-alpha, 06hr00min, biol rep1 : CNhs14519 ctss	rle	0	0
	ARPE-19 EMT induced with TGF-beta and TNF-alpha, 06hr00min, biol rep2 : CNhs14520 ctss	rle	0	0		ARPE-19 EMT induced with TGF-beta and TNF-alpha, 06hr00min, biol rep2 : CNhs14520 ctss	rle	0	0			ARPE-19 EMT induced with TGF-beta and TNF-alpha, 06hr00min, biol rep2 : CNhs14520 ctss	rle	0	0			ARPE-19 EMT induced with TGF-beta and TNF-alpha, 06hr00min, biol rep2 : CNhs14520 ctss	rle	0	0
	ARPE-19 EMT induced with TGF-beta and TNF-alpha, 06hr00min, biol rep3 : CNhs14522 ctss	rle	0	2.978		ARPE-19 EMT induced with TGF-beta and TNF-alpha, 06hr00min, biol rep3 : CNhs14522 ctss	rle	0	0			ARPE-19 EMT induced with TGF-beta and TNF-alpha, 06hr00min, biol rep3 : CNhs14522 ctss	rle	0	0			ARPE-19 EMT induced with TGF-beta and TNF-alpha, 06hr00min, biol rep3 : CNhs14522 ctss	rle	0	0
	ARPE-19 EMT induced with TGF-beta and TNF-alpha, 07hr00min, biol rep1 : CNhs14523 ctss	rle	0	1.855		ARPE-19 EMT induced with TGF-beta and TNF-alpha, 07hr00min, biol rep1 : CNhs14523 ctss	rle	0	0			ARPE-19 EMT induced with TGF-beta and TNF-alpha, 07hr00min, biol rep1 : CNhs14523 ctss	rle	0	0			ARPE-19 EMT induced with TGF-beta and TNF-alpha, 07hr00min, biol rep1 : CNhs14523 ctss	rle	0	0
	ARPE-19 EMT induced with TGF-beta and TNF-alpha, 07hr00min, biol rep2 : CNhs14524 ctss	rle	0	2.394		ARPE-19 EMT induced with TGF-beta and TNF-alpha, 07hr00min, biol rep2 : CNhs14524 ctss	rle	0	0			ARPE-19 EMT induced with TGF-beta and TNF-alpha, 07hr00min, biol rep2 : CNhs14524 ctss	rle	0	0			ARPE-19 EMT induced with TGF-beta and TNF-alpha, 07hr00min, biol rep2 : CNhs14524 ctss	rle	0	0
	ARPE-19 EMT induced with TGF-beta and TNF-alpha, 07hr00min, biol rep3 : CNhs14525 ctss	rle	0	0		ARPE-19 EMT induced with TGF-beta and TNF-alpha, 07hr00min, biol rep3 : CNhs14525 ctss	rle	0	0			ARPE-19 EMT induced with TGF-beta and TNF-alpha, 07hr00min, biol rep3 : CNhs14525 ctss	rle	0	0			ARPE-19 EMT induced with TGF-beta and TNF-alpha, 07hr00min, biol rep3 : CNhs14525 ctss	rle	0	0
	ARPE-19 EMT induced with TGF-beta and TNF-alpha, 08hr00min, biol rep1 : CNhs14526 ctss	rle	0	0		ARPE-19 EMT induced with TGF-beta and TNF-alpha, 08hr00min, biol rep1 : CNhs14526 ctss	rle	0	0			ARPE-19 EMT induced with TGF-beta and TNF-alpha, 08hr00min, biol rep1 : CNhs14526 ctss	rle	0	0			ARPE-19 EMT induced with TGF-beta and TNF-alpha, 08hr00min, biol rep1 : CNhs14526 ctss	rle	0	0
	ARPE-19 EMT induced with TGF-beta and TNF-alpha, 08hr00min, biol rep2 : CNhs14527 ctss	rle	0	0		ARPE-19 EMT induced with TGF-beta and TNF-alpha, 08hr00min, biol rep2 : CNhs14527 ctss	rle	0	0			ARPE-19 EMT induced with TGF-beta and TNF-alpha, 08hr00min, biol rep2 : CNhs14527 ctss	rle	0	0			ARPE-19 EMT induced with TGF-beta and TNF-alpha, 08hr00min, biol rep2 : CNhs14527 ctss	rle	0	0
	ARPE-19 EMT induced with TGF-beta and TNF-alpha, 08hr00min, biol rep3 : CNhs14528 ctss	rle	0	2.072		ARPE-19 EMT induced with TGF-beta and TNF-alpha, 08hr00min, biol rep3 : CNhs14528 ctss	rle	0	0			ARPE-19 EMT induced with TGF-beta and TNF-alpha, 08hr00min, biol rep3 : CNhs14528 ctss	rle	0	0			ARPE-19 EMT induced with TGF-beta and TNF-alpha, 08hr00min, biol rep3 : CNhs14528 ctss	rle	0	0
	ARPE-19 EMT induced with TGF-beta and TNF-alpha, 12hr00min, biol rep2 : CNhs14530 ctss	rle	0	0		ARPE-19 EMT induced with TGF-beta and TNF-alpha, 12hr00min, biol rep2 : CNhs14530 ctss	rle	0	0			ARPE-19 EMT induced with TGF-beta and TNF-alpha, 12hr00min, biol rep2 : CNhs14530 ctss	rle	0	0			ARPE-19 EMT induced with TGF-beta and TNF-alpha, 12hr00min, biol rep2 : CNhs14530 ctss	rle	0	0
	ARPE-19 EMT induced with TGF-beta and TNF-alpha, 12hr00min, biol rep3 : CNhs14531 ctss	rle	0	0		ARPE-19 EMT induced with TGF-beta and TNF-alpha, 12hr00min, biol rep3 : CNhs14531 ctss	rle	0	0			ARPE-19 EMT induced with TGF-beta and TNF-alpha, 12hr00min, biol rep3 : CNhs14531 ctss	rle	0	0			ARPE-19 EMT induced with TGF-beta and TNF-alpha, 12hr00min, biol rep3 : CNhs14531 ctss	rle	0	0
	ARPE-19 EMT induced with TGF-beta and TNF-alpha, 16hr00min, biol rep1 : CNhs14532 ctss	rle	0	5.985		ARPE-19 EMT induced with TGF-beta and TNF-alpha, 16hr00min, biol rep1 : CNhs14532 ctss	rle	0	0			ARPE-19 EMT induced with TGF-beta and TNF-alpha, 16hr00min, biol rep1 : CNhs14532 ctss	rle	0	0			ARPE-19 EMT induced with TGF-beta and TNF-alpha, 16hr00min, biol rep1 : CNhs14532 ctss	rle	0	0
	ARPE-19 EMT induced with TGF-beta and TNF-alpha, 16hr00min, biol rep2 : CNhs14533 ctss	rle	0	3.11		ARPE-19 EMT induced with TGF-beta and TNF-alpha, 16hr00min, biol rep2 : CNhs14533 ctss	rle	0	0			ARPE-19 EMT induced with TGF-beta and TNF-alpha, 16hr00min, biol rep2 : CNhs14533 ctss	rle	0	0			ARPE-19 EMT induced with TGF-beta and TNF-alpha, 16hr00min, biol rep2 : CNhs14533 ctss	rle	0	0
	ARPE-19 EMT induced with TGF-beta and TNF-alpha, 16hr00min, biol rep3 : CNhs14534 ctss	rle	0	4.28		ARPE-19 EMT induced with TGF-beta and TNF-alpha, 16hr00min, biol rep3 : CNhs14534 ctss	rle	0	0			ARPE-19 EMT induced with TGF-beta and TNF-alpha, 16hr00min, biol rep3 : CNhs14534 ctss	rle	0	0			ARPE-19 EMT induced with TGF-beta and TNF-alpha, 16hr00min, biol rep3 : CNhs14534 ctss	rle	0	0
	ARPE-19 EMT induced with TGF-beta and TNF-alpha, 24hr00min, biol rep1 : CNhs14535 ctss	rle	0	3.286		ARPE-19 EMT induced with TGF-beta and TNF-alpha, 24hr00min, biol rep1 : CNhs14535 ctss	rle	0	0			ARPE-19 EMT induced with TGF-beta and TNF-alpha, 24hr00min, biol rep1 : CNhs14535 ctss	rle	0	0			ARPE-19 EMT induced with TGF-beta and TNF-alpha, 24hr00min, biol rep1 : CNhs14535 ctss	rle	0	0
	ARPE-19 EMT induced with TGF-beta and TNF-alpha, 24hr00min, biol rep2 : CNhs14536 ctss	rle	0	0		ARPE-19 EMT induced with TGF-beta and TNF-alpha, 24hr00min, biol rep2 : CNhs14536 ctss	rle	0	0			ARPE-19 EMT induced with TGF-beta and TNF-alpha, 24hr00min, biol rep2 : CNhs14536 ctss	rle	0	0			ARPE-19 EMT induced with TGF-beta and TNF-alpha, 24hr00min, biol rep2 : CNhs14536 ctss	rle	0	0
	ARPE-19 EMT induced with TGF-beta and TNF-alpha, 24hr00min, biol rep3 : CNhs14537 ctss	rle	0	0		ARPE-19 EMT induced with TGF-beta and TNF-alpha, 24hr00min, biol rep3 : CNhs14537 ctss	rle	0	0			ARPE-19 EMT induced with TGF-beta and TNF-alpha, 24hr00min, biol rep3 : CNhs14537 ctss	rle	0	0			ARPE-19 EMT induced with TGF-beta and TNF-alpha, 24hr00min, biol rep3 : CNhs14537 ctss	rle	0	0
	ARPE-19 EMT induced with TGF-beta and TNF-alpha, 42hr00min, biol rep1 : CNhs14538 ctss	rle	0	2.213		ARPE-19 EMT induced with TGF-beta and TNF-alpha, 42hr00min, biol rep1 : CNhs14538 ctss	rle	0	0			ARPE-19 EMT induced with TGF-beta and TNF-alpha, 42hr00min, biol rep1 : CNhs14538 ctss	rle	0	0			ARPE-19 EMT induced with TGF-beta and TNF-alpha, 42hr00min, biol rep1 : CNhs14538 ctss	rle	0	0
	ARPE-19 EMT induced with TGF-beta and TNF-alpha, 42hr00min, biol rep2 : CNhs14539 ctss	rle	0	5.773		ARPE-19 EMT induced with TGF-beta and TNF-alpha, 42hr00min, biol rep2 : CNhs14539 ctss	rle	0	0			ARPE-19 EMT induced with TGF-beta and TNF-alpha, 42hr00min, biol rep2 : CNhs14539 ctss	rle	0	0			ARPE-19 EMT induced with TGF-beta and TNF-alpha, 42hr00min, biol rep2 : CNhs14539 ctss	rle	0	0
	ARPE-19 EMT induced with TGF-beta and TNF-alpha, 42hr00min, biol rep3 : CNhs14540 ctss	rle	0	7.198		ARPE-19 EMT induced with TGF-beta and TNF-alpha, 42hr00min, biol rep3 : CNhs14540 ctss	rle	0	0			ARPE-19 EMT induced with TGF-beta and TNF-alpha, 42hr00min, biol rep3 : CNhs14540 ctss	rle	0	0			ARPE-19 EMT induced with TGF-beta and TNF-alpha, 42hr00min, biol rep3 : CNhs14540 ctss	rle	0	0
	ARPE-19 EMT induced with TGF-beta and TNF-alpha, 60hr00min, biol rep1 : CNhs14541 ctss	rle	0	4.376		ARPE-19 EMT induced with TGF-beta and TNF-alpha, 60hr00min, biol rep1 : CNhs14541 ctss	rle	0	0			ARPE-19 EMT induced with TGF-beta and TNF-alpha, 60hr00min, biol rep1 : CNhs14541 ctss	rle	0	0			ARPE-19 EMT induced with TGF-beta and TNF-alpha, 60hr00min, biol rep1 : CNhs14541 ctss	rle	0	0
	ARPE-19 EMT induced with TGF-beta and TNF-alpha, 60hr00min, biol rep2 : CNhs14542 ctss	rle	0	1.377		ARPE-19 EMT induced with TGF-beta and TNF-alpha, 60hr00min, biol rep2 : CNhs14542 ctss	rle	0	0			ARPE-19 EMT induced with TGF-beta and TNF-alpha, 60hr00min, biol rep2 : CNhs14542 ctss	rle	0	0			ARPE-19 EMT induced with TGF-beta and TNF-alpha, 60hr00min, biol rep2 : CNhs14542 ctss	rle	0	0
	ARPE-19 EMT induced with TGF-beta and TNF-alpha, 60hr00min, biol rep3 : CNhs14543 ctss	rle	0	1.365		ARPE-19 EMT induced with TGF-beta and TNF-alpha, 60hr00min, biol rep3 : CNhs14543 ctss	rle	0	0			ARPE-19 EMT induced with TGF-beta and TNF-alpha, 60hr00min, biol rep3 : CNhs14543 ctss	rle	0	0			ARPE-19 EMT induced with TGF-beta and TNF-alpha, 60hr00min, biol rep3 : CNhs14543 ctss	rle	0	0
	artery, adult : CNhs12843 ctss	rle	0	3.923		artery, adult : CNhs12843 ctss	rle	0	0			artery, adult : CNhs12843 ctss	rle	0	0			artery, adult : CNhs12843 ctss	rle	0	0
	Astrocyte - cerebellum, donor1 : CNhs11321 ctss	rle	0	22.039		Astrocyte - cerebellum, donor1 : CNhs11321 ctss	rle	0	0			Astrocyte - cerebellum, donor1 : CNhs11321 ctss	rle	0	0			Astrocyte - cerebellum, donor1 : CNhs11321 ctss	rle	0	0
	Astrocyte - cerebellum, donor2 : CNhs12081 ctss	rle	0	23.052		Astrocyte - cerebellum, donor2 : CNhs12081 ctss	rle	0	0			Astrocyte - cerebellum, donor2 : CNhs12081 ctss	rle	0	0			Astrocyte - cerebellum, donor2 : CNhs12081 ctss	rle	0	0
	Astrocyte - cerebellum, donor3 : CNhs12117 ctss	rle	0	38.868		Astrocyte - cerebellum, donor3 : CNhs12117 ctss	rle	0	0			Astrocyte - cerebellum, donor3 : CNhs12117 ctss	rle	0	0			Astrocyte - cerebellum, donor3 : CNhs12117 ctss	rle	0	0
	Astrocyte - cerebral cortex, donor1 : CNhs10864 ctss	rle	0	0		Astrocyte - cerebral cortex, donor1 : CNhs10864 ctss	rle	0	0			Astrocyte - cerebral cortex, donor1 : CNhs10864 ctss	rle	0	0			Astrocyte - cerebral cortex, donor1 : CNhs10864 ctss	rle	0	0
	Astrocyte - cerebral cortex, donor2 : CNhs11960 ctss	rle	0	3.969		Astrocyte - cerebral cortex, donor2 : CNhs11960 ctss	rle	0	0			Astrocyte - cerebral cortex, donor2 : CNhs11960 ctss	rle	0	0			Astrocyte - cerebral cortex, donor2 : CNhs11960 ctss	rle	0	0
	Astrocyte - cerebral cortex, donor3 : CNhs12005 ctss	rle	0	3.013		Astrocyte - cerebral cortex, donor3 : CNhs12005 ctss	rle	0	0			Astrocyte - cerebral cortex, donor3 : CNhs12005 ctss	rle	0	0			Astrocyte - cerebral cortex, donor3 : CNhs12005 ctss	rle	0	0
	astrocytoma cell line:TM-31 : CNhs10742 ctss	rle	0	10.636		astrocytoma cell line:TM-31 : CNhs10742 ctss	rle	0	0			astrocytoma cell line:TM-31 : CNhs10742 ctss	rle	0	0			astrocytoma cell line:TM-31 : CNhs10742 ctss	rle	0	0
	b cell line:RPMI1788 : CNhs10744 ctss	rle	0	9.601		b cell line:RPMI1788 : CNhs10744 ctss	rle	0	0			b cell line:RPMI1788 : CNhs10744 ctss	rle	0	0			b cell line:RPMI1788 : CNhs10744 ctss	rle	0	0
	B lymphoblastoid cell line: GM12878 ENCODE, biol rep1 : CNhs12331 ctss	rle	0	1.528		B lymphoblastoid cell line: GM12878 ENCODE, biol rep1 : CNhs12331 ctss	rle	0	0			B lymphoblastoid cell line: GM12878 ENCODE, biol rep1 : CNhs12331 ctss	rle	0	0			B lymphoblastoid cell line: GM12878 ENCODE, biol rep1 : CNhs12331 ctss	rle	0	0
	B lymphoblastoid cell line: GM12878 ENCODE, biol rep2 : CNhs12332 ctss	rle	0	1.478		B lymphoblastoid cell line: GM12878 ENCODE, biol rep2 : CNhs12332 ctss	rle	0	0			B lymphoblastoid cell line: GM12878 ENCODE, biol rep2 : CNhs12332 ctss	rle	0	0			B lymphoblastoid cell line: GM12878 ENCODE, biol rep2 : CNhs12332 ctss	rle	0	0
	B lymphoblastoid cell line: GM12878 ENCODE, biol rep3 : CNhs12333 ctss	rle	0	0.63		B lymphoblastoid cell line: GM12878 ENCODE, biol rep3 : CNhs12333 ctss	rle	0	0			B lymphoblastoid cell line: GM12878 ENCODE, biol rep3 : CNhs12333 ctss	rle	0	0			B lymphoblastoid cell line: GM12878 ENCODE, biol rep3 : CNhs12333 ctss	rle	0	0
	basal cell carcinoma cell line:TE 354.T : CNhs11932 ctss	rle	0	0.933		basal cell carcinoma cell line:TE 354.T : CNhs11932 ctss	rle	0	0			basal cell carcinoma cell line:TE 354.T : CNhs11932 ctss	rle	0	0			basal cell carcinoma cell line:TE 354.T : CNhs11932 ctss	rle	0	0
	Basophils, donor1 : CNhs12546 ctss	rle	0	33.436		Basophils, donor1 : CNhs12546 ctss	rle	1.18	3.934			Basophils, donor1 : CNhs12546 ctss	rle	12.588	0			Basophils, donor1 : CNhs12546 ctss	rle	0	0
	Basophils, donor2 : CNhs12563 ctss	rle	0	15.737		Basophils, donor2 : CNhs12563 ctss	rle	0	0			Basophils, donor2 : CNhs12563 ctss	rle	5.374	0			Basophils, donor2 : CNhs12563 ctss	rle	0	0
	Basophils, donor3 : CNhs12575 ctss	rle	0	43.349		Basophils, donor3 : CNhs12575 ctss	rle	0	3.251			Basophils, donor3 : CNhs12575 ctss	rle	7.276	0.464			Basophils, donor3 : CNhs12575 ctss	rle	0	0
	bile duct carcinoma cell line:HuCCT1 : CNhs10750 ctss	rle	0	7.369		bile duct carcinoma cell line:HuCCT1 : CNhs10750 ctss	rle	0	0			bile duct carcinoma cell line:HuCCT1 : CNhs10750 ctss	rle	0	0			bile duct carcinoma cell line:HuCCT1 : CNhs10750 ctss	rle	0	0
	bile duct carcinoma cell line:TFK-1 : CNhs11265 ctss	rle	0	3.759		bile duct carcinoma cell line:TFK-1 : CNhs11265 ctss	rle	0	0			bile duct carcinoma cell line:TFK-1 : CNhs11265 ctss	rle	0	0			bile duct carcinoma cell line:TFK-1 : CNhs11265 ctss	rle	0	0
	biphenotypic B myelomonocytic leukemia cell line:MV-4-11 : CNhs11845 ctss	rle	0	1.535		biphenotypic B myelomonocytic leukemia cell line:MV-4-11 : CNhs11845 ctss	rle	0	0			biphenotypic B myelomonocytic leukemia cell line:MV-4-11 : CNhs11845 ctss	rle	0	0			biphenotypic B myelomonocytic leukemia cell line:MV-4-11 : CNhs11845 ctss	rle	0	0
	bladder, adult, pool1 : CNhs10616 ctss	rle	0	5.524		bladder, adult, pool1 : CNhs10616 ctss	rle	0	0			bladder, adult, pool1 : CNhs10616 ctss	rle	0	0			bladder, adult, pool1 : CNhs10616 ctss	rle	0	0
	blood, adult, pool1 : CNhs11761 ctss	rle	0	7.184		blood, adult, pool1 : CNhs11761 ctss	rle	0	0			blood, adult, pool1 : CNhs11761 ctss	rle	0	0			blood, adult, pool1 : CNhs11761 ctss	rle	0	0
	bone marrow stromal cell line:StromaNKtert : CNhs11931 ctss	rle	0	0		bone marrow stromal cell line:StromaNKtert : CNhs11931 ctss	rle	0	0			bone marrow stromal cell line:StromaNKtert : CNhs11931 ctss	rle	0	0			bone marrow stromal cell line:StromaNKtert : CNhs11931 ctss	rle	0	0
	bone marrow, adult : CNhs12845 ctss	rle	0	75.688		bone marrow, adult : CNhs12845 ctss	rle	0	0			bone marrow, adult : CNhs12845 ctss	rle	0	0			bone marrow, adult : CNhs12845 ctss	rle	0	0
	brain, adult, donor1 : CNhs11796 ctss	rle	0	0		brain, adult, donor1 : CNhs11796 ctss	rle	0	0			brain, adult, donor1 : CNhs11796 ctss	rle	0	0			brain, adult, donor1 : CNhs11796 ctss	rle	0	0
	brain, adult, pool1 : CNhs10617 ctss	rle	0	2.134		brain, adult, pool1 : CNhs10617 ctss	rle	0	0			brain, adult, pool1 : CNhs10617 ctss	rle	0	0			brain, adult, pool1 : CNhs10617 ctss	rle	0	0
	brain, fetal, pool1 : CNhs11797 ctss	rle	0	0		brain, fetal, pool1 : CNhs11797 ctss	rle	0	0			brain, fetal, pool1 : CNhs11797 ctss	rle	0	0			brain, fetal, pool1 : CNhs11797 ctss	rle	0	0
	breast carcinoma cell line:MCF7 : CNhs11943 ctss	rle	0	1.042		breast carcinoma cell line:MCF7 : CNhs11943 ctss	rle	0	0			breast carcinoma cell line:MCF7 : CNhs11943 ctss	rle	0	0			breast carcinoma cell line:MCF7 : CNhs11943 ctss	rle	0	0
	breast carcinoma cell line:MDA-MB-453 : CNhs10736 ctss	rle	0	0		breast carcinoma cell line:MDA-MB-453 : CNhs10736 ctss	rle	0	0			breast carcinoma cell line:MDA-MB-453 : CNhs10736 ctss	rle	0	0			breast carcinoma cell line:MDA-MB-453 : CNhs10736 ctss	rle	0	0
	breast, adult, donor1 : CNhs11792 ctss	rle	0	4.35		breast, adult, donor1 : CNhs11792 ctss	rle	0	0			breast, adult, donor1 : CNhs11792 ctss	rle	0	0			breast, adult, donor1 : CNhs11792 ctss	rle	0	0
	Bronchial Epithelial Cell, donor1 : CNhs11327 ctss	rle	0	0		Bronchial Epithelial Cell, donor1 : CNhs11327 ctss	rle	0	0			Bronchial Epithelial Cell, donor1 : CNhs11327 ctss	rle	0	0			Bronchial Epithelial Cell, donor1 : CNhs11327 ctss	rle	0	0
	Bronchial Epithelial Cell, donor2 : CNhs12085 ctss	rle	0	0		Bronchial Epithelial Cell, donor2 : CNhs12085 ctss	rle	0	0			Bronchial Epithelial Cell, donor2 : CNhs12085 ctss	rle	0	0			Bronchial Epithelial Cell, donor2 : CNhs12085 ctss	rle	0	0
	Bronchial Epithelial Cell, donor3 : CNhs12623 ctss	rle	0	0		Bronchial Epithelial Cell, donor3 : CNhs12623 ctss	rle	0	0			Bronchial Epithelial Cell, donor3 : CNhs12623 ctss	rle	0	0			Bronchial Epithelial Cell, donor3 : CNhs12623 ctss	rle	0	0
	Bronchial Epithelial Cell, donor4 : CNhs12054 ctss	rle	0	0		Bronchial Epithelial Cell, donor4 : CNhs12054 ctss	rle	0	0			Bronchial Epithelial Cell, donor4 : CNhs12054 ctss	rle	0	0			Bronchial Epithelial Cell, donor4 : CNhs12054 ctss	rle	0	0
	Bronchial Epithelial Cell, donor5 : CNhs12058 ctss	rle	0	0		Bronchial Epithelial Cell, donor5 : CNhs12058 ctss	rle	0	0			Bronchial Epithelial Cell, donor5 : CNhs12058 ctss	rle	0	0			Bronchial Epithelial Cell, donor5 : CNhs12058 ctss	rle	0	0
	Bronchial Epithelial Cell, donor6 : CNhs12062 ctss	rle	0	0		Bronchial Epithelial Cell, donor6 : CNhs12062 ctss	rle	0	0			Bronchial Epithelial Cell, donor6 : CNhs12062 ctss	rle	0	0			Bronchial Epithelial Cell, donor6 : CNhs12062 ctss	rle	0	0
	Bronchial Epithelial Cell, donor7 : CNhs12642 ctss	rle	0	0		Bronchial Epithelial Cell, donor7 : CNhs12642 ctss	rle	0	0			Bronchial Epithelial Cell, donor7 : CNhs12642 ctss	rle	0	0			Bronchial Epithelial Cell, donor7 : CNhs12642 ctss	rle	0	0
	bronchial squamous cell carcinoma cell line:KNS-62 : CNhs11862 ctss	rle	0	2.617		bronchial squamous cell carcinoma cell line:KNS-62 : CNhs11862 ctss	rle	0	0			bronchial squamous cell carcinoma cell line:KNS-62 : CNhs11862 ctss	rle	0	0			bronchial squamous cell carcinoma cell line:KNS-62 : CNhs11862 ctss	rle	0	0
	bronchioalveolar carcinoma cell line:NCI-H358 : CNhs11840 ctss	rle	0	8.899		bronchioalveolar carcinoma cell line:NCI-H358 : CNhs11840 ctss	rle	0	0			bronchioalveolar carcinoma cell line:NCI-H358 : CNhs11840 ctss	rle	0	0			bronchioalveolar carcinoma cell line:NCI-H358 : CNhs11840 ctss	rle	0	0
	bronchioalveolar carcinoma cell line:NCI-H650 : CNhs14138 ctss	rle	0	15.31		bronchioalveolar carcinoma cell line:NCI-H650 : CNhs14138 ctss	rle	0	0			bronchioalveolar carcinoma cell line:NCI-H650 : CNhs14138 ctss	rle	0	0			bronchioalveolar carcinoma cell line:NCI-H650 : CNhs14138 ctss	rle	0	0
	bronchogenic carcinoma cell line:ChaGo-K-1 : CNhs11841 ctss	rle	0	9.928		bronchogenic carcinoma cell line:ChaGo-K-1 : CNhs11841 ctss	rle	0	0			bronchogenic carcinoma cell line:ChaGo-K-1 : CNhs11841 ctss	rle	0	0			bronchogenic carcinoma cell line:ChaGo-K-1 : CNhs11841 ctss	rle	0	0
	Burkitt's lymphoma cell line:DAUDI : CNhs10739 ctss	rle	0	8.521		Burkitt's lymphoma cell line:DAUDI : CNhs10739 ctss	rle	0	0			Burkitt's lymphoma cell line:DAUDI : CNhs10739 ctss	rle	0	0			Burkitt's lymphoma cell line:DAUDI : CNhs10739 ctss	rle	0	0
	Burkitt's lymphoma cell line:RAJI : CNhs11268 ctss	rle	0	0		Burkitt's lymphoma cell line:RAJI : CNhs11268 ctss	rle	0	0			Burkitt's lymphoma cell line:RAJI : CNhs11268 ctss	rle	0	0			Burkitt's lymphoma cell line:RAJI : CNhs11268 ctss	rle	0	0
	carcinoid cell line:NCI-H1770 : CNhs11834 ctss	rle	0	0		carcinoid cell line:NCI-H1770 : CNhs11834 ctss	rle	0	0			carcinoid cell line:NCI-H1770 : CNhs11834 ctss	rle	0	0			carcinoid cell line:NCI-H1770 : CNhs11834 ctss	rle	0	0
	carcinoid cell line:NCI-H727 : CNhs14244 ctss	rle	0	3.019		carcinoid cell line:NCI-H727 : CNhs14244 ctss	rle	0	0			carcinoid cell line:NCI-H727 : CNhs14244 ctss	rle	0	0			carcinoid cell line:NCI-H727 : CNhs14244 ctss	rle	0	0
	carcinoid cell line:SK-PN-DW : CNhs11846 ctss	rle	0	6.415		carcinoid cell line:SK-PN-DW : CNhs11846 ctss	rle	0	0			carcinoid cell line:SK-PN-DW : CNhs11846 ctss	rle	0	0			carcinoid cell line:SK-PN-DW : CNhs11846 ctss	rle	0	0
	carcinosarcoma cell line:JHUCS-1 : CNhs11747 ctss	rle	0	0.868		carcinosarcoma cell line:JHUCS-1 : CNhs11747 ctss	rle	0	0			carcinosarcoma cell line:JHUCS-1 : CNhs11747 ctss	rle	0	0			carcinosarcoma cell line:JHUCS-1 : CNhs11747 ctss	rle	0	0
	Cardiac Myocyte, donor1 : CNhs12341 ctss	rle	0	17.066		Cardiac Myocyte, donor1 : CNhs12341 ctss	rle	0	0			Cardiac Myocyte, donor1 : CNhs12341 ctss	rle	0	0			Cardiac Myocyte, donor1 : CNhs12341 ctss	rle	0	0
	Cardiac Myocyte, donor2 : CNhs12350 ctss	rle	0	43.596		Cardiac Myocyte, donor2 : CNhs12350 ctss	rle	0	0			Cardiac Myocyte, donor2 : CNhs12350 ctss	rle	0	0			Cardiac Myocyte, donor2 : CNhs12350 ctss	rle	0	0
	Cardiac Myocyte, donor3 : CNhs12571 ctss	rle	0	16.878		Cardiac Myocyte, donor3 : CNhs12571 ctss	rle	0	0			Cardiac Myocyte, donor3 : CNhs12571 ctss	rle	0	0			Cardiac Myocyte, donor3 : CNhs12571 ctss	rle	0	0
	caudate nucleus - adult, donor10196 : CNhs13802 ctss	rle	0	0		caudate nucleus - adult, donor10196 : CNhs13802 ctss	rle	0	0			caudate nucleus - adult, donor10196 : CNhs13802 ctss	rle	0	0			caudate nucleus - adult, donor10196 : CNhs13802 ctss	rle	0	0
	caudate nucleus, adult, donor10252 : CNhs12321 ctss	rle	0	1.085		caudate nucleus, adult, donor10252 : CNhs12321 ctss	rle	0	0			caudate nucleus, adult, donor10252 : CNhs12321 ctss	rle	0	0			caudate nucleus, adult, donor10252 : CNhs12321 ctss	rle	0	0
	caudate nucleus, adult, donor10258 : CNhs14232 ctss	rle	0	0		caudate nucleus, adult, donor10258 : CNhs14232 ctss	rle	0	0			caudate nucleus, adult, donor10258 : CNhs14232 ctss	rle	0	0			caudate nucleus, adult, donor10258 : CNhs14232 ctss	rle	0	0
	caudate nucleus, newborn, donor10223 : CNhs14071 ctss	rle	0	24.09		caudate nucleus, newborn, donor10223 : CNhs14071 ctss	rle	0	0			caudate nucleus, newborn, donor10223 : CNhs14071 ctss	rle	0	0			caudate nucleus, newborn, donor10223 : CNhs14071 ctss	rle	0	0
	CD133+ stem cells - adult bone marrow derived, pool1 : CNhs12552 ctss	rle	0	0		CD133+ stem cells - adult bone marrow derived, pool1 : CNhs12552 ctss	rle	0	0			CD133+ stem cells - adult bone marrow derived, pool1 : CNhs12552 ctss	rle	0	0			CD133+ stem cells - adult bone marrow derived, pool1 : CNhs12552 ctss	rle	0	0
	CD133+ stem cells - cord blood derived, pool1 : CNhs12545 ctss	rle	0	0		CD133+ stem cells - cord blood derived, pool1 : CNhs12545 ctss	rle	0	0			CD133+ stem cells - cord blood derived, pool1 : CNhs12545 ctss	rle	0	0			CD133+ stem cells - cord blood derived, pool1 : CNhs12545 ctss	rle	0	0
	CD14+ monocyte derived endothelial progenitor cells, donor1 : CNhs10858 ctss	rle	0	0		CD14+ monocyte derived endothelial progenitor cells, donor1 : CNhs10858 ctss	rle	0	0			CD14+ monocyte derived endothelial progenitor cells, donor1 : CNhs10858 ctss	rle	0	0			CD14+ monocyte derived endothelial progenitor cells, donor1 : CNhs10858 ctss	rle	0	0
	CD14+ monocyte derived endothelial progenitor cells, donor2 : CNhs11897 ctss	rle	0	0		CD14+ monocyte derived endothelial progenitor cells, donor2 : CNhs11897 ctss	rle	0	0			CD14+ monocyte derived endothelial progenitor cells, donor2 : CNhs11897 ctss	rle	0	0			CD14+ monocyte derived endothelial progenitor cells, donor2 : CNhs11897 ctss	rle	0	0
	CD14+ monocyte derived endothelial progenitor cells, donor3 : CNhs11904 ctss	rle	0	0		CD14+ monocyte derived endothelial progenitor cells, donor3 : CNhs11904 ctss	rle	0	0			CD14+ monocyte derived endothelial progenitor cells, donor3 : CNhs11904 ctss	rle	0	0			CD14+ monocyte derived endothelial progenitor cells, donor3 : CNhs11904 ctss	rle	0	0
	CD14+ monocytes - mock treated, donor1 : CNhs13468 ctss	rle	0	78.66		CD14+ monocytes - mock treated, donor1 : CNhs13468 ctss	rle	0	4.071			CD14+ monocytes - mock treated, donor1 : CNhs13468 ctss	rle	10.759	0			CD14+ monocytes - mock treated, donor1 : CNhs13468 ctss	rle	0	0
	CD14+ monocytes - mock treated, donor2 : CNhs13484 ctss	rle	0	135.28		CD14+ monocytes - mock treated, donor2 : CNhs13484 ctss	rle	0	6.424			CD14+ monocytes - mock treated, donor2 : CNhs13484 ctss	rle	15.115	0			CD14+ monocytes - mock treated, donor2 : CNhs13484 ctss	rle	0	0
	CD14+ monocytes - mock treated, donor3 : CNhs13491 ctss	rle	0	113.529		CD14+ monocytes - mock treated, donor3 : CNhs13491 ctss	rle	1.456	2.183			CD14+ monocytes - mock treated, donor3 : CNhs13491 ctss	rle	23.773	1.698			CD14+ monocytes - mock treated, donor3 : CNhs13491 ctss	rle	0	0
	CD14+ monocytes - treated with B-glucan, donor1 : CNhs13474 ctss	rle	0	116.679		CD14+ monocytes - treated with B-glucan, donor1 : CNhs13474 ctss	rle	0	6.043			CD14+ monocytes - treated with B-glucan, donor1 : CNhs13474 ctss	rle	23.94	0			CD14+ monocytes - treated with B-glucan, donor1 : CNhs13474 ctss	rle	0	0
	CD14+ monocytes - treated with B-glucan, donor2 : CNhs13489 ctss	rle	0	216.685		CD14+ monocytes - treated with B-glucan, donor2 : CNhs13489 ctss	rle	1.234	11.513			CD14+ monocytes - treated with B-glucan, donor2 : CNhs13489 ctss	rle	31.66	3.701			CD14+ monocytes - treated with B-glucan, donor2 : CNhs13489 ctss	rle	0	0
	CD14+ monocytes - treated with B-glucan, donor3 : CNhs13495 ctss	rle	0.929	271.303		CD14+ monocytes - treated with B-glucan, donor3 : CNhs13495 ctss	rle	7.123	20.131			CD14+ monocytes - treated with B-glucan, donor3 : CNhs13495 ctss	rle	99.416	4.646			CD14+ monocytes - treated with B-glucan, donor3 : CNhs13495 ctss	rle	0	0
	CD14+ monocytes - treated with BCG, donor1 : CNhs13465 ctss	rle	0	89.472		CD14+ monocytes - treated with BCG, donor1 : CNhs13465 ctss	rle	0	4.603			CD14+ monocytes - treated with BCG, donor1 : CNhs13465 ctss	rle	20.138	0.863			CD14+ monocytes - treated with BCG, donor1 : CNhs13465 ctss	rle	0.863	0
	CD14+ monocytes - treated with BCG, donor2 : CNhs13475 ctss	rle	0	143.194		CD14+ monocytes - treated with BCG, donor2 : CNhs13475 ctss	rle	0.768	13.833			CD14+ monocytes - treated with BCG, donor2 : CNhs13475 ctss	rle	33.813	2.562			CD14+ monocytes - treated with BCG, donor2 : CNhs13475 ctss	rle	0	0
	CD14+ monocytes - treated with BCG, donor3 : CNhs13543 ctss	rle	0	142.362		CD14+ monocytes - treated with BCG, donor3 : CNhs13543 ctss	rle	2.365	14.425			CD14+ monocytes - treated with BCG, donor3 : CNhs13543 ctss	rle	121.552	0			CD14+ monocytes - treated with BCG, donor3 : CNhs13543 ctss	rle	0	0
	CD14+ monocytes - treated with Candida, donor1 : CNhs13473 ctss	rle	0	171.339		CD14+ monocytes - treated with Candida, donor1 : CNhs13473 ctss	rle	0	10.687			CD14+ monocytes - treated with Candida, donor1 : CNhs13473 ctss	rle	69.983	1.724			CD14+ monocytes - treated with Candida, donor1 : CNhs13473 ctss	rle	0	0
	CD14+ monocytes - treated with Candida, donor2 : CNhs13488 ctss	rle	0	331.134		CD14+ monocytes - treated with Candida, donor2 : CNhs13488 ctss	rle	0	22.592			CD14+ monocytes - treated with Candida, donor2 : CNhs13488 ctss	rle	91.659	5.164			CD14+ monocytes - treated with Candida, donor2 : CNhs13488 ctss	rle	0	0
	CD14+ monocytes - treated with Candida, donor3 : CNhs13494 ctss	rle	0	326.378		CD14+ monocytes - treated with Candida, donor3 : CNhs13494 ctss	rle	0	14.897			CD14+ monocytes - treated with Candida, donor3 : CNhs13494 ctss	rle	153.032	0			CD14+ monocytes - treated with Candida, donor3 : CNhs13494 ctss	rle	0	0
	CD14+ monocytes - treated with Cryptococcus, donor1 : CNhs13472 ctss	rle	0	202.549		CD14+ monocytes - treated with Cryptococcus, donor1 : CNhs13472 ctss	rle	1.318	9.6			CD14+ monocytes - treated with Cryptococcus, donor1 : CNhs13472 ctss	rle	42.731	0.753			CD14+ monocytes - treated with Cryptococcus, donor1 : CNhs13472 ctss	rle	0.565	0
	CD14+ monocytes - treated with Cryptococcus, donor2 : CNhs13487 ctss	rle	0	192.399		CD14+ monocytes - treated with Cryptococcus, donor2 : CNhs13487 ctss	rle	1.637	6.823			CD14+ monocytes - treated with Cryptococcus, donor2 : CNhs13487 ctss	rle	29.474	1.092			CD14+ monocytes - treated with Cryptococcus, donor2 : CNhs13487 ctss	rle	0	0
	CD14+ monocytes - treated with Cryptococcus, donor3 : CNhs13546 ctss	rle	0.674	164.722		CD14+ monocytes - treated with Cryptococcus, donor3 : CNhs13546 ctss	rle	0.899	8.315			CD14+ monocytes - treated with Cryptococcus, donor3 : CNhs13546 ctss	rle	93.71	0			CD14+ monocytes - treated with Cryptococcus, donor3 : CNhs13546 ctss	rle	0	0
	CD14+ monocytes - treated with Group A streptococci, donor1 : CNhs13469 ctss	rle	0	272.109		CD14+ monocytes - treated with Group A streptococci, donor1 : CNhs13469 ctss	rle	3.367	16.529			CD14+ monocytes - treated with Group A streptococci, donor1 : CNhs13469 ctss	rle	104.069	1.224			CD14+ monocytes - treated with Group A streptococci, donor1 : CNhs13469 ctss	rle	0	0
	CD14+ monocytes - treated with Group A streptococci, donor2 : CNhs13532 ctss	rle	0	281.776		CD14+ monocytes - treated with Group A streptococci, donor2 : CNhs13532 ctss	rle	3.851	30.167			CD14+ monocytes - treated with Group A streptococci, donor2 : CNhs13532 ctss	rle	129.334	3.209			CD14+ monocytes - treated with Group A streptococci, donor2 : CNhs13532 ctss	rle	0.963	0
	CD14+ monocytes - treated with Group A streptococci, donor3 : CNhs13492 ctss	rle	0	404.061		CD14+ monocytes - treated with Group A streptococci, donor3 : CNhs13492 ctss	rle	1.918	13.426			CD14+ monocytes - treated with Group A streptococci, donor3 : CNhs13492 ctss	rle	184.129	2.557			CD14+ monocytes - treated with Group A streptococci, donor3 : CNhs13492 ctss	rle	0	0
	CD14+ monocytes - treated with IFN + N-hexane, donor1 : CNhs13466 ctss	rle	0	22.43		CD14+ monocytes - treated with IFN + N-hexane, donor1 : CNhs13466 ctss	rle	0	0			CD14+ monocytes - treated with IFN + N-hexane, donor1 : CNhs13466 ctss	rle	3.628	0			CD14+ monocytes - treated with IFN + N-hexane, donor1 : CNhs13466 ctss	rle	0	0
	CD14+ monocytes - treated with IFN + N-hexane, donor2 : CNhs13476 ctss	rle	0	51.063		CD14+ monocytes - treated with IFN + N-hexane, donor2 : CNhs13476 ctss	rle	0	1.995			CD14+ monocytes - treated with IFN + N-hexane, donor2 : CNhs13476 ctss	rle	5.186	0			CD14+ monocytes - treated with IFN + N-hexane, donor2 : CNhs13476 ctss	rle	0	0
	CD14+ monocytes - treated with IFN + N-hexane, donor3 : CNhs13490 ctss	rle	0	57.114		CD14+ monocytes - treated with IFN + N-hexane, donor3 : CNhs13490 ctss	rle	0	0			CD14+ monocytes - treated with IFN + N-hexane, donor3 : CNhs13490 ctss	rle	14.492	0			CD14+ monocytes - treated with IFN + N-hexane, donor3 : CNhs13490 ctss	rle	0	0
	CD14+ monocytes - treated with lipopolysaccharide, donor1 : CNhs13470 ctss	rle	0	59.329		CD14+ monocytes - treated with lipopolysaccharide, donor1 : CNhs13470 ctss	rle	0	0			CD14+ monocytes - treated with lipopolysaccharide, donor1 : CNhs13470 ctss	rle	6.054	0			CD14+ monocytes - treated with lipopolysaccharide, donor1 : CNhs13470 ctss	rle	0	0
	CD14+ monocytes - treated with lipopolysaccharide, donor2 : CNhs13533 ctss	rle	0	121.532		CD14+ monocytes - treated with lipopolysaccharide, donor2 : CNhs13533 ctss	rle	1.105	9.207			CD14+ monocytes - treated with lipopolysaccharide, donor2 : CNhs13533 ctss	rle	20.992	0			CD14+ monocytes - treated with lipopolysaccharide, donor2 : CNhs13533 ctss	rle	0	0
	CD14+ monocytes - treated with lipopolysaccharide, donor3 : CNhs13545 ctss	rle	0	150.953		CD14+ monocytes - treated with lipopolysaccharide, donor3 : CNhs13545 ctss	rle	0	6.646			CD14+ monocytes - treated with lipopolysaccharide, donor3 : CNhs13545 ctss	rle	72.153	1.582			CD14+ monocytes - treated with lipopolysaccharide, donor3 : CNhs13545 ctss	rle	0	0
	CD14+ monocytes - treated with Salmonella, donor1 : CNhs13471 ctss	rle	0	134.077		CD14+ monocytes - treated with Salmonella, donor1 : CNhs13471 ctss	rle	0	5.224			CD14+ monocytes - treated with Salmonella, donor1 : CNhs13471 ctss	rle	15.381	2.322			CD14+ monocytes - treated with Salmonella, donor1 : CNhs13471 ctss	rle	0	0
	CD14+ monocytes - treated with Salmonella, donor2 : CNhs13485 ctss	rle	0	153.761		CD14+ monocytes - treated with Salmonella, donor2 : CNhs13485 ctss	rle	0	6.809			CD14+ monocytes - treated with Salmonella, donor2 : CNhs13485 ctss	rle	10.78	0			CD14+ monocytes - treated with Salmonella, donor2 : CNhs13485 ctss	rle	0	0
	CD14+ monocytes - treated with Salmonella, donor3 : CNhs13493 ctss	rle	0	191.206		CD14+ monocytes - treated with Salmonella, donor3 : CNhs13493 ctss	rle	0	3.114			CD14+ monocytes - treated with Salmonella, donor3 : CNhs13493 ctss	rle	24.29	0			CD14+ monocytes - treated with Salmonella, donor3 : CNhs13493 ctss	rle	0	0
	CD14+ monocytes - treated with Trehalose dimycolate (TDM), donor1 : CNhs13467 ctss	rle	0	90.952		CD14+ monocytes - treated with Trehalose dimycolate (TDM), donor1 : CNhs13467 ctss	rle	0	6.532			CD14+ monocytes - treated with Trehalose dimycolate (TDM), donor1 : CNhs13467 ctss	rle	31.657	0			CD14+ monocytes - treated with Trehalose dimycolate (TDM), donor1 : CNhs13467 ctss	rle	1.256	0
	CD14+ monocytes - treated with Trehalose dimycolate (TDM), donor2 : CNhs13483 ctss	rle	0	124.634		CD14+ monocytes - treated with Trehalose dimycolate (TDM), donor2 : CNhs13483 ctss	rle	0	11.473			CD14+ monocytes - treated with Trehalose dimycolate (TDM), donor2 : CNhs13483 ctss	rle	29.203	3.129			CD14+ monocytes - treated with Trehalose dimycolate (TDM), donor2 : CNhs13483 ctss	rle	0	0
	CD14+ monocytes - treated with Trehalose dimycolate (TDM), donor3 : CNhs13544 ctss	rle	0	150.512		CD14+ monocytes - treated with Trehalose dimycolate (TDM), donor3 : CNhs13544 ctss	rle	3.041	19.113			CD14+ monocytes - treated with Trehalose dimycolate (TDM), donor3 : CNhs13544 ctss	rle	129.662	1.52			CD14+ monocytes - treated with Trehalose dimycolate (TDM), donor3 : CNhs13544 ctss	rle	0	0.652
	CD14+ Monocytes, donor1 : CNhs10852 ctss	rle	0	30.47		CD14+ Monocytes, donor1 : CNhs10852 ctss	rle	0	10.526			CD14+ Monocytes, donor1 : CNhs10852 ctss	rle	24.376	0			CD14+ Monocytes, donor1 : CNhs10852 ctss	rle	0	0
	CD14+ Monocytes, donor2 : CNhs11954 ctss	rle	0	62.369		CD14+ Monocytes, donor2 : CNhs11954 ctss	rle	0.602	7.42			CD14+ Monocytes, donor2 : CNhs11954 ctss	rle	21.458	0			CD14+ Monocytes, donor2 : CNhs11954 ctss	rle	0	0
	CD14+ Monocytes, donor3 : CNhs11997 ctss	rle	0	37.543		CD14+ Monocytes, donor3 : CNhs11997 ctss	rle	0	3.906			CD14+ Monocytes, donor3 : CNhs11997 ctss	rle	16.493	0.868			CD14+ Monocytes, donor3 : CNhs11997 ctss	rle	0	0
	CD14+CD16+ Monocytes, donor1 : CNhs13541 ctss	rle	0	0		CD14+CD16+ Monocytes, donor1 : CNhs13541 ctss	rle	0	0			CD14+CD16+ Monocytes, donor1 : CNhs13541 ctss	rle	0	0			CD14+CD16+ Monocytes, donor1 : CNhs13541 ctss	rle	0	0
	CD14+CD16+ Monocytes, donor2 : CNhs13208 ctss	rle	0	0		CD14+CD16+ Monocytes, donor2 : CNhs13208 ctss	rle	0	0			CD14+CD16+ Monocytes, donor2 : CNhs13208 ctss	rle	0	0			CD14+CD16+ Monocytes, donor2 : CNhs13208 ctss	rle	0	0
	CD14+CD16+ Monocytes, donor3 : CNhs13549 ctss	rle	0	0		CD14+CD16+ Monocytes, donor3 : CNhs13549 ctss	rle	0	0			CD14+CD16+ Monocytes, donor3 : CNhs13549 ctss	rle	0	0			CD14+CD16+ Monocytes, donor3 : CNhs13549 ctss	rle	0	0
	CD14+CD16- Monocytes, donor1 : CNhs13224 ctss	rle	0	12.131		CD14+CD16- Monocytes, donor1 : CNhs13224 ctss	rle	0	0.449			CD14+CD16- Monocytes, donor1 : CNhs13224 ctss	rle	0.562	0			CD14+CD16- Monocytes, donor1 : CNhs13224 ctss	rle	0	0
	CD14+CD16- Monocytes, donor2 : CNhs13216 ctss	rle	0	12.465		CD14+CD16- Monocytes, donor2 : CNhs13216 ctss	rle	0	0			CD14+CD16- Monocytes, donor2 : CNhs13216 ctss	rle	0	0			CD14+CD16- Monocytes, donor2 : CNhs13216 ctss	rle	0	0
	CD14+CD16- Monocytes, donor3 : CNhs13540 ctss	rle	0	0.964		CD14+CD16- Monocytes, donor3 : CNhs13540 ctss	rle	0	0			CD14+CD16- Monocytes, donor3 : CNhs13540 ctss	rle	0	0			CD14+CD16- Monocytes, donor3 : CNhs13540 ctss	rle	0	0
	CD14-CD16+ Monocytes, donor1 : CNhs13229 ctss	rle	0	0		CD14-CD16+ Monocytes, donor1 : CNhs13229 ctss	rle	0	0			CD14-CD16+ Monocytes, donor1 : CNhs13229 ctss	rle	0	0			CD14-CD16+ Monocytes, donor1 : CNhs13229 ctss	rle	0	0
	CD14-CD16+ Monocytes, donor2 : CNhs13207 ctss	rle	0	0		CD14-CD16+ Monocytes, donor2 : CNhs13207 ctss	rle	0	0			CD14-CD16+ Monocytes, donor2 : CNhs13207 ctss	rle	0	0			CD14-CD16+ Monocytes, donor2 : CNhs13207 ctss	rle	0	0
	CD14-CD16+ Monocytes, donor3 : CNhs13548 ctss	rle	0	0		CD14-CD16+ Monocytes, donor3 : CNhs13548 ctss	rle	0	0			CD14-CD16+ Monocytes, donor3 : CNhs13548 ctss	rle	0	0			CD14-CD16+ Monocytes, donor3 : CNhs13548 ctss	rle	0	0
	CD19+ B Cells (pluriselect), donor090309, donation1 : CNhs12177 ctss	rle	0	0		CD19+ B Cells (pluriselect), donor090309, donation1 : CNhs12177 ctss	rle	0	0			CD19+ B Cells (pluriselect), donor090309, donation1 : CNhs12177 ctss	rle	0	0			CD19+ B Cells (pluriselect), donor090309, donation1 : CNhs12177 ctss	rle	0	0
	CD19+ B Cells (pluriselect), donor090309, donation2 : CNhs12179 ctss	rle	0	0		CD19+ B Cells (pluriselect), donor090309, donation2 : CNhs12179 ctss	rle	0	0			CD19+ B Cells (pluriselect), donor090309, donation2 : CNhs12179 ctss	rle	0	0			CD19+ B Cells (pluriselect), donor090309, donation2 : CNhs12179 ctss	rle	0	0
	CD19+ B Cells (pluriselect), donor090309, donation3 : CNhs12181 ctss	rle	0	0		CD19+ B Cells (pluriselect), donor090309, donation3 : CNhs12181 ctss	rle	0	0			CD19+ B Cells (pluriselect), donor090309, donation3 : CNhs12181 ctss	rle	0	0			CD19+ B Cells (pluriselect), donor090309, donation3 : CNhs12181 ctss	rle	0	0
	CD19+ B Cells (pluriselect), donor090325, donation1 : CNhs12531 ctss	rle	0	1.28		CD19+ B Cells (pluriselect), donor090325, donation1 : CNhs12531 ctss	rle	0	0			CD19+ B Cells (pluriselect), donor090325, donation1 : CNhs12531 ctss	rle	0	0			CD19+ B Cells (pluriselect), donor090325, donation1 : CNhs12531 ctss	rle	0	0
	CD19+ B Cells (pluriselect), donor090325, donation2 : CNhs12175 ctss	rle	0	0		CD19+ B Cells (pluriselect), donor090325, donation2 : CNhs12175 ctss	rle	0	0			CD19+ B Cells (pluriselect), donor090325, donation2 : CNhs12175 ctss	rle	0	0			CD19+ B Cells (pluriselect), donor090325, donation2 : CNhs12175 ctss	rle	0	0
	CD19+ B Cells (pluriselect), donor090612, donation1 : CNhs12183 ctss	rle	0	0		CD19+ B Cells (pluriselect), donor090612, donation1 : CNhs12183 ctss	rle	0	0			CD19+ B Cells (pluriselect), donor090612, donation1 : CNhs12183 ctss	rle	0	0			CD19+ B Cells (pluriselect), donor090612, donation1 : CNhs12183 ctss	rle	0	0
	CD19+ B Cells (pluriselect), donor090612, donation2 : CNhs12185 ctss	rle	0	0		CD19+ B Cells (pluriselect), donor090612, donation2 : CNhs12185 ctss	rle	0	0			CD19+ B Cells (pluriselect), donor090612, donation2 : CNhs12185 ctss	rle	0	0			CD19+ B Cells (pluriselect), donor090612, donation2 : CNhs12185 ctss	rle	0	0
	CD19+ B Cells (pluriselect), donor090612, donation3 : CNhs12188 ctss	rle	0	0		CD19+ B Cells (pluriselect), donor090612, donation3 : CNhs12188 ctss	rle	0	0			CD19+ B Cells (pluriselect), donor090612, donation3 : CNhs12188 ctss	rle	0	0			CD19+ B Cells (pluriselect), donor090612, donation3 : CNhs12188 ctss	rle	0	0
	CD19+ B Cells, donor1 : CNhs12343 ctss	rle	0	0		CD19+ B Cells, donor1 : CNhs12343 ctss	rle	0	0			CD19+ B Cells, donor1 : CNhs12343 ctss	rle	0	0			CD19+ B Cells, donor1 : CNhs12343 ctss	rle	0	0
	CD19+ B Cells, donor2 : CNhs12352 ctss	rle	0	4.111		CD19+ B Cells, donor2 : CNhs12352 ctss	rle	0	0			CD19+ B Cells, donor2 : CNhs12352 ctss	rle	0	0			CD19+ B Cells, donor2 : CNhs12352 ctss	rle	0	0
	CD19+ B Cells, donor3 : CNhs12354 ctss	rle	0	1.529		CD19+ B Cells, donor3 : CNhs12354 ctss	rle	0	0			CD19+ B Cells, donor3 : CNhs12354 ctss	rle	0	0			CD19+ B Cells, donor3 : CNhs12354 ctss	rle	0	0
	CD34 cells differentiated to erythrocyte lineage, biol rep1 : CNhs13552 ctss	rle	0	0		CD34 cells differentiated to erythrocyte lineage, biol rep1 : CNhs13552 ctss	rle	0	0			CD34 cells differentiated to erythrocyte lineage, biol rep1 : CNhs13552 ctss	rle	0	0			CD34 cells differentiated to erythrocyte lineage, biol rep1 : CNhs13552 ctss	rle	0	0
	CD34 cells differentiated to erythrocyte lineage, biol rep2 : CNhs13553 ctss	rle	0	0		CD34 cells differentiated to erythrocyte lineage, biol rep2 : CNhs13553 ctss	rle	0	0			CD34 cells differentiated to erythrocyte lineage, biol rep2 : CNhs13553 ctss	rle	0	0			CD34 cells differentiated to erythrocyte lineage, biol rep2 : CNhs13553 ctss	rle	0	0
	CD34+ Progenitors, donor1 : CNhs13227 ctss	rle	0	3.965		CD34+ Progenitors, donor1 : CNhs13227 ctss	rle	0	0			CD34+ Progenitors, donor1 : CNhs13227 ctss	rle	0	0			CD34+ Progenitors, donor1 : CNhs13227 ctss	rle	0	0
	CD34+ Progenitors, donor2 : CNhs12205 ctss	rle	0	3.924		CD34+ Progenitors, donor2 : CNhs12205 ctss	rle	0	0			CD34+ Progenitors, donor2 : CNhs12205 ctss	rle	0	0			CD34+ Progenitors, donor2 : CNhs12205 ctss	rle	0	0
	CD34+ stem cells - adult bone marrow derived, donor1, tech rep1 : CNhs12588 ctss	rle	0	0.79		CD34+ stem cells - adult bone marrow derived, donor1, tech rep1 : CNhs12588 ctss	rle	0	0			CD34+ stem cells - adult bone marrow derived, donor1, tech rep1 : CNhs12588 ctss	rle	0	0			CD34+ stem cells - adult bone marrow derived, donor1, tech rep1 : CNhs12588 ctss	rle	0	0
	CD34+ stem cells - adult bone marrow derived, donor1, tech rep2 : CNhs12553 ctss	rle	0	0		CD34+ stem cells - adult bone marrow derived, donor1, tech rep2 : CNhs12553 ctss	rle	0	0			CD34+ stem cells - adult bone marrow derived, donor1, tech rep2 : CNhs12553 ctss	rle	0	0			CD34+ stem cells - adult bone marrow derived, donor1, tech rep2 : CNhs12553 ctss	rle	0	0
	CD4+ T Cells, donor1 : CNhs10853 ctss	rle	0	5.508		CD4+ T Cells, donor1 : CNhs10853 ctss	rle	0	0			CD4+ T Cells, donor1 : CNhs10853 ctss	rle	0	0			CD4+ T Cells, donor1 : CNhs10853 ctss	rle	0	0
	CD4+ T Cells, donor2 : CNhs11955 ctss	rle	0	6.288		CD4+ T Cells, donor2 : CNhs11955 ctss	rle	0	0			CD4+ T Cells, donor2 : CNhs11955 ctss	rle	0	0			CD4+ T Cells, donor2 : CNhs11955 ctss	rle	0	0
	CD4+ T Cells, donor3 : CNhs11998 ctss	rle	0	8.224		CD4+ T Cells, donor3 : CNhs11998 ctss	rle	0	0			CD4+ T Cells, donor3 : CNhs11998 ctss	rle	0	0			CD4+ T Cells, donor3 : CNhs11998 ctss	rle	0	0
	CD4+CD25+CD45RA+ naive regulatory T cells expanded, donor1 : CNhs13203 ctss	rle	0	0		CD4+CD25+CD45RA+ naive regulatory T cells expanded, donor1 : CNhs13203 ctss	rle	0	0			CD4+CD25+CD45RA+ naive regulatory T cells expanded, donor1 : CNhs13203 ctss	rle	0	0			CD4+CD25+CD45RA+ naive regulatory T cells expanded, donor1 : CNhs13203 ctss	rle	0	0
	CD4+CD25+CD45RA+ naive regulatory T cells expanded, donor2 : CNhs13918 ctss	rle	0	0		CD4+CD25+CD45RA+ naive regulatory T cells expanded, donor2 : CNhs13918 ctss	rle	0	0			CD4+CD25+CD45RA+ naive regulatory T cells expanded, donor2 : CNhs13918 ctss	rle	0	0			CD4+CD25+CD45RA+ naive regulatory T cells expanded, donor2 : CNhs13918 ctss	rle	0	0
	CD4+CD25+CD45RA+ naive regulatory T cells expanded, donor3 : CNhs13919 ctss	rle	0	0		CD4+CD25+CD45RA+ naive regulatory T cells expanded, donor3 : CNhs13919 ctss	rle	0	0			CD4+CD25+CD45RA+ naive regulatory T cells expanded, donor3 : CNhs13919 ctss	rle	0	0			CD4+CD25+CD45RA+ naive regulatory T cells expanded, donor3 : CNhs13919 ctss	rle	0	0
	CD4+CD25+CD45RA+ naive regulatory T cells, donor1 : CNhs13238 ctss	rle	0	0		CD4+CD25+CD45RA+ naive regulatory T cells, donor1 : CNhs13238 ctss	rle	0	0			CD4+CD25+CD45RA+ naive regulatory T cells, donor1 : CNhs13238 ctss	rle	0	0			CD4+CD25+CD45RA+ naive regulatory T cells, donor1 : CNhs13238 ctss	rle	0	0
	CD4+CD25+CD45RA+ naive regulatory T cells, donor2 : CNhs13235 ctss	rle	0	0		CD4+CD25+CD45RA+ naive regulatory T cells, donor2 : CNhs13235 ctss	rle	0	0			CD4+CD25+CD45RA+ naive regulatory T cells, donor2 : CNhs13235 ctss	rle	0	0			CD4+CD25+CD45RA+ naive regulatory T cells, donor2 : CNhs13235 ctss	rle	0	0
	CD4+CD25+CD45RA+ naive regulatory T cells, donor3 : CNhs13513 ctss	rle	0	0		CD4+CD25+CD45RA+ naive regulatory T cells, donor3 : CNhs13513 ctss	rle	0	0			CD4+CD25+CD45RA+ naive regulatory T cells, donor3 : CNhs13513 ctss	rle	0	0			CD4+CD25+CD45RA+ naive regulatory T cells, donor3 : CNhs13513 ctss	rle	0	0
	CD4+CD25+CD45RA- memory regulatory T cells expanded, donor1 : CNhs13204 ctss	rle	0	0		CD4+CD25+CD45RA- memory regulatory T cells expanded, donor1 : CNhs13204 ctss	rle	0	0			CD4+CD25+CD45RA- memory regulatory T cells expanded, donor1 : CNhs13204 ctss	rle	0	0			CD4+CD25+CD45RA- memory regulatory T cells expanded, donor1 : CNhs13204 ctss	rle	0	0
	CD4+CD25+CD45RA- memory regulatory T cells expanded, donor2 : CNhs13811 ctss	rle	0	0		CD4+CD25+CD45RA- memory regulatory T cells expanded, donor2 : CNhs13811 ctss	rle	0	0			CD4+CD25+CD45RA- memory regulatory T cells expanded, donor2 : CNhs13811 ctss	rle	0	0			CD4+CD25+CD45RA- memory regulatory T cells expanded, donor2 : CNhs13811 ctss	rle	0	0
	CD4+CD25+CD45RA- memory regulatory T cells expanded, donor3 : CNhs13812 ctss	rle	0	0		CD4+CD25+CD45RA- memory regulatory T cells expanded, donor3 : CNhs13812 ctss	rle	0	0			CD4+CD25+CD45RA- memory regulatory T cells expanded, donor3 : CNhs13812 ctss	rle	0	0			CD4+CD25+CD45RA- memory regulatory T cells expanded, donor3 : CNhs13812 ctss	rle	0	0
	CD4+CD25+CD45RA- memory regulatory T cells, donor1 : CNhs13195 ctss	rle	0	0		CD4+CD25+CD45RA- memory regulatory T cells, donor1 : CNhs13195 ctss	rle	0	0			CD4+CD25+CD45RA- memory regulatory T cells, donor1 : CNhs13195 ctss	rle	0	0			CD4+CD25+CD45RA- memory regulatory T cells, donor1 : CNhs13195 ctss	rle	0	0
	CD4+CD25+CD45RA- memory regulatory T cells, donor2 : CNhs13206 ctss	rle	0	0		CD4+CD25+CD45RA- memory regulatory T cells, donor2 : CNhs13206 ctss	rle	0	0			CD4+CD25+CD45RA- memory regulatory T cells, donor2 : CNhs13206 ctss	rle	0	0			CD4+CD25+CD45RA- memory regulatory T cells, donor2 : CNhs13206 ctss	rle	0	0
	CD4+CD25+CD45RA- memory regulatory T cells, donor3 : CNhs13538 ctss	rle	0	0		CD4+CD25+CD45RA- memory regulatory T cells, donor3 : CNhs13538 ctss	rle	0	0			CD4+CD25+CD45RA- memory regulatory T cells, donor3 : CNhs13538 ctss	rle	0	0			CD4+CD25+CD45RA- memory regulatory T cells, donor3 : CNhs13538 ctss	rle	0	0
	CD4+CD25-CD45RA+ naive conventional T cells expanded, donor1 : CNhs13202 ctss	rle	0	0		CD4+CD25-CD45RA+ naive conventional T cells expanded, donor1 : CNhs13202 ctss	rle	0	0			CD4+CD25-CD45RA+ naive conventional T cells expanded, donor1 : CNhs13202 ctss	rle	0	0			CD4+CD25-CD45RA+ naive conventional T cells expanded, donor1 : CNhs13202 ctss	rle	0	0
	CD4+CD25-CD45RA+ naive conventional T cells expanded, donor2 : CNhs13813 ctss	rle	0	0		CD4+CD25-CD45RA+ naive conventional T cells expanded, donor2 : CNhs13813 ctss	rle	0	0			CD4+CD25-CD45RA+ naive conventional T cells expanded, donor2 : CNhs13813 ctss	rle	0	0			CD4+CD25-CD45RA+ naive conventional T cells expanded, donor2 : CNhs13813 ctss	rle	0	0
	CD4+CD25-CD45RA+ naive conventional T cells expanded, donor3 : CNhs13814 ctss	rle	0	0		CD4+CD25-CD45RA+ naive conventional T cells expanded, donor3 : CNhs13814 ctss	rle	0	0			CD4+CD25-CD45RA+ naive conventional T cells expanded, donor3 : CNhs13814 ctss	rle	0	0			CD4+CD25-CD45RA+ naive conventional T cells expanded, donor3 : CNhs13814 ctss	rle	0	0
	CD4+CD25-CD45RA+ naive conventional T cells, donor1 : CNhs13223 ctss	rle	0	0		CD4+CD25-CD45RA+ naive conventional T cells, donor1 : CNhs13223 ctss	rle	0	0			CD4+CD25-CD45RA+ naive conventional T cells, donor1 : CNhs13223 ctss	rle	0	0			CD4+CD25-CD45RA+ naive conventional T cells, donor1 : CNhs13223 ctss	rle	0	0
	CD4+CD25-CD45RA+ naive conventional T cells, donor2 : CNhs13205 ctss	rle	0	0		CD4+CD25-CD45RA+ naive conventional T cells, donor2 : CNhs13205 ctss	rle	0	0			CD4+CD25-CD45RA+ naive conventional T cells, donor2 : CNhs13205 ctss	rle	0	0			CD4+CD25-CD45RA+ naive conventional T cells, donor2 : CNhs13205 ctss	rle	0	0
	CD4+CD25-CD45RA+ naive conventional T cells, donor3 : CNhs13512 ctss	rle	0	0		CD4+CD25-CD45RA+ naive conventional T cells, donor3 : CNhs13512 ctss	rle	0	0			CD4+CD25-CD45RA+ naive conventional T cells, donor3 : CNhs13512 ctss	rle	0	0			CD4+CD25-CD45RA+ naive conventional T cells, donor3 : CNhs13512 ctss	rle	0	0
	CD4+CD25-CD45RA- memory conventional T cells expanded, donor1 : CNhs13215 ctss	rle	0	0		CD4+CD25-CD45RA- memory conventional T cells expanded, donor1 : CNhs13215 ctss	rle	0	0			CD4+CD25-CD45RA- memory conventional T cells expanded, donor1 : CNhs13215 ctss	rle	0	0			CD4+CD25-CD45RA- memory conventional T cells expanded, donor1 : CNhs13215 ctss	rle	0	0
	CD4+CD25-CD45RA- memory conventional T cells expanded, donor2 : CNhs13920 ctss	rle	0	0		CD4+CD25-CD45RA- memory conventional T cells expanded, donor2 : CNhs13920 ctss	rle	0	0			CD4+CD25-CD45RA- memory conventional T cells expanded, donor2 : CNhs13920 ctss	rle	0	0			CD4+CD25-CD45RA- memory conventional T cells expanded, donor2 : CNhs13920 ctss	rle	0	0
	CD4+CD25-CD45RA- memory conventional T cells expanded, donor3 : CNhs13921 ctss	rle	0	0		CD4+CD25-CD45RA- memory conventional T cells expanded, donor3 : CNhs13921 ctss	rle	0	0			CD4+CD25-CD45RA- memory conventional T cells expanded, donor3 : CNhs13921 ctss	rle	0	0			CD4+CD25-CD45RA- memory conventional T cells expanded, donor3 : CNhs13921 ctss	rle	0	0
	CD4+CD25-CD45RA- memory conventional T cells, donor1 : CNhs13239 ctss	rle	0	0		CD4+CD25-CD45RA- memory conventional T cells, donor1 : CNhs13239 ctss	rle	0	0			CD4+CD25-CD45RA- memory conventional T cells, donor1 : CNhs13239 ctss	rle	0	0			CD4+CD25-CD45RA- memory conventional T cells, donor1 : CNhs13239 ctss	rle	0	0
	CD4+CD25-CD45RA- memory conventional T cells, donor2 : CNhs13237 ctss	rle	0	0		CD4+CD25-CD45RA- memory conventional T cells, donor2 : CNhs13237 ctss	rle	0	0			CD4+CD25-CD45RA- memory conventional T cells, donor2 : CNhs13237 ctss	rle	0	0			CD4+CD25-CD45RA- memory conventional T cells, donor2 : CNhs13237 ctss	rle	0	0
	CD4+CD25-CD45RA- memory conventional T cells, donor3 : CNhs13539 ctss	rle	0	0		CD4+CD25-CD45RA- memory conventional T cells, donor3 : CNhs13539 ctss	rle	0	0			CD4+CD25-CD45RA- memory conventional T cells, donor3 : CNhs13539 ctss	rle	0	0			CD4+CD25-CD45RA- memory conventional T cells, donor3 : CNhs13539 ctss	rle	0	0
	CD8+ T Cells (pluriselect), donor090309, donation1 : CNhs12176 ctss	rle	0	0		CD8+ T Cells (pluriselect), donor090309, donation1 : CNhs12176 ctss	rle	0	0			CD8+ T Cells (pluriselect), donor090309, donation1 : CNhs12176 ctss	rle	0	0			CD8+ T Cells (pluriselect), donor090309, donation1 : CNhs12176 ctss	rle	0	0
	CD8+ T Cells (pluriselect), donor090309, donation2 : CNhs12178 ctss	rle	0	0		CD8+ T Cells (pluriselect), donor090309, donation2 : CNhs12178 ctss	rle	0	0			CD8+ T Cells (pluriselect), donor090309, donation2 : CNhs12178 ctss	rle	0	0			CD8+ T Cells (pluriselect), donor090309, donation2 : CNhs12178 ctss	rle	0	0
	CD8+ T Cells (pluriselect), donor090309, donation3 : CNhs12180 ctss	rle	0	0		CD8+ T Cells (pluriselect), donor090309, donation3 : CNhs12180 ctss	rle	0	0			CD8+ T Cells (pluriselect), donor090309, donation3 : CNhs12180 ctss	rle	0	0			CD8+ T Cells (pluriselect), donor090309, donation3 : CNhs12180 ctss	rle	0	0
	CD8+ T Cells (pluriselect), donor090325, donation1 : CNhs12201 ctss	rle	0	0		CD8+ T Cells (pluriselect), donor090325, donation1 : CNhs12201 ctss	rle	0	0			CD8+ T Cells (pluriselect), donor090325, donation1 : CNhs12201 ctss	rle	0	0			CD8+ T Cells (pluriselect), donor090325, donation1 : CNhs12201 ctss	rle	0	0
	CD8+ T Cells (pluriselect), donor090325, donation2 : CNhs12199 ctss	rle	0	0		CD8+ T Cells (pluriselect), donor090325, donation2 : CNhs12199 ctss	rle	0	0			CD8+ T Cells (pluriselect), donor090325, donation2 : CNhs12199 ctss	rle	0	0			CD8+ T Cells (pluriselect), donor090325, donation2 : CNhs12199 ctss	rle	0	0
	CD8+ T Cells (pluriselect), donor090612, donation1 : CNhs12182 ctss	rle	0	0		CD8+ T Cells (pluriselect), donor090612, donation1 : CNhs12182 ctss	rle	0	0			CD8+ T Cells (pluriselect), donor090612, donation1 : CNhs12182 ctss	rle	0	0			CD8+ T Cells (pluriselect), donor090612, donation1 : CNhs12182 ctss	rle	0	0
	CD8+ T Cells (pluriselect), donor090612, donation2 : CNhs12184 ctss	rle	0	0		CD8+ T Cells (pluriselect), donor090612, donation2 : CNhs12184 ctss	rle	0	0			CD8+ T Cells (pluriselect), donor090612, donation2 : CNhs12184 ctss	rle	0	0			CD8+ T Cells (pluriselect), donor090612, donation2 : CNhs12184 ctss	rle	0	0
	CD8+ T Cells (pluriselect), donor090612, donation3 : CNhs12187 ctss	rle	0	0		CD8+ T Cells (pluriselect), donor090612, donation3 : CNhs12187 ctss	rle	0	0			CD8+ T Cells (pluriselect), donor090612, donation3 : CNhs12187 ctss	rle	0	0			CD8+ T Cells (pluriselect), donor090612, donation3 : CNhs12187 ctss	rle	0	0
	CD8+ T Cells, donor1 : CNhs10854 ctss	rle	0	7.258		CD8+ T Cells, donor1 : CNhs10854 ctss	rle	0	0			CD8+ T Cells, donor1 : CNhs10854 ctss	rle	0	0			CD8+ T Cells, donor1 : CNhs10854 ctss	rle	0	0
	CD8+ T Cells, donor2 : CNhs11956 ctss	rle	0	10.965		CD8+ T Cells, donor2 : CNhs11956 ctss	rle	0	0			CD8+ T Cells, donor2 : CNhs11956 ctss	rle	0	0			CD8+ T Cells, donor2 : CNhs11956 ctss	rle	0	0
	CD8+ T Cells, donor3 : CNhs11999 ctss	rle	0	13.469		CD8+ T Cells, donor3 : CNhs11999 ctss	rle	0	0			CD8+ T Cells, donor3 : CNhs11999 ctss	rle	0	0			CD8+ T Cells, donor3 : CNhs11999 ctss	rle	0	0
	cerebellum - adult, donor10196 : CNhs13799 ctss	rle	0	0		cerebellum - adult, donor10196 : CNhs13799 ctss	rle	0	0			cerebellum - adult, donor10196 : CNhs13799 ctss	rle	0	0			cerebellum - adult, donor10196 : CNhs13799 ctss	rle	0	0
	cerebellum, adult, donor10252 : CNhs12323 ctss	rle	0	0.332		cerebellum, adult, donor10252 : CNhs12323 ctss	rle	0	0			cerebellum, adult, donor10252 : CNhs12323 ctss	rle	0	0			cerebellum, adult, donor10252 : CNhs12323 ctss	rle	0	0
	cerebellum, adult, pool1 : CNhs11795 ctss	rle	0	0		cerebellum, adult, pool1 : CNhs11795 ctss	rle	0	0			cerebellum, adult, pool1 : CNhs11795 ctss	rle	0	0			cerebellum, adult, pool1 : CNhs11795 ctss	rle	0	0
	cerebellum, newborn, donor10223 : CNhs14075 ctss	rle	0	0		cerebellum, newborn, donor10223 : CNhs14075 ctss	rle	0	0			cerebellum, newborn, donor10223 : CNhs14075 ctss	rle	0	0			cerebellum, newborn, donor10223 : CNhs14075 ctss	rle	0	0
	cerebral meninges, adult : CNhs12840 ctss	rle	0	0		cerebral meninges, adult : CNhs12840 ctss	rle	0	0			cerebral meninges, adult : CNhs12840 ctss	rle	0	0			cerebral meninges, adult : CNhs12840 ctss	rle	0	0
	cerebrospinal fluid, donor2 : CNhs13437 ctss	rle	0	0		cerebrospinal fluid, donor2 : CNhs13437 ctss	rle	0	0			cerebrospinal fluid, donor2 : CNhs13437 ctss	rle	0	0			cerebrospinal fluid, donor2 : CNhs13437 ctss	rle	0	0
	cervical cancer cell line:D98-AH2 : CNhs11288 ctss	rle	0	6.318		cervical cancer cell line:D98-AH2 : CNhs11288 ctss	rle	0	0			cervical cancer cell line:D98-AH2 : CNhs11288 ctss	rle	0	0			cervical cancer cell line:D98-AH2 : CNhs11288 ctss	rle	0	0
	cervical cancer cell line:ME-180 : CNhs11289 ctss	rle	0	2.928		cervical cancer cell line:ME-180 : CNhs11289 ctss	rle	0	0			cervical cancer cell line:ME-180 : CNhs11289 ctss	rle	0	0			cervical cancer cell line:ME-180 : CNhs11289 ctss	rle	0	0
	cervix, adult, pool1 : CNhs10618 ctss	rle	0	5.156		cervix, adult, pool1 : CNhs10618 ctss	rle	0	0			cervix, adult, pool1 : CNhs10618 ctss	rle	0	0			cervix, adult, pool1 : CNhs10618 ctss	rle	0	0
	cholangiocellular carcinoma cell line:HuH-28 : CNhs11283 ctss	rle	0	30.423		cholangiocellular carcinoma cell line:HuH-28 : CNhs11283 ctss	rle	0	0			cholangiocellular carcinoma cell line:HuH-28 : CNhs11283 ctss	rle	0.912	0			cholangiocellular carcinoma cell line:HuH-28 : CNhs11283 ctss	rle	0	0
	Chondrocyte - de diff, donor1 : CNhs11923 ctss	rle	0	5.422		Chondrocyte - de diff, donor1 : CNhs11923 ctss	rle	0	0			Chondrocyte - de diff, donor1 : CNhs11923 ctss	rle	0	0			Chondrocyte - de diff, donor1 : CNhs11923 ctss	rle	0	0
	Chondrocyte - de diff, donor2 : CNhs11372 ctss	rle	0	2.507		Chondrocyte - de diff, donor2 : CNhs11372 ctss	rle	0	0			Chondrocyte - de diff, donor2 : CNhs11372 ctss	rle	0	0			Chondrocyte - de diff, donor2 : CNhs11372 ctss	rle	0	0
	Chondrocyte - de diff, donor3 : CNhs12020 ctss	rle	0	34.039		Chondrocyte - de diff, donor3 : CNhs12020 ctss	rle	0	0			Chondrocyte - de diff, donor3 : CNhs12020 ctss	rle	0	0			Chondrocyte - de diff, donor3 : CNhs12020 ctss	rle	0	0
	Chondrocyte - re diff, donor2 : CNhs11373 ctss	rle	0	31.016		Chondrocyte - re diff, donor2 : CNhs11373 ctss	rle	0	0			Chondrocyte - re diff, donor2 : CNhs11373 ctss	rle	0	0			Chondrocyte - re diff, donor2 : CNhs11373 ctss	rle	0	0
	Chondrocyte - re diff, donor3 : CNhs12021 ctss	rle	0	73.482		Chondrocyte - re diff, donor3 : CNhs12021 ctss	rle	0	0			Chondrocyte - re diff, donor3 : CNhs12021 ctss	rle	0	0			Chondrocyte - re diff, donor3 : CNhs12021 ctss	rle	0	0
	chondrosarcoma cell line:SW 1353 : CNhs11833 ctss	rle	0	8.053		chondrosarcoma cell line:SW 1353 : CNhs11833 ctss	rle	0	0			chondrosarcoma cell line:SW 1353 : CNhs11833 ctss	rle	0	0			chondrosarcoma cell line:SW 1353 : CNhs11833 ctss	rle	0	0
	choriocarcinoma cell line:BeWo : CNhs10740 ctss	rle	0	18.041		choriocarcinoma cell line:BeWo : CNhs10740 ctss	rle	0	0			choriocarcinoma cell line:BeWo : CNhs10740 ctss	rle	0	0			choriocarcinoma cell line:BeWo : CNhs10740 ctss	rle	0	0
	choriocarcinoma cell line:SCH : CNhs11875 ctss	rle	0	1.956		choriocarcinoma cell line:SCH : CNhs11875 ctss	rle	0	0			choriocarcinoma cell line:SCH : CNhs11875 ctss	rle	0	0			choriocarcinoma cell line:SCH : CNhs11875 ctss	rle	0	0
	choriocarcinoma cell line:T3M-3 : CNhs11820 ctss	rle	0	14.987		choriocarcinoma cell line:T3M-3 : CNhs11820 ctss	rle	0	0			choriocarcinoma cell line:T3M-3 : CNhs11820 ctss	rle	0	0			choriocarcinoma cell line:T3M-3 : CNhs11820 ctss	rle	0	0
	chorionic membrane cells, donor1 : CNhs12504 ctss	rle	0	59.015		chorionic membrane cells, donor1 : CNhs12504 ctss	rle	0	0			chorionic membrane cells, donor1 : CNhs12504 ctss	rle	0	0			chorionic membrane cells, donor1 : CNhs12504 ctss	rle	0	0
	chorionic membrane cells, donor2 : CNhs12506 ctss	rle	0	8.335		chorionic membrane cells, donor2 : CNhs12506 ctss	rle	0	0			chorionic membrane cells, donor2 : CNhs12506 ctss	rle	0	0			chorionic membrane cells, donor2 : CNhs12506 ctss	rle	0	0
	chorionic membrane cells, donor3 : CNhs12380 ctss	rle	0	20.788		chorionic membrane cells, donor3 : CNhs12380 ctss	rle	0	0			chorionic membrane cells, donor3 : CNhs12380 ctss	rle	0	0			chorionic membrane cells, donor3 : CNhs12380 ctss	rle	0	0
	chronic lymphocytic leukemia (T-CLL) cell line:SKW-3 : CNhs11714 ctss	rle	0	0		chronic lymphocytic leukemia (T-CLL) cell line:SKW-3 : CNhs11714 ctss	rle	0	0			chronic lymphocytic leukemia (T-CLL) cell line:SKW-3 : CNhs11714 ctss	rle	0	0			chronic lymphocytic leukemia (T-CLL) cell line:SKW-3 : CNhs11714 ctss	rle	0	0
	chronic myeloblastic leukemia (CML) cell line:KCL-22 : CNhs11886 ctss	rle	0	6.907		chronic myeloblastic leukemia (CML) cell line:KCL-22 : CNhs11886 ctss	rle	0	0			chronic myeloblastic leukemia (CML) cell line:KCL-22 : CNhs11886 ctss	rle	0	0			chronic myeloblastic leukemia (CML) cell line:KCL-22 : CNhs11886 ctss	rle	0	0
	chronic myelogenous leukemia (CML) cell line:MEG-A2 : CNhs11865 ctss	rle	0	1.163		chronic myelogenous leukemia (CML) cell line:MEG-A2 : CNhs11865 ctss	rle	0	0			chronic myelogenous leukemia (CML) cell line:MEG-A2 : CNhs11865 ctss	rle	0	0			chronic myelogenous leukemia (CML) cell line:MEG-A2 : CNhs11865 ctss	rle	0	0
	chronic myelogenous leukemia cell line:K562 : CNhs11250 ctss	rle	0	3.605		chronic myelogenous leukemia cell line:K562 : CNhs11250 ctss	rle	0	0			chronic myelogenous leukemia cell line:K562 : CNhs11250 ctss	rle	0	0			chronic myelogenous leukemia cell line:K562 : CNhs11250 ctss	rle	0	0
	chronic myelogenous leukemia cell line:K562 ENCODE, biol rep1 : CNhs12334 ctss	rle	0	15.566		chronic myelogenous leukemia cell line:K562 ENCODE, biol rep1 : CNhs12334 ctss	rle	0	0			chronic myelogenous leukemia cell line:K562 ENCODE, biol rep1 : CNhs12334 ctss	rle	0	0			chronic myelogenous leukemia cell line:K562 ENCODE, biol rep1 : CNhs12334 ctss	rle	0	0
	chronic myelogenous leukemia cell line:K562 ENCODE, biol rep2 : CNhs12335 ctss	rle	0	8.039		chronic myelogenous leukemia cell line:K562 ENCODE, biol rep2 : CNhs12335 ctss	rle	0	0			chronic myelogenous leukemia cell line:K562 ENCODE, biol rep2 : CNhs12335 ctss	rle	0	0			chronic myelogenous leukemia cell line:K562 ENCODE, biol rep2 : CNhs12335 ctss	rle	0	0
	chronic myelogenous leukemia cell line:K562 ENCODE, biol rep3 : CNhs12336 ctss	rle	0	14.768		chronic myelogenous leukemia cell line:K562 ENCODE, biol rep3 : CNhs12336 ctss	rle	0	0			chronic myelogenous leukemia cell line:K562 ENCODE, biol rep3 : CNhs12336 ctss	rle	0	0			chronic myelogenous leukemia cell line:K562 ENCODE, biol rep3 : CNhs12336 ctss	rle	0	0
	chronic myelogenous leukemia cell line:KU812 : CNhs10727 ctss	rle	0	13.351		chronic myelogenous leukemia cell line:KU812 : CNhs10727 ctss	rle	0	0			chronic myelogenous leukemia cell line:KU812 : CNhs10727 ctss	rle	0	0			chronic myelogenous leukemia cell line:KU812 : CNhs10727 ctss	rle	0	0
	Ciliary Epithelial Cells, donor1 : CNhs10871 ctss	rle	0	0.851		Ciliary Epithelial Cells, donor1 : CNhs10871 ctss	rle	0	0			Ciliary Epithelial Cells, donor1 : CNhs10871 ctss	rle	0	0			Ciliary Epithelial Cells, donor1 : CNhs10871 ctss	rle	0	0
	Ciliary Epithelial Cells, donor2 : CNhs11966 ctss	rle	0	0.665		Ciliary Epithelial Cells, donor2 : CNhs11966 ctss	rle	0	0			Ciliary Epithelial Cells, donor2 : CNhs11966 ctss	rle	0	0			Ciliary Epithelial Cells, donor2 : CNhs11966 ctss	rle	0	0
	Ciliary Epithelial Cells, donor3 : CNhs12009 ctss	rle	0	2.108		Ciliary Epithelial Cells, donor3 : CNhs12009 ctss	rle	0	0			Ciliary Epithelial Cells, donor3 : CNhs12009 ctss	rle	0	0			Ciliary Epithelial Cells, donor3 : CNhs12009 ctss	rle	0	0
	clear cell carcinoma cell line:JHOC-5 : CNhs11745 ctss	rle	0	2.11		clear cell carcinoma cell line:JHOC-5 : CNhs11745 ctss	rle	0	0			clear cell carcinoma cell line:JHOC-5 : CNhs11745 ctss	rle	0	0			clear cell carcinoma cell line:JHOC-5 : CNhs11745 ctss	rle	0	0
	clear cell carcinoma cell line:TEN : CNhs11930 ctss	rle	0	38.686		clear cell carcinoma cell line:TEN : CNhs11930 ctss	rle	0	0			clear cell carcinoma cell line:TEN : CNhs11930 ctss	rle	0	0			clear cell carcinoma cell line:TEN : CNhs11930 ctss	rle	0	0
	Clontech Human Universal Reference Total RNA, pool1 : CNhs10608 ctss	rle	0	4.977		Clontech Human Universal Reference Total RNA, pool1 : CNhs10608 ctss	rle	0.589	0			Clontech Human Universal Reference Total RNA, pool1 : CNhs10608 ctss	rle	0.589	0			Clontech Human Universal Reference Total RNA, pool1 : CNhs10608 ctss	rle	0	0
	COBL-a rinderpest infection, 00hr, biol rep1 : CNhs14419 ctss	rle	0	2.802		COBL-a rinderpest infection, 00hr, biol rep1 : CNhs14419 ctss	rle	0	0			COBL-a rinderpest infection, 00hr, biol rep1 : CNhs14419 ctss	rle	0	0			COBL-a rinderpest infection, 00hr, biol rep1 : CNhs14419 ctss	rle	0	0
	COBL-a rinderpest infection, 00hr, biol rep2 : CNhs14420 ctss	rle	0	3.436		COBL-a rinderpest infection, 00hr, biol rep2 : CNhs14420 ctss	rle	0	0			COBL-a rinderpest infection, 00hr, biol rep2 : CNhs14420 ctss	rle	0	0			COBL-a rinderpest infection, 00hr, biol rep2 : CNhs14420 ctss	rle	0	0
	COBL-a rinderpest infection, 00hr, biol rep3 : CNhs14421 ctss	rle	0	3.527		COBL-a rinderpest infection, 00hr, biol rep3 : CNhs14421 ctss	rle	0	0			COBL-a rinderpest infection, 00hr, biol rep3 : CNhs14421 ctss	rle	0	0			COBL-a rinderpest infection, 00hr, biol rep3 : CNhs14421 ctss	rle	0	0
	COBL-a rinderpest infection, 06hr, biol rep1 : CNhs14422 ctss	rle	0	2.798		COBL-a rinderpest infection, 06hr, biol rep1 : CNhs14422 ctss	rle	0	0			COBL-a rinderpest infection, 06hr, biol rep1 : CNhs14422 ctss	rle	0	0			COBL-a rinderpest infection, 06hr, biol rep1 : CNhs14422 ctss	rle	0	0
	COBL-a rinderpest infection, 06hr, biol rep2 : CNhs14423 ctss	rle	0	4.009		COBL-a rinderpest infection, 06hr, biol rep2 : CNhs14423 ctss	rle	0	0			COBL-a rinderpest infection, 06hr, biol rep2 : CNhs14423 ctss	rle	0	0			COBL-a rinderpest infection, 06hr, biol rep2 : CNhs14423 ctss	rle	0	0
	COBL-a rinderpest infection, 06hr, biol rep3 : CNhs14424 ctss	rle	0	2.31		COBL-a rinderpest infection, 06hr, biol rep3 : CNhs14424 ctss	rle	0	0			COBL-a rinderpest infection, 06hr, biol rep3 : CNhs14424 ctss	rle	0	0			COBL-a rinderpest infection, 06hr, biol rep3 : CNhs14424 ctss	rle	0	0
	COBL-a rinderpest infection, 12hr, biol rep1 : CNhs14425 ctss	rle	0	0		COBL-a rinderpest infection, 12hr, biol rep1 : CNhs14425 ctss	rle	0	0			COBL-a rinderpest infection, 12hr, biol rep1 : CNhs14425 ctss	rle	0	0			COBL-a rinderpest infection, 12hr, biol rep1 : CNhs14425 ctss	rle	0	0
	COBL-a rinderpest infection, 12hr, biol rep2 : CNhs14426 ctss	rle	0	1.286		COBL-a rinderpest infection, 12hr, biol rep2 : CNhs14426 ctss	rle	0	0			COBL-a rinderpest infection, 12hr, biol rep2 : CNhs14426 ctss	rle	0	0			COBL-a rinderpest infection, 12hr, biol rep2 : CNhs14426 ctss	rle	0	0
	COBL-a rinderpest infection, 12hr, biol rep3 : CNhs14427 ctss	rle	0	1.14		COBL-a rinderpest infection, 12hr, biol rep3 : CNhs14427 ctss	rle	0	0			COBL-a rinderpest infection, 12hr, biol rep3 : CNhs14427 ctss	rle	0	0			COBL-a rinderpest infection, 12hr, biol rep3 : CNhs14427 ctss	rle	0	0
	COBL-a rinderpest infection, 24hr, biol rep1 : CNhs14428 ctss	rle	0	1.354		COBL-a rinderpest infection, 24hr, biol rep1 : CNhs14428 ctss	rle	0	0			COBL-a rinderpest infection, 24hr, biol rep1 : CNhs14428 ctss	rle	0	0			COBL-a rinderpest infection, 24hr, biol rep1 : CNhs14428 ctss	rle	0	0
	COBL-a rinderpest infection, 24hr, biol rep2 : CNhs14429 ctss	rle	0	2.068		COBL-a rinderpest infection, 24hr, biol rep2 : CNhs14429 ctss	rle	0	0			COBL-a rinderpest infection, 24hr, biol rep2 : CNhs14429 ctss	rle	0	0			COBL-a rinderpest infection, 24hr, biol rep2 : CNhs14429 ctss	rle	0	0
	COBL-a rinderpest infection, 24hr, biol rep3 : CNhs14430 ctss	rle	0	0.907		COBL-a rinderpest infection, 24hr, biol rep3 : CNhs14430 ctss	rle	0	0			COBL-a rinderpest infection, 24hr, biol rep3 : CNhs14430 ctss	rle	0	0			COBL-a rinderpest infection, 24hr, biol rep3 : CNhs14430 ctss	rle	0	0
	COBL-a rinderpest infection, 48hr, biol rep1 : CNhs14431 ctss	rle	0	27.367		COBL-a rinderpest infection, 48hr, biol rep1 : CNhs14431 ctss	rle	0	0			COBL-a rinderpest infection, 48hr, biol rep1 : CNhs14431 ctss	rle	0	0			COBL-a rinderpest infection, 48hr, biol rep1 : CNhs14431 ctss	rle	0	0
	COBL-a rinderpest infection, 48hr, biol rep2 : CNhs14432 ctss	rle	0	34.361		COBL-a rinderpest infection, 48hr, biol rep2 : CNhs14432 ctss	rle	0	0			COBL-a rinderpest infection, 48hr, biol rep2 : CNhs14432 ctss	rle	0	0			COBL-a rinderpest infection, 48hr, biol rep2 : CNhs14432 ctss	rle	0	0
	COBL-a rinderpest infection, 48hr, biol rep3 : CNhs14434 ctss	rle	0	45.758		COBL-a rinderpest infection, 48hr, biol rep3 : CNhs14434 ctss	rle	0	0			COBL-a rinderpest infection, 48hr, biol rep3 : CNhs14434 ctss	rle	0	0			COBL-a rinderpest infection, 48hr, biol rep3 : CNhs14434 ctss	rle	0	0
	COBL-a rinderpest(-C) infection, 06hr, biol rep1 : CNhs14435 ctss	rle	0	2.612		COBL-a rinderpest(-C) infection, 06hr, biol rep1 : CNhs14435 ctss	rle	0	0			COBL-a rinderpest(-C) infection, 06hr, biol rep1 : CNhs14435 ctss	rle	0	0			COBL-a rinderpest(-C) infection, 06hr, biol rep1 : CNhs14435 ctss	rle	0	0
	COBL-a rinderpest(-C) infection, 06hr, biol rep2 : CNhs14436 ctss	rle	0	1.402		COBL-a rinderpest(-C) infection, 06hr, biol rep2 : CNhs14436 ctss	rle	0	0			COBL-a rinderpest(-C) infection, 06hr, biol rep2 : CNhs14436 ctss	rle	0	0			COBL-a rinderpest(-C) infection, 06hr, biol rep2 : CNhs14436 ctss	rle	0	0
	COBL-a rinderpest(-C) infection, 06hr, biol rep3 : CNhs14437 ctss	rle	0	1.246		COBL-a rinderpest(-C) infection, 06hr, biol rep3 : CNhs14437 ctss	rle	0	0			COBL-a rinderpest(-C) infection, 06hr, biol rep3 : CNhs14437 ctss	rle	0	0			COBL-a rinderpest(-C) infection, 06hr, biol rep3 : CNhs14437 ctss	rle	0	0
	COBL-a rinderpest(-C) infection, 12hr, biol rep1 : CNhs14438 ctss	rle	0	2.052		COBL-a rinderpest(-C) infection, 12hr, biol rep1 : CNhs14438 ctss	rle	0	0			COBL-a rinderpest(-C) infection, 12hr, biol rep1 : CNhs14438 ctss	rle	0	0			COBL-a rinderpest(-C) infection, 12hr, biol rep1 : CNhs14438 ctss	rle	0	0
	COBL-a rinderpest(-C) infection, 12hr, biol rep2 : CNhs14439 ctss	rle	0	0		COBL-a rinderpest(-C) infection, 12hr, biol rep2 : CNhs14439 ctss	rle	0	0			COBL-a rinderpest(-C) infection, 12hr, biol rep2 : CNhs14439 ctss	rle	0	0			COBL-a rinderpest(-C) infection, 12hr, biol rep2 : CNhs14439 ctss	rle	0	0
	COBL-a rinderpest(-C) infection, 12hr, biol rep3 : CNhs14440 ctss	rle	0	0		COBL-a rinderpest(-C) infection, 12hr, biol rep3 : CNhs14440 ctss	rle	0	0			COBL-a rinderpest(-C) infection, 12hr, biol rep3 : CNhs14440 ctss	rle	0	0			COBL-a rinderpest(-C) infection, 12hr, biol rep3 : CNhs14440 ctss	rle	0	0
	COBL-a rinderpest(-C) infection, 24hr, biol rep1 : CNhs14441 ctss	rle	0	1.796		COBL-a rinderpest(-C) infection, 24hr, biol rep1 : CNhs14441 ctss	rle	0	0			COBL-a rinderpest(-C) infection, 24hr, biol rep1 : CNhs14441 ctss	rle	0	0			COBL-a rinderpest(-C) infection, 24hr, biol rep1 : CNhs14441 ctss	rle	0	0
	COBL-a rinderpest(-C) infection, 24hr, biol rep2 : CNhs14442 ctss	rle	0	1.446		COBL-a rinderpest(-C) infection, 24hr, biol rep2 : CNhs14442 ctss	rle	0	0			COBL-a rinderpest(-C) infection, 24hr, biol rep2 : CNhs14442 ctss	rle	0	0			COBL-a rinderpest(-C) infection, 24hr, biol rep2 : CNhs14442 ctss	rle	0	0
	COBL-a rinderpest(-C) infection, 24hr, biol rep3 : CNhs14443 ctss	rle	0	0		COBL-a rinderpest(-C) infection, 24hr, biol rep3 : CNhs14443 ctss	rle	0	0			COBL-a rinderpest(-C) infection, 24hr, biol rep3 : CNhs14443 ctss	rle	0	0			COBL-a rinderpest(-C) infection, 24hr, biol rep3 : CNhs14443 ctss	rle	0	0
	COBL-a rinderpest(-C) infection, 48hr, biol rep1 : CNhs14444 ctss	rle	0	17.803		COBL-a rinderpest(-C) infection, 48hr, biol rep1 : CNhs14444 ctss	rle	0	0			COBL-a rinderpest(-C) infection, 48hr, biol rep1 : CNhs14444 ctss	rle	0	0			COBL-a rinderpest(-C) infection, 48hr, biol rep1 : CNhs14444 ctss	rle	0	0
	COBL-a rinderpest(-C) infection, 48hr, biol rep2 : CNhs14445 ctss	rle	0	27.214		COBL-a rinderpest(-C) infection, 48hr, biol rep2 : CNhs14445 ctss	rle	0	0			COBL-a rinderpest(-C) infection, 48hr, biol rep2 : CNhs14445 ctss	rle	0	0			COBL-a rinderpest(-C) infection, 48hr, biol rep2 : CNhs14445 ctss	rle	0	0
	COBL-a rinderpest(-C) infection, 48hr, biol rep3 : CNhs14446 ctss	rle	0	40.259		COBL-a rinderpest(-C) infection, 48hr, biol rep3 : CNhs14446 ctss	rle	0	0			COBL-a rinderpest(-C) infection, 48hr, biol rep3 : CNhs14446 ctss	rle	0	0			COBL-a rinderpest(-C) infection, 48hr, biol rep3 : CNhs14446 ctss	rle	0	0
	colon carcinoma cell line:CACO-2 : CNhs11280 ctss	rle	0	12.439		colon carcinoma cell line:CACO-2 : CNhs11280 ctss	rle	0	0			colon carcinoma cell line:CACO-2 : CNhs11280 ctss	rle	0	0			colon carcinoma cell line:CACO-2 : CNhs11280 ctss	rle	0	0
	colon carcinoma cell line:COLO-320 : CNhs10737 ctss	rle	0	19.475		colon carcinoma cell line:COLO-320 : CNhs10737 ctss	rle	0	0			colon carcinoma cell line:COLO-320 : CNhs10737 ctss	rle	0	0			colon carcinoma cell line:COLO-320 : CNhs10737 ctss	rle	0	0
	colon, adult, donor1 : CNhs11794 ctss	rle	0	0		colon, adult, donor1 : CNhs11794 ctss	rle	0	0			colon, adult, donor1 : CNhs11794 ctss	rle	0	0			colon, adult, donor1 : CNhs11794 ctss	rle	0	0
	colon, adult, pool1 : CNhs10619 ctss	rle	0	1.858		colon, adult, pool1 : CNhs10619 ctss	rle	0	0			colon, adult, pool1 : CNhs10619 ctss	rle	0	0			colon, adult, pool1 : CNhs10619 ctss	rle	0	0
	colon, fetal, donor1 : CNhs11780 ctss	rle	0	2.444		colon, fetal, donor1 : CNhs11780 ctss	rle	0	0			colon, fetal, donor1 : CNhs11780 ctss	rle	0	0			colon, fetal, donor1 : CNhs11780 ctss	rle	0	0
	common myeloid progenitor CMP, donor1 : CNhs12518 ctss	rle	0	0		common myeloid progenitor CMP, donor1 : CNhs12518 ctss	rle	0	0			common myeloid progenitor CMP, donor1 : CNhs12518 ctss	rle	0	0			common myeloid progenitor CMP, donor1 : CNhs12518 ctss	rle	0	0
	common myeloid progenitor CMP, donor2 : CNhs12523 ctss	rle	0	0		common myeloid progenitor CMP, donor2 : CNhs12523 ctss	rle	0	0			common myeloid progenitor CMP, donor2 : CNhs12523 ctss	rle	0	0			common myeloid progenitor CMP, donor2 : CNhs12523 ctss	rle	0	0
	cord blood derived cell line:COBL-a 24h infection : CNhs11050 ctss	rle	0	0.618		cord blood derived cell line:COBL-a 24h infection : CNhs11050 ctss	rle	0	0			cord blood derived cell line:COBL-a 24h infection : CNhs11050 ctss	rle	0	0			cord blood derived cell line:COBL-a 24h infection : CNhs11050 ctss	rle	0	0
	cord blood derived cell line:COBL-a 24h infection(-C) : CNhs11049 ctss	rle	0	3.855		cord blood derived cell line:COBL-a 24h infection(-C) : CNhs11049 ctss	rle	0	0			cord blood derived cell line:COBL-a 24h infection(-C) : CNhs11049 ctss	rle	0	0			cord blood derived cell line:COBL-a 24h infection(-C) : CNhs11049 ctss	rle	0	0
	cord blood derived cell line:COBL-a untreated : CNhs11045 ctss	rle	0	1.149		cord blood derived cell line:COBL-a untreated : CNhs11045 ctss	rle	0	0			cord blood derived cell line:COBL-a untreated : CNhs11045 ctss	rle	0	0			cord blood derived cell line:COBL-a untreated : CNhs11045 ctss	rle	0	0
	Corneal Epithelial Cells, donor1 : CNhs11336 ctss	rle	0	0		Corneal Epithelial Cells, donor1 : CNhs11336 ctss	rle	0	0			Corneal Epithelial Cells, donor1 : CNhs11336 ctss	rle	0	0			Corneal Epithelial Cells, donor1 : CNhs11336 ctss	rle	0	0
	Corneal Epithelial Cells, donor2 : CNhs12094 ctss	rle	0	0		Corneal Epithelial Cells, donor2 : CNhs12094 ctss	rle	0	0			Corneal Epithelial Cells, donor2 : CNhs12094 ctss	rle	0	0			Corneal Epithelial Cells, donor2 : CNhs12094 ctss	rle	0	0
	Corneal Epithelial Cells, donor3 : CNhs12123 ctss	rle	0	0		Corneal Epithelial Cells, donor3 : CNhs12123 ctss	rle	0	0			Corneal Epithelial Cells, donor3 : CNhs12123 ctss	rle	0	0			Corneal Epithelial Cells, donor3 : CNhs12123 ctss	rle	0	0
	corpus callosum, adult, pool1 : CNhs10649 ctss	rle	0	4.583		corpus callosum, adult, pool1 : CNhs10649 ctss	rle	0	0			corpus callosum, adult, pool1 : CNhs10649 ctss	rle	0	0			corpus callosum, adult, pool1 : CNhs10649 ctss	rle	0	0
	cruciate ligament, donor2 : CNhs13439 ctss	rle	0	29.259		cruciate ligament, donor2 : CNhs13439 ctss	rle	0	0			cruciate ligament, donor2 : CNhs13439 ctss	rle	2.438	0			cruciate ligament, donor2 : CNhs13439 ctss	rle	0	0
	Dendritic Cells - monocyte immature derived, donor1, tech rep1 : CNhs10855 ctss	rle	0	0		Dendritic Cells - monocyte immature derived, donor1, tech rep1 : CNhs10855 ctss	rle	0	0			Dendritic Cells - monocyte immature derived, donor1, tech rep1 : CNhs10855 ctss	rle	0	0			Dendritic Cells - monocyte immature derived, donor1, tech rep1 : CNhs10855 ctss	rle	0	0
	Dendritic Cells - monocyte immature derived, donor1, tech rep2 : CNhs11062 ctss	rle	0	0		Dendritic Cells - monocyte immature derived, donor1, tech rep2 : CNhs11062 ctss	rle	0	0			Dendritic Cells - monocyte immature derived, donor1, tech rep2 : CNhs11062 ctss	rle	0	0			Dendritic Cells - monocyte immature derived, donor1, tech rep2 : CNhs11062 ctss	rle	0	0
	Dendritic Cells - monocyte immature derived, donor2 : CNhs12195 ctss	rle	0	0		Dendritic Cells - monocyte immature derived, donor2 : CNhs12195 ctss	rle	0	0			Dendritic Cells - monocyte immature derived, donor2 : CNhs12195 ctss	rle	0	0			Dendritic Cells - monocyte immature derived, donor2 : CNhs12195 ctss	rle	0	0
	Dendritic Cells - monocyte immature derived, donor3 : CNhs12000 ctss	rle	0	0		Dendritic Cells - monocyte immature derived, donor3 : CNhs12000 ctss	rle	0	0			Dendritic Cells - monocyte immature derived, donor3 : CNhs12000 ctss	rle	0	0			Dendritic Cells - monocyte immature derived, donor3 : CNhs12000 ctss	rle	0	0
	Dendritic Cells - plasmacytoid, donor1 : CNhs10857 ctss	rle	0	17.887		Dendritic Cells - plasmacytoid, donor1 : CNhs10857 ctss	rle	0	0			Dendritic Cells - plasmacytoid, donor1 : CNhs10857 ctss	rle	1.192	0			Dendritic Cells - plasmacytoid, donor1 : CNhs10857 ctss	rle	0	0
	Dendritic Cells - plasmacytoid, donor2 : CNhs12196 ctss	rle	0	12.012		Dendritic Cells - plasmacytoid, donor2 : CNhs12196 ctss	rle	0	0			Dendritic Cells - plasmacytoid, donor2 : CNhs12196 ctss	rle	0	0			Dendritic Cells - plasmacytoid, donor2 : CNhs12196 ctss	rle	0	0
	Dendritic Cells - plasmacytoid, donor3 : CNhs12200 ctss	rle	0	2.6		Dendritic Cells - plasmacytoid, donor3 : CNhs12200 ctss	rle	0	0			Dendritic Cells - plasmacytoid, donor3 : CNhs12200 ctss	rle	0	0			Dendritic Cells - plasmacytoid, donor3 : CNhs12200 ctss	rle	0	0
	diaphragm, fetal, donor1 : CNhs11779 ctss	rle	0	0		diaphragm, fetal, donor1 : CNhs11779 ctss	rle	0	0			diaphragm, fetal, donor1 : CNhs11779 ctss	rle	0	0			diaphragm, fetal, donor1 : CNhs11779 ctss	rle	0	0
	diencephalon, adult : CNhs12610 ctss	rle	0	0.937		diencephalon, adult : CNhs12610 ctss	rle	0	0			diencephalon, adult : CNhs12610 ctss	rle	0	0			diencephalon, adult : CNhs12610 ctss	rle	0	0
	diffuse large B-cell lymphoma cell line:CTB-1 : CNhs11741 ctss	rle	0	1.277		diffuse large B-cell lymphoma cell line:CTB-1 : CNhs11741 ctss	rle	0	0			diffuse large B-cell lymphoma cell line:CTB-1 : CNhs11741 ctss	rle	0	0			diffuse large B-cell lymphoma cell line:CTB-1 : CNhs11741 ctss	rle	0	0
	ductal cell carcinoma cell line:KLM-1 : CNhs11100 ctss	rle	0	6.457		ductal cell carcinoma cell line:KLM-1 : CNhs11100 ctss	rle	0	0			ductal cell carcinoma cell line:KLM-1 : CNhs11100 ctss	rle	0	0			ductal cell carcinoma cell line:KLM-1 : CNhs11100 ctss	rle	0	0
	ductal cell carcinoma cell line:MIA Paca2 : CNhs11259 ctss	rle	0	0		ductal cell carcinoma cell line:MIA Paca2 : CNhs11259 ctss	rle	0	0			ductal cell carcinoma cell line:MIA Paca2 : CNhs11259 ctss	rle	0	0			ductal cell carcinoma cell line:MIA Paca2 : CNhs11259 ctss	rle	0	0
	ductus deferens, adult : CNhs12846 ctss	rle	0	1.578		ductus deferens, adult : CNhs12846 ctss	rle	0	0			ductus deferens, adult : CNhs12846 ctss	rle	0	0			ductus deferens, adult : CNhs12846 ctss	rle	0	0
	duodenum, fetal, donor1, tech rep1 : CNhs11781 ctss	rle	0	0		duodenum, fetal, donor1, tech rep1 : CNhs11781 ctss	rle	0	0			duodenum, fetal, donor1, tech rep1 : CNhs11781 ctss	rle	0	0			duodenum, fetal, donor1, tech rep1 : CNhs11781 ctss	rle	0	0
	duodenum, fetal, donor1, tech rep2 : CNhs12997 ctss	rle	0	1.089		duodenum, fetal, donor1, tech rep2 : CNhs12997 ctss	rle	0	0			duodenum, fetal, donor1, tech rep2 : CNhs12997 ctss	rle	0	0			duodenum, fetal, donor1, tech rep2 : CNhs12997 ctss	rle	0	0
	dura mater, adult, donor1 : CNhs10648 ctss	rle	0	10.931		dura mater, adult, donor1 : CNhs10648 ctss	rle	0	0			dura mater, adult, donor1 : CNhs10648 ctss	rle	0	0			dura mater, adult, donor1 : CNhs10648 ctss	rle	0	0
	embryonic kidney cell line: HEK293/SLAM infection, 24hr : CNhs11047 ctss	rle	0	14.13		embryonic kidney cell line: HEK293/SLAM infection, 24hr : CNhs11047 ctss	rle	0	0			embryonic kidney cell line: HEK293/SLAM infection, 24hr : CNhs11047 ctss	rle	0	0			embryonic kidney cell line: HEK293/SLAM infection, 24hr : CNhs11047 ctss	rle	0	0
	embryonic kidney cell line: HEK293/SLAM untreated : CNhs11046 ctss	rle	0	0.622		embryonic kidney cell line: HEK293/SLAM untreated : CNhs11046 ctss	rle	0	0			embryonic kidney cell line: HEK293/SLAM untreated : CNhs11046 ctss	rle	0	0			embryonic kidney cell line: HEK293/SLAM untreated : CNhs11046 ctss	rle	0	0
	embryonic pancreas cell line:1B2C6 : CNhs11731 ctss	rle	0	39.879		embryonic pancreas cell line:1B2C6 : CNhs11731 ctss	rle	0	0			embryonic pancreas cell line:1B2C6 : CNhs11731 ctss	rle	0	0			embryonic pancreas cell line:1B2C6 : CNhs11731 ctss	rle	0	0
	embryonic pancreas cell line:1C3D3 : CNhs11732 ctss	rle	0	12.578		embryonic pancreas cell line:1C3D3 : CNhs11732 ctss	rle	0	0			embryonic pancreas cell line:1C3D3 : CNhs11732 ctss	rle	0	0			embryonic pancreas cell line:1C3D3 : CNhs11732 ctss	rle	0	0
	embryonic pancreas cell line:1C3IKEI : CNhs11733 ctss	rle	0	30.138		embryonic pancreas cell line:1C3IKEI : CNhs11733 ctss	rle	0	0			embryonic pancreas cell line:1C3IKEI : CNhs11733 ctss	rle	0	0			embryonic pancreas cell line:1C3IKEI : CNhs11733 ctss	rle	0	0
	embryonic pancreas cell line:2C6 : CNhs11814 ctss	rle	0	10.753		embryonic pancreas cell line:2C6 : CNhs11814 ctss	rle	0	0			embryonic pancreas cell line:2C6 : CNhs11814 ctss	rle	0	0			embryonic pancreas cell line:2C6 : CNhs11814 ctss	rle	0	0
	endometrial carcinoma cell line:OMC-2 : CNhs11266 ctss	rle	0	2.561		endometrial carcinoma cell line:OMC-2 : CNhs11266 ctss	rle	0	0			endometrial carcinoma cell line:OMC-2 : CNhs11266 ctss	rle	0	0			endometrial carcinoma cell line:OMC-2 : CNhs11266 ctss	rle	0	0
	endometrial stromal sarcoma cell line:OMC-9 : CNhs11249 ctss	rle	0	0.693		endometrial stromal sarcoma cell line:OMC-9 : CNhs11249 ctss	rle	0	0			endometrial stromal sarcoma cell line:OMC-9 : CNhs11249 ctss	rle	0	0			endometrial stromal sarcoma cell line:OMC-9 : CNhs11249 ctss	rle	0	0
	endometrioid adenocarcinoma cell line:JHUEM-1 : CNhs11748 ctss	rle	0	8.504		endometrioid adenocarcinoma cell line:JHUEM-1 : CNhs11748 ctss	rle	0	0			endometrioid adenocarcinoma cell line:JHUEM-1 : CNhs11748 ctss	rle	0	0			endometrioid adenocarcinoma cell line:JHUEM-1 : CNhs11748 ctss	rle	0	0
	Endothelial Cells - Aortic, donor0 : CNhs10837 ctss	rle	0	8.348		Endothelial Cells - Aortic, donor0 : CNhs10837 ctss	rle	0	0			Endothelial Cells - Aortic, donor0 : CNhs10837 ctss	rle	0	0			Endothelial Cells - Aortic, donor0 : CNhs10837 ctss	rle	0	0
	Endothelial Cells - Aortic, donor1 : CNhs12495 ctss	rle	0	6.882		Endothelial Cells - Aortic, donor1 : CNhs12495 ctss	rle	0	0			Endothelial Cells - Aortic, donor1 : CNhs12495 ctss	rle	0	0			Endothelial Cells - Aortic, donor1 : CNhs12495 ctss	rle	0	0
	Endothelial Cells - Aortic, donor2 : CNhs11375 ctss	rle	0	12.15		Endothelial Cells - Aortic, donor2 : CNhs11375 ctss	rle	0	0			Endothelial Cells - Aortic, donor2 : CNhs11375 ctss	rle	0	0			Endothelial Cells - Aortic, donor2 : CNhs11375 ctss	rle	0	0
	Endothelial Cells - Aortic, donor3 : CNhs12022 ctss	rle	0	9.61		Endothelial Cells - Aortic, donor3 : CNhs12022 ctss	rle	0	0			Endothelial Cells - Aortic, donor3 : CNhs12022 ctss	rle	0	0			Endothelial Cells - Aortic, donor3 : CNhs12022 ctss	rle	0	0
	Endothelial Cells - Artery, donor1 : CNhs12496 ctss	rle	0	14.682		Endothelial Cells - Artery, donor1 : CNhs12496 ctss	rle	0	0			Endothelial Cells - Artery, donor1 : CNhs12496 ctss	rle	0	0			Endothelial Cells - Artery, donor1 : CNhs12496 ctss	rle	0	0
	Endothelial Cells - Artery, donor2 : CNhs11977 ctss	rle	0	23.385		Endothelial Cells - Artery, donor2 : CNhs11977 ctss	rle	0	0			Endothelial Cells - Artery, donor2 : CNhs11977 ctss	rle	0	0			Endothelial Cells - Artery, donor2 : CNhs11977 ctss	rle	0	0
	Endothelial Cells - Artery, donor3 : CNhs12023 ctss	rle	0	25.079		Endothelial Cells - Artery, donor3 : CNhs12023 ctss	rle	0	0			Endothelial Cells - Artery, donor3 : CNhs12023 ctss	rle	0	0			Endothelial Cells - Artery, donor3 : CNhs12023 ctss	rle	0	0
	Endothelial Cells - Lymphatic, donor1 : CNhs10865 ctss	rle	0	0.775		Endothelial Cells - Lymphatic, donor1 : CNhs10865 ctss	rle	0	0			Endothelial Cells - Lymphatic, donor1 : CNhs10865 ctss	rle	0	0			Endothelial Cells - Lymphatic, donor1 : CNhs10865 ctss	rle	0	0
	Endothelial Cells - Lymphatic, donor2 : CNhs11901 ctss	rle	0	0		Endothelial Cells - Lymphatic, donor2 : CNhs11901 ctss	rle	0	0			Endothelial Cells - Lymphatic, donor2 : CNhs11901 ctss	rle	0	0			Endothelial Cells - Lymphatic, donor2 : CNhs11901 ctss	rle	0	0
	Endothelial Cells - Lymphatic, donor3 : CNhs11906 ctss	rle	0	1.004		Endothelial Cells - Lymphatic, donor3 : CNhs11906 ctss	rle	0	0			Endothelial Cells - Lymphatic, donor3 : CNhs11906 ctss	rle	0	0			Endothelial Cells - Lymphatic, donor3 : CNhs11906 ctss	rle	0	0
	Endothelial Cells - Microvascular, donor1 : CNhs11925 ctss	rle	0	6.848		Endothelial Cells - Microvascular, donor1 : CNhs11925 ctss	rle	0	0			Endothelial Cells - Microvascular, donor1 : CNhs11925 ctss	rle	0	0			Endothelial Cells - Microvascular, donor1 : CNhs11925 ctss	rle	0	0
	Endothelial Cells - Microvascular, donor2 : CNhs11376 ctss	rle	0	5.322		Endothelial Cells - Microvascular, donor2 : CNhs11376 ctss	rle	0	0			Endothelial Cells - Microvascular, donor2 : CNhs11376 ctss	rle	0	0			Endothelial Cells - Microvascular, donor2 : CNhs11376 ctss	rle	0	0
	Endothelial Cells - Microvascular, donor3 : CNhs12024 ctss	rle	0	7.322		Endothelial Cells - Microvascular, donor3 : CNhs12024 ctss	rle	0	0			Endothelial Cells - Microvascular, donor3 : CNhs12024 ctss	rle	0	0			Endothelial Cells - Microvascular, donor3 : CNhs12024 ctss	rle	0	0
	Endothelial Cells - Thoracic, donor1 : CNhs11926 ctss	rle	0	6.25		Endothelial Cells - Thoracic, donor1 : CNhs11926 ctss	rle	0	0			Endothelial Cells - Thoracic, donor1 : CNhs11926 ctss	rle	0	0			Endothelial Cells - Thoracic, donor1 : CNhs11926 ctss	rle	0	0
	Endothelial Cells - Thoracic, donor2 : CNhs11978 ctss	rle	0	54.28		Endothelial Cells - Thoracic, donor2 : CNhs11978 ctss	rle	0	0			Endothelial Cells - Thoracic, donor2 : CNhs11978 ctss	rle	0	0			Endothelial Cells - Thoracic, donor2 : CNhs11978 ctss	rle	0	0
	Endothelial Cells - Umbilical vein, donor1 : CNhs10872 ctss	rle	0	3.661		Endothelial Cells - Umbilical vein, donor1 : CNhs10872 ctss	rle	0	0			Endothelial Cells - Umbilical vein, donor1 : CNhs10872 ctss	rle	0	0			Endothelial Cells - Umbilical vein, donor1 : CNhs10872 ctss	rle	0	0
	Endothelial Cells - Umbilical vein, donor2 : CNhs11967 ctss	rle	0	7.185		Endothelial Cells - Umbilical vein, donor2 : CNhs11967 ctss	rle	0	0			Endothelial Cells - Umbilical vein, donor2 : CNhs11967 ctss	rle	0	0			Endothelial Cells - Umbilical vein, donor2 : CNhs11967 ctss	rle	0	0
	Endothelial Cells - Umbilical vein, donor3 : CNhs12010 ctss	rle	0	6.982		Endothelial Cells - Umbilical vein, donor3 : CNhs12010 ctss	rle	0	0			Endothelial Cells - Umbilical vein, donor3 : CNhs12010 ctss	rle	0	0			Endothelial Cells - Umbilical vein, donor3 : CNhs12010 ctss	rle	0	0
	Endothelial Cells - Vein, donor1 : CNhs12497 ctss	rle	0	19.931		Endothelial Cells - Vein, donor1 : CNhs12497 ctss	rle	0	0			Endothelial Cells - Vein, donor1 : CNhs12497 ctss	rle	0	0			Endothelial Cells - Vein, donor1 : CNhs12497 ctss	rle	0	0
	Endothelial Cells - Vein, donor2 : CNhs11377 ctss	rle	0	16.138		Endothelial Cells - Vein, donor2 : CNhs11377 ctss	rle	0	0			Endothelial Cells - Vein, donor2 : CNhs11377 ctss	rle	0	0			Endothelial Cells - Vein, donor2 : CNhs11377 ctss	rle	0	0
	Endothelial Cells - Vein, donor3 : CNhs12026 ctss	rle	0	17.404		Endothelial Cells - Vein, donor3 : CNhs12026 ctss	rle	0	0			Endothelial Cells - Vein, donor3 : CNhs12026 ctss	rle	0	0			Endothelial Cells - Vein, donor3 : CNhs12026 ctss	rle	0	0
	Eosinophils, donor1 : CNhs12547 ctss	rle	0	0		Eosinophils, donor1 : CNhs12547 ctss	rle	0	0			Eosinophils, donor1 : CNhs12547 ctss	rle	0	0			Eosinophils, donor1 : CNhs12547 ctss	rle	0	0
	Eosinophils, donor2 : CNhs12548 ctss	rle	0	0		Eosinophils, donor2 : CNhs12548 ctss	rle	0	0			Eosinophils, donor2 : CNhs12548 ctss	rle	0	0			Eosinophils, donor2 : CNhs12548 ctss	rle	0	0
	Eosinophils, donor3 : CNhs12549 ctss	rle	0	0		Eosinophils, donor3 : CNhs12549 ctss	rle	0	0			Eosinophils, donor3 : CNhs12549 ctss	rle	0	0			Eosinophils, donor3 : CNhs12549 ctss	rle	0	0
	epidermoid carcinoma cell line:A431 : CNhs10743 ctss	rle	0	20.088		epidermoid carcinoma cell line:A431 : CNhs10743 ctss	rle	0	0			epidermoid carcinoma cell line:A431 : CNhs10743 ctss	rle	0	0			epidermoid carcinoma cell line:A431 : CNhs10743 ctss	rle	0	0
	epidermoid carcinoma cell line:Ca Ski : CNhs10748 ctss	rle	0	15.671		epidermoid carcinoma cell line:Ca Ski : CNhs10748 ctss	rle	0	0			epidermoid carcinoma cell line:Ca Ski : CNhs10748 ctss	rle	0	0			epidermoid carcinoma cell line:Ca Ski : CNhs10748 ctss	rle	0	0
	epididymis, adult : CNhs12847 ctss	rle	0	2.446		epididymis, adult : CNhs12847 ctss	rle	0	0			epididymis, adult : CNhs12847 ctss	rle	0	0			epididymis, adult : CNhs12847 ctss	rle	0	0
	epithelioid sarcoma cell line:HS-ES-1 : CNhs11247 ctss	rle	0	0		epithelioid sarcoma cell line:HS-ES-1 : CNhs11247 ctss	rle	0	0			epithelioid sarcoma cell line:HS-ES-1 : CNhs11247 ctss	rle	0	0			epithelioid sarcoma cell line:HS-ES-1 : CNhs11247 ctss	rle	0	0
	epithelioid sarcoma cell line:HS-ES-2R : CNhs14239 ctss	rle	0	1.68		epithelioid sarcoma cell line:HS-ES-2R : CNhs14239 ctss	rle	0	0			epithelioid sarcoma cell line:HS-ES-2R : CNhs14239 ctss	rle	0	0			epithelioid sarcoma cell line:HS-ES-2R : CNhs14239 ctss	rle	0	0
	epitheloid carcinoma cell line: HelaS3 ENCODE, biol rep1 : CNhs12325 ctss	rle	0	8.708		epitheloid carcinoma cell line: HelaS3 ENCODE, biol rep1 : CNhs12325 ctss	rle	0	0			epitheloid carcinoma cell line: HelaS3 ENCODE, biol rep1 : CNhs12325 ctss	rle	0	0			epitheloid carcinoma cell line: HelaS3 ENCODE, biol rep1 : CNhs12325 ctss	rle	0	0
	epitheloid carcinoma cell line: HelaS3 ENCODE, biol rep2 : CNhs12326 ctss	rle	0	9.502		epitheloid carcinoma cell line: HelaS3 ENCODE, biol rep2 : CNhs12326 ctss	rle	0	0			epitheloid carcinoma cell line: HelaS3 ENCODE, biol rep2 : CNhs12326 ctss	rle	0	0			epitheloid carcinoma cell line: HelaS3 ENCODE, biol rep2 : CNhs12326 ctss	rle	0	0
	epitheloid carcinoma cell line: HelaS3 ENCODE, biol rep3 : CNhs12327 ctss	rle	0	6.733		epitheloid carcinoma cell line: HelaS3 ENCODE, biol rep3 : CNhs12327 ctss	rle	0	0			epitheloid carcinoma cell line: HelaS3 ENCODE, biol rep3 : CNhs12327 ctss	rle	0	0			epitheloid carcinoma cell line: HelaS3 ENCODE, biol rep3 : CNhs12327 ctss	rle	0	0
	Esophageal Epithelial Cells, donor1 : CNhs11323 ctss	rle	0	0		Esophageal Epithelial Cells, donor1 : CNhs11323 ctss	rle	0	0			Esophageal Epithelial Cells, donor1 : CNhs11323 ctss	rle	0	0			Esophageal Epithelial Cells, donor1 : CNhs11323 ctss	rle	0	0
	Esophageal Epithelial Cells, donor2 : CNhs12083 ctss	rle	0	0		Esophageal Epithelial Cells, donor2 : CNhs12083 ctss	rle	0	0			Esophageal Epithelial Cells, donor2 : CNhs12083 ctss	rle	0	0			Esophageal Epithelial Cells, donor2 : CNhs12083 ctss	rle	0	0
	Esophageal Epithelial Cells, donor3 : CNhs12622 ctss	rle	0	0		Esophageal Epithelial Cells, donor3 : CNhs12622 ctss	rle	0	0			Esophageal Epithelial Cells, donor3 : CNhs12622 ctss	rle	0	0			Esophageal Epithelial Cells, donor3 : CNhs12622 ctss	rle	0	0
	esophagus, adult, pool1 : CNhs10620 ctss	rle	0	2.813		esophagus, adult, pool1 : CNhs10620 ctss	rle	0	0			esophagus, adult, pool1 : CNhs10620 ctss	rle	0	0			esophagus, adult, pool1 : CNhs10620 ctss	rle	0	0
	Ewing's sarcoma cell line:Hs 863.T : CNhs11836 ctss	rle	0	10.436		Ewing's sarcoma cell line:Hs 863.T : CNhs11836 ctss	rle	0	0			Ewing's sarcoma cell line:Hs 863.T : CNhs11836 ctss	rle	0	0			Ewing's sarcoma cell line:Hs 863.T : CNhs11836 ctss	rle	0	0
	extraskeletal myxoid chondrosarcoma cell line:H-EMC-SS : CNhs10728 ctss	rle	0	0		extraskeletal myxoid chondrosarcoma cell line:H-EMC-SS : CNhs10728 ctss	rle	0	0			extraskeletal myxoid chondrosarcoma cell line:H-EMC-SS : CNhs10728 ctss	rle	0	0			extraskeletal myxoid chondrosarcoma cell line:H-EMC-SS : CNhs10728 ctss	rle	0	0
	eye - muscle inferior rectus, donor1 : CNhs13444 ctss	rle	0	0		eye - muscle inferior rectus, donor1 : CNhs13444 ctss	rle	0	0			eye - muscle inferior rectus, donor1 : CNhs13444 ctss	rle	0	0			eye - muscle inferior rectus, donor1 : CNhs13444 ctss	rle	0	0
	eye - muscle lateral, donor2 : CNhs13442 ctss	rle	0	0		eye - muscle lateral, donor2 : CNhs13442 ctss	rle	0	0			eye - muscle lateral, donor2 : CNhs13442 ctss	rle	0	0			eye - muscle lateral, donor2 : CNhs13442 ctss	rle	0	0
	eye - muscle medial, donor2 : CNhs13443 ctss	rle	0	0		eye - muscle medial, donor2 : CNhs13443 ctss	rle	0	0			eye - muscle medial, donor2 : CNhs13443 ctss	rle	0	0			eye - muscle medial, donor2 : CNhs13443 ctss	rle	0	0
	eye - muscle superior, donor2 : CNhs13441 ctss	rle	0	9.383		eye - muscle superior, donor2 : CNhs13441 ctss	rle	0	0			eye - muscle superior, donor2 : CNhs13441 ctss	rle	0	0			eye - muscle superior, donor2 : CNhs13441 ctss	rle	0	0
	eye - vitreous humor, donor1 : CNhs13440 ctss	rle	0	29.485		eye - vitreous humor, donor1 : CNhs13440 ctss	rle	0	0			eye - vitreous humor, donor1 : CNhs13440 ctss	rle	9.214	0			eye - vitreous humor, donor1 : CNhs13440 ctss	rle	0	0
	eye, fetal, donor1 : CNhs11762 ctss	rle	0	7.909		eye, fetal, donor1 : CNhs11762 ctss	rle	0	0			eye, fetal, donor1 : CNhs11762 ctss	rle	0	0			eye, fetal, donor1 : CNhs11762 ctss	rle	0	0
	Fibroblast - Aortic Adventitial donor2 (cytoplasmic fraction) : CNhs14558 ctss	rle	0	2.951		Fibroblast - Aortic Adventitial donor2 (cytoplasmic fraction) : CNhs14558 ctss	rle	0	0			Fibroblast - Aortic Adventitial donor2 (cytoplasmic fraction) : CNhs14558 ctss	rle	0	0			Fibroblast - Aortic Adventitial donor2 (cytoplasmic fraction) : CNhs14558 ctss	rle	0	0
	Fibroblast - Aortic Adventitial donor3 (cytoplasmic fraction) : CNhs14559 ctss	rle	0	11.679		Fibroblast - Aortic Adventitial donor3 (cytoplasmic fraction) : CNhs14559 ctss	rle	0	0			Fibroblast - Aortic Adventitial donor3 (cytoplasmic fraction) : CNhs14559 ctss	rle	0	0			Fibroblast - Aortic Adventitial donor3 (cytoplasmic fraction) : CNhs14559 ctss	rle	0	0
	Fibroblast - Aortic Adventitial, donor1 : CNhs10874 ctss	rle	0	16.715		Fibroblast - Aortic Adventitial, donor1 : CNhs10874 ctss	rle	0	0			Fibroblast - Aortic Adventitial, donor1 : CNhs10874 ctss	rle	0	0			Fibroblast - Aortic Adventitial, donor1 : CNhs10874 ctss	rle	0	0
	Fibroblast - Aortic Adventitial, donor2 (nuclear fraction) : CNhs12581 ctss	rle	0	1.589		Fibroblast - Aortic Adventitial, donor2 (nuclear fraction) : CNhs12581 ctss	rle	0	0			Fibroblast - Aortic Adventitial, donor2 (nuclear fraction) : CNhs12581 ctss	rle	0	0			Fibroblast - Aortic Adventitial, donor2 (nuclear fraction) : CNhs12581 ctss	rle	0	0
	Fibroblast - Aortic Adventitial, donor2 : CNhs11968 ctss	rle	0	9.518		Fibroblast - Aortic Adventitial, donor2 : CNhs11968 ctss	rle	0	0			Fibroblast - Aortic Adventitial, donor2 : CNhs11968 ctss	rle	0	0			Fibroblast - Aortic Adventitial, donor2 : CNhs11968 ctss	rle	0	0
	Fibroblast - Aortic Adventitial, donor3 (nuclear fraction) : CNhs12400 ctss	rle	0	7.171		Fibroblast - Aortic Adventitial, donor3 (nuclear fraction) : CNhs12400 ctss	rle	0	0			Fibroblast - Aortic Adventitial, donor3 (nuclear fraction) : CNhs12400 ctss	rle	0	0			Fibroblast - Aortic Adventitial, donor3 (nuclear fraction) : CNhs12400 ctss	rle	0	0
	Fibroblast - Aortic Adventitial, donor3 : CNhs12011 ctss	rle	0	11.704		Fibroblast - Aortic Adventitial, donor3 : CNhs12011 ctss	rle	0	0			Fibroblast - Aortic Adventitial, donor3 : CNhs12011 ctss	rle	0	0			Fibroblast - Aortic Adventitial, donor3 : CNhs12011 ctss	rle	0	0
	Fibroblast - Cardiac, donor1 : CNhs12498 ctss	rle	0	3.925		Fibroblast - Cardiac, donor1 : CNhs12498 ctss	rle	0	0			Fibroblast - Cardiac, donor1 : CNhs12498 ctss	rle	0	0			Fibroblast - Cardiac, donor1 : CNhs12498 ctss	rle	0	0
	Fibroblast - Cardiac, donor2 : CNhs11378 ctss	rle	0	19.215		Fibroblast - Cardiac, donor2 : CNhs11378 ctss	rle	0	0			Fibroblast - Cardiac, donor2 : CNhs11378 ctss	rle	0	0			Fibroblast - Cardiac, donor2 : CNhs11378 ctss	rle	0	0
	Fibroblast - Cardiac, donor3 : CNhs12027 ctss	rle	0	25.653		Fibroblast - Cardiac, donor3 : CNhs12027 ctss	rle	0	0			Fibroblast - Cardiac, donor3 : CNhs12027 ctss	rle	0	0			Fibroblast - Cardiac, donor3 : CNhs12027 ctss	rle	0	0
	Fibroblast - Cardiac, donor4 : CNhs11909 ctss	rle	0	6.535		Fibroblast - Cardiac, donor4 : CNhs11909 ctss	rle	0	0			Fibroblast - Cardiac, donor4 : CNhs11909 ctss	rle	0	0			Fibroblast - Cardiac, donor4 : CNhs11909 ctss	rle	0	0
	Fibroblast - Cardiac, donor5 : CNhs12057 ctss	rle	0	17.647		Fibroblast - Cardiac, donor5 : CNhs12057 ctss	rle	0	0			Fibroblast - Cardiac, donor5 : CNhs12057 ctss	rle	0	0			Fibroblast - Cardiac, donor5 : CNhs12057 ctss	rle	0	0
	Fibroblast - Cardiac, donor6 : CNhs12061 ctss	rle	0	13.24		Fibroblast - Cardiac, donor6 : CNhs12061 ctss	rle	0	0			Fibroblast - Cardiac, donor6 : CNhs12061 ctss	rle	0	0			Fibroblast - Cardiac, donor6 : CNhs12061 ctss	rle	0	0
	Fibroblast - Choroid Plexus, donor1 : CNhs11319 ctss	rle	0	6.357		Fibroblast - Choroid Plexus, donor1 : CNhs11319 ctss	rle	0	0			Fibroblast - Choroid Plexus, donor1 : CNhs11319 ctss	rle	0	0			Fibroblast - Choroid Plexus, donor1 : CNhs11319 ctss	rle	0	0
	Fibroblast - Choroid Plexus, donor2 : CNhs12344 ctss	rle	0	7.49		Fibroblast - Choroid Plexus, donor2 : CNhs12344 ctss	rle	0	0			Fibroblast - Choroid Plexus, donor2 : CNhs12344 ctss	rle	0	0			Fibroblast - Choroid Plexus, donor2 : CNhs12344 ctss	rle	0	0
	Fibroblast - Choroid Plexus, donor3 : CNhs12620 ctss	rle	0	27.892		Fibroblast - Choroid Plexus, donor3 : CNhs12620 ctss	rle	0	0			Fibroblast - Choroid Plexus, donor3 : CNhs12620 ctss	rle	0	0			Fibroblast - Choroid Plexus, donor3 : CNhs12620 ctss	rle	0	0
	Fibroblast - Conjunctival, donor1 : CNhs11339 ctss	rle	0	3.749		Fibroblast - Conjunctival, donor1 : CNhs11339 ctss	rle	0	0			Fibroblast - Conjunctival, donor1 : CNhs11339 ctss	rle	0	0			Fibroblast - Conjunctival, donor1 : CNhs11339 ctss	rle	0	0
	Fibroblast - Conjunctival, donor3 : CNhs12734 ctss	rle	0	3.683		Fibroblast - Conjunctival, donor3 : CNhs12734 ctss	rle	0	0			Fibroblast - Conjunctival, donor3 : CNhs12734 ctss	rle	0	0			Fibroblast - Conjunctival, donor3 : CNhs12734 ctss	rle	0	0
	Fibroblast - Dermal, donor1 : CNhs12499 ctss	rle	0	0		Fibroblast - Dermal, donor1 : CNhs12499 ctss	rle	0	0			Fibroblast - Dermal, donor1 : CNhs12499 ctss	rle	0	0			Fibroblast - Dermal, donor1 : CNhs12499 ctss	rle	0	0
	Fibroblast - Dermal, donor2 : CNhs11379 ctss	rle	0	0		Fibroblast - Dermal, donor2 : CNhs11379 ctss	rle	0	0			Fibroblast - Dermal, donor2 : CNhs11379 ctss	rle	0	0			Fibroblast - Dermal, donor2 : CNhs11379 ctss	rle	0	0
	Fibroblast - Dermal, donor3 : CNhs12028 ctss	rle	0	6.875		Fibroblast - Dermal, donor3 : CNhs12028 ctss	rle	0	0			Fibroblast - Dermal, donor3 : CNhs12028 ctss	rle	0	0			Fibroblast - Dermal, donor3 : CNhs12028 ctss	rle	0	0
	Fibroblast - Dermal, donor4 : CNhs12052 ctss	rle	0	2.114		Fibroblast - Dermal, donor4 : CNhs12052 ctss	rle	0	0			Fibroblast - Dermal, donor4 : CNhs12052 ctss	rle	0	0			Fibroblast - Dermal, donor4 : CNhs12052 ctss	rle	0	0
	Fibroblast - Dermal, donor5 : CNhs12055 ctss	rle	0	0.647		Fibroblast - Dermal, donor5 : CNhs12055 ctss	rle	0	0			Fibroblast - Dermal, donor5 : CNhs12055 ctss	rle	0	0			Fibroblast - Dermal, donor5 : CNhs12055 ctss	rle	0	0
	Fibroblast - Dermal, donor6 : CNhs12059 ctss	rle	0	3.371		Fibroblast - Dermal, donor6 : CNhs12059 ctss	rle	0	0			Fibroblast - Dermal, donor6 : CNhs12059 ctss	rle	0	0			Fibroblast - Dermal, donor6 : CNhs12059 ctss	rle	0	0
	Fibroblast - Gingival, donor1 : CNhs10866 ctss	rle	0	2.042		Fibroblast - Gingival, donor1 : CNhs10866 ctss	rle	0	0			Fibroblast - Gingival, donor1 : CNhs10866 ctss	rle	0	0			Fibroblast - Gingival, donor1 : CNhs10866 ctss	rle	0	0
	Fibroblast - Gingival, donor10 (periodontitis) : CNhs14135 ctss	rle	0	8.651		Fibroblast - Gingival, donor10 (periodontitis) : CNhs14135 ctss	rle	0	0			Fibroblast - Gingival, donor10 (periodontitis) : CNhs14135 ctss	rle	0	0			Fibroblast - Gingival, donor10 (periodontitis) : CNhs14135 ctss	rle	0	0
	Fibroblast - Gingival, donor2 : CNhs11961 ctss	rle	0	5.65		Fibroblast - Gingival, donor2 : CNhs11961 ctss	rle	0	0			Fibroblast - Gingival, donor2 : CNhs11961 ctss	rle	0	0			Fibroblast - Gingival, donor2 : CNhs11961 ctss	rle	0	0
	Fibroblast - Gingival, donor3 : CNhs12006 ctss	rle	0	22.732		Fibroblast - Gingival, donor3 : CNhs12006 ctss	rle	0	0			Fibroblast - Gingival, donor3 : CNhs12006 ctss	rle	0	0			Fibroblast - Gingival, donor3 : CNhs12006 ctss	rle	0	0
	Fibroblast - Gingival, donor4 (GFH2) : CNhs10848 ctss	rle	0	0		Fibroblast - Gingival, donor4 (GFH2) : CNhs10848 ctss	rle	0	0			Fibroblast - Gingival, donor4 (GFH2) : CNhs10848 ctss	rle	0	0			Fibroblast - Gingival, donor4 (GFH2) : CNhs10848 ctss	rle	0	0
	Fibroblast - Gingival, donor5 (GFH3) : CNhs11952 ctss	rle	0	11.374		Fibroblast - Gingival, donor5 (GFH3) : CNhs11952 ctss	rle	0	0			Fibroblast - Gingival, donor5 (GFH3) : CNhs11952 ctss	rle	0	0			Fibroblast - Gingival, donor5 (GFH3) : CNhs11952 ctss	rle	0	0
	Fibroblast - Gingival, donor6 (aggressive periodontitis) : CNhs14128 ctss	rle	0	13.359		Fibroblast - Gingival, donor6 (aggressive periodontitis) : CNhs14128 ctss	rle	0	0			Fibroblast - Gingival, donor6 (aggressive periodontitis) : CNhs14128 ctss	rle	0	0			Fibroblast - Gingival, donor6 (aggressive periodontitis) : CNhs14128 ctss	rle	0	0
	Fibroblast - Gingival, donor6 (control) : CNhs14129 ctss	rle	0	6.318		Fibroblast - Gingival, donor6 (control) : CNhs14129 ctss	rle	0	0			Fibroblast - Gingival, donor6 (control) : CNhs14129 ctss	rle	0	0			Fibroblast - Gingival, donor6 (control) : CNhs14129 ctss	rle	0	0
	Fibroblast - Gingival, donor7 (aggressive periodontitis) : CNhs14130 ctss	rle	0	3.742		Fibroblast - Gingival, donor7 (aggressive periodontitis) : CNhs14130 ctss	rle	0	0			Fibroblast - Gingival, donor7 (aggressive periodontitis) : CNhs14130 ctss	rle	0	0			Fibroblast - Gingival, donor7 (aggressive periodontitis) : CNhs14130 ctss	rle	0	0
	Fibroblast - Gingival, donor7 (control) : CNhs14131 ctss	rle	0	7.885		Fibroblast - Gingival, donor7 (control) : CNhs14131 ctss	rle	0	0			Fibroblast - Gingival, donor7 (control) : CNhs14131 ctss	rle	0	0			Fibroblast - Gingival, donor7 (control) : CNhs14131 ctss	rle	0	0
	Fibroblast - Gingival, donor8 (chronic periodontitis) : CNhs14132 ctss	rle	0	9.556		Fibroblast - Gingival, donor8 (chronic periodontitis) : CNhs14132 ctss	rle	0	0			Fibroblast - Gingival, donor8 (chronic periodontitis) : CNhs14132 ctss	rle	0	0			Fibroblast - Gingival, donor8 (chronic periodontitis) : CNhs14132 ctss	rle	0	0
	Fibroblast - Gingival, donor8 (control) : CNhs14133 ctss	rle	0	11.05		Fibroblast - Gingival, donor8 (control) : CNhs14133 ctss	rle	0	0			Fibroblast - Gingival, donor8 (control) : CNhs14133 ctss	rle	0	0			Fibroblast - Gingival, donor8 (control) : CNhs14133 ctss	rle	0	0
	Fibroblast - Gingival, donor9 (control) : CNhs14134 ctss	rle	0	9.119		Fibroblast - Gingival, donor9 (control) : CNhs14134 ctss	rle	0	0			Fibroblast - Gingival, donor9 (control) : CNhs14134 ctss	rle	0	0			Fibroblast - Gingival, donor9 (control) : CNhs14134 ctss	rle	0	0
	Fibroblast - Lung, donor1 : CNhs12500 ctss	rle	0	0		Fibroblast - Lung, donor1 : CNhs12500 ctss	rle	0	0			Fibroblast - Lung, donor1 : CNhs12500 ctss	rle	0	0			Fibroblast - Lung, donor1 : CNhs12500 ctss	rle	0	0
	Fibroblast - Lung, donor2 : CNhs11380 ctss	rle	0	0		Fibroblast - Lung, donor2 : CNhs11380 ctss	rle	0	0			Fibroblast - Lung, donor2 : CNhs11380 ctss	rle	0	0			Fibroblast - Lung, donor2 : CNhs11380 ctss	rle	0	0
	Fibroblast - Lung, donor3 : CNhs12029 ctss	rle	0	7.389		Fibroblast - Lung, donor3 : CNhs12029 ctss	rle	0	0			Fibroblast - Lung, donor3 : CNhs12029 ctss	rle	0	0			Fibroblast - Lung, donor3 : CNhs12029 ctss	rle	0	0
	Fibroblast - Lymphatic, donor1 : CNhs11322 ctss	rle	0	2.73		Fibroblast - Lymphatic, donor1 : CNhs11322 ctss	rle	0	0			Fibroblast - Lymphatic, donor1 : CNhs11322 ctss	rle	0	0			Fibroblast - Lymphatic, donor1 : CNhs11322 ctss	rle	0	0
	Fibroblast - Lymphatic, donor2 : CNhs12082 ctss	rle	0	0		Fibroblast - Lymphatic, donor2 : CNhs12082 ctss	rle	0	0			Fibroblast - Lymphatic, donor2 : CNhs12082 ctss	rle	0	0			Fibroblast - Lymphatic, donor2 : CNhs12082 ctss	rle	0	0
	Fibroblast - Lymphatic, donor3 : CNhs12118 ctss	rle	0	12.217		Fibroblast - Lymphatic, donor3 : CNhs12118 ctss	rle	0	0			Fibroblast - Lymphatic, donor3 : CNhs12118 ctss	rle	0	0			Fibroblast - Lymphatic, donor3 : CNhs12118 ctss	rle	0	0
	Fibroblast - Mammary, donor1 : CNhs11348 ctss	rle	0	6.651		Fibroblast - Mammary, donor1 : CNhs11348 ctss	rle	0	0			Fibroblast - Mammary, donor1 : CNhs11348 ctss	rle	0	0			Fibroblast - Mammary, donor1 : CNhs11348 ctss	rle	0	0
	Fibroblast - Mammary, donor2 : CNhs12103 ctss	rle	0	0		Fibroblast - Mammary, donor2 : CNhs12103 ctss	rle	0	0			Fibroblast - Mammary, donor2 : CNhs12103 ctss	rle	0	0			Fibroblast - Mammary, donor2 : CNhs12103 ctss	rle	0	0
	Fibroblast - Mammary, donor3 : CNhs12128 ctss	rle	0	0		Fibroblast - Mammary, donor3 : CNhs12128 ctss	rle	0	0			Fibroblast - Mammary, donor3 : CNhs12128 ctss	rle	0	0			Fibroblast - Mammary, donor3 : CNhs12128 ctss	rle	0	0
	Fibroblast - Periodontal Ligament, donor1 : CNhs10867 ctss	rle	0	4.04		Fibroblast - Periodontal Ligament, donor1 : CNhs10867 ctss	rle	0	0			Fibroblast - Periodontal Ligament, donor1 : CNhs10867 ctss	rle	0	0			Fibroblast - Periodontal Ligament, donor1 : CNhs10867 ctss	rle	0	0
	Fibroblast - Periodontal Ligament, donor2 : CNhs11962 ctss	rle	0	10.885		Fibroblast - Periodontal Ligament, donor2 : CNhs11962 ctss	rle	0	0			Fibroblast - Periodontal Ligament, donor2 : CNhs11962 ctss	rle	0	0			Fibroblast - Periodontal Ligament, donor2 : CNhs11962 ctss	rle	0	0
	Fibroblast - Periodontal Ligament, donor3 : CNhs11907 ctss	rle	0	0.831		Fibroblast - Periodontal Ligament, donor3 : CNhs11907 ctss	rle	0	0			Fibroblast - Periodontal Ligament, donor3 : CNhs11907 ctss	rle	0	0			Fibroblast - Periodontal Ligament, donor3 : CNhs11907 ctss	rle	0	0
	Fibroblast - Periodontal Ligament, donor4 (PL29) : CNhs12493 ctss	rle	0	8.341		Fibroblast - Periodontal Ligament, donor4 (PL29) : CNhs12493 ctss	rle	0	0			Fibroblast - Periodontal Ligament, donor4 (PL29) : CNhs12493 ctss	rle	0	0			Fibroblast - Periodontal Ligament, donor4 (PL29) : CNhs12493 ctss	rle	0	0
	Fibroblast - Periodontal Ligament, donor5 (PL30) : CNhs11953 ctss	rle	0	7.049		Fibroblast - Periodontal Ligament, donor5 (PL30) : CNhs11953 ctss	rle	0	0			Fibroblast - Periodontal Ligament, donor5 (PL30) : CNhs11953 ctss	rle	0	0			Fibroblast - Periodontal Ligament, donor5 (PL30) : CNhs11953 ctss	rle	0	0
	Fibroblast - Periodontal Ligament, donor6 (PLH3) : CNhs11996 ctss	rle	0	7.362		Fibroblast - Periodontal Ligament, donor6 (PLH3) : CNhs11996 ctss	rle	0	0			Fibroblast - Periodontal Ligament, donor6 (PLH3) : CNhs11996 ctss	rle	0	0			Fibroblast - Periodontal Ligament, donor6 (PLH3) : CNhs11996 ctss	rle	0	0
	Fibroblast - Pulmonary Artery, donor1 : CNhs10878 ctss	rle	0	22.686		Fibroblast - Pulmonary Artery, donor1 : CNhs10878 ctss	rle	0	0			Fibroblast - Pulmonary Artery, donor1 : CNhs10878 ctss	rle	0	0			Fibroblast - Pulmonary Artery, donor1 : CNhs10878 ctss	rle	0	0
	Fibroblast - skin dystrophia myotonica, donor1 (nuclear fraction) : CNhs12405 ctss	rle	0	7.355		Fibroblast - skin dystrophia myotonica, donor1 (nuclear fraction) : CNhs12405 ctss	rle	0	0			Fibroblast - skin dystrophia myotonica, donor1 (nuclear fraction) : CNhs12405 ctss	rle	0	0			Fibroblast - skin dystrophia myotonica, donor1 (nuclear fraction) : CNhs12405 ctss	rle	0	0
	Fibroblast - skin dystrophia myotonica, donor1 : CNhs11353 ctss	rle	0	1.922		Fibroblast - skin dystrophia myotonica, donor1 : CNhs11353 ctss	rle	0	0			Fibroblast - skin dystrophia myotonica, donor1 : CNhs11353 ctss	rle	0	0			Fibroblast - skin dystrophia myotonica, donor1 : CNhs11353 ctss	rle	0	0
	Fibroblast - skin dystrophia myotonica, donor2 : CNhs11354 ctss	rle	0	4.027		Fibroblast - skin dystrophia myotonica, donor2 : CNhs11354 ctss	rle	0	0			Fibroblast - skin dystrophia myotonica, donor2 : CNhs11354 ctss	rle	0	0			Fibroblast - skin dystrophia myotonica, donor2 : CNhs11354 ctss	rle	0	0
	Fibroblast - skin dystrophia myotonica, donor3 (nuclear fraction) : CNhs12399 ctss	rle	0	15.605		Fibroblast - skin dystrophia myotonica, donor3 (nuclear fraction) : CNhs12399 ctss	rle	0	0			Fibroblast - skin dystrophia myotonica, donor3 (nuclear fraction) : CNhs12399 ctss	rle	0	0			Fibroblast - skin dystrophia myotonica, donor3 (nuclear fraction) : CNhs12399 ctss	rle	0	0
	Fibroblast - skin dystrophia myotonica, donor3 : CNhs11913 ctss	rle	0	5.874		Fibroblast - skin dystrophia myotonica, donor3 : CNhs11913 ctss	rle	0	0			Fibroblast - skin dystrophia myotonica, donor3 : CNhs11913 ctss	rle	0	0			Fibroblast - skin dystrophia myotonica, donor3 : CNhs11913 ctss	rle	0	0
	Fibroblast - skin normal, donor1 (nuclear fraction) : CNhs12403 ctss	rle	0	10.821		Fibroblast - skin normal, donor1 (nuclear fraction) : CNhs12403 ctss	rle	0	0			Fibroblast - skin normal, donor1 (nuclear fraction) : CNhs12403 ctss	rle	0	0			Fibroblast - skin normal, donor1 (nuclear fraction) : CNhs12403 ctss	rle	0	0
	Fibroblast - skin normal, donor1 : CNhs11351 ctss	rle	0	4.281		Fibroblast - skin normal, donor1 : CNhs11351 ctss	rle	0	0			Fibroblast - skin normal, donor1 : CNhs11351 ctss	rle	0	0			Fibroblast - skin normal, donor1 : CNhs11351 ctss	rle	0	0
	Fibroblast - skin normal, donor2 (nuclear fraction) : CNhs12582 ctss	rle	0	15.527		Fibroblast - skin normal, donor2 (nuclear fraction) : CNhs12582 ctss	rle	0	0			Fibroblast - skin normal, donor2 (nuclear fraction) : CNhs12582 ctss	rle	0	0			Fibroblast - skin normal, donor2 (nuclear fraction) : CNhs12582 ctss	rle	0	0
	Fibroblast - skin normal, donor2 : CNhs11914 ctss	rle	0	30.888		Fibroblast - skin normal, donor2 : CNhs11914 ctss	rle	0	0			Fibroblast - skin normal, donor2 : CNhs11914 ctss	rle	0	0			Fibroblast - skin normal, donor2 : CNhs11914 ctss	rle	0	0
	Fibroblast - skin spinal muscular atrophy, donor1 (nuclear fraction) : CNhs12404 ctss	rle	0	9.592		Fibroblast - skin spinal muscular atrophy, donor1 (nuclear fraction) : CNhs12404 ctss	rle	0	0			Fibroblast - skin spinal muscular atrophy, donor1 (nuclear fraction) : CNhs12404 ctss	rle	0	0			Fibroblast - skin spinal muscular atrophy, donor1 (nuclear fraction) : CNhs12404 ctss	rle	0	0
	Fibroblast - skin spinal muscular atrophy, donor1 : CNhs11074 ctss	rle	0	3.774		Fibroblast - skin spinal muscular atrophy, donor1 : CNhs11074 ctss	rle	0	0			Fibroblast - skin spinal muscular atrophy, donor1 : CNhs11074 ctss	rle	0	0			Fibroblast - skin spinal muscular atrophy, donor1 : CNhs11074 ctss	rle	0	0
	Fibroblast - skin spinal muscular atrophy, donor2 : CNhs11911 ctss	rle	0	2.748		Fibroblast - skin spinal muscular atrophy, donor2 : CNhs11911 ctss	rle	0	0			Fibroblast - skin spinal muscular atrophy, donor2 : CNhs11911 ctss	rle	0	0			Fibroblast - skin spinal muscular atrophy, donor2 : CNhs11911 ctss	rle	0	0
	Fibroblast - skin spinal muscular atrophy, donor3 (nuclear fraction) : CNhs12398 ctss	rle	0	8.875		Fibroblast - skin spinal muscular atrophy, donor3 (nuclear fraction) : CNhs12398 ctss	rle	0	0			Fibroblast - skin spinal muscular atrophy, donor3 (nuclear fraction) : CNhs12398 ctss	rle	0	0			Fibroblast - skin spinal muscular atrophy, donor3 (nuclear fraction) : CNhs12398 ctss	rle	0	0
	Fibroblast - skin spinal muscular atrophy, donor3 : CNhs11912 ctss	rle	0	5.844		Fibroblast - skin spinal muscular atrophy, donor3 : CNhs11912 ctss	rle	0	0			Fibroblast - skin spinal muscular atrophy, donor3 : CNhs11912 ctss	rle	0	0			Fibroblast - skin spinal muscular atrophy, donor3 : CNhs11912 ctss	rle	0	0
	Fibroblast - skin walker warburg, donor1 : CNhs11352 ctss	rle	0	8.648		Fibroblast - skin walker warburg, donor1 : CNhs11352 ctss	rle	0	0			Fibroblast - skin walker warburg, donor1 : CNhs11352 ctss	rle	0	0			Fibroblast - skin walker warburg, donor1 : CNhs11352 ctss	rle	0	0
	Fibroblast - skin, normal donor1 (cytoplasmic fraction) : CNhs14560 ctss	rle	0	16.013		Fibroblast - skin, normal donor1 (cytoplasmic fraction) : CNhs14560 ctss	rle	0	0			Fibroblast - skin, normal donor1 (cytoplasmic fraction) : CNhs14560 ctss	rle	0	0			Fibroblast - skin, normal donor1 (cytoplasmic fraction) : CNhs14560 ctss	rle	0	0
	Fibroblast - skin, normal donor2 (cytoplasmic fraction) : CNhs14561 ctss	rle	0	0		Fibroblast - skin, normal donor2 (cytoplasmic fraction) : CNhs14561 ctss	rle	0	0			Fibroblast - skin, normal donor2 (cytoplasmic fraction) : CNhs14561 ctss	rle	0	0			Fibroblast - skin, normal donor2 (cytoplasmic fraction) : CNhs14561 ctss	rle	0	0
	Fibroblast - Villous Mesenchymal, donor1 : CNhs11343 ctss	rle	0	5.183		Fibroblast - Villous Mesenchymal, donor1 : CNhs11343 ctss	rle	0	0			Fibroblast - Villous Mesenchymal, donor1 : CNhs11343 ctss	rle	0	0			Fibroblast - Villous Mesenchymal, donor1 : CNhs11343 ctss	rle	0	0
	Fibroblast - Villous Mesenchymal, donor2 : CNhs12099 ctss	rle	0	0		Fibroblast - Villous Mesenchymal, donor2 : CNhs12099 ctss	rle	0	0			Fibroblast - Villous Mesenchymal, donor2 : CNhs12099 ctss	rle	0	0			Fibroblast - Villous Mesenchymal, donor2 : CNhs12099 ctss	rle	0	0
	Fibroblast - Villous Mesenchymal, donor3 : CNhs12920 ctss	rle	0	7.827		Fibroblast - Villous Mesenchymal, donor3 : CNhs12920 ctss	rle	0	0			Fibroblast - Villous Mesenchymal, donor3 : CNhs12920 ctss	rle	0	0			Fibroblast - Villous Mesenchymal, donor3 : CNhs12920 ctss	rle	0	0
	fibrosarcoma cell line:HT-1080 : CNhs11860 ctss	rle	0	12.608		fibrosarcoma cell line:HT-1080 : CNhs11860 ctss	rle	0	0			fibrosarcoma cell line:HT-1080 : CNhs11860 ctss	rle	0	0			fibrosarcoma cell line:HT-1080 : CNhs11860 ctss	rle	0	0
	fibrous histiocytoma cell line:GCT TIB-223 : CNhs11842 ctss	rle	0	7.352		fibrous histiocytoma cell line:GCT TIB-223 : CNhs11842 ctss	rle	0	0			fibrous histiocytoma cell line:GCT TIB-223 : CNhs11842 ctss	rle	0	0			fibrous histiocytoma cell line:GCT TIB-223 : CNhs11842 ctss	rle	0	0
	Fingernail (including nail plate, eponychium and hyponychium), donor2 : CNhs13445 ctss	rle	0	0		Fingernail (including nail plate, eponychium and hyponychium), donor2 : CNhs13445 ctss	rle	0	0			Fingernail (including nail plate, eponychium and hyponychium), donor2 : CNhs13445 ctss	rle	0	0			Fingernail (including nail plate, eponychium and hyponychium), donor2 : CNhs13445 ctss	rle	0	0
	frontal lobe, adult, pool1 : CNhs10647 ctss	rle	0	0.57		frontal lobe, adult, pool1 : CNhs10647 ctss	rle	0	0			frontal lobe, adult, pool1 : CNhs10647 ctss	rle	0	0			frontal lobe, adult, pool1 : CNhs10647 ctss	rle	0	0
	gall bladder carcinoma cell line:TGBC14TKB : CNhs11256 ctss	rle	0	1.173		gall bladder carcinoma cell line:TGBC14TKB : CNhs11256 ctss	rle	0	0			gall bladder carcinoma cell line:TGBC14TKB : CNhs11256 ctss	rle	0	0			gall bladder carcinoma cell line:TGBC14TKB : CNhs11256 ctss	rle	0	0
	gall bladder carcinoma cell line:TGBC2TKB : CNhs10733 ctss	rle	0	32.144		gall bladder carcinoma cell line:TGBC2TKB : CNhs10733 ctss	rle	0	0			gall bladder carcinoma cell line:TGBC2TKB : CNhs10733 ctss	rle	0	0			gall bladder carcinoma cell line:TGBC2TKB : CNhs10733 ctss	rle	0	0
	gall bladder, adult : CNhs12848 ctss	rle	0	9.392		gall bladder, adult : CNhs12848 ctss	rle	0	0			gall bladder, adult : CNhs12848 ctss	rle	0	0			gall bladder, adult : CNhs12848 ctss	rle	0	0
	gamma delta positive T cells, donor1 : CNhs13914 ctss	rle	0	0		gamma delta positive T cells, donor1 : CNhs13914 ctss	rle	0	0			gamma delta positive T cells, donor1 : CNhs13914 ctss	rle	0	0			gamma delta positive T cells, donor1 : CNhs13914 ctss	rle	0	0
	gamma delta positive T cells, donor2 : CNhs13915 ctss	rle	0	0		gamma delta positive T cells, donor2 : CNhs13915 ctss	rle	0	0			gamma delta positive T cells, donor2 : CNhs13915 ctss	rle	0	0			gamma delta positive T cells, donor2 : CNhs13915 ctss	rle	0	0
	gastric adenocarcinoma cell line:MKN1 : CNhs11737 ctss	rle	0	3.397		gastric adenocarcinoma cell line:MKN1 : CNhs11737 ctss	rle	0	0			gastric adenocarcinoma cell line:MKN1 : CNhs11737 ctss	rle	0	0			gastric adenocarcinoma cell line:MKN1 : CNhs11737 ctss	rle	0	0
	gastric adenocarcinoma cell line:MKN45 : CNhs11819 ctss	rle	0	4.179		gastric adenocarcinoma cell line:MKN45 : CNhs11819 ctss	rle	0	0			gastric adenocarcinoma cell line:MKN45 : CNhs11819 ctss	rle	0	0			gastric adenocarcinoma cell line:MKN45 : CNhs11819 ctss	rle	0	0
	gastric cancer cell line:AZ521 : CNhs11286 ctss	rle	0	0.458		gastric cancer cell line:AZ521 : CNhs11286 ctss	rle	0	0			gastric cancer cell line:AZ521 : CNhs11286 ctss	rle	0	0			gastric cancer cell line:AZ521 : CNhs11286 ctss	rle	0	0
	gastric cancer cell line:GSS : CNhs14241 ctss	rle	0	99.952		gastric cancer cell line:GSS : CNhs14241 ctss	rle	0	0			gastric cancer cell line:GSS : CNhs14241 ctss	rle	0	0			gastric cancer cell line:GSS : CNhs14241 ctss	rle	0	0
	gastrointestinal carcinoma cell line:ECC12 : CNhs11738 ctss	rle	0	34.319		gastrointestinal carcinoma cell line:ECC12 : CNhs11738 ctss	rle	0	0			gastrointestinal carcinoma cell line:ECC12 : CNhs11738 ctss	rle	0	0			gastrointestinal carcinoma cell line:ECC12 : CNhs11738 ctss	rle	0	0
	giant cell carcinoma cell line:LU65 : CNhs11274 ctss	rle	0	13.109		giant cell carcinoma cell line:LU65 : CNhs11274 ctss	rle	0	0			giant cell carcinoma cell line:LU65 : CNhs11274 ctss	rle	0	0			giant cell carcinoma cell line:LU65 : CNhs11274 ctss	rle	0	0
	giant cell carcinoma cell line:Lu99B : CNhs10751 ctss	rle	0	18.762		giant cell carcinoma cell line:Lu99B : CNhs10751 ctss	rle	0	0			giant cell carcinoma cell line:Lu99B : CNhs10751 ctss	rle	0	0			giant cell carcinoma cell line:Lu99B : CNhs10751 ctss	rle	0	0
	Gingival epithelial cells, donor1 (GEA11) : CNhs11061 ctss	rle	0	0		Gingival epithelial cells, donor1 (GEA11) : CNhs11061 ctss	rle	0	0			Gingival epithelial cells, donor1 (GEA11) : CNhs11061 ctss	rle	0	0			Gingival epithelial cells, donor1 (GEA11) : CNhs11061 ctss	rle	0	0
	Gingival epithelial cells, donor2 (GEA14) : CNhs11896 ctss	rle	0	0		Gingival epithelial cells, donor2 (GEA14) : CNhs11896 ctss	rle	0	0			Gingival epithelial cells, donor2 (GEA14) : CNhs11896 ctss	rle	0	0			Gingival epithelial cells, donor2 (GEA14) : CNhs11896 ctss	rle	0	0
	Gingival epithelial cells, donor3 (GEA15) : CNhs11903 ctss	rle	0	0		Gingival epithelial cells, donor3 (GEA15) : CNhs11903 ctss	rle	0	0			Gingival epithelial cells, donor3 (GEA15) : CNhs11903 ctss	rle	0	0			Gingival epithelial cells, donor3 (GEA15) : CNhs11903 ctss	rle	0	0
	glassy cell carcinoma cell line:HOKUG : CNhs11824 ctss	rle	0	1.886		glassy cell carcinoma cell line:HOKUG : CNhs11824 ctss	rle	0	0			glassy cell carcinoma cell line:HOKUG : CNhs11824 ctss	rle	0	0			glassy cell carcinoma cell line:HOKUG : CNhs11824 ctss	rle	0	0
	glioblastoma cell line:A172, tech rep1 : CNhs11185 ctss	rle	0	0.941		glioblastoma cell line:A172, tech rep1 : CNhs11185 ctss	rle	0	0			glioblastoma cell line:A172, tech rep1 : CNhs11185 ctss	rle	0	0			glioblastoma cell line:A172, tech rep1 : CNhs11185 ctss	rle	0	0
	glioblastoma cell line:A172, tech rep2 : CNhs11248 ctss	rle	0	1.223		glioblastoma cell line:A172, tech rep2 : CNhs11248 ctss	rle	0	0			glioblastoma cell line:A172, tech rep2 : CNhs11248 ctss	rle	0	0			glioblastoma cell line:A172, tech rep2 : CNhs11248 ctss	rle	0	0
	glioblastoma cell line:T98G : CNhs11272 ctss	rle	0	40.085		glioblastoma cell line:T98G : CNhs11272 ctss	rle	0	0			glioblastoma cell line:T98G : CNhs11272 ctss	rle	0	0			glioblastoma cell line:T98G : CNhs11272 ctss	rle	0	0
	glioma cell line:GI-1 : CNhs10731 ctss	rle	0	9.246		glioma cell line:GI-1 : CNhs10731 ctss	rle	0	0			glioma cell line:GI-1 : CNhs10731 ctss	rle	0	0			glioma cell line:GI-1 : CNhs10731 ctss	rle	0	0
	globus pallidus - adult, donor10196 : CNhs13801 ctss	rle	0	1.801		globus pallidus - adult, donor10196 : CNhs13801 ctss	rle	0	0			globus pallidus - adult, donor10196 : CNhs13801 ctss	rle	0	0			globus pallidus - adult, donor10196 : CNhs13801 ctss	rle	0	0
	globus pallidus, adult, donor10252 : CNhs12319 ctss	rle	0	0.548		globus pallidus, adult, donor10252 : CNhs12319 ctss	rle	0	0			globus pallidus, adult, donor10252 : CNhs12319 ctss	rle	0	0			globus pallidus, adult, donor10252 : CNhs12319 ctss	rle	0	0
	globus pallidus, adult, donor10258 : CNhs14549 ctss	rle	0	0		globus pallidus, adult, donor10258 : CNhs14549 ctss	rle	0	0			globus pallidus, adult, donor10258 : CNhs14549 ctss	rle	0	0			globus pallidus, adult, donor10258 : CNhs14549 ctss	rle	0	0
	globus pallidus, newborn, donor10223 : CNhs14082 ctss	rle	0	8.785		globus pallidus, newborn, donor10223 : CNhs14082 ctss	rle	0	0			globus pallidus, newborn, donor10223 : CNhs14082 ctss	rle	0	0			globus pallidus, newborn, donor10223 : CNhs14082 ctss	rle	0	0
	granulocyte macrophage progenitor, donor1 : CNhs12519 ctss	rle	0	0		granulocyte macrophage progenitor, donor1 : CNhs12519 ctss	rle	0	0			granulocyte macrophage progenitor, donor1 : CNhs12519 ctss	rle	0	0			granulocyte macrophage progenitor, donor1 : CNhs12519 ctss	rle	0	0
	granulocyte macrophage progenitor, donor2 : CNhs12524 ctss	rle	0	0		granulocyte macrophage progenitor, donor2 : CNhs12524 ctss	rle	0	0			granulocyte macrophage progenitor, donor2 : CNhs12524 ctss	rle	0	0			granulocyte macrophage progenitor, donor2 : CNhs12524 ctss	rle	0	0
	granulocyte macrophage progenitor, donor3 : CNhs12528 ctss	rle	0	0		granulocyte macrophage progenitor, donor3 : CNhs12528 ctss	rle	0	0			granulocyte macrophage progenitor, donor3 : CNhs12528 ctss	rle	0	0			granulocyte macrophage progenitor, donor3 : CNhs12528 ctss	rle	0	0
	granulosa cell tumor cell line:KGN : CNhs11740 ctss	rle	0	0		granulosa cell tumor cell line:KGN : CNhs11740 ctss	rle	0	0			granulosa cell tumor cell line:KGN : CNhs11740 ctss	rle	0	0			granulosa cell tumor cell line:KGN : CNhs11740 ctss	rle	0	0
	H1 embryonic stem cells differentiation to CD34+ HSC, day00, biol rep1 : CNhs14067 ctss	rle	0	7.332		H1 embryonic stem cells differentiation to CD34+ HSC, day00, biol rep1 : CNhs14067 ctss	rle	0	0			H1 embryonic stem cells differentiation to CD34+ HSC, day00, biol rep1 : CNhs14067 ctss	rle	0	0			H1 embryonic stem cells differentiation to CD34+ HSC, day00, biol rep1 : CNhs14067 ctss	rle	0	0
	H1 embryonic stem cells differentiation to CD34+ HSC, day00, biol rep2 : CNhs14068 ctss	rle	0	8.828		H1 embryonic stem cells differentiation to CD34+ HSC, day00, biol rep2 : CNhs14068 ctss	rle	0	0			H1 embryonic stem cells differentiation to CD34+ HSC, day00, biol rep2 : CNhs14068 ctss	rle	0	0			H1 embryonic stem cells differentiation to CD34+ HSC, day00, biol rep2 : CNhs14068 ctss	rle	0	0
	H1 embryonic stem cells differentiation to CD34+ HSC, day00, biol rep3 : CNhs13964 ctss	rle	0.491	18.018		H1 embryonic stem cells differentiation to CD34+ HSC, day00, biol rep3 : CNhs13964 ctss	rle	0	0			H1 embryonic stem cells differentiation to CD34+ HSC, day00, biol rep3 : CNhs13964 ctss	rle	0	0			H1 embryonic stem cells differentiation to CD34+ HSC, day00, biol rep3 : CNhs13964 ctss	rle	0	0
	H1 embryonic stem cells differentiation to CD34+ HSC, day03, biol rep1 : CNhs13965 ctss	rle	0	3.677		H1 embryonic stem cells differentiation to CD34+ HSC, day03, biol rep1 : CNhs13965 ctss	rle	0	0			H1 embryonic stem cells differentiation to CD34+ HSC, day03, biol rep1 : CNhs13965 ctss	rle	0	0			H1 embryonic stem cells differentiation to CD34+ HSC, day03, biol rep1 : CNhs13965 ctss	rle	0	0
	H1 embryonic stem cells differentiation to CD34+ HSC, day03, biol rep2 : CNhs13966 ctss	rle	0	5.194		H1 embryonic stem cells differentiation to CD34+ HSC, day03, biol rep2 : CNhs13966 ctss	rle	0	0			H1 embryonic stem cells differentiation to CD34+ HSC, day03, biol rep2 : CNhs13966 ctss	rle	0	0			H1 embryonic stem cells differentiation to CD34+ HSC, day03, biol rep2 : CNhs13966 ctss	rle	0	0
	H1 embryonic stem cells differentiation to CD34+ HSC, day03, biol rep3 : CNhs13968 ctss	rle	0	9.06		H1 embryonic stem cells differentiation to CD34+ HSC, day03, biol rep3 : CNhs13968 ctss	rle	0	0			H1 embryonic stem cells differentiation to CD34+ HSC, day03, biol rep3 : CNhs13968 ctss	rle	0	0			H1 embryonic stem cells differentiation to CD34+ HSC, day03, biol rep3 : CNhs13968 ctss	rle	0	0
	H1 embryonic stem cells differentiation to CD34+ HSC, day09, biol rep1 : CNhs13969 ctss	rle	0	2.211		H1 embryonic stem cells differentiation to CD34+ HSC, day09, biol rep1 : CNhs13969 ctss	rle	0	0			H1 embryonic stem cells differentiation to CD34+ HSC, day09, biol rep1 : CNhs13969 ctss	rle	0	0			H1 embryonic stem cells differentiation to CD34+ HSC, day09, biol rep1 : CNhs13969 ctss	rle	0	0
	H1 embryonic stem cells differentiation to CD34+ HSC, day09, biol rep2 : CNhs13970 ctss	rle	0	6.968		H1 embryonic stem cells differentiation to CD34+ HSC, day09, biol rep2 : CNhs13970 ctss	rle	0	0			H1 embryonic stem cells differentiation to CD34+ HSC, day09, biol rep2 : CNhs13970 ctss	rle	0	0			H1 embryonic stem cells differentiation to CD34+ HSC, day09, biol rep2 : CNhs13970 ctss	rle	0	0
	H1 embryonic stem cells differentiation to CD34+ HSC, day09, biol rep3 : CNhs13971 ctss	rle	0	4.476		H1 embryonic stem cells differentiation to CD34+ HSC, day09, biol rep3 : CNhs13971 ctss	rle	0	0			H1 embryonic stem cells differentiation to CD34+ HSC, day09, biol rep3 : CNhs13971 ctss	rle	0	0			H1 embryonic stem cells differentiation to CD34+ HSC, day09, biol rep3 : CNhs13971 ctss	rle	0	0
	H9 Embryonic Stem cells, biol rep1 (H9ES-1) : CNhs11917 ctss	rle	0	1.613		H9 Embryonic Stem cells, biol rep1 (H9ES-1) : CNhs11917 ctss	rle	0	0			H9 Embryonic Stem cells, biol rep1 (H9ES-1) : CNhs11917 ctss	rle	0	0			H9 Embryonic Stem cells, biol rep1 (H9ES-1) : CNhs11917 ctss	rle	0	0
	H9 Embryonic Stem cells, biol rep2 (H9ES-2) : CNhs12824 ctss	rle	0	9.148		H9 Embryonic Stem cells, biol rep2 (H9ES-2) : CNhs12824 ctss	rle	0	0			H9 Embryonic Stem cells, biol rep2 (H9ES-2) : CNhs12824 ctss	rle	0	0			H9 Embryonic Stem cells, biol rep2 (H9ES-2) : CNhs12824 ctss	rle	0	0
	H9 Embryonic Stem cells, biol rep3 (H9ES-3) : CNhs12837 ctss	rle	0	5.566		H9 Embryonic Stem cells, biol rep3 (H9ES-3) : CNhs12837 ctss	rle	0	0			H9 Embryonic Stem cells, biol rep3 (H9ES-3) : CNhs12837 ctss	rle	0	0			H9 Embryonic Stem cells, biol rep3 (H9ES-3) : CNhs12837 ctss	rle	0	0
	H9 Embryoid body cells, melanocytic induction, day00, biol rep1 (H9EB-1 d0) : CNhs12822 ctss	rle	0	14.989		H9 Embryoid body cells, melanocytic induction, day00, biol rep1 (H9EB-1 d0) : CNhs12822 ctss	rle	0	0			H9 Embryoid body cells, melanocytic induction, day00, biol rep1 (H9EB-1 d0) : CNhs12822 ctss	rle	0	0			H9 Embryoid body cells, melanocytic induction, day00, biol rep1 (H9EB-1 d0) : CNhs12822 ctss	rle	0	0
	H9 Embryoid body cells, melanocytic induction, day00, biol rep2 (H9EB-2 d0) : CNhs12825 ctss	rle	0	9.951		H9 Embryoid body cells, melanocytic induction, day00, biol rep2 (H9EB-2 d0) : CNhs12825 ctss	rle	0	0			H9 Embryoid body cells, melanocytic induction, day00, biol rep2 (H9EB-2 d0) : CNhs12825 ctss	rle	0	0			H9 Embryoid body cells, melanocytic induction, day00, biol rep2 (H9EB-2 d0) : CNhs12825 ctss	rle	0	0
	H9 Embryoid body cells, melanocytic induction, day00, biol rep3 (H9EB-3 d0) : CNhs12908 ctss	rle	0	16.401		H9 Embryoid body cells, melanocytic induction, day00, biol rep3 (H9EB-3 d0) : CNhs12908 ctss	rle	0	0			H9 Embryoid body cells, melanocytic induction, day00, biol rep3 (H9EB-3 d0) : CNhs12908 ctss	rle	0	0			H9 Embryoid body cells, melanocytic induction, day00, biol rep3 (H9EB-3 d0) : CNhs12908 ctss	rle	0	0
	H9 Embryoid body cells, melanocytic induction, day01, biol rep1 (H9EB-1 d1) : CNhs12823 ctss	rle	0	22.989		H9 Embryoid body cells, melanocytic induction, day01, biol rep1 (H9EB-1 d1) : CNhs12823 ctss	rle	0	0			H9 Embryoid body cells, melanocytic induction, day01, biol rep1 (H9EB-1 d1) : CNhs12823 ctss	rle	0	0			H9 Embryoid body cells, melanocytic induction, day01, biol rep1 (H9EB-1 d1) : CNhs12823 ctss	rle	0	0
	H9 Embryoid body cells, melanocytic induction, day01, biol rep2 (H9EB-2 d1) : CNhs12826 ctss	rle	0	20.016		H9 Embryoid body cells, melanocytic induction, day01, biol rep2 (H9EB-2 d1) : CNhs12826 ctss	rle	0	0			H9 Embryoid body cells, melanocytic induction, day01, biol rep2 (H9EB-2 d1) : CNhs12826 ctss	rle	0	0			H9 Embryoid body cells, melanocytic induction, day01, biol rep2 (H9EB-2 d1) : CNhs12826 ctss	rle	0	0
	H9 Embryoid body cells, melanocytic induction, day01, biol rep3 (H9EB-3 d1) : CNhs12909 ctss	rle	0	28.202		H9 Embryoid body cells, melanocytic induction, day01, biol rep3 (H9EB-3 d1) : CNhs12909 ctss	rle	0	0			H9 Embryoid body cells, melanocytic induction, day01, biol rep3 (H9EB-3 d1) : CNhs12909 ctss	rle	0	0			H9 Embryoid body cells, melanocytic induction, day01, biol rep3 (H9EB-3 d1) : CNhs12909 ctss	rle	0	0
	H9 Embryoid body cells, melanocytic induction, day03, biol rep1 (H9EB-1 d3) : CNhs12895 ctss	rle	0	15.69		H9 Embryoid body cells, melanocytic induction, day03, biol rep1 (H9EB-1 d3) : CNhs12895 ctss	rle	0	0			H9 Embryoid body cells, melanocytic induction, day03, biol rep1 (H9EB-1 d3) : CNhs12895 ctss	rle	0	0			H9 Embryoid body cells, melanocytic induction, day03, biol rep1 (H9EB-1 d3) : CNhs12895 ctss	rle	0	0
	H9 Embryoid body cells, melanocytic induction, day03, biol rep2 (H9EB-2 d3) : CNhs12827 ctss	rle	0	13.216		H9 Embryoid body cells, melanocytic induction, day03, biol rep2 (H9EB-2 d3) : CNhs12827 ctss	rle	0	0			H9 Embryoid body cells, melanocytic induction, day03, biol rep2 (H9EB-2 d3) : CNhs12827 ctss	rle	0	0			H9 Embryoid body cells, melanocytic induction, day03, biol rep2 (H9EB-2 d3) : CNhs12827 ctss	rle	0	0
	H9 Embryoid body cells, melanocytic induction, day03, biol rep3 (H9EB-3 d3) : CNhs12910 ctss	rle	0	21.778		H9 Embryoid body cells, melanocytic induction, day03, biol rep3 (H9EB-3 d3) : CNhs12910 ctss	rle	0	0			H9 Embryoid body cells, melanocytic induction, day03, biol rep3 (H9EB-3 d3) : CNhs12910 ctss	rle	0	0			H9 Embryoid body cells, melanocytic induction, day03, biol rep3 (H9EB-3 d3) : CNhs12910 ctss	rle	0	0
	H9 Embryoid body cells, melanocytic induction, day06, biol rep1 (H9EB-1 d6) : CNhs12896 ctss	rle	0	15.438		H9 Embryoid body cells, melanocytic induction, day06, biol rep1 (H9EB-1 d6) : CNhs12896 ctss	rle	0	0			H9 Embryoid body cells, melanocytic induction, day06, biol rep1 (H9EB-1 d6) : CNhs12896 ctss	rle	0	0			H9 Embryoid body cells, melanocytic induction, day06, biol rep1 (H9EB-1 d6) : CNhs12896 ctss	rle	0	0
	H9 Embryoid body cells, melanocytic induction, day06, biol rep2 (H9EB-2 d6) : CNhs12828 ctss	rle	0	10.395		H9 Embryoid body cells, melanocytic induction, day06, biol rep2 (H9EB-2 d6) : CNhs12828 ctss	rle	0	0			H9 Embryoid body cells, melanocytic induction, day06, biol rep2 (H9EB-2 d6) : CNhs12828 ctss	rle	0	0			H9 Embryoid body cells, melanocytic induction, day06, biol rep2 (H9EB-2 d6) : CNhs12828 ctss	rle	0	0
	H9 Embryoid body cells, melanocytic induction, day06, biol rep3 (H9EB-3 d6) : CNhs12911 ctss	rle	0	19.832		H9 Embryoid body cells, melanocytic induction, day06, biol rep3 (H9EB-3 d6) : CNhs12911 ctss	rle	0	0			H9 Embryoid body cells, melanocytic induction, day06, biol rep3 (H9EB-3 d6) : CNhs12911 ctss	rle	0	0			H9 Embryoid body cells, melanocytic induction, day06, biol rep3 (H9EB-3 d6) : CNhs12911 ctss	rle	0	0
	H9 Embryoid body cells, melanocytic induction, day09, biol rep1 (H9EB-1 d9) : CNhs12897 ctss	rle	0	12.792		H9 Embryoid body cells, melanocytic induction, day09, biol rep1 (H9EB-1 d9) : CNhs12897 ctss	rle	0	0			H9 Embryoid body cells, melanocytic induction, day09, biol rep1 (H9EB-1 d9) : CNhs12897 ctss	rle	0	0			H9 Embryoid body cells, melanocytic induction, day09, biol rep1 (H9EB-1 d9) : CNhs12897 ctss	rle	0	0
	H9 Embryoid body cells, melanocytic induction, day09, biol rep2 (H9EB-2 d9) : CNhs12829 ctss	rle	0	6.511		H9 Embryoid body cells, melanocytic induction, day09, biol rep2 (H9EB-2 d9) : CNhs12829 ctss	rle	0	0			H9 Embryoid body cells, melanocytic induction, day09, biol rep2 (H9EB-2 d9) : CNhs12829 ctss	rle	0	0			H9 Embryoid body cells, melanocytic induction, day09, biol rep2 (H9EB-2 d9) : CNhs12829 ctss	rle	0	0
	H9 Embryoid body cells, melanocytic induction, day09, biol rep3 (H9EB-3 d9) : CNhs12951 ctss	rle	0	10.023		H9 Embryoid body cells, melanocytic induction, day09, biol rep3 (H9EB-3 d9) : CNhs12951 ctss	rle	0	0			H9 Embryoid body cells, melanocytic induction, day09, biol rep3 (H9EB-3 d9) : CNhs12951 ctss	rle	0	0			H9 Embryoid body cells, melanocytic induction, day09, biol rep3 (H9EB-3 d9) : CNhs12951 ctss	rle	0	0
	H9 Embryoid body cells, melanocytic induction, day12, biol rep1, tech rep1 (H9EB-1 d12) : CNhs12948 ctss	rle	0	10.011		H9 Embryoid body cells, melanocytic induction, day12, biol rep1, tech rep1 (H9EB-1 d12) : CNhs12948 ctss	rle	0	0			H9 Embryoid body cells, melanocytic induction, day12, biol rep1, tech rep1 (H9EB-1 d12) : CNhs12948 ctss	rle	0	0			H9 Embryoid body cells, melanocytic induction, day12, biol rep1, tech rep1 (H9EB-1 d12) : CNhs12948 ctss	rle	0	0
	H9 Embryoid body cells, melanocytic induction, day12, biol rep1, tech rep2 (H9EB-1 d12) : CNhs12994 ctss	rle	0	5.077		H9 Embryoid body cells, melanocytic induction, day12, biol rep1, tech rep2 (H9EB-1 d12) : CNhs12994 ctss	rle	0	0			H9 Embryoid body cells, melanocytic induction, day12, biol rep1, tech rep2 (H9EB-1 d12) : CNhs12994 ctss	rle	0	0			H9 Embryoid body cells, melanocytic induction, day12, biol rep1, tech rep2 (H9EB-1 d12) : CNhs12994 ctss	rle	0	0
	H9 Embryoid body cells, melanocytic induction, day12, biol rep2 (H9EB-2 d12) : CNhs12830 ctss	rle	0	8.038		H9 Embryoid body cells, melanocytic induction, day12, biol rep2 (H9EB-2 d12) : CNhs12830 ctss	rle	0	0			H9 Embryoid body cells, melanocytic induction, day12, biol rep2 (H9EB-2 d12) : CNhs12830 ctss	rle	0	0			H9 Embryoid body cells, melanocytic induction, day12, biol rep2 (H9EB-2 d12) : CNhs12830 ctss	rle	0	0
	H9 Embryoid body cells, melanocytic induction, day12, biol rep3, tech rep1 (H9EB-3 d12) : CNhs12949 ctss	rle	0	7.212		H9 Embryoid body cells, melanocytic induction, day12, biol rep3, tech rep1 (H9EB-3 d12) : CNhs12949 ctss	rle	0	0			H9 Embryoid body cells, melanocytic induction, day12, biol rep3, tech rep1 (H9EB-3 d12) : CNhs12949 ctss	rle	0	0			H9 Embryoid body cells, melanocytic induction, day12, biol rep3, tech rep1 (H9EB-3 d12) : CNhs12949 ctss	rle	0	0
	H9 Embryoid body cells, melanocytic induction, day12, biol rep3, tech rep2 (H9EB-3 d12) : CNhs12995 ctss	rle	0	4.801		H9 Embryoid body cells, melanocytic induction, day12, biol rep3, tech rep2 (H9EB-3 d12) : CNhs12995 ctss	rle	0	0			H9 Embryoid body cells, melanocytic induction, day12, biol rep3, tech rep2 (H9EB-3 d12) : CNhs12995 ctss	rle	0	0			H9 Embryoid body cells, melanocytic induction, day12, biol rep3, tech rep2 (H9EB-3 d12) : CNhs12995 ctss	rle	0	0
	H9 Embryoid body cells, melanocytic induction, day15, biol rep1 (H9EB-1 d15) : CNhs12898 ctss	rle	0	12.424		H9 Embryoid body cells, melanocytic induction, day15, biol rep1 (H9EB-1 d15) : CNhs12898 ctss	rle	0	0			H9 Embryoid body cells, melanocytic induction, day15, biol rep1 (H9EB-1 d15) : CNhs12898 ctss	rle	0	0			H9 Embryoid body cells, melanocytic induction, day15, biol rep1 (H9EB-1 d15) : CNhs12898 ctss	rle	0	0
	H9 Embryoid body cells, melanocytic induction, day15, biol rep2 (H9EB-2 d15) : CNhs12831 ctss	rle	0	9.04		H9 Embryoid body cells, melanocytic induction, day15, biol rep2 (H9EB-2 d15) : CNhs12831 ctss	rle	0	0			H9 Embryoid body cells, melanocytic induction, day15, biol rep2 (H9EB-2 d15) : CNhs12831 ctss	rle	0	0			H9 Embryoid body cells, melanocytic induction, day15, biol rep2 (H9EB-2 d15) : CNhs12831 ctss	rle	0	0
	H9 Embryoid body cells, melanocytic induction, day15, biol rep3 (H9EB-3 d15) : CNhs12912 ctss	rle	0	11.464		H9 Embryoid body cells, melanocytic induction, day15, biol rep3 (H9EB-3 d15) : CNhs12912 ctss	rle	0	0			H9 Embryoid body cells, melanocytic induction, day15, biol rep3 (H9EB-3 d15) : CNhs12912 ctss	rle	0	0			H9 Embryoid body cells, melanocytic induction, day15, biol rep3 (H9EB-3 d15) : CNhs12912 ctss	rle	0	0
	H9 Embryoid body cells, melanocytic induction, day18, biol rep1 (H9EB-1 d18) : CNhs12899 ctss	rle	0	7.36		H9 Embryoid body cells, melanocytic induction, day18, biol rep1 (H9EB-1 d18) : CNhs12899 ctss	rle	0	0			H9 Embryoid body cells, melanocytic induction, day18, biol rep1 (H9EB-1 d18) : CNhs12899 ctss	rle	0	0			H9 Embryoid body cells, melanocytic induction, day18, biol rep1 (H9EB-1 d18) : CNhs12899 ctss	rle	0	0
	H9 Embryoid body cells, melanocytic induction, day18, biol rep2 (H9EB-2 d18) : CNhs12832 ctss	rle	0	6.877		H9 Embryoid body cells, melanocytic induction, day18, biol rep2 (H9EB-2 d18) : CNhs12832 ctss	rle	0	0			H9 Embryoid body cells, melanocytic induction, day18, biol rep2 (H9EB-2 d18) : CNhs12832 ctss	rle	0	0			H9 Embryoid body cells, melanocytic induction, day18, biol rep2 (H9EB-2 d18) : CNhs12832 ctss	rle	0	0
	H9 Embryoid body cells, melanocytic induction, day18, biol rep3 (H9EB-3 d18) : CNhs12914 ctss	rle	0	6.591		H9 Embryoid body cells, melanocytic induction, day18, biol rep3 (H9EB-3 d18) : CNhs12914 ctss	rle	0	0			H9 Embryoid body cells, melanocytic induction, day18, biol rep3 (H9EB-3 d18) : CNhs12914 ctss	rle	0	0			H9 Embryoid body cells, melanocytic induction, day18, biol rep3 (H9EB-3 d18) : CNhs12914 ctss	rle	0	0
	H9 Embryoid body cells, melanocytic induction, day21, biol rep1 (H9EB-1 d21) : CNhs12900 ctss	rle	0	9.054		H9 Embryoid body cells, melanocytic induction, day21, biol rep1 (H9EB-1 d21) : CNhs12900 ctss	rle	0	0			H9 Embryoid body cells, melanocytic induction, day21, biol rep1 (H9EB-1 d21) : CNhs12900 ctss	rle	0	0			H9 Embryoid body cells, melanocytic induction, day21, biol rep1 (H9EB-1 d21) : CNhs12900 ctss	rle	0	0
	H9 Embryoid body cells, melanocytic induction, day21, biol rep2 (H9EB-2 d21) : CNhs12833 ctss	rle	0	5.662		H9 Embryoid body cells, melanocytic induction, day21, biol rep2 (H9EB-2 d21) : CNhs12833 ctss	rle	0	0			H9 Embryoid body cells, melanocytic induction, day21, biol rep2 (H9EB-2 d21) : CNhs12833 ctss	rle	0	0			H9 Embryoid body cells, melanocytic induction, day21, biol rep2 (H9EB-2 d21) : CNhs12833 ctss	rle	0	0
	H9 Embryoid body cells, melanocytic induction, day21, biol rep3 (H9EB-3 d21) : CNhs12915 ctss	rle	0	4.128		H9 Embryoid body cells, melanocytic induction, day21, biol rep3 (H9EB-3 d21) : CNhs12915 ctss	rle	0	0			H9 Embryoid body cells, melanocytic induction, day21, biol rep3 (H9EB-3 d21) : CNhs12915 ctss	rle	0	0			H9 Embryoid body cells, melanocytic induction, day21, biol rep3 (H9EB-3 d21) : CNhs12915 ctss	rle	0	0
	H9 Embryoid body cells, melanocytic induction, day24, biol rep1 (H9EB-1 d24) : CNhs12901 ctss	rle	0	4.302		H9 Embryoid body cells, melanocytic induction, day24, biol rep1 (H9EB-1 d24) : CNhs12901 ctss	rle	0	0			H9 Embryoid body cells, melanocytic induction, day24, biol rep1 (H9EB-1 d24) : CNhs12901 ctss	rle	0	0			H9 Embryoid body cells, melanocytic induction, day24, biol rep1 (H9EB-1 d24) : CNhs12901 ctss	rle	0	0
	H9 Embryoid body cells, melanocytic induction, day24, biol rep2 (H9EB-2 d24) : CNhs12834 ctss	rle	0	3.247		H9 Embryoid body cells, melanocytic induction, day24, biol rep2 (H9EB-2 d24) : CNhs12834 ctss	rle	0	0			H9 Embryoid body cells, melanocytic induction, day24, biol rep2 (H9EB-2 d24) : CNhs12834 ctss	rle	0	0			H9 Embryoid body cells, melanocytic induction, day24, biol rep2 (H9EB-2 d24) : CNhs12834 ctss	rle	0	0
	H9 Embryoid body cells, melanocytic induction, day24, biol rep3 (H9EB-3 d24) : CNhs12916 ctss	rle	0	4.482		H9 Embryoid body cells, melanocytic induction, day24, biol rep3 (H9EB-3 d24) : CNhs12916 ctss	rle	0	0			H9 Embryoid body cells, melanocytic induction, day24, biol rep3 (H9EB-3 d24) : CNhs12916 ctss	rle	0	0			H9 Embryoid body cells, melanocytic induction, day24, biol rep3 (H9EB-3 d24) : CNhs12916 ctss	rle	0	0
	H9 Embryoid body cells, melanocytic induction, day27, biol rep1 (H9EB-1 d27) : CNhs12902 ctss	rle	0	0.879		H9 Embryoid body cells, melanocytic induction, day27, biol rep1 (H9EB-1 d27) : CNhs12902 ctss	rle	0	0			H9 Embryoid body cells, melanocytic induction, day27, biol rep1 (H9EB-1 d27) : CNhs12902 ctss	rle	0	0			H9 Embryoid body cells, melanocytic induction, day27, biol rep1 (H9EB-1 d27) : CNhs12902 ctss	rle	0	0
	H9 Embryoid body cells, melanocytic induction, day27, biol rep2 (H9EB-2 d27) : CNhs12835 ctss	rle	0	0.394		H9 Embryoid body cells, melanocytic induction, day27, biol rep2 (H9EB-2 d27) : CNhs12835 ctss	rle	0	0			H9 Embryoid body cells, melanocytic induction, day27, biol rep2 (H9EB-2 d27) : CNhs12835 ctss	rle	0	0			H9 Embryoid body cells, melanocytic induction, day27, biol rep2 (H9EB-2 d27) : CNhs12835 ctss	rle	0	0
	H9 Embryoid body cells, melanocytic induction, day27, biol rep3 (H9EB-3 d27) : CNhs12917 ctss	rle	0	1.769		H9 Embryoid body cells, melanocytic induction, day27, biol rep3 (H9EB-3 d27) : CNhs12917 ctss	rle	0	0			H9 Embryoid body cells, melanocytic induction, day27, biol rep3 (H9EB-3 d27) : CNhs12917 ctss	rle	0	0			H9 Embryoid body cells, melanocytic induction, day27, biol rep3 (H9EB-3 d27) : CNhs12917 ctss	rle	0	0
	H9 Embryoid body cells, melanocytic induction, day30, biol rep1 (H9EB-1 d30) : CNhs12903 ctss	rle	0	2.102		H9 Embryoid body cells, melanocytic induction, day30, biol rep1 (H9EB-1 d30) : CNhs12903 ctss	rle	0	0			H9 Embryoid body cells, melanocytic induction, day30, biol rep1 (H9EB-1 d30) : CNhs12903 ctss	rle	0	0			H9 Embryoid body cells, melanocytic induction, day30, biol rep1 (H9EB-1 d30) : CNhs12903 ctss	rle	0	0
	H9 Embryoid body cells, melanocytic induction, day30, biol rep2 (H9EB-2 d30) : CNhs12836 ctss	rle	0	0.414		H9 Embryoid body cells, melanocytic induction, day30, biol rep2 (H9EB-2 d30) : CNhs12836 ctss	rle	0	0			H9 Embryoid body cells, melanocytic induction, day30, biol rep2 (H9EB-2 d30) : CNhs12836 ctss	rle	0	0			H9 Embryoid body cells, melanocytic induction, day30, biol rep2 (H9EB-2 d30) : CNhs12836 ctss	rle	0	0
	H9 Embryoid body cells, melanocytic induction, day30, biol rep3 (H9EB-3 d30) : CNhs12918 ctss	rle	0	0.859		H9 Embryoid body cells, melanocytic induction, day30, biol rep3 (H9EB-3 d30) : CNhs12918 ctss	rle	0	0			H9 Embryoid body cells, melanocytic induction, day30, biol rep3 (H9EB-3 d30) : CNhs12918 ctss	rle	0	0			H9 Embryoid body cells, melanocytic induction, day30, biol rep3 (H9EB-3 d30) : CNhs12918 ctss	rle	0	0
	H9 Embryoid body cells, melanocytic induction, day34, biol rep1 (H9EB-1 d34) : CNhs12904 ctss	rle	0	5.201		H9 Embryoid body cells, melanocytic induction, day34, biol rep1 (H9EB-1 d34) : CNhs12904 ctss	rle	0	0			H9 Embryoid body cells, melanocytic induction, day34, biol rep1 (H9EB-1 d34) : CNhs12904 ctss	rle	0	0			H9 Embryoid body cells, melanocytic induction, day34, biol rep1 (H9EB-1 d34) : CNhs12904 ctss	rle	0	0
	H9 Embryoid body cells, melanocytic induction, day34, biol rep2 (H9EB-2 d34) : CNhs12906 ctss	rle	0	1.175		H9 Embryoid body cells, melanocytic induction, day34, biol rep2 (H9EB-2 d34) : CNhs12906 ctss	rle	0	0			H9 Embryoid body cells, melanocytic induction, day34, biol rep2 (H9EB-2 d34) : CNhs12906 ctss	rle	0	0			H9 Embryoid body cells, melanocytic induction, day34, biol rep2 (H9EB-2 d34) : CNhs12906 ctss	rle	0	0
	H9 Embryoid body cells, melanocytic induction, day34, biol rep3 (H9EB-3 d34) : CNhs12919 ctss	rle	0	6.951		H9 Embryoid body cells, melanocytic induction, day34, biol rep3 (H9EB-3 d34) : CNhs12919 ctss	rle	0	0			H9 Embryoid body cells, melanocytic induction, day34, biol rep3 (H9EB-3 d34) : CNhs12919 ctss	rle	0	0			H9 Embryoid body cells, melanocytic induction, day34, biol rep3 (H9EB-3 d34) : CNhs12919 ctss	rle	0	0
	H9 Embryoid body cells, melanocytic induction, day41, biol rep1 (H9EB-1 d41) : CNhs12905 ctss	rle	0	3.242		H9 Embryoid body cells, melanocytic induction, day41, biol rep1 (H9EB-1 d41) : CNhs12905 ctss	rle	0	0			H9 Embryoid body cells, melanocytic induction, day41, biol rep1 (H9EB-1 d41) : CNhs12905 ctss	rle	0	0			H9 Embryoid body cells, melanocytic induction, day41, biol rep1 (H9EB-1 d41) : CNhs12905 ctss	rle	0	0
	H9 Embryoid body cells, melanocytic induction, day41, biol rep2 (H9EB-2 d41) : CNhs12907 ctss	rle	0	2.592		H9 Embryoid body cells, melanocytic induction, day41, biol rep2 (H9EB-2 d41) : CNhs12907 ctss	rle	0	0			H9 Embryoid body cells, melanocytic induction, day41, biol rep2 (H9EB-2 d41) : CNhs12907 ctss	rle	0	0			H9 Embryoid body cells, melanocytic induction, day41, biol rep2 (H9EB-2 d41) : CNhs12907 ctss	rle	0	0
	H9 Embryoid body cells, melanocytic induction, day41, biol rep3 (H9EB-3 d41) : CNhs12950 ctss	rle	0	3.383		H9 Embryoid body cells, melanocytic induction, day41, biol rep3 (H9EB-3 d41) : CNhs12950 ctss	rle	0	0			H9 Embryoid body cells, melanocytic induction, day41, biol rep3 (H9EB-3 d41) : CNhs12950 ctss	rle	0	0			H9 Embryoid body cells, melanocytic induction, day41, biol rep3 (H9EB-3 d41) : CNhs12950 ctss	rle	0	0
	Hair Follicle Dermal Papilla Cells, donor1 : CNhs12501 ctss	rle	0	4.693		Hair Follicle Dermal Papilla Cells, donor1 : CNhs12501 ctss	rle	0	0			Hair Follicle Dermal Papilla Cells, donor1 : CNhs12501 ctss	rle	0	0			Hair Follicle Dermal Papilla Cells, donor1 : CNhs12501 ctss	rle	0	0
	Hair Follicle Dermal Papilla Cells, donor2 : CNhs11979 ctss	rle	0	28.946		Hair Follicle Dermal Papilla Cells, donor2 : CNhs11979 ctss	rle	0	0			Hair Follicle Dermal Papilla Cells, donor2 : CNhs11979 ctss	rle	0	0			Hair Follicle Dermal Papilla Cells, donor2 : CNhs11979 ctss	rle	0	0
	Hair Follicle Dermal Papilla Cells, donor3 : CNhs12030 ctss	rle	0	6.907		Hair Follicle Dermal Papilla Cells, donor3 : CNhs12030 ctss	rle	0	0			Hair Follicle Dermal Papilla Cells, donor3 : CNhs12030 ctss	rle	0	0			Hair Follicle Dermal Papilla Cells, donor3 : CNhs12030 ctss	rle	0	0
	Hair Follicle Outer Root Sheath Cells, donor1 : CNhs12339 ctss	rle	0	5.572		Hair Follicle Outer Root Sheath Cells, donor1 : CNhs12339 ctss	rle	0	0			Hair Follicle Outer Root Sheath Cells, donor1 : CNhs12339 ctss	rle	0	0			Hair Follicle Outer Root Sheath Cells, donor1 : CNhs12339 ctss	rle	0	0
	Hair Follicle Outer Root Sheath Cells, donor2 : CNhs12347 ctss	rle	0	0		Hair Follicle Outer Root Sheath Cells, donor2 : CNhs12347 ctss	rle	0	0			Hair Follicle Outer Root Sheath Cells, donor2 : CNhs12347 ctss	rle	0	0			Hair Follicle Outer Root Sheath Cells, donor2 : CNhs12347 ctss	rle	0	0
	hairy cell leukemia cell line:Mo : CNhs11843 ctss	rle	0	0		hairy cell leukemia cell line:Mo : CNhs11843 ctss	rle	0	0			hairy cell leukemia cell line:Mo : CNhs11843 ctss	rle	0	0			hairy cell leukemia cell line:Mo : CNhs11843 ctss	rle	0	0
	heart - mitral valve, adult : CNhs12855 ctss	rle	0	17.595		heart - mitral valve, adult : CNhs12855 ctss	rle	0	0			heart - mitral valve, adult : CNhs12855 ctss	rle	0	0			heart - mitral valve, adult : CNhs12855 ctss	rle	0	0
	heart - pulmonic valve, adult : CNhs12856 ctss	rle	0	1.604		heart - pulmonic valve, adult : CNhs12856 ctss	rle	0	0			heart - pulmonic valve, adult : CNhs12856 ctss	rle	0	0			heart - pulmonic valve, adult : CNhs12856 ctss	rle	0	0
	heart - tricuspid valve, adult : CNhs12857 ctss	rle	0	11.486		heart - tricuspid valve, adult : CNhs12857 ctss	rle	0	0			heart - tricuspid valve, adult : CNhs12857 ctss	rle	0	0			heart - tricuspid valve, adult : CNhs12857 ctss	rle	0	0
	heart, adult, diseased post-infarction, donor1 : CNhs11757 ctss	rle	0	9.984		heart, adult, diseased post-infarction, donor1 : CNhs11757 ctss	rle	0	0			heart, adult, diseased post-infarction, donor1 : CNhs11757 ctss	rle	0	0			heart, adult, diseased post-infarction, donor1 : CNhs11757 ctss	rle	0	0
	heart, adult, diseased, donor1 : CNhs11758 ctss	rle	0	3.434		heart, adult, diseased, donor1 : CNhs11758 ctss	rle	0	0			heart, adult, diseased, donor1 : CNhs11758 ctss	rle	0	0			heart, adult, diseased, donor1 : CNhs11758 ctss	rle	0	0
	heart, adult, pool1 : CNhs10621 ctss	rle	0	1.339		heart, adult, pool1 : CNhs10621 ctss	rle	0	0			heart, adult, pool1 : CNhs10621 ctss	rle	0	0			heart, adult, pool1 : CNhs10621 ctss	rle	0	0
	heart, fetal, pool1 : CNhs10653 ctss	rle	0	2.553		heart, fetal, pool1 : CNhs10653 ctss	rle	0	0			heart, fetal, pool1 : CNhs10653 ctss	rle	0	0			heart, fetal, pool1 : CNhs10653 ctss	rle	0	0
	Hep-2 cells mock treated, biol rep1 : CNhs13479 ctss	rle	0	3.076		Hep-2 cells mock treated, biol rep1 : CNhs13479 ctss	rle	0	0			Hep-2 cells mock treated, biol rep1 : CNhs13479 ctss	rle	0	0			Hep-2 cells mock treated, biol rep1 : CNhs13479 ctss	rle	0	0
	Hep-2 cells mock treated, biol rep2 : CNhs13500 ctss	rle	0	2.023		Hep-2 cells mock treated, biol rep2 : CNhs13500 ctss	rle	0	0			Hep-2 cells mock treated, biol rep2 : CNhs13500 ctss	rle	0	0			Hep-2 cells mock treated, biol rep2 : CNhs13500 ctss	rle	0	0
	Hep-2 cells mock treated, biol rep3 : CNhs13501 ctss	rle	0	1.687		Hep-2 cells mock treated, biol rep3 : CNhs13501 ctss	rle	0	0			Hep-2 cells mock treated, biol rep3 : CNhs13501 ctss	rle	0	0			Hep-2 cells mock treated, biol rep3 : CNhs13501 ctss	rle	0	0
	Hep-2 cells treated with Streptococci strain 5448, biol rep1 : CNhs13477 ctss	rle	0	2.206		Hep-2 cells treated with Streptococci strain 5448, biol rep1 : CNhs13477 ctss	rle	0	0			Hep-2 cells treated with Streptococci strain 5448, biol rep1 : CNhs13477 ctss	rle	0	0			Hep-2 cells treated with Streptococci strain 5448, biol rep1 : CNhs13477 ctss	rle	0	0
	Hep-2 cells treated with Streptococci strain 5448, biol rep2 : CNhs13496 ctss	rle	0	1.525		Hep-2 cells treated with Streptococci strain 5448, biol rep2 : CNhs13496 ctss	rle	0	0			Hep-2 cells treated with Streptococci strain 5448, biol rep2 : CNhs13496 ctss	rle	0	0			Hep-2 cells treated with Streptococci strain 5448, biol rep2 : CNhs13496 ctss	rle	0	0
	Hep-2 cells treated with Streptococci strain 5448, biol rep3 : CNhs13497 ctss	rle	0	3.085		Hep-2 cells treated with Streptococci strain 5448, biol rep3 : CNhs13497 ctss	rle	0	0			Hep-2 cells treated with Streptococci strain 5448, biol rep3 : CNhs13497 ctss	rle	0	0			Hep-2 cells treated with Streptococci strain 5448, biol rep3 : CNhs13497 ctss	rle	0	0
	Hep-2 cells treated with Streptococci strain JRS4, biol rep1 : CNhs13478 ctss	rle	0	2.562		Hep-2 cells treated with Streptococci strain JRS4, biol rep1 : CNhs13478 ctss	rle	0	0			Hep-2 cells treated with Streptococci strain JRS4, biol rep1 : CNhs13478 ctss	rle	0	0			Hep-2 cells treated with Streptococci strain JRS4, biol rep1 : CNhs13478 ctss	rle	0	0
	Hep-2 cells treated with Streptococci strain JRS4, biol rep2 : CNhs13498 ctss	rle	0	0.981		Hep-2 cells treated with Streptococci strain JRS4, biol rep2 : CNhs13498 ctss	rle	0	0			Hep-2 cells treated with Streptococci strain JRS4, biol rep2 : CNhs13498 ctss	rle	0	0			Hep-2 cells treated with Streptococci strain JRS4, biol rep2 : CNhs13498 ctss	rle	0	0
	Hep-2 cells treated with Streptococci strain JRS4, biol rep3 : CNhs13499 ctss	rle	0	1.154		Hep-2 cells treated with Streptococci strain JRS4, biol rep3 : CNhs13499 ctss	rle	0	0			Hep-2 cells treated with Streptococci strain JRS4, biol rep3 : CNhs13499 ctss	rle	0	0			Hep-2 cells treated with Streptococci strain JRS4, biol rep3 : CNhs13499 ctss	rle	0	0
	hepatic mesenchymal tumor cell line:LI90 : CNhs11868 ctss	rle	0	34.228		hepatic mesenchymal tumor cell line:LI90 : CNhs11868 ctss	rle	0	0			hepatic mesenchymal tumor cell line:LI90 : CNhs11868 ctss	rle	0	0			hepatic mesenchymal tumor cell line:LI90 : CNhs11868 ctss	rle	0	0
	Hepatic Sinusoidal Endothelial Cells, donor1 : CNhs12075 ctss	rle	0	8.12		Hepatic Sinusoidal Endothelial Cells, donor1 : CNhs12075 ctss	rle	0	0			Hepatic Sinusoidal Endothelial Cells, donor1 : CNhs12075 ctss	rle	0	0			Hepatic Sinusoidal Endothelial Cells, donor1 : CNhs12075 ctss	rle	0	0
	Hepatic Sinusoidal Endothelial Cells, donor2 : CNhs12092 ctss	rle	0	44.877		Hepatic Sinusoidal Endothelial Cells, donor2 : CNhs12092 ctss	rle	0	0			Hepatic Sinusoidal Endothelial Cells, donor2 : CNhs12092 ctss	rle	0	0			Hepatic Sinusoidal Endothelial Cells, donor2 : CNhs12092 ctss	rle	0	0
	Hepatic Sinusoidal Endothelial Cells, donor3 : CNhs12625 ctss	rle	0	0		Hepatic Sinusoidal Endothelial Cells, donor3 : CNhs12625 ctss	rle	0	0			Hepatic Sinusoidal Endothelial Cells, donor3 : CNhs12625 ctss	rle	0	0			Hepatic Sinusoidal Endothelial Cells, donor3 : CNhs12625 ctss	rle	0	0
	Hepatic Stellate Cells (lipocyte), donor1 : CNhs11335 ctss	rle	0	7.408		Hepatic Stellate Cells (lipocyte), donor1 : CNhs11335 ctss	rle	0	0			Hepatic Stellate Cells (lipocyte), donor1 : CNhs11335 ctss	rle	0	0			Hepatic Stellate Cells (lipocyte), donor1 : CNhs11335 ctss	rle	0	0
	Hepatic Stellate Cells (lipocyte), donor2 : CNhs12093 ctss	rle	0	49.983		Hepatic Stellate Cells (lipocyte), donor2 : CNhs12093 ctss	rle	0	0			Hepatic Stellate Cells (lipocyte), donor2 : CNhs12093 ctss	rle	0	0			Hepatic Stellate Cells (lipocyte), donor2 : CNhs12093 ctss	rle	0	0
	Hepatic Stellate Cells (lipocyte), donor3 : CNhs12627 ctss	rle	0	17.479		Hepatic Stellate Cells (lipocyte), donor3 : CNhs12627 ctss	rle	0	0			Hepatic Stellate Cells (lipocyte), donor3 : CNhs12627 ctss	rle	0	0			Hepatic Stellate Cells (lipocyte), donor3 : CNhs12627 ctss	rle	0	0
	hepatoblastoma cell line:HuH-6 : CNhs11742 ctss	rle	0	30.289		hepatoblastoma cell line:HuH-6 : CNhs11742 ctss	rle	0	0			hepatoblastoma cell line:HuH-6 : CNhs11742 ctss	rle	0	0			hepatoblastoma cell line:HuH-6 : CNhs11742 ctss	rle	0	0
	hepatocellular carcinoma cell line: HepG2 ENCODE, biol rep1 : CNhs12328 ctss	rle	0	4.648		hepatocellular carcinoma cell line: HepG2 ENCODE, biol rep1 : CNhs12328 ctss	rle	0	0			hepatocellular carcinoma cell line: HepG2 ENCODE, biol rep1 : CNhs12328 ctss	rle	0	0			hepatocellular carcinoma cell line: HepG2 ENCODE, biol rep1 : CNhs12328 ctss	rle	0	0
	hepatocellular carcinoma cell line: HepG2 ENCODE, biol rep2 : CNhs12329 ctss	rle	0	3.956		hepatocellular carcinoma cell line: HepG2 ENCODE, biol rep2 : CNhs12329 ctss	rle	0	0			hepatocellular carcinoma cell line: HepG2 ENCODE, biol rep2 : CNhs12329 ctss	rle	0	0			hepatocellular carcinoma cell line: HepG2 ENCODE, biol rep2 : CNhs12329 ctss	rle	0	0
	hepatocellular carcinoma cell line: HepG2 ENCODE, biol rep3 : CNhs12330 ctss	rle	0	5.19		hepatocellular carcinoma cell line: HepG2 ENCODE, biol rep3 : CNhs12330 ctss	rle	0	0			hepatocellular carcinoma cell line: HepG2 ENCODE, biol rep3 : CNhs12330 ctss	rle	0	0			hepatocellular carcinoma cell line: HepG2 ENCODE, biol rep3 : CNhs12330 ctss	rle	0	0
	Hepatocyte, donor1 : CNhs12340 ctss	rle	0	0		Hepatocyte, donor1 : CNhs12340 ctss	rle	0	0			Hepatocyte, donor1 : CNhs12340 ctss	rle	0	0			Hepatocyte, donor1 : CNhs12340 ctss	rle	0	0
	Hepatocyte, donor2 : CNhs12349 ctss	rle	0	0		Hepatocyte, donor2 : CNhs12349 ctss	rle	0	0			Hepatocyte, donor2 : CNhs12349 ctss	rle	0	0			Hepatocyte, donor2 : CNhs12349 ctss	rle	0	0
	Hepatocyte, donor3 : CNhs12626 ctss	rle	0	1.772		Hepatocyte, donor3 : CNhs12626 ctss	rle	0	0			Hepatocyte, donor3 : CNhs12626 ctss	rle	0	0			Hepatocyte, donor3 : CNhs12626 ctss	rle	0	0
	hepatoma cell line:Li-7 : CNhs11271 ctss	rle	0	1.28		hepatoma cell line:Li-7 : CNhs11271 ctss	rle	0	0			hepatoma cell line:Li-7 : CNhs11271 ctss	rle	0	0			hepatoma cell line:Li-7 : CNhs11271 ctss	rle	0	0
	hereditary spherocytic anemia cell line:WIL2-NS : CNhs11891 ctss	rle	0	0.508		hereditary spherocytic anemia cell line:WIL2-NS : CNhs11891 ctss	rle	0	0			hereditary spherocytic anemia cell line:WIL2-NS : CNhs11891 ctss	rle	0	0			hereditary spherocytic anemia cell line:WIL2-NS : CNhs11891 ctss	rle	0	0
	HES3-GFP Embryonic Stem cells, cardiomyocytic induction, day00, biol rep1 (UH-1) : CNhs13694 ctss	rle	0	7.632		HES3-GFP Embryonic Stem cells, cardiomyocytic induction, day00, biol rep1 (UH-1) : CNhs13694 ctss	rle	0	0			HES3-GFP Embryonic Stem cells, cardiomyocytic induction, day00, biol rep1 (UH-1) : CNhs13694 ctss	rle	0	0			HES3-GFP Embryonic Stem cells, cardiomyocytic induction, day00, biol rep1 (UH-1) : CNhs13694 ctss	rle	0	0
	HES3-GFP Embryonic Stem cells, cardiomyocytic induction, day00, biol rep2 (UH-2) : CNhs13695 ctss	rle	0	4.168		HES3-GFP Embryonic Stem cells, cardiomyocytic induction, day00, biol rep2 (UH-2) : CNhs13695 ctss	rle	0	0			HES3-GFP Embryonic Stem cells, cardiomyocytic induction, day00, biol rep2 (UH-2) : CNhs13695 ctss	rle	0	0			HES3-GFP Embryonic Stem cells, cardiomyocytic induction, day00, biol rep2 (UH-2) : CNhs13695 ctss	rle	0	0
	HES3-GFP Embryonic Stem cells, cardiomyocytic induction, day00, biol rep3 (UH-3) : CNhs13738 ctss	rle	0	4.745		HES3-GFP Embryonic Stem cells, cardiomyocytic induction, day00, biol rep3 (UH-3) : CNhs13738 ctss	rle	0	0			HES3-GFP Embryonic Stem cells, cardiomyocytic induction, day00, biol rep3 (UH-3) : CNhs13738 ctss	rle	0	0			HES3-GFP Embryonic Stem cells, cardiomyocytic induction, day00, biol rep3 (UH-3) : CNhs13738 ctss	rle	0	0
	HES3-GFP Embryonic Stem cells, cardiomyocytic induction, day01, biol rep1 : CNhs13653 ctss	rle	0	5.739		HES3-GFP Embryonic Stem cells, cardiomyocytic induction, day01, biol rep1 : CNhs13653 ctss	rle	0	0			HES3-GFP Embryonic Stem cells, cardiomyocytic induction, day01, biol rep1 : CNhs13653 ctss	rle	0	0			HES3-GFP Embryonic Stem cells, cardiomyocytic induction, day01, biol rep1 : CNhs13653 ctss	rle	0	0
	HES3-GFP Embryonic Stem cells, cardiomyocytic induction, day01, biol rep2 : CNhs13712 ctss	rle	0	12.184		HES3-GFP Embryonic Stem cells, cardiomyocytic induction, day01, biol rep2 : CNhs13712 ctss	rle	0	0			HES3-GFP Embryonic Stem cells, cardiomyocytic induction, day01, biol rep2 : CNhs13712 ctss	rle	0	0			HES3-GFP Embryonic Stem cells, cardiomyocytic induction, day01, biol rep2 : CNhs13712 ctss	rle	0	0
	HES3-GFP Embryonic Stem cells, cardiomyocytic induction, day01, biol rep3 : CNhs13725 ctss	rle	0	3.712		HES3-GFP Embryonic Stem cells, cardiomyocytic induction, day01, biol rep3 : CNhs13725 ctss	rle	0	0			HES3-GFP Embryonic Stem cells, cardiomyocytic induction, day01, biol rep3 : CNhs13725 ctss	rle	0	0			HES3-GFP Embryonic Stem cells, cardiomyocytic induction, day01, biol rep3 : CNhs13725 ctss	rle	0	0
	HES3-GFP Embryonic Stem cells, cardiomyocytic induction, day02, biol rep1 : CNhs13654 ctss	rle	0	13.476		HES3-GFP Embryonic Stem cells, cardiomyocytic induction, day02, biol rep1 : CNhs13654 ctss	rle	0	0			HES3-GFP Embryonic Stem cells, cardiomyocytic induction, day02, biol rep1 : CNhs13654 ctss	rle	0	0			HES3-GFP Embryonic Stem cells, cardiomyocytic induction, day02, biol rep1 : CNhs13654 ctss	rle	0	0
	HES3-GFP Embryonic Stem cells, cardiomyocytic induction, day02, biol rep2 : CNhs13714 ctss	rle	0	14.607		HES3-GFP Embryonic Stem cells, cardiomyocytic induction, day02, biol rep2 : CNhs13714 ctss	rle	0	0			HES3-GFP Embryonic Stem cells, cardiomyocytic induction, day02, biol rep2 : CNhs13714 ctss	rle	0	0			HES3-GFP Embryonic Stem cells, cardiomyocytic induction, day02, biol rep2 : CNhs13714 ctss	rle	0	0
	HES3-GFP Embryonic Stem cells, cardiomyocytic induction, day02, biol rep3 : CNhs13726 ctss	rle	0	14.427		HES3-GFP Embryonic Stem cells, cardiomyocytic induction, day02, biol rep3 : CNhs13726 ctss	rle	0	0			HES3-GFP Embryonic Stem cells, cardiomyocytic induction, day02, biol rep3 : CNhs13726 ctss	rle	0	0			HES3-GFP Embryonic Stem cells, cardiomyocytic induction, day02, biol rep3 : CNhs13726 ctss	rle	0	0
	HES3-GFP Embryonic Stem cells, cardiomyocytic induction, day03, biol rep1 : CNhs13655 ctss	rle	0	0		HES3-GFP Embryonic Stem cells, cardiomyocytic induction, day03, biol rep1 : CNhs13655 ctss	rle	0	0			HES3-GFP Embryonic Stem cells, cardiomyocytic induction, day03, biol rep1 : CNhs13655 ctss	rle	0	0			HES3-GFP Embryonic Stem cells, cardiomyocytic induction, day03, biol rep1 : CNhs13655 ctss	rle	0	0
	HES3-GFP Embryonic Stem cells, cardiomyocytic induction, day03, biol rep2 : CNhs13715 ctss	rle	0	12.457		HES3-GFP Embryonic Stem cells, cardiomyocytic induction, day03, biol rep2 : CNhs13715 ctss	rle	0	0			HES3-GFP Embryonic Stem cells, cardiomyocytic induction, day03, biol rep2 : CNhs13715 ctss	rle	0	0			HES3-GFP Embryonic Stem cells, cardiomyocytic induction, day03, biol rep2 : CNhs13715 ctss	rle	0	0
	HES3-GFP Embryonic Stem cells, cardiomyocytic induction, day03, biol rep3 : CNhs13727 ctss	rle	0	24.332		HES3-GFP Embryonic Stem cells, cardiomyocytic induction, day03, biol rep3 : CNhs13727 ctss	rle	0	0			HES3-GFP Embryonic Stem cells, cardiomyocytic induction, day03, biol rep3 : CNhs13727 ctss	rle	0	0			HES3-GFP Embryonic Stem cells, cardiomyocytic induction, day03, biol rep3 : CNhs13727 ctss	rle	0	0
	HES3-GFP Embryonic Stem cells, cardiomyocytic induction, day04, biol rep1 : CNhs13656 ctss	rle	0	7.931		HES3-GFP Embryonic Stem cells, cardiomyocytic induction, day04, biol rep1 : CNhs13656 ctss	rle	0	0			HES3-GFP Embryonic Stem cells, cardiomyocytic induction, day04, biol rep1 : CNhs13656 ctss	rle	0	0			HES3-GFP Embryonic Stem cells, cardiomyocytic induction, day04, biol rep1 : CNhs13656 ctss	rle	0	0
	HES3-GFP Embryonic Stem cells, cardiomyocytic induction, day04, biol rep2 : CNhs13716 ctss	rle	0	11.443		HES3-GFP Embryonic Stem cells, cardiomyocytic induction, day04, biol rep2 : CNhs13716 ctss	rle	0	0			HES3-GFP Embryonic Stem cells, cardiomyocytic induction, day04, biol rep2 : CNhs13716 ctss	rle	0	0			HES3-GFP Embryonic Stem cells, cardiomyocytic induction, day04, biol rep2 : CNhs13716 ctss	rle	0	0
	HES3-GFP Embryonic Stem cells, cardiomyocytic induction, day04, biol rep3 : CNhs13728 ctss	rle	0	17.523		HES3-GFP Embryonic Stem cells, cardiomyocytic induction, day04, biol rep3 : CNhs13728 ctss	rle	0	0			HES3-GFP Embryonic Stem cells, cardiomyocytic induction, day04, biol rep3 : CNhs13728 ctss	rle	0	0			HES3-GFP Embryonic Stem cells, cardiomyocytic induction, day04, biol rep3 : CNhs13728 ctss	rle	0	0
	HES3-GFP Embryonic Stem cells, cardiomyocytic induction, day05, biol rep1 : CNhs13657 ctss	rle	0	4.924		HES3-GFP Embryonic Stem cells, cardiomyocytic induction, day05, biol rep1 : CNhs13657 ctss	rle	0	0			HES3-GFP Embryonic Stem cells, cardiomyocytic induction, day05, biol rep1 : CNhs13657 ctss	rle	0	0			HES3-GFP Embryonic Stem cells, cardiomyocytic induction, day05, biol rep1 : CNhs13657 ctss	rle	0	0
	HES3-GFP Embryonic Stem cells, cardiomyocytic induction, day05, biol rep2 : CNhs13717 ctss	rle	0	8.953		HES3-GFP Embryonic Stem cells, cardiomyocytic induction, day05, biol rep2 : CNhs13717 ctss	rle	0	0			HES3-GFP Embryonic Stem cells, cardiomyocytic induction, day05, biol rep2 : CNhs13717 ctss	rle	0	0			HES3-GFP Embryonic Stem cells, cardiomyocytic induction, day05, biol rep2 : CNhs13717 ctss	rle	0	0
	HES3-GFP Embryonic Stem cells, cardiomyocytic induction, day05, biol rep3 : CNhs13729 ctss	rle	0	14.892		HES3-GFP Embryonic Stem cells, cardiomyocytic induction, day05, biol rep3 : CNhs13729 ctss	rle	0	0			HES3-GFP Embryonic Stem cells, cardiomyocytic induction, day05, biol rep3 : CNhs13729 ctss	rle	0	0			HES3-GFP Embryonic Stem cells, cardiomyocytic induction, day05, biol rep3 : CNhs13729 ctss	rle	0	0
	HES3-GFP Embryonic Stem cells, cardiomyocytic induction, day06, biol rep1 : CNhs13658 ctss	rle	0	8.943		HES3-GFP Embryonic Stem cells, cardiomyocytic induction, day06, biol rep1 : CNhs13658 ctss	rle	0	0			HES3-GFP Embryonic Stem cells, cardiomyocytic induction, day06, biol rep1 : CNhs13658 ctss	rle	0	0			HES3-GFP Embryonic Stem cells, cardiomyocytic induction, day06, biol rep1 : CNhs13658 ctss	rle	0	0
	HES3-GFP Embryonic Stem cells, cardiomyocytic induction, day06, biol rep2 : CNhs13718 ctss	rle	0	15.219		HES3-GFP Embryonic Stem cells, cardiomyocytic induction, day06, biol rep2 : CNhs13718 ctss	rle	0	0			HES3-GFP Embryonic Stem cells, cardiomyocytic induction, day06, biol rep2 : CNhs13718 ctss	rle	0	0			HES3-GFP Embryonic Stem cells, cardiomyocytic induction, day06, biol rep2 : CNhs13718 ctss	rle	0	0
	HES3-GFP Embryonic Stem cells, cardiomyocytic induction, day06, biol rep3 : CNhs13730 ctss	rle	0	11.459		HES3-GFP Embryonic Stem cells, cardiomyocytic induction, day06, biol rep3 : CNhs13730 ctss	rle	0	0			HES3-GFP Embryonic Stem cells, cardiomyocytic induction, day06, biol rep3 : CNhs13730 ctss	rle	0	0			HES3-GFP Embryonic Stem cells, cardiomyocytic induction, day06, biol rep3 : CNhs13730 ctss	rle	0	0
	HES3-GFP Embryonic Stem cells, cardiomyocytic induction, day07, biol rep1 : CNhs13659 ctss	rle	0	0		HES3-GFP Embryonic Stem cells, cardiomyocytic induction, day07, biol rep1 : CNhs13659 ctss	rle	0	0			HES3-GFP Embryonic Stem cells, cardiomyocytic induction, day07, biol rep1 : CNhs13659 ctss	rle	0	0			HES3-GFP Embryonic Stem cells, cardiomyocytic induction, day07, biol rep1 : CNhs13659 ctss	rle	0	0
	HES3-GFP Embryonic Stem cells, cardiomyocytic induction, day07, biol rep2 : CNhs13719 ctss	rle	0	11.672		HES3-GFP Embryonic Stem cells, cardiomyocytic induction, day07, biol rep2 : CNhs13719 ctss	rle	0	0			HES3-GFP Embryonic Stem cells, cardiomyocytic induction, day07, biol rep2 : CNhs13719 ctss	rle	0	0			HES3-GFP Embryonic Stem cells, cardiomyocytic induction, day07, biol rep2 : CNhs13719 ctss	rle	0	0
	HES3-GFP Embryonic Stem cells, cardiomyocytic induction, day07, biol rep3 : CNhs13731 ctss	rle	0	8.328		HES3-GFP Embryonic Stem cells, cardiomyocytic induction, day07, biol rep3 : CNhs13731 ctss	rle	0	0			HES3-GFP Embryonic Stem cells, cardiomyocytic induction, day07, biol rep3 : CNhs13731 ctss	rle	0	0			HES3-GFP Embryonic Stem cells, cardiomyocytic induction, day07, biol rep3 : CNhs13731 ctss	rle	0	0
	HES3-GFP Embryonic Stem cells, cardiomyocytic induction, day08, biol rep1 : CNhs13660 ctss	rle	0	14.981		HES3-GFP Embryonic Stem cells, cardiomyocytic induction, day08, biol rep1 : CNhs13660 ctss	rle	0	0			HES3-GFP Embryonic Stem cells, cardiomyocytic induction, day08, biol rep1 : CNhs13660 ctss	rle	0	0			HES3-GFP Embryonic Stem cells, cardiomyocytic induction, day08, biol rep1 : CNhs13660 ctss	rle	0	0
	HES3-GFP Embryonic Stem cells, cardiomyocytic induction, day08, biol rep2 : CNhs13720 ctss	rle	0	16.027		HES3-GFP Embryonic Stem cells, cardiomyocytic induction, day08, biol rep2 : CNhs13720 ctss	rle	0	0			HES3-GFP Embryonic Stem cells, cardiomyocytic induction, day08, biol rep2 : CNhs13720 ctss	rle	0	0			HES3-GFP Embryonic Stem cells, cardiomyocytic induction, day08, biol rep2 : CNhs13720 ctss	rle	0	0
	HES3-GFP Embryonic Stem cells, cardiomyocytic induction, day08, biol rep3 : CNhs13732 ctss	rle	0	9.244		HES3-GFP Embryonic Stem cells, cardiomyocytic induction, day08, biol rep3 : CNhs13732 ctss	rle	0	0			HES3-GFP Embryonic Stem cells, cardiomyocytic induction, day08, biol rep3 : CNhs13732 ctss	rle	0	0			HES3-GFP Embryonic Stem cells, cardiomyocytic induction, day08, biol rep3 : CNhs13732 ctss	rle	0	0
	HES3-GFP Embryonic Stem cells, cardiomyocytic induction, day09, biol rep1 : CNhs13661 ctss	rle	0	0		HES3-GFP Embryonic Stem cells, cardiomyocytic induction, day09, biol rep1 : CNhs13661 ctss	rle	0	0			HES3-GFP Embryonic Stem cells, cardiomyocytic induction, day09, biol rep1 : CNhs13661 ctss	rle	0	0			HES3-GFP Embryonic Stem cells, cardiomyocytic induction, day09, biol rep1 : CNhs13661 ctss	rle	0	0
	HES3-GFP Embryonic Stem cells, cardiomyocytic induction, day09, biol rep2 : CNhs13721 ctss	rle	0	10.649		HES3-GFP Embryonic Stem cells, cardiomyocytic induction, day09, biol rep2 : CNhs13721 ctss	rle	0	0			HES3-GFP Embryonic Stem cells, cardiomyocytic induction, day09, biol rep2 : CNhs13721 ctss	rle	0	0			HES3-GFP Embryonic Stem cells, cardiomyocytic induction, day09, biol rep2 : CNhs13721 ctss	rle	0	0
	HES3-GFP Embryonic Stem cells, cardiomyocytic induction, day09, biol rep3 : CNhs13733 ctss	rle	0	8.414		HES3-GFP Embryonic Stem cells, cardiomyocytic induction, day09, biol rep3 : CNhs13733 ctss	rle	0	0			HES3-GFP Embryonic Stem cells, cardiomyocytic induction, day09, biol rep3 : CNhs13733 ctss	rle	0	0			HES3-GFP Embryonic Stem cells, cardiomyocytic induction, day09, biol rep3 : CNhs13733 ctss	rle	0	0
	HES3-GFP Embryonic Stem cells, cardiomyocytic induction, day10, biol rep1 : CNhs13662 ctss	rle	0	20.296		HES3-GFP Embryonic Stem cells, cardiomyocytic induction, day10, biol rep1 : CNhs13662 ctss	rle	0	0			HES3-GFP Embryonic Stem cells, cardiomyocytic induction, day10, biol rep1 : CNhs13662 ctss	rle	0	0			HES3-GFP Embryonic Stem cells, cardiomyocytic induction, day10, biol rep1 : CNhs13662 ctss	rle	0	0
	HES3-GFP Embryonic Stem cells, cardiomyocytic induction, day10, biol rep2 : CNhs13722 ctss	rle	0	13.045		HES3-GFP Embryonic Stem cells, cardiomyocytic induction, day10, biol rep2 : CNhs13722 ctss	rle	0	0			HES3-GFP Embryonic Stem cells, cardiomyocytic induction, day10, biol rep2 : CNhs13722 ctss	rle	0	0			HES3-GFP Embryonic Stem cells, cardiomyocytic induction, day10, biol rep2 : CNhs13722 ctss	rle	0	0
	HES3-GFP Embryonic Stem cells, cardiomyocytic induction, day10, biol rep3 : CNhs13734 ctss	rle	0	12.514		HES3-GFP Embryonic Stem cells, cardiomyocytic induction, day10, biol rep3 : CNhs13734 ctss	rle	0	0			HES3-GFP Embryonic Stem cells, cardiomyocytic induction, day10, biol rep3 : CNhs13734 ctss	rle	0	0			HES3-GFP Embryonic Stem cells, cardiomyocytic induction, day10, biol rep3 : CNhs13734 ctss	rle	0	0
	HES3-GFP Embryonic Stem cells, cardiomyocytic induction, day11, biol rep1 : CNhs13710 ctss	rle	0	26.293		HES3-GFP Embryonic Stem cells, cardiomyocytic induction, day11, biol rep1 : CNhs13710 ctss	rle	0	0			HES3-GFP Embryonic Stem cells, cardiomyocytic induction, day11, biol rep1 : CNhs13710 ctss	rle	0	0			HES3-GFP Embryonic Stem cells, cardiomyocytic induction, day11, biol rep1 : CNhs13710 ctss	rle	0	0
	HES3-GFP Embryonic Stem cells, cardiomyocytic induction, day11, biol rep2 : CNhs13723 ctss	rle	0	18.823		HES3-GFP Embryonic Stem cells, cardiomyocytic induction, day11, biol rep2 : CNhs13723 ctss	rle	0	0			HES3-GFP Embryonic Stem cells, cardiomyocytic induction, day11, biol rep2 : CNhs13723 ctss	rle	0	0			HES3-GFP Embryonic Stem cells, cardiomyocytic induction, day11, biol rep2 : CNhs13723 ctss	rle	0	0
	HES3-GFP Embryonic Stem cells, cardiomyocytic induction, day11, biol rep3 : CNhs13735 ctss	rle	0	14.836		HES3-GFP Embryonic Stem cells, cardiomyocytic induction, day11, biol rep3 : CNhs13735 ctss	rle	0	0			HES3-GFP Embryonic Stem cells, cardiomyocytic induction, day11, biol rep3 : CNhs13735 ctss	rle	0	0			HES3-GFP Embryonic Stem cells, cardiomyocytic induction, day11, biol rep3 : CNhs13735 ctss	rle	0	0
	HES3-GFP Embryonic Stem cells, cardiomyocytic induction, day12, biol rep1 : CNhs13711 ctss	rle	0	33.938		HES3-GFP Embryonic Stem cells, cardiomyocytic induction, day12, biol rep1 : CNhs13711 ctss	rle	0	0			HES3-GFP Embryonic Stem cells, cardiomyocytic induction, day12, biol rep1 : CNhs13711 ctss	rle	0	0			HES3-GFP Embryonic Stem cells, cardiomyocytic induction, day12, biol rep1 : CNhs13711 ctss	rle	0	0
	HES3-GFP Embryonic Stem cells, cardiomyocytic induction, day12, biol rep2 : CNhs13724 ctss	rle	0	22.048		HES3-GFP Embryonic Stem cells, cardiomyocytic induction, day12, biol rep2 : CNhs13724 ctss	rle	0	0			HES3-GFP Embryonic Stem cells, cardiomyocytic induction, day12, biol rep2 : CNhs13724 ctss	rle	0	0			HES3-GFP Embryonic Stem cells, cardiomyocytic induction, day12, biol rep2 : CNhs13724 ctss	rle	0	0
	HES3-GFP Embryonic Stem cells, cardiomyocytic induction, day12, biol rep3 : CNhs13736 ctss	rle	0	9.066		HES3-GFP Embryonic Stem cells, cardiomyocytic induction, day12, biol rep3 : CNhs13736 ctss	rle	0	0			HES3-GFP Embryonic Stem cells, cardiomyocytic induction, day12, biol rep3 : CNhs13736 ctss	rle	0	0			HES3-GFP Embryonic Stem cells, cardiomyocytic induction, day12, biol rep3 : CNhs13736 ctss	rle	0	0
	hippocampus - adult, donor10196 : CNhs13795 ctss	rle	0	2.386		hippocampus - adult, donor10196 : CNhs13795 ctss	rle	0	0			hippocampus - adult, donor10196 : CNhs13795 ctss	rle	0	0			hippocampus - adult, donor10196 : CNhs13795 ctss	rle	0	0
	hippocampus, adult, donor10252 : CNhs12312 ctss	rle	0	2.86		hippocampus, adult, donor10252 : CNhs12312 ctss	rle	0	0			hippocampus, adult, donor10252 : CNhs12312 ctss	rle	0	0			hippocampus, adult, donor10252 : CNhs12312 ctss	rle	0	0
	hippocampus, adult, donor10258 : CNhs14227 ctss	rle	0	0		hippocampus, adult, donor10258 : CNhs14227 ctss	rle	0	0			hippocampus, adult, donor10258 : CNhs14227 ctss	rle	0	0			hippocampus, adult, donor10258 : CNhs14227 ctss	rle	0	0
	hippocampus, newborn, donor10223 : CNhs14081 ctss	rle	0	13.472		hippocampus, newborn, donor10223 : CNhs14081 ctss	rle	0	0			hippocampus, newborn, donor10223 : CNhs14081 ctss	rle	0	0			hippocampus, newborn, donor10223 : CNhs14081 ctss	rle	0	0
	hIPS +CCl2, biol rep1 : CNhs14217 ctss	rle	0	1.566		hIPS +CCl2, biol rep1 : CNhs14217 ctss	rle	0	0			hIPS +CCl2, biol rep1 : CNhs14217 ctss	rle	0	0			hIPS +CCl2, biol rep1 : CNhs14217 ctss	rle	0	0
	hIPS +CCl2, biol rep2 : CNhs14218 ctss	rle	0	6.734		hIPS +CCl2, biol rep2 : CNhs14218 ctss	rle	0	0			hIPS +CCl2, biol rep2 : CNhs14218 ctss	rle	0	0			hIPS +CCl2, biol rep2 : CNhs14218 ctss	rle	0	0
	hIPS +CCl2, biol rep3 : CNhs14219 ctss	rle	0	6.253		hIPS +CCl2, biol rep3 : CNhs14219 ctss	rle	0	0			hIPS +CCl2, biol rep3 : CNhs14219 ctss	rle	0	0			hIPS +CCl2, biol rep3 : CNhs14219 ctss	rle	0	0
	hIPS, biol rep1 : CNhs14214 ctss	rle	0	0		hIPS, biol rep1 : CNhs14214 ctss	rle	0	0			hIPS, biol rep1 : CNhs14214 ctss	rle	0	0			hIPS, biol rep1 : CNhs14214 ctss	rle	0	0
	hIPS, biol rep2 : CNhs14215 ctss	rle	0	0		hIPS, biol rep2 : CNhs14215 ctss	rle	0	0			hIPS, biol rep2 : CNhs14215 ctss	rle	0	0			hIPS, biol rep2 : CNhs14215 ctss	rle	0	0
	hIPS, biol rep3 : CNhs14216 ctss	rle	0	0		hIPS, biol rep3 : CNhs14216 ctss	rle	0	0			hIPS, biol rep3 : CNhs14216 ctss	rle	0	0			hIPS, biol rep3 : CNhs14216 ctss	rle	0	0
	Hodgkin's lymphoma cell line:HD-Mar2 : CNhs11715 ctss	rle	0	3.973		Hodgkin's lymphoma cell line:HD-Mar2 : CNhs11715 ctss	rle	0	0			Hodgkin's lymphoma cell line:HD-Mar2 : CNhs11715 ctss	rle	0	0			Hodgkin's lymphoma cell line:HD-Mar2 : CNhs11715 ctss	rle	0	0
	insula, adult, pool1 : CNhs10646 ctss	rle	0	0.486		insula, adult, pool1 : CNhs10646 ctss	rle	0	0			insula, adult, pool1 : CNhs10646 ctss	rle	0	0			insula, adult, pool1 : CNhs10646 ctss	rle	0	0
	Intestinal epithelial cells (polarized), donor1 : CNhs10875 ctss	rle	0	5.534		Intestinal epithelial cells (polarized), donor1 : CNhs10875 ctss	rle	0	0			Intestinal epithelial cells (polarized), donor1 : CNhs10875 ctss	rle	0	0			Intestinal epithelial cells (polarized), donor1 : CNhs10875 ctss	rle	0	0
	iPS differentiation to neuron, control donor C11-CRL2429, day00, rep1 : CNhs14045 ctss	rle	0	18.026		iPS differentiation to neuron, control donor C11-CRL2429, day00, rep1 : CNhs14045 ctss	rle	0	0			iPS differentiation to neuron, control donor C11-CRL2429, day00, rep1 : CNhs14045 ctss	rle	0	0			iPS differentiation to neuron, control donor C11-CRL2429, day00, rep1 : CNhs14045 ctss	rle	0	0
	iPS differentiation to neuron, control donor C11-CRL2429, day00, rep2 : CNhs13822 ctss	rle	0	17.04		iPS differentiation to neuron, control donor C11-CRL2429, day00, rep2 : CNhs13822 ctss	rle	0	0			iPS differentiation to neuron, control donor C11-CRL2429, day00, rep2 : CNhs13822 ctss	rle	0	0			iPS differentiation to neuron, control donor C11-CRL2429, day00, rep2 : CNhs13822 ctss	rle	0	0
	iPS differentiation to neuron, control donor C11-CRL2429, day00, rep3 : CNhs14049 ctss	rle	0	11.449		iPS differentiation to neuron, control donor C11-CRL2429, day00, rep3 : CNhs14049 ctss	rle	0	0			iPS differentiation to neuron, control donor C11-CRL2429, day00, rep3 : CNhs14049 ctss	rle	0	0			iPS differentiation to neuron, control donor C11-CRL2429, day00, rep3 : CNhs14049 ctss	rle	0	0
	iPS differentiation to neuron, control donor C11-CRL2429, day06, rep1 : CNhs14046 ctss	rle	0	1.392		iPS differentiation to neuron, control donor C11-CRL2429, day06, rep1 : CNhs14046 ctss	rle	0	0			iPS differentiation to neuron, control donor C11-CRL2429, day06, rep1 : CNhs14046 ctss	rle	0	0			iPS differentiation to neuron, control donor C11-CRL2429, day06, rep1 : CNhs14046 ctss	rle	0	0
	iPS differentiation to neuron, control donor C11-CRL2429, day06, rep2 : CNhs13823 ctss	rle	0	9.836		iPS differentiation to neuron, control donor C11-CRL2429, day06, rep2 : CNhs13823 ctss	rle	0	0			iPS differentiation to neuron, control donor C11-CRL2429, day06, rep2 : CNhs13823 ctss	rle	0	0			iPS differentiation to neuron, control donor C11-CRL2429, day06, rep2 : CNhs13823 ctss	rle	0	0
	iPS differentiation to neuron, control donor C11-CRL2429, day06, rep3 : CNhs14050 ctss	rle	0	5.274		iPS differentiation to neuron, control donor C11-CRL2429, day06, rep3 : CNhs14050 ctss	rle	0	0			iPS differentiation to neuron, control donor C11-CRL2429, day06, rep3 : CNhs14050 ctss	rle	0	0			iPS differentiation to neuron, control donor C11-CRL2429, day06, rep3 : CNhs14050 ctss	rle	0	0
	iPS differentiation to neuron, control donor C11-CRL2429, day12, rep1 : CNhs14047 ctss	rle	0	4.955		iPS differentiation to neuron, control donor C11-CRL2429, day12, rep1 : CNhs14047 ctss	rle	0	0			iPS differentiation to neuron, control donor C11-CRL2429, day12, rep1 : CNhs14047 ctss	rle	0	0			iPS differentiation to neuron, control donor C11-CRL2429, day12, rep1 : CNhs14047 ctss	rle	0	0
	iPS differentiation to neuron, control donor C11-CRL2429, day12, rep2 : CNhs13824 ctss	rle	0	5.035		iPS differentiation to neuron, control donor C11-CRL2429, day12, rep2 : CNhs13824 ctss	rle	0	0			iPS differentiation to neuron, control donor C11-CRL2429, day12, rep2 : CNhs13824 ctss	rle	0	0			iPS differentiation to neuron, control donor C11-CRL2429, day12, rep2 : CNhs13824 ctss	rle	0	0
	iPS differentiation to neuron, control donor C11-CRL2429, day12, rep3 : CNhs14051 ctss	rle	0	2.607		iPS differentiation to neuron, control donor C11-CRL2429, day12, rep3 : CNhs14051 ctss	rle	0	0			iPS differentiation to neuron, control donor C11-CRL2429, day12, rep3 : CNhs14051 ctss	rle	0	0			iPS differentiation to neuron, control donor C11-CRL2429, day12, rep3 : CNhs14051 ctss	rle	0	0
	iPS differentiation to neuron, control donor C11-CRL2429, day18, rep1 : CNhs13916 ctss	rle	0	1.084		iPS differentiation to neuron, control donor C11-CRL2429, day18, rep1 : CNhs13916 ctss	rle	0	0			iPS differentiation to neuron, control donor C11-CRL2429, day18, rep1 : CNhs13916 ctss	rle	0	0			iPS differentiation to neuron, control donor C11-CRL2429, day18, rep1 : CNhs13916 ctss	rle	0	0
	iPS differentiation to neuron, control donor C11-CRL2429, day18, rep2 : CNhs13825 ctss	rle	0	1.631		iPS differentiation to neuron, control donor C11-CRL2429, day18, rep2 : CNhs13825 ctss	rle	0	0			iPS differentiation to neuron, control donor C11-CRL2429, day18, rep2 : CNhs13825 ctss	rle	0	0			iPS differentiation to neuron, control donor C11-CRL2429, day18, rep2 : CNhs13825 ctss	rle	0	0
	iPS differentiation to neuron, control donor C11-CRL2429, day18, rep3 : CNhs13917 ctss	rle	0	0		iPS differentiation to neuron, control donor C11-CRL2429, day18, rep3 : CNhs13917 ctss	rle	0	0			iPS differentiation to neuron, control donor C11-CRL2429, day18, rep3 : CNhs13917 ctss	rle	0	0			iPS differentiation to neuron, control donor C11-CRL2429, day18, rep3 : CNhs13917 ctss	rle	0	0
	iPS differentiation to neuron, control donor C32-CRL1502, day00, rep1 : CNhs13826 ctss	rle	0	9.765		iPS differentiation to neuron, control donor C32-CRL1502, day00, rep1 : CNhs13826 ctss	rle	0	0			iPS differentiation to neuron, control donor C32-CRL1502, day00, rep1 : CNhs13826 ctss	rle	0	0			iPS differentiation to neuron, control donor C32-CRL1502, day00, rep1 : CNhs13826 ctss	rle	0	0
	iPS differentiation to neuron, control donor C32-CRL1502, day00, rep2 : CNhs13839 ctss	rle	0	7.893		iPS differentiation to neuron, control donor C32-CRL1502, day00, rep2 : CNhs13839 ctss	rle	0	0			iPS differentiation to neuron, control donor C32-CRL1502, day00, rep2 : CNhs13839 ctss	rle	0	0			iPS differentiation to neuron, control donor C32-CRL1502, day00, rep2 : CNhs13839 ctss	rle	0	0
	iPS differentiation to neuron, control donor C32-CRL1502, day00, rep3 : CNhs14052 ctss	rle	0	5.183		iPS differentiation to neuron, control donor C32-CRL1502, day00, rep3 : CNhs14052 ctss	rle	0	0			iPS differentiation to neuron, control donor C32-CRL1502, day00, rep3 : CNhs14052 ctss	rle	0	0			iPS differentiation to neuron, control donor C32-CRL1502, day00, rep3 : CNhs14052 ctss	rle	0	0
	iPS differentiation to neuron, control donor C32-CRL1502, day06, rep1 : CNhs13827 ctss	rle	0	4.811		iPS differentiation to neuron, control donor C32-CRL1502, day06, rep1 : CNhs13827 ctss	rle	0	0			iPS differentiation to neuron, control donor C32-CRL1502, day06, rep1 : CNhs13827 ctss	rle	0	0			iPS differentiation to neuron, control donor C32-CRL1502, day06, rep1 : CNhs13827 ctss	rle	0	0
	iPS differentiation to neuron, control donor C32-CRL1502, day06, rep2 : CNhs13840 ctss	rle	0	1.38		iPS differentiation to neuron, control donor C32-CRL1502, day06, rep2 : CNhs13840 ctss	rle	0	0			iPS differentiation to neuron, control donor C32-CRL1502, day06, rep2 : CNhs13840 ctss	rle	0	0			iPS differentiation to neuron, control donor C32-CRL1502, day06, rep2 : CNhs13840 ctss	rle	0	0
	iPS differentiation to neuron, control donor C32-CRL1502, day06, rep3 : CNhs14053 ctss	rle	0	0		iPS differentiation to neuron, control donor C32-CRL1502, day06, rep3 : CNhs14053 ctss	rle	0	0			iPS differentiation to neuron, control donor C32-CRL1502, day06, rep3 : CNhs14053 ctss	rle	0	0			iPS differentiation to neuron, control donor C32-CRL1502, day06, rep3 : CNhs14053 ctss	rle	0	0
	iPS differentiation to neuron, control donor C32-CRL1502, day12, rep1 : CNhs13828 ctss	rle	0	6.408		iPS differentiation to neuron, control donor C32-CRL1502, day12, rep1 : CNhs13828 ctss	rle	0	0			iPS differentiation to neuron, control donor C32-CRL1502, day12, rep1 : CNhs13828 ctss	rle	0	0			iPS differentiation to neuron, control donor C32-CRL1502, day12, rep1 : CNhs13828 ctss	rle	0	0
	iPS differentiation to neuron, control donor C32-CRL1502, day12, rep2 : CNhs13841 ctss	rle	0	4.685		iPS differentiation to neuron, control donor C32-CRL1502, day12, rep2 : CNhs13841 ctss	rle	0	0			iPS differentiation to neuron, control donor C32-CRL1502, day12, rep2 : CNhs13841 ctss	rle	0	0			iPS differentiation to neuron, control donor C32-CRL1502, day12, rep2 : CNhs13841 ctss	rle	0	0
	iPS differentiation to neuron, control donor C32-CRL1502, day12, rep3 : CNhs14054 ctss	rle	0	4.222		iPS differentiation to neuron, control donor C32-CRL1502, day12, rep3 : CNhs14054 ctss	rle	0	0			iPS differentiation to neuron, control donor C32-CRL1502, day12, rep3 : CNhs14054 ctss	rle	0	0			iPS differentiation to neuron, control donor C32-CRL1502, day12, rep3 : CNhs14054 ctss	rle	0	0
	iPS differentiation to neuron, control donor C32-CRL1502, day18, rep1 : CNhs13829 ctss	rle	0	0		iPS differentiation to neuron, control donor C32-CRL1502, day18, rep1 : CNhs13829 ctss	rle	0	0			iPS differentiation to neuron, control donor C32-CRL1502, day18, rep1 : CNhs13829 ctss	rle	0	0			iPS differentiation to neuron, control donor C32-CRL1502, day18, rep1 : CNhs13829 ctss	rle	0	0
	iPS differentiation to neuron, control donor C32-CRL1502, day18, rep2 : CNhs13842 ctss	rle	0	0.824		iPS differentiation to neuron, control donor C32-CRL1502, day18, rep2 : CNhs13842 ctss	rle	0	0			iPS differentiation to neuron, control donor C32-CRL1502, day18, rep2 : CNhs13842 ctss	rle	0	0			iPS differentiation to neuron, control donor C32-CRL1502, day18, rep2 : CNhs13842 ctss	rle	0	0
	iPS differentiation to neuron, control donor C32-CRL1502, day18, rep3 : CNhs14055 ctss	rle	0	0.84		iPS differentiation to neuron, control donor C32-CRL1502, day18, rep3 : CNhs14055 ctss	rle	0	0			iPS differentiation to neuron, control donor C32-CRL1502, day18, rep3 : CNhs14055 ctss	rle	0	0			iPS differentiation to neuron, control donor C32-CRL1502, day18, rep3 : CNhs14055 ctss	rle	0	0
	iPS differentiation to neuron, down-syndrome donor C11-CCL54, day00, rep1 : CNhs13830 ctss	rle	0	15.009		iPS differentiation to neuron, down-syndrome donor C11-CCL54, day00, rep1 : CNhs13830 ctss	rle	0	0			iPS differentiation to neuron, down-syndrome donor C11-CCL54, day00, rep1 : CNhs13830 ctss	rle	0	0			iPS differentiation to neuron, down-syndrome donor C11-CCL54, day00, rep1 : CNhs13830 ctss	rle	0	0
	iPS differentiation to neuron, down-syndrome donor C11-CCL54, day00, rep2 : CNhs13843 ctss	rle	0	10.195		iPS differentiation to neuron, down-syndrome donor C11-CCL54, day00, rep2 : CNhs13843 ctss	rle	0	0			iPS differentiation to neuron, down-syndrome donor C11-CCL54, day00, rep2 : CNhs13843 ctss	rle	0	0			iPS differentiation to neuron, down-syndrome donor C11-CCL54, day00, rep2 : CNhs13843 ctss	rle	0	0
	iPS differentiation to neuron, down-syndrome donor C11-CCL54, day00, rep3 : CNhs14056 ctss	rle	0	17.199		iPS differentiation to neuron, down-syndrome donor C11-CCL54, day00, rep3 : CNhs14056 ctss	rle	0	0			iPS differentiation to neuron, down-syndrome donor C11-CCL54, day00, rep3 : CNhs14056 ctss	rle	0	0			iPS differentiation to neuron, down-syndrome donor C11-CCL54, day00, rep3 : CNhs14056 ctss	rle	0	0
	iPS differentiation to neuron, down-syndrome donor C11-CCL54, day06, rep1 : CNhs13831 ctss	rle	0	5.525		iPS differentiation to neuron, down-syndrome donor C11-CCL54, day06, rep1 : CNhs13831 ctss	rle	0	0			iPS differentiation to neuron, down-syndrome donor C11-CCL54, day06, rep1 : CNhs13831 ctss	rle	0	0			iPS differentiation to neuron, down-syndrome donor C11-CCL54, day06, rep1 : CNhs13831 ctss	rle	0	0
	iPS differentiation to neuron, down-syndrome donor C11-CCL54, day06, rep2 : CNhs13844 ctss	rle	0	4.168		iPS differentiation to neuron, down-syndrome donor C11-CCL54, day06, rep2 : CNhs13844 ctss	rle	0	0			iPS differentiation to neuron, down-syndrome donor C11-CCL54, day06, rep2 : CNhs13844 ctss	rle	0	0			iPS differentiation to neuron, down-syndrome donor C11-CCL54, day06, rep2 : CNhs13844 ctss	rle	0	0
	iPS differentiation to neuron, down-syndrome donor C11-CCL54, day06, rep3 : CNhs14057 ctss	rle	0	2.931		iPS differentiation to neuron, down-syndrome donor C11-CCL54, day06, rep3 : CNhs14057 ctss	rle	0	0			iPS differentiation to neuron, down-syndrome donor C11-CCL54, day06, rep3 : CNhs14057 ctss	rle	0	0			iPS differentiation to neuron, down-syndrome donor C11-CCL54, day06, rep3 : CNhs14057 ctss	rle	0	0
	iPS differentiation to neuron, down-syndrome donor C11-CCL54, day12, rep1 : CNhs13832 ctss	rle	0	1.407		iPS differentiation to neuron, down-syndrome donor C11-CCL54, day12, rep1 : CNhs13832 ctss	rle	0	0			iPS differentiation to neuron, down-syndrome donor C11-CCL54, day12, rep1 : CNhs13832 ctss	rle	0	0			iPS differentiation to neuron, down-syndrome donor C11-CCL54, day12, rep1 : CNhs13832 ctss	rle	0	0
	iPS differentiation to neuron, down-syndrome donor C11-CCL54, day12, rep2 : CNhs13845 ctss	rle	0	0		iPS differentiation to neuron, down-syndrome donor C11-CCL54, day12, rep2 : CNhs13845 ctss	rle	0	0			iPS differentiation to neuron, down-syndrome donor C11-CCL54, day12, rep2 : CNhs13845 ctss	rle	0	0			iPS differentiation to neuron, down-syndrome donor C11-CCL54, day12, rep2 : CNhs13845 ctss	rle	0	0
	iPS differentiation to neuron, down-syndrome donor C11-CCL54, day12, rep3 : CNhs14058 ctss	rle	0	0.714		iPS differentiation to neuron, down-syndrome donor C11-CCL54, day12, rep3 : CNhs14058 ctss	rle	0	0			iPS differentiation to neuron, down-syndrome donor C11-CCL54, day12, rep3 : CNhs14058 ctss	rle	0	0			iPS differentiation to neuron, down-syndrome donor C11-CCL54, day12, rep3 : CNhs14058 ctss	rle	0	0
	iPS differentiation to neuron, down-syndrome donor C11-CCL54, day18, rep1 : CNhs13833 ctss	rle	0	0.931		iPS differentiation to neuron, down-syndrome donor C11-CCL54, day18, rep1 : CNhs13833 ctss	rle	0	0			iPS differentiation to neuron, down-syndrome donor C11-CCL54, day18, rep1 : CNhs13833 ctss	rle	0	0			iPS differentiation to neuron, down-syndrome donor C11-CCL54, day18, rep1 : CNhs13833 ctss	rle	0	0
	iPS differentiation to neuron, down-syndrome donor C11-CCL54, day18, rep2 : CNhs13846 ctss	rle	0	0		iPS differentiation to neuron, down-syndrome donor C11-CCL54, day18, rep2 : CNhs13846 ctss	rle	0	0			iPS differentiation to neuron, down-syndrome donor C11-CCL54, day18, rep2 : CNhs13846 ctss	rle	0	0			iPS differentiation to neuron, down-syndrome donor C11-CCL54, day18, rep2 : CNhs13846 ctss	rle	0	0
	iPS differentiation to neuron, down-syndrome donor C11-CCL54, day18, rep3 : CNhs14059 ctss	rle	0	1.542		iPS differentiation to neuron, down-syndrome donor C11-CCL54, day18, rep3 : CNhs14059 ctss	rle	0	0			iPS differentiation to neuron, down-syndrome donor C11-CCL54, day18, rep3 : CNhs14059 ctss	rle	0	0			iPS differentiation to neuron, down-syndrome donor C11-CCL54, day18, rep3 : CNhs14059 ctss	rle	0	0
	iPS differentiation to neuron, down-syndrome donor C18-CCL54, day00, rep1 : CNhs13835 ctss	rle	0	8.555		iPS differentiation to neuron, down-syndrome donor C18-CCL54, day00, rep1 : CNhs13835 ctss	rle	0	0			iPS differentiation to neuron, down-syndrome donor C18-CCL54, day00, rep1 : CNhs13835 ctss	rle	0	0			iPS differentiation to neuron, down-syndrome donor C18-CCL54, day00, rep1 : CNhs13835 ctss	rle	0	0
	iPS differentiation to neuron, down-syndrome donor C18-CCL54, day00, rep2 : CNhs14060 ctss	rle	0	14.816		iPS differentiation to neuron, down-syndrome donor C18-CCL54, day00, rep2 : CNhs14060 ctss	rle	0	0			iPS differentiation to neuron, down-syndrome donor C18-CCL54, day00, rep2 : CNhs14060 ctss	rle	0	0			iPS differentiation to neuron, down-syndrome donor C18-CCL54, day00, rep2 : CNhs14060 ctss	rle	0	0
	iPS differentiation to neuron, down-syndrome donor C18-CCL54, day00, rep3 : CNhs14063 ctss	rle	0	7.914		iPS differentiation to neuron, down-syndrome donor C18-CCL54, day00, rep3 : CNhs14063 ctss	rle	0	0			iPS differentiation to neuron, down-syndrome donor C18-CCL54, day00, rep3 : CNhs14063 ctss	rle	0	0			iPS differentiation to neuron, down-syndrome donor C18-CCL54, day00, rep3 : CNhs14063 ctss	rle	0	0
	iPS differentiation to neuron, down-syndrome donor C18-CCL54, day06, rep1 : CNhs13836 ctss	rle	0	0.957		iPS differentiation to neuron, down-syndrome donor C18-CCL54, day06, rep1 : CNhs13836 ctss	rle	0	0			iPS differentiation to neuron, down-syndrome donor C18-CCL54, day06, rep1 : CNhs13836 ctss	rle	0	0			iPS differentiation to neuron, down-syndrome donor C18-CCL54, day06, rep1 : CNhs13836 ctss	rle	0	0
	iPS differentiation to neuron, down-syndrome donor C18-CCL54, day06, rep2 : CNhs14061 ctss	rle	0	0		iPS differentiation to neuron, down-syndrome donor C18-CCL54, day06, rep2 : CNhs14061 ctss	rle	0	0			iPS differentiation to neuron, down-syndrome donor C18-CCL54, day06, rep2 : CNhs14061 ctss	rle	0	0			iPS differentiation to neuron, down-syndrome donor C18-CCL54, day06, rep2 : CNhs14061 ctss	rle	0	0
	iPS differentiation to neuron, down-syndrome donor C18-CCL54, day06, rep3 : CNhs14064 ctss	rle	0	3.886		iPS differentiation to neuron, down-syndrome donor C18-CCL54, day06, rep3 : CNhs14064 ctss	rle	0	0			iPS differentiation to neuron, down-syndrome donor C18-CCL54, day06, rep3 : CNhs14064 ctss	rle	0	0			iPS differentiation to neuron, down-syndrome donor C18-CCL54, day06, rep3 : CNhs14064 ctss	rle	0	0
	iPS differentiation to neuron, down-syndrome donor C18-CCL54, day12, rep1 : CNhs13837 ctss	rle	0	0		iPS differentiation to neuron, down-syndrome donor C18-CCL54, day12, rep1 : CNhs13837 ctss	rle	0	0			iPS differentiation to neuron, down-syndrome donor C18-CCL54, day12, rep1 : CNhs13837 ctss	rle	0	0			iPS differentiation to neuron, down-syndrome donor C18-CCL54, day12, rep1 : CNhs13837 ctss	rle	0	0
	iPS differentiation to neuron, down-syndrome donor C18-CCL54, day12, rep2 : CNhs14062 ctss	rle	0	1.823		iPS differentiation to neuron, down-syndrome donor C18-CCL54, day12, rep2 : CNhs14062 ctss	rle	0	0			iPS differentiation to neuron, down-syndrome donor C18-CCL54, day12, rep2 : CNhs14062 ctss	rle	0	0			iPS differentiation to neuron, down-syndrome donor C18-CCL54, day12, rep2 : CNhs14062 ctss	rle	0	0
	iPS differentiation to neuron, down-syndrome donor C18-CCL54, day12, rep3 : CNhs14065 ctss	rle	0	3.758		iPS differentiation to neuron, down-syndrome donor C18-CCL54, day12, rep3 : CNhs14065 ctss	rle	0	0			iPS differentiation to neuron, down-syndrome donor C18-CCL54, day12, rep3 : CNhs14065 ctss	rle	0	0			iPS differentiation to neuron, down-syndrome donor C18-CCL54, day12, rep3 : CNhs14065 ctss	rle	0	0
	iPS differentiation to neuron, down-syndrome donor C18-CCL54, day18, rep1 : CNhs13838 ctss	rle	0	0		iPS differentiation to neuron, down-syndrome donor C18-CCL54, day18, rep1 : CNhs13838 ctss	rle	0	0			iPS differentiation to neuron, down-syndrome donor C18-CCL54, day18, rep1 : CNhs13838 ctss	rle	0	0			iPS differentiation to neuron, down-syndrome donor C18-CCL54, day18, rep1 : CNhs13838 ctss	rle	0	0
	iPS differentiation to neuron, down-syndrome donor C18-CCL54, day18, rep2 : CNhs13922 ctss	rle	0	0		iPS differentiation to neuron, down-syndrome donor C18-CCL54, day18, rep2 : CNhs13922 ctss	rle	0	0			iPS differentiation to neuron, down-syndrome donor C18-CCL54, day18, rep2 : CNhs13922 ctss	rle	0	0			iPS differentiation to neuron, down-syndrome donor C18-CCL54, day18, rep2 : CNhs13922 ctss	rle	0	0
	iPS differentiation to neuron, down-syndrome donor C18-CCL54, day18, rep3 : CNhs14066 ctss	rle	0	0		iPS differentiation to neuron, down-syndrome donor C18-CCL54, day18, rep3 : CNhs14066 ctss	rle	0	0			iPS differentiation to neuron, down-syndrome donor C18-CCL54, day18, rep3 : CNhs14066 ctss	rle	0	0			iPS differentiation to neuron, down-syndrome donor C18-CCL54, day18, rep3 : CNhs14066 ctss	rle	0	0
	Iris Pigment Epithelial Cells, donor1 : CNhs12596 ctss	rle	0	4.804		Iris Pigment Epithelial Cells, donor1 : CNhs12596 ctss	rle	0	0			Iris Pigment Epithelial Cells, donor1 : CNhs12596 ctss	rle	0	0			Iris Pigment Epithelial Cells, donor1 : CNhs12596 ctss	rle	0	0
	K562 erythroblastic leukemia response to hemin, 00hr00min, biol rep1 : CNhs12458 ctss	rle	0	43.857		K562 erythroblastic leukemia response to hemin, 00hr00min, biol rep1 : CNhs12458 ctss	rle	0	0			K562 erythroblastic leukemia response to hemin, 00hr00min, biol rep1 : CNhs12458 ctss	rle	0	0			K562 erythroblastic leukemia response to hemin, 00hr00min, biol rep1 : CNhs12458 ctss	rle	0	0
	K562 erythroblastic leukemia response to hemin, 00hr00min, biol rep2 : CNhs12684 ctss	rle	0	0		K562 erythroblastic leukemia response to hemin, 00hr00min, biol rep2 : CNhs12684 ctss	rle	0	0			K562 erythroblastic leukemia response to hemin, 00hr00min, biol rep2 : CNhs12684 ctss	rle	0	0			K562 erythroblastic leukemia response to hemin, 00hr00min, biol rep2 : CNhs12684 ctss	rle	0	0
	K562 erythroblastic leukemia response to hemin, 00hr00min, biol rep3 : CNhs12786 ctss	rle	0	0		K562 erythroblastic leukemia response to hemin, 00hr00min, biol rep3 : CNhs12786 ctss	rle	0	0			K562 erythroblastic leukemia response to hemin, 00hr00min, biol rep3 : CNhs12786 ctss	rle	0	0			K562 erythroblastic leukemia response to hemin, 00hr00min, biol rep3 : CNhs12786 ctss	rle	0	0
	K562 erythroblastic leukemia response to hemin, 00hr15min, biol rep1 : CNhs12459 ctss	rle	0	23.627		K562 erythroblastic leukemia response to hemin, 00hr15min, biol rep1 : CNhs12459 ctss	rle	0	0			K562 erythroblastic leukemia response to hemin, 00hr15min, biol rep1 : CNhs12459 ctss	rle	0	0			K562 erythroblastic leukemia response to hemin, 00hr15min, biol rep1 : CNhs12459 ctss	rle	0	0
	K562 erythroblastic leukemia response to hemin, 00hr15min, biol rep2 : CNhs12686 ctss	rle	0	23.678		K562 erythroblastic leukemia response to hemin, 00hr15min, biol rep2 : CNhs12686 ctss	rle	0	0			K562 erythroblastic leukemia response to hemin, 00hr15min, biol rep2 : CNhs12686 ctss	rle	0	0			K562 erythroblastic leukemia response to hemin, 00hr15min, biol rep2 : CNhs12686 ctss	rle	0	0
	K562 erythroblastic leukemia response to hemin, 00hr15min, biol rep3 : CNhs12787 ctss	rle	0	0		K562 erythroblastic leukemia response to hemin, 00hr15min, biol rep3 : CNhs12787 ctss	rle	0	0			K562 erythroblastic leukemia response to hemin, 00hr15min, biol rep3 : CNhs12787 ctss	rle	0	0			K562 erythroblastic leukemia response to hemin, 00hr15min, biol rep3 : CNhs12787 ctss	rle	0	0
	K562 erythroblastic leukemia response to hemin, 00hr30min, biol rep1 : CNhs12460 ctss	rle	0	10.044		K562 erythroblastic leukemia response to hemin, 00hr30min, biol rep1 : CNhs12460 ctss	rle	0	0			K562 erythroblastic leukemia response to hemin, 00hr30min, biol rep1 : CNhs12460 ctss	rle	0	0			K562 erythroblastic leukemia response to hemin, 00hr30min, biol rep1 : CNhs12460 ctss	rle	0	0
	K562 erythroblastic leukemia response to hemin, 00hr30min, biol rep2 : CNhs12687 ctss	rle	0	15.8		K562 erythroblastic leukemia response to hemin, 00hr30min, biol rep2 : CNhs12687 ctss	rle	0	0			K562 erythroblastic leukemia response to hemin, 00hr30min, biol rep2 : CNhs12687 ctss	rle	0	0			K562 erythroblastic leukemia response to hemin, 00hr30min, biol rep2 : CNhs12687 ctss	rle	0	0
	K562 erythroblastic leukemia response to hemin, 00hr30min, biol rep3 : CNhs12788 ctss	rle	0	27.694		K562 erythroblastic leukemia response to hemin, 00hr30min, biol rep3 : CNhs12788 ctss	rle	0	0			K562 erythroblastic leukemia response to hemin, 00hr30min, biol rep3 : CNhs12788 ctss	rle	0	0			K562 erythroblastic leukemia response to hemin, 00hr30min, biol rep3 : CNhs12788 ctss	rle	0	0
	K562 erythroblastic leukemia response to hemin, 00hr45min, biol rep1 : CNhs12461 ctss	rle	0	35.376		K562 erythroblastic leukemia response to hemin, 00hr45min, biol rep1 : CNhs12461 ctss	rle	0	0			K562 erythroblastic leukemia response to hemin, 00hr45min, biol rep1 : CNhs12461 ctss	rle	0	0			K562 erythroblastic leukemia response to hemin, 00hr45min, biol rep1 : CNhs12461 ctss	rle	0	0
	K562 erythroblastic leukemia response to hemin, 00hr45min, biol rep2 : CNhs12688 ctss	rle	0	13.676		K562 erythroblastic leukemia response to hemin, 00hr45min, biol rep2 : CNhs12688 ctss	rle	0	0			K562 erythroblastic leukemia response to hemin, 00hr45min, biol rep2 : CNhs12688 ctss	rle	0	0			K562 erythroblastic leukemia response to hemin, 00hr45min, biol rep2 : CNhs12688 ctss	rle	0	0
	K562 erythroblastic leukemia response to hemin, 00hr45min, biol rep3 : CNhs12789 ctss	rle	0	38.917		K562 erythroblastic leukemia response to hemin, 00hr45min, biol rep3 : CNhs12789 ctss	rle	0	0			K562 erythroblastic leukemia response to hemin, 00hr45min, biol rep3 : CNhs12789 ctss	rle	0	0			K562 erythroblastic leukemia response to hemin, 00hr45min, biol rep3 : CNhs12789 ctss	rle	0	0
	K562 erythroblastic leukemia response to hemin, 01hr00min, biol rep1 : CNhs12462 ctss	rle	0	41.342		K562 erythroblastic leukemia response to hemin, 01hr00min, biol rep1 : CNhs12462 ctss	rle	0	0			K562 erythroblastic leukemia response to hemin, 01hr00min, biol rep1 : CNhs12462 ctss	rle	0	0			K562 erythroblastic leukemia response to hemin, 01hr00min, biol rep1 : CNhs12462 ctss	rle	0	0
	K562 erythroblastic leukemia response to hemin, 01hr00min, biol rep2 : CNhs12689 ctss	rle	0	16.563		K562 erythroblastic leukemia response to hemin, 01hr00min, biol rep2 : CNhs12689 ctss	rle	0	0			K562 erythroblastic leukemia response to hemin, 01hr00min, biol rep2 : CNhs12689 ctss	rle	0	0			K562 erythroblastic leukemia response to hemin, 01hr00min, biol rep2 : CNhs12689 ctss	rle	0	0
	K562 erythroblastic leukemia response to hemin, 01hr00min, biol rep3 : CNhs12790 ctss	rle	0	33.107		K562 erythroblastic leukemia response to hemin, 01hr00min, biol rep3 : CNhs12790 ctss	rle	0	0			K562 erythroblastic leukemia response to hemin, 01hr00min, biol rep3 : CNhs12790 ctss	rle	0	0			K562 erythroblastic leukemia response to hemin, 01hr00min, biol rep3 : CNhs12790 ctss	rle	0	0
	K562 erythroblastic leukemia response to hemin, 01hr20min, biol rep1 : CNhs12463 ctss	rle	0	14.8		K562 erythroblastic leukemia response to hemin, 01hr20min, biol rep1 : CNhs12463 ctss	rle	0	0			K562 erythroblastic leukemia response to hemin, 01hr20min, biol rep1 : CNhs12463 ctss	rle	0	0			K562 erythroblastic leukemia response to hemin, 01hr20min, biol rep1 : CNhs12463 ctss	rle	0	0
	K562 erythroblastic leukemia response to hemin, 01hr20min, biol rep2 : CNhs12690 ctss	rle	0	0		K562 erythroblastic leukemia response to hemin, 01hr20min, biol rep2 : CNhs12690 ctss	rle	0	0			K562 erythroblastic leukemia response to hemin, 01hr20min, biol rep2 : CNhs12690 ctss	rle	0	0			K562 erythroblastic leukemia response to hemin, 01hr20min, biol rep2 : CNhs12690 ctss	rle	0	0
	K562 erythroblastic leukemia response to hemin, 01hr20min, biol rep3 : CNhs12791 ctss	rle	0	25.666		K562 erythroblastic leukemia response to hemin, 01hr20min, biol rep3 : CNhs12791 ctss	rle	0	0			K562 erythroblastic leukemia response to hemin, 01hr20min, biol rep3 : CNhs12791 ctss	rle	0	0			K562 erythroblastic leukemia response to hemin, 01hr20min, biol rep3 : CNhs12791 ctss	rle	0	0
	K562 erythroblastic leukemia response to hemin, 01hr40min, biol rep1 : CNhs12464 ctss	rle	0	9.008		K562 erythroblastic leukemia response to hemin, 01hr40min, biol rep1 : CNhs12464 ctss	rle	0	0			K562 erythroblastic leukemia response to hemin, 01hr40min, biol rep1 : CNhs12464 ctss	rle	0	0			K562 erythroblastic leukemia response to hemin, 01hr40min, biol rep1 : CNhs12464 ctss	rle	0	0
	K562 erythroblastic leukemia response to hemin, 01hr40min, biol rep2 : CNhs12691 ctss	rle	0	0		K562 erythroblastic leukemia response to hemin, 01hr40min, biol rep2 : CNhs12691 ctss	rle	0	0			K562 erythroblastic leukemia response to hemin, 01hr40min, biol rep2 : CNhs12691 ctss	rle	0	0			K562 erythroblastic leukemia response to hemin, 01hr40min, biol rep2 : CNhs12691 ctss	rle	0	0
	K562 erythroblastic leukemia response to hemin, 01hr40min, biol rep3 : CNhs12792 ctss	rle	0	16.848		K562 erythroblastic leukemia response to hemin, 01hr40min, biol rep3 : CNhs12792 ctss	rle	0	0			K562 erythroblastic leukemia response to hemin, 01hr40min, biol rep3 : CNhs12792 ctss	rle	0	0			K562 erythroblastic leukemia response to hemin, 01hr40min, biol rep3 : CNhs12792 ctss	rle	0	0
	K562 erythroblastic leukemia response to hemin, 02hr00min, biol rep1 : CNhs12737 ctss	rle	0	14.319		K562 erythroblastic leukemia response to hemin, 02hr00min, biol rep1 : CNhs12737 ctss	rle	0	0			K562 erythroblastic leukemia response to hemin, 02hr00min, biol rep1 : CNhs12737 ctss	rle	0	0			K562 erythroblastic leukemia response to hemin, 02hr00min, biol rep1 : CNhs12737 ctss	rle	0	0
	K562 erythroblastic leukemia response to hemin, 02hr00min, biol rep2 : CNhs12692 ctss	rle	0	0		K562 erythroblastic leukemia response to hemin, 02hr00min, biol rep2 : CNhs12692 ctss	rle	0	0			K562 erythroblastic leukemia response to hemin, 02hr00min, biol rep2 : CNhs12692 ctss	rle	0	0			K562 erythroblastic leukemia response to hemin, 02hr00min, biol rep2 : CNhs12692 ctss	rle	0	0
	K562 erythroblastic leukemia response to hemin, 02hr00min, biol rep3 : CNhs12794 ctss	rle	0	6.953		K562 erythroblastic leukemia response to hemin, 02hr00min, biol rep3 : CNhs12794 ctss	rle	0	0			K562 erythroblastic leukemia response to hemin, 02hr00min, biol rep3 : CNhs12794 ctss	rle	0	0			K562 erythroblastic leukemia response to hemin, 02hr00min, biol rep3 : CNhs12794 ctss	rle	0	0
	K562 erythroblastic leukemia response to hemin, 02hr30min, biol rep1 : CNhs12465 ctss	rle	0	3.144		K562 erythroblastic leukemia response to hemin, 02hr30min, biol rep1 : CNhs12465 ctss	rle	0	0			K562 erythroblastic leukemia response to hemin, 02hr30min, biol rep1 : CNhs12465 ctss	rle	0	0			K562 erythroblastic leukemia response to hemin, 02hr30min, biol rep1 : CNhs12465 ctss	rle	0	0
	K562 erythroblastic leukemia response to hemin, 02hr30min, biol rep2 : CNhs12693 ctss	rle	0	0		K562 erythroblastic leukemia response to hemin, 02hr30min, biol rep2 : CNhs12693 ctss	rle	0	0			K562 erythroblastic leukemia response to hemin, 02hr30min, biol rep2 : CNhs12693 ctss	rle	0	0			K562 erythroblastic leukemia response to hemin, 02hr30min, biol rep2 : CNhs12693 ctss	rle	0	0
	K562 erythroblastic leukemia response to hemin, 02hr30min, biol rep3 : CNhs12795 ctss	rle	0	6.981		K562 erythroblastic leukemia response to hemin, 02hr30min, biol rep3 : CNhs12795 ctss	rle	0	0			K562 erythroblastic leukemia response to hemin, 02hr30min, biol rep3 : CNhs12795 ctss	rle	0	0			K562 erythroblastic leukemia response to hemin, 02hr30min, biol rep3 : CNhs12795 ctss	rle	0	0
	K562 erythroblastic leukemia response to hemin, 03hr00min, biol rep1 : CNhs12466 ctss	rle	0	7.847		K562 erythroblastic leukemia response to hemin, 03hr00min, biol rep1 : CNhs12466 ctss	rle	0	0			K562 erythroblastic leukemia response to hemin, 03hr00min, biol rep1 : CNhs12466 ctss	rle	0	0			K562 erythroblastic leukemia response to hemin, 03hr00min, biol rep1 : CNhs12466 ctss	rle	0	0
	K562 erythroblastic leukemia response to hemin, 03hr00min, biol rep2 : CNhs12694 ctss	rle	0	0		K562 erythroblastic leukemia response to hemin, 03hr00min, biol rep2 : CNhs12694 ctss	rle	0	0			K562 erythroblastic leukemia response to hemin, 03hr00min, biol rep2 : CNhs12694 ctss	rle	0	0			K562 erythroblastic leukemia response to hemin, 03hr00min, biol rep2 : CNhs12694 ctss	rle	0	0
	K562 erythroblastic leukemia response to hemin, 03hr00min, biol rep3 : CNhs12796 ctss	rle	0	6.303		K562 erythroblastic leukemia response to hemin, 03hr00min, biol rep3 : CNhs12796 ctss	rle	0	0			K562 erythroblastic leukemia response to hemin, 03hr00min, biol rep3 : CNhs12796 ctss	rle	0	0			K562 erythroblastic leukemia response to hemin, 03hr00min, biol rep3 : CNhs12796 ctss	rle	0	0
	K562 erythroblastic leukemia response to hemin, 03hr30min, biol rep1 : CNhs12467 ctss	rle	0	0		K562 erythroblastic leukemia response to hemin, 03hr30min, biol rep1 : CNhs12467 ctss	rle	0	0			K562 erythroblastic leukemia response to hemin, 03hr30min, biol rep1 : CNhs12467 ctss	rle	0	0			K562 erythroblastic leukemia response to hemin, 03hr30min, biol rep1 : CNhs12467 ctss	rle	0	0
	K562 erythroblastic leukemia response to hemin, 03hr30min, biol rep2 : CNhs12695 ctss	rle	0	0		K562 erythroblastic leukemia response to hemin, 03hr30min, biol rep2 : CNhs12695 ctss	rle	0	0			K562 erythroblastic leukemia response to hemin, 03hr30min, biol rep2 : CNhs12695 ctss	rle	0	0			K562 erythroblastic leukemia response to hemin, 03hr30min, biol rep2 : CNhs12695 ctss	rle	0	0
	K562 erythroblastic leukemia response to hemin, 03hr30min, biol rep3 : CNhs12797 ctss	rle	0	14.195		K562 erythroblastic leukemia response to hemin, 03hr30min, biol rep3 : CNhs12797 ctss	rle	0	0			K562 erythroblastic leukemia response to hemin, 03hr30min, biol rep3 : CNhs12797 ctss	rle	0	0			K562 erythroblastic leukemia response to hemin, 03hr30min, biol rep3 : CNhs12797 ctss	rle	0	0
	K562 erythroblastic leukemia response to hemin, 04hr, biol rep1 : CNhs12468 ctss	rle	0	13.066		K562 erythroblastic leukemia response to hemin, 04hr, biol rep1 : CNhs12468 ctss	rle	0	0			K562 erythroblastic leukemia response to hemin, 04hr, biol rep1 : CNhs12468 ctss	rle	0	0			K562 erythroblastic leukemia response to hemin, 04hr, biol rep1 : CNhs12468 ctss	rle	0	0
	K562 erythroblastic leukemia response to hemin, 04hr, biol rep2 : CNhs12696 ctss	rle	0	0		K562 erythroblastic leukemia response to hemin, 04hr, biol rep2 : CNhs12696 ctss	rle	0	0			K562 erythroblastic leukemia response to hemin, 04hr, biol rep2 : CNhs12696 ctss	rle	0	0			K562 erythroblastic leukemia response to hemin, 04hr, biol rep2 : CNhs12696 ctss	rle	0	0
	K562 erythroblastic leukemia response to hemin, 04hr, biol rep3 : CNhs12798 ctss	rle	0	12.437		K562 erythroblastic leukemia response to hemin, 04hr, biol rep3 : CNhs12798 ctss	rle	0	0			K562 erythroblastic leukemia response to hemin, 04hr, biol rep3 : CNhs12798 ctss	rle	0	0			K562 erythroblastic leukemia response to hemin, 04hr, biol rep3 : CNhs12798 ctss	rle	0	0
	K562 erythroblastic leukemia response to hemin, 06hr, biol rep1 : CNhs12469 ctss	rle	0	10.089		K562 erythroblastic leukemia response to hemin, 06hr, biol rep1 : CNhs12469 ctss	rle	0	0			K562 erythroblastic leukemia response to hemin, 06hr, biol rep1 : CNhs12469 ctss	rle	0	0			K562 erythroblastic leukemia response to hemin, 06hr, biol rep1 : CNhs12469 ctss	rle	0	0
	K562 erythroblastic leukemia response to hemin, 06hr, biol rep2 : CNhs12697 ctss	rle	0	0		K562 erythroblastic leukemia response to hemin, 06hr, biol rep2 : CNhs12697 ctss	rle	0	0			K562 erythroblastic leukemia response to hemin, 06hr, biol rep2 : CNhs12697 ctss	rle	0	0			K562 erythroblastic leukemia response to hemin, 06hr, biol rep2 : CNhs12697 ctss	rle	0	0
	K562 erythroblastic leukemia response to hemin, 06hr, biol rep3 : CNhs12799 ctss	rle	0	13		K562 erythroblastic leukemia response to hemin, 06hr, biol rep3 : CNhs12799 ctss	rle	0	0			K562 erythroblastic leukemia response to hemin, 06hr, biol rep3 : CNhs12799 ctss	rle	0	0			K562 erythroblastic leukemia response to hemin, 06hr, biol rep3 : CNhs12799 ctss	rle	0	0
	K562 erythroblastic leukemia response to hemin, 12hr, biol rep1 : CNhs12470 ctss	rle	0	17.977		K562 erythroblastic leukemia response to hemin, 12hr, biol rep1 : CNhs12470 ctss	rle	0	0			K562 erythroblastic leukemia response to hemin, 12hr, biol rep1 : CNhs12470 ctss	rle	0	0			K562 erythroblastic leukemia response to hemin, 12hr, biol rep1 : CNhs12470 ctss	rle	0	0
	K562 erythroblastic leukemia response to hemin, 12hr, biol rep2 : CNhs12698 ctss	rle	0	13.622		K562 erythroblastic leukemia response to hemin, 12hr, biol rep2 : CNhs12698 ctss	rle	0	0			K562 erythroblastic leukemia response to hemin, 12hr, biol rep2 : CNhs12698 ctss	rle	0	0			K562 erythroblastic leukemia response to hemin, 12hr, biol rep2 : CNhs12698 ctss	rle	0	0
	K562 erythroblastic leukemia response to hemin, 12hr, biol rep3 : CNhs12800 ctss	rle	0	15.098		K562 erythroblastic leukemia response to hemin, 12hr, biol rep3 : CNhs12800 ctss	rle	0	0			K562 erythroblastic leukemia response to hemin, 12hr, biol rep3 : CNhs12800 ctss	rle	0	0			K562 erythroblastic leukemia response to hemin, 12hr, biol rep3 : CNhs12800 ctss	rle	0	0
	K562 erythroblastic leukemia response to hemin, 24hr, biol rep1 : CNhs12471 ctss	rle	0	0		K562 erythroblastic leukemia response to hemin, 24hr, biol rep1 : CNhs12471 ctss	rle	0	0			K562 erythroblastic leukemia response to hemin, 24hr, biol rep1 : CNhs12471 ctss	rle	0	0			K562 erythroblastic leukemia response to hemin, 24hr, biol rep1 : CNhs12471 ctss	rle	0	0
	K562 erythroblastic leukemia response to hemin, 24hr, biol rep2 : CNhs12699 ctss	rle	0	0		K562 erythroblastic leukemia response to hemin, 24hr, biol rep2 : CNhs12699 ctss	rle	0	0			K562 erythroblastic leukemia response to hemin, 24hr, biol rep2 : CNhs12699 ctss	rle	0	0			K562 erythroblastic leukemia response to hemin, 24hr, biol rep2 : CNhs12699 ctss	rle	0	0
	K562 erythroblastic leukemia response to hemin, 24hr, biol rep3 : CNhs12801 ctss	rle	0	24.304		K562 erythroblastic leukemia response to hemin, 24hr, biol rep3 : CNhs12801 ctss	rle	0	0			K562 erythroblastic leukemia response to hemin, 24hr, biol rep3 : CNhs12801 ctss	rle	0	0			K562 erythroblastic leukemia response to hemin, 24hr, biol rep3 : CNhs12801 ctss	rle	0	0
	K562 erythroblastic leukemia response to hemin, day02, biol rep1 : CNhs12472 ctss	rle	0	7.032		K562 erythroblastic leukemia response to hemin, day02, biol rep1 : CNhs12472 ctss	rle	0	0			K562 erythroblastic leukemia response to hemin, day02, biol rep1 : CNhs12472 ctss	rle	0	0			K562 erythroblastic leukemia response to hemin, day02, biol rep1 : CNhs12472 ctss	rle	0	0
	K562 erythroblastic leukemia response to hemin, day02, biol rep2 : CNhs12700 ctss	rle	0	12.761		K562 erythroblastic leukemia response to hemin, day02, biol rep2 : CNhs12700 ctss	rle	0	0			K562 erythroblastic leukemia response to hemin, day02, biol rep2 : CNhs12700 ctss	rle	0	0			K562 erythroblastic leukemia response to hemin, day02, biol rep2 : CNhs12700 ctss	rle	0	0
	K562 erythroblastic leukemia response to hemin, day02, biol rep3 : CNhs12802 ctss	rle	0	20.87		K562 erythroblastic leukemia response to hemin, day02, biol rep3 : CNhs12802 ctss	rle	0	0			K562 erythroblastic leukemia response to hemin, day02, biol rep3 : CNhs12802 ctss	rle	0	0			K562 erythroblastic leukemia response to hemin, day02, biol rep3 : CNhs12802 ctss	rle	0	0
	K562 erythroblastic leukemia response to hemin, day03, biol rep1 : CNhs12473 ctss	rle	0	0		K562 erythroblastic leukemia response to hemin, day03, biol rep1 : CNhs12473 ctss	rle	0	0			K562 erythroblastic leukemia response to hemin, day03, biol rep1 : CNhs12473 ctss	rle	0	0			K562 erythroblastic leukemia response to hemin, day03, biol rep1 : CNhs12473 ctss	rle	0	0
	K562 erythroblastic leukemia response to hemin, day03, biol rep2 : CNhs12701 ctss	rle	0	0		K562 erythroblastic leukemia response to hemin, day03, biol rep2 : CNhs12701 ctss	rle	0	0			K562 erythroblastic leukemia response to hemin, day03, biol rep2 : CNhs12701 ctss	rle	0	0			K562 erythroblastic leukemia response to hemin, day03, biol rep2 : CNhs12701 ctss	rle	0	0
	K562 erythroblastic leukemia response to hemin, day03, biol rep3 : CNhs12803 ctss	rle	0	12.284		K562 erythroblastic leukemia response to hemin, day03, biol rep3 : CNhs12803 ctss	rle	0	0			K562 erythroblastic leukemia response to hemin, day03, biol rep3 : CNhs12803 ctss	rle	0	0			K562 erythroblastic leukemia response to hemin, day03, biol rep3 : CNhs12803 ctss	rle	0	0
	K562 erythroblastic leukemia response to hemin, day04, biol rep1 : CNhs12474 ctss	rle	0	0		K562 erythroblastic leukemia response to hemin, day04, biol rep1 : CNhs12474 ctss	rle	0	0			K562 erythroblastic leukemia response to hemin, day04, biol rep1 : CNhs12474 ctss	rle	0	0			K562 erythroblastic leukemia response to hemin, day04, biol rep1 : CNhs12474 ctss	rle	0	0
	K562 erythroblastic leukemia response to hemin, day04, biol rep2 : CNhs12702 ctss	rle	0	0		K562 erythroblastic leukemia response to hemin, day04, biol rep2 : CNhs12702 ctss	rle	0	0			K562 erythroblastic leukemia response to hemin, day04, biol rep2 : CNhs12702 ctss	rle	0	0			K562 erythroblastic leukemia response to hemin, day04, biol rep2 : CNhs12702 ctss	rle	0	0
	K562 erythroblastic leukemia response to hemin, day04, biol rep3 : CNhs12804 ctss	rle	0	28.789		K562 erythroblastic leukemia response to hemin, day04, biol rep3 : CNhs12804 ctss	rle	0	0			K562 erythroblastic leukemia response to hemin, day04, biol rep3 : CNhs12804 ctss	rle	0	0			K562 erythroblastic leukemia response to hemin, day04, biol rep3 : CNhs12804 ctss	rle	0	0
	Keratinocyte - epidermal, donor1 : CNhs11064 ctss	rle	0	0		Keratinocyte - epidermal, donor1 : CNhs11064 ctss	rle	0	0			Keratinocyte - epidermal, donor1 : CNhs11064 ctss	rle	0	0			Keratinocyte - epidermal, donor1 : CNhs11064 ctss	rle	0	0
	Keratinocyte - epidermal, donor2 : CNhs11381 ctss	rle	0	0		Keratinocyte - epidermal, donor2 : CNhs11381 ctss	rle	0	0			Keratinocyte - epidermal, donor2 : CNhs11381 ctss	rle	0	0			Keratinocyte - epidermal, donor2 : CNhs11381 ctss	rle	0	0
	Keratinocyte - epidermal, donor3 : CNhs12031 ctss	rle	0	0		Keratinocyte - epidermal, donor3 : CNhs12031 ctss	rle	0	0			Keratinocyte - epidermal, donor3 : CNhs12031 ctss	rle	0	0			Keratinocyte - epidermal, donor3 : CNhs12031 ctss	rle	0	0
	Keratinocyte - oral, donor1 : CNhs10879 ctss	rle	0	0		Keratinocyte - oral, donor1 : CNhs10879 ctss	rle	0	0			Keratinocyte - oral, donor1 : CNhs10879 ctss	rle	0	0			Keratinocyte - oral, donor1 : CNhs10879 ctss	rle	0	0
	keratoacanthoma cell line:HKA-1 : CNhs11880 ctss	rle	0	0		keratoacanthoma cell line:HKA-1 : CNhs11880 ctss	rle	0	0			keratoacanthoma cell line:HKA-1 : CNhs11880 ctss	rle	0	0			keratoacanthoma cell line:HKA-1 : CNhs11880 ctss	rle	0	0
	Keratocytes, donor1 : CNhs11337 ctss	rle	0	5.865		Keratocytes, donor1 : CNhs11337 ctss	rle	0	0			Keratocytes, donor1 : CNhs11337 ctss	rle	0	0			Keratocytes, donor1 : CNhs11337 ctss	rle	0	0
	Keratocytes, donor2 : CNhs12095 ctss	rle	0	33.278		Keratocytes, donor2 : CNhs12095 ctss	rle	0	0			Keratocytes, donor2 : CNhs12095 ctss	rle	0	0			Keratocytes, donor2 : CNhs12095 ctss	rle	0	0
	Keratocytes, donor3 : CNhs12921 ctss	rle	0	10.054		Keratocytes, donor3 : CNhs12921 ctss	rle	0	0			Keratocytes, donor3 : CNhs12921 ctss	rle	0	0			Keratocytes, donor3 : CNhs12921 ctss	rle	0	0
	kidney, adult, pool1 : CNhs10622 ctss	rle	0	2.758		kidney, adult, pool1 : CNhs10622 ctss	rle	0	0			kidney, adult, pool1 : CNhs10622 ctss	rle	0	0			kidney, adult, pool1 : CNhs10622 ctss	rle	0	0
	kidney, fetal, pool1 : CNhs10652 ctss	rle	0	11.855		kidney, fetal, pool1 : CNhs10652 ctss	rle	0	0			kidney, fetal, pool1 : CNhs10652 ctss	rle	0	0			kidney, fetal, pool1 : CNhs10652 ctss	rle	0	0
	Krukenberg tumor cell line:HSKTC : CNhs11822 ctss	rle	0	0		Krukenberg tumor cell line:HSKTC : CNhs11822 ctss	rle	0	0			Krukenberg tumor cell line:HSKTC : CNhs11822 ctss	rle	0	0			Krukenberg tumor cell line:HSKTC : CNhs11822 ctss	rle	0	0
	langerhans cells, immature, donor1 : CNhs13537 ctss	rle	0	9.899		langerhans cells, immature, donor1 : CNhs13537 ctss	rle	0	0			langerhans cells, immature, donor1 : CNhs13537 ctss	rle	0	0			langerhans cells, immature, donor1 : CNhs13537 ctss	rle	0	0
	langerhans cells, immature, donor2 : CNhs13480 ctss	rle	0	0		langerhans cells, immature, donor2 : CNhs13480 ctss	rle	0	0			langerhans cells, immature, donor2 : CNhs13480 ctss	rle	0	0			langerhans cells, immature, donor2 : CNhs13480 ctss	rle	0	0
	langerhans cells, migratory, donor1 : CNhs13535 ctss	rle	0	4.872		langerhans cells, migratory, donor1 : CNhs13535 ctss	rle	0	0			langerhans cells, migratory, donor1 : CNhs13535 ctss	rle	0	0			langerhans cells, migratory, donor1 : CNhs13535 ctss	rle	0	0
	langerhans cells, migratory, donor2 : CNhs13536 ctss	rle	0	3.853		langerhans cells, migratory, donor2 : CNhs13536 ctss	rle	0	0			langerhans cells, migratory, donor2 : CNhs13536 ctss	rle	0	0			langerhans cells, migratory, donor2 : CNhs13536 ctss	rle	0	0
	langerhans cells, migratory, donor3 : CNhs13547 ctss	rle	0	0		langerhans cells, migratory, donor3 : CNhs13547 ctss	rle	0	0			langerhans cells, migratory, donor3 : CNhs13547 ctss	rle	0	0			langerhans cells, migratory, donor3 : CNhs13547 ctss	rle	0	0
	large cell lung carcinoma cell line:IA-LM : CNhs11277 ctss	rle	0	3.907		large cell lung carcinoma cell line:IA-LM : CNhs11277 ctss	rle	0	0			large cell lung carcinoma cell line:IA-LM : CNhs11277 ctss	rle	0	0			large cell lung carcinoma cell line:IA-LM : CNhs11277 ctss	rle	0	0
	large cell lung carcinoma cell line:NCI-H460 : CNhs12806 ctss	rle	0	1.255		large cell lung carcinoma cell line:NCI-H460 : CNhs12806 ctss	rle	0	0			large cell lung carcinoma cell line:NCI-H460 : CNhs12806 ctss	rle	0	0			large cell lung carcinoma cell line:NCI-H460 : CNhs12806 ctss	rle	0	0
	large cell non-keratinizing squamous carcinoma cell line:SKG-II-SF : CNhs11825 ctss	rle	0	10.172		large cell non-keratinizing squamous carcinoma cell line:SKG-II-SF : CNhs11825 ctss	rle	0	0			large cell non-keratinizing squamous carcinoma cell line:SKG-II-SF : CNhs11825 ctss	rle	0	0			large cell non-keratinizing squamous carcinoma cell line:SKG-II-SF : CNhs11825 ctss	rle	0	0
	left atrium, adult, donor1 : CNhs11790 ctss	rle	0	3.573		left atrium, adult, donor1 : CNhs11790 ctss	rle	0	0			left atrium, adult, donor1 : CNhs11790 ctss	rle	0	0			left atrium, adult, donor1 : CNhs11790 ctss	rle	0	0
	left ventricle, adult, donor1 : CNhs11789 ctss	rle	0	2.648		left ventricle, adult, donor1 : CNhs11789 ctss	rle	0	0			left ventricle, adult, donor1 : CNhs11789 ctss	rle	0	0			left ventricle, adult, donor1 : CNhs11789 ctss	rle	0	0
	leiomyoblastoma cell line:G-402 : CNhs11848 ctss	rle	0	3.305		leiomyoblastoma cell line:G-402 : CNhs11848 ctss	rle	0	0			leiomyoblastoma cell line:G-402 : CNhs11848 ctss	rle	0	0			leiomyoblastoma cell line:G-402 : CNhs11848 ctss	rle	0	0
	leiomyoma cell line:10964C : CNhs11722 ctss	rle	0	0		leiomyoma cell line:10964C : CNhs11722 ctss	rle	0	0			leiomyoma cell line:10964C : CNhs11722 ctss	rle	0	0			leiomyoma cell line:10964C : CNhs11722 ctss	rle	0	0
	leiomyoma cell line:15242A : CNhs11723 ctss	rle	0	0		leiomyoma cell line:15242A : CNhs11723 ctss	rle	0	0			leiomyoma cell line:15242A : CNhs11723 ctss	rle	0	0			leiomyoma cell line:15242A : CNhs11723 ctss	rle	0	0
	leiomyoma cell line:15425 : CNhs11724 ctss	rle	0	0		leiomyoma cell line:15425 : CNhs11724 ctss	rle	0	0			leiomyoma cell line:15425 : CNhs11724 ctss	rle	0	0			leiomyoma cell line:15425 : CNhs11724 ctss	rle	0	0
	leiomyosarcoma cell line:Hs 5.T : CNhs12192 ctss	rle	0	0		leiomyosarcoma cell line:Hs 5.T : CNhs12192 ctss	rle	0	0			leiomyosarcoma cell line:Hs 5.T : CNhs12192 ctss	rle	0	0			leiomyosarcoma cell line:Hs 5.T : CNhs12192 ctss	rle	0	0
	lens epithelial cell line:SRA 01/04 : CNhs11750 ctss	rle	0	8.381		lens epithelial cell line:SRA 01/04 : CNhs11750 ctss	rle	0	0			lens epithelial cell line:SRA 01/04 : CNhs11750 ctss	rle	0	0			lens epithelial cell line:SRA 01/04 : CNhs11750 ctss	rle	0	0
	Lens Epithelial Cells, donor1 : CNhs12342 ctss	rle	0	0		Lens Epithelial Cells, donor1 : CNhs12342 ctss	rle	0	0			Lens Epithelial Cells, donor1 : CNhs12342 ctss	rle	0	0			Lens Epithelial Cells, donor1 : CNhs12342 ctss	rle	0	0
	Lens Epithelial Cells, donor2 : CNhs12568 ctss	rle	0	0.348		Lens Epithelial Cells, donor2 : CNhs12568 ctss	rle	0	0			Lens Epithelial Cells, donor2 : CNhs12568 ctss	rle	0	0			Lens Epithelial Cells, donor2 : CNhs12568 ctss	rle	0	0
	Lens Epithelial Cells, donor3 : CNhs12572 ctss	rle	0	2.113		Lens Epithelial Cells, donor3 : CNhs12572 ctss	rle	0	0			Lens Epithelial Cells, donor3 : CNhs12572 ctss	rle	0	0			Lens Epithelial Cells, donor3 : CNhs12572 ctss	rle	0	0
	leukemia, chronic megakaryoblastic cell line:MEG-01 : CNhs11859 ctss	rle	0	25.695		leukemia, chronic megakaryoblastic cell line:MEG-01 : CNhs11859 ctss	rle	0	0			leukemia, chronic megakaryoblastic cell line:MEG-01 : CNhs11859 ctss	rle	0	0			leukemia, chronic megakaryoblastic cell line:MEG-01 : CNhs11859 ctss	rle	0	0
	liposarcoma cell line:KMLS-1 : CNhs11870 ctss	rle	0	0		liposarcoma cell line:KMLS-1 : CNhs11870 ctss	rle	0	0			liposarcoma cell line:KMLS-1 : CNhs11870 ctss	rle	0	0			liposarcoma cell line:KMLS-1 : CNhs11870 ctss	rle	0	0
	liposarcoma cell line:SW 872 : CNhs11851 ctss	rle	0	31.274		liposarcoma cell line:SW 872 : CNhs11851 ctss	rle	0	0			liposarcoma cell line:SW 872 : CNhs11851 ctss	rle	0	0			liposarcoma cell line:SW 872 : CNhs11851 ctss	rle	0	0
	liver, adult, pool1 : CNhs10624 ctss	rle	0	3.81		liver, adult, pool1 : CNhs10624 ctss	rle	0	0			liver, adult, pool1 : CNhs10624 ctss	rle	0	0			liver, adult, pool1 : CNhs10624 ctss	rle	0	0
	liver, fetal, pool1 : CNhs11798 ctss	rle	0	0		liver, fetal, pool1 : CNhs11798 ctss	rle	0	0			liver, fetal, pool1 : CNhs11798 ctss	rle	0	0			liver, fetal, pool1 : CNhs11798 ctss	rle	0	0
	locus coeruleus - adult, donor10196 : CNhs13808 ctss	rle	0	2.198		locus coeruleus - adult, donor10196 : CNhs13808 ctss	rle	0	0			locus coeruleus - adult, donor10196 : CNhs13808 ctss	rle	0	0			locus coeruleus - adult, donor10196 : CNhs13808 ctss	rle	0	0
	locus coeruleus, adult, donor10252 : CNhs12322 ctss	rle	0	1.455		locus coeruleus, adult, donor10252 : CNhs12322 ctss	rle	0	0			locus coeruleus, adult, donor10252 : CNhs12322 ctss	rle	0	0			locus coeruleus, adult, donor10252 : CNhs12322 ctss	rle	0	0
	locus coeruleus, adult, donor10258 : CNhs14550 ctss	rle	0	0		locus coeruleus, adult, donor10258 : CNhs14550 ctss	rle	0	0			locus coeruleus, adult, donor10258 : CNhs14550 ctss	rle	0	0			locus coeruleus, adult, donor10258 : CNhs14550 ctss	rle	0	0
	locus coeruleus, newborn, donor10223 : CNhs14080 ctss	rle	0	11.724		locus coeruleus, newborn, donor10223 : CNhs14080 ctss	rle	0	0			locus coeruleus, newborn, donor10223 : CNhs14080 ctss	rle	0	0			locus coeruleus, newborn, donor10223 : CNhs14080 ctss	rle	0	0
	lung adenocarcinoma cell line:A549 : CNhs11275 ctss	rle	0	2.053		lung adenocarcinoma cell line:A549 : CNhs11275 ctss	rle	0	0			lung adenocarcinoma cell line:A549 : CNhs11275 ctss	rle	0	0			lung adenocarcinoma cell line:A549 : CNhs11275 ctss	rle	0	0
	lung adenocarcinoma cell line:PC-14 : CNhs10726 ctss	rle	0	8.458		lung adenocarcinoma cell line:PC-14 : CNhs10726 ctss	rle	0	0			lung adenocarcinoma cell line:PC-14 : CNhs10726 ctss	rle	0	0			lung adenocarcinoma cell line:PC-14 : CNhs10726 ctss	rle	0	0
	lung adenocarcinoma, papillary cell line:NCI-H441 : CNhs14245 ctss	rle	0	6.44		lung adenocarcinoma, papillary cell line:NCI-H441 : CNhs14245 ctss	rle	0	0			lung adenocarcinoma, papillary cell line:NCI-H441 : CNhs14245 ctss	rle	0	0			lung adenocarcinoma, papillary cell line:NCI-H441 : CNhs14245 ctss	rle	0	0
	lung, adult, pool1 : CNhs10625 ctss	rle	0	14.203		lung, adult, pool1 : CNhs10625 ctss	rle	0	0			lung, adult, pool1 : CNhs10625 ctss	rle	0	0			lung, adult, pool1 : CNhs10625 ctss	rle	0	0
	lung, fetal, donor1 : CNhs11680 ctss	rle	0	2.201		lung, fetal, donor1 : CNhs11680 ctss	rle	0	0			lung, fetal, donor1 : CNhs11680 ctss	rle	0	0			lung, fetal, donor1 : CNhs11680 ctss	rle	0	0
	lung, right lower lobe, adult, donor1 : CNhs11786 ctss	rle	0	13.256		lung, right lower lobe, adult, donor1 : CNhs11786 ctss	rle	0	0			lung, right lower lobe, adult, donor1 : CNhs11786 ctss	rle	0	0			lung, right lower lobe, adult, donor1 : CNhs11786 ctss	rle	0	0
	lymph node, adult, donor1 : CNhs11788 ctss	rle	0	3.969		lymph node, adult, donor1 : CNhs11788 ctss	rle	0	0			lymph node, adult, donor1 : CNhs11788 ctss	rle	0	0			lymph node, adult, donor1 : CNhs11788 ctss	rle	0	0
	lymphangiectasia cell line:DS-1 : CNhs11852 ctss	rle	0	0		lymphangiectasia cell line:DS-1 : CNhs11852 ctss	rle	0	0			lymphangiectasia cell line:DS-1 : CNhs11852 ctss	rle	0	0			lymphangiectasia cell line:DS-1 : CNhs11852 ctss	rle	0	0
	Lymphatic Endothelial cells response to VEGFC, 00hr00min, biol rep1 (MM XIX - 1) : CNhs11936 ctss	rle	0	26.708		Lymphatic Endothelial cells response to VEGFC, 00hr00min, biol rep1 (MM XIX - 1) : CNhs11936 ctss	rle	0	0			Lymphatic Endothelial cells response to VEGFC, 00hr00min, biol rep1 (MM XIX - 1) : CNhs11936 ctss	rle	0	0			Lymphatic Endothelial cells response to VEGFC, 00hr00min, biol rep1 (MM XIX - 1) : CNhs11936 ctss	rle	0	0
	Lymphatic Endothelial cells response to VEGFC, 00hr00min, biol rep2 (MM XIV - 1) : CNhs13157 ctss	rle	0	88.43		Lymphatic Endothelial cells response to VEGFC, 00hr00min, biol rep2 (MM XIV - 1) : CNhs13157 ctss	rle	0	0			Lymphatic Endothelial cells response to VEGFC, 00hr00min, biol rep2 (MM XIV - 1) : CNhs13157 ctss	rle	0	0			Lymphatic Endothelial cells response to VEGFC, 00hr00min, biol rep2 (MM XIV - 1) : CNhs13157 ctss	rle	0	0
	Lymphatic Endothelial cells response to VEGFC, 00hr00min, biol rep3 (MM XXII - 1 ) : CNhs13276 ctss	rle	0	12.176		Lymphatic Endothelial cells response to VEGFC, 00hr00min, biol rep3 (MM XXII - 1 ) : CNhs13276 ctss	rle	0	0			Lymphatic Endothelial cells response to VEGFC, 00hr00min, biol rep3 (MM XXII - 1 ) : CNhs13276 ctss	rle	0	0			Lymphatic Endothelial cells response to VEGFC, 00hr00min, biol rep3 (MM XXII - 1 ) : CNhs13276 ctss	rle	0	0
	Lymphatic Endothelial cells response to VEGFC, 00hr15min, biol rep1 (MM XIX - 2) : CNhs13100 ctss	rle	0	53.087		Lymphatic Endothelial cells response to VEGFC, 00hr15min, biol rep1 (MM XIX - 2) : CNhs13100 ctss	rle	0	0			Lymphatic Endothelial cells response to VEGFC, 00hr15min, biol rep1 (MM XIX - 2) : CNhs13100 ctss	rle	0	0			Lymphatic Endothelial cells response to VEGFC, 00hr15min, biol rep1 (MM XIX - 2) : CNhs13100 ctss	rle	0	0
	Lymphatic Endothelial cells response to VEGFC, 00hr15min, biol rep2 (MM XIV - 2) : CNhs13158 ctss	rle	0	82.305		Lymphatic Endothelial cells response to VEGFC, 00hr15min, biol rep2 (MM XIV - 2) : CNhs13158 ctss	rle	0	0			Lymphatic Endothelial cells response to VEGFC, 00hr15min, biol rep2 (MM XIV - 2) : CNhs13158 ctss	rle	0	0			Lymphatic Endothelial cells response to VEGFC, 00hr15min, biol rep2 (MM XIV - 2) : CNhs13158 ctss	rle	0	0
	Lymphatic Endothelial cells response to VEGFC, 00hr15min, biol rep3 (MM XXII - 2) : CNhs13277 ctss	rle	0	25.467		Lymphatic Endothelial cells response to VEGFC, 00hr15min, biol rep3 (MM XXII - 2) : CNhs13277 ctss	rle	0	0			Lymphatic Endothelial cells response to VEGFC, 00hr15min, biol rep3 (MM XXII - 2) : CNhs13277 ctss	rle	0	0			Lymphatic Endothelial cells response to VEGFC, 00hr15min, biol rep3 (MM XXII - 2) : CNhs13277 ctss	rle	0	0
	Lymphatic Endothelial cells response to VEGFC, 00hr30min, biol rep1 (MM XIX - 3) : CNhs13101 ctss	rle	0	102.95		Lymphatic Endothelial cells response to VEGFC, 00hr30min, biol rep1 (MM XIX - 3) : CNhs13101 ctss	rle	0	0			Lymphatic Endothelial cells response to VEGFC, 00hr30min, biol rep1 (MM XIX - 3) : CNhs13101 ctss	rle	0	0			Lymphatic Endothelial cells response to VEGFC, 00hr30min, biol rep1 (MM XIX - 3) : CNhs13101 ctss	rle	0	0
	Lymphatic Endothelial cells response to VEGFC, 00hr30min, biol rep2 (MM XIV - 3) : CNhs13159 ctss	rle	0	235.142		Lymphatic Endothelial cells response to VEGFC, 00hr30min, biol rep2 (MM XIV - 3) : CNhs13159 ctss	rle	0	0			Lymphatic Endothelial cells response to VEGFC, 00hr30min, biol rep2 (MM XIV - 3) : CNhs13159 ctss	rle	0	0			Lymphatic Endothelial cells response to VEGFC, 00hr30min, biol rep2 (MM XIV - 3) : CNhs13159 ctss	rle	0	0
	Lymphatic Endothelial cells response to VEGFC, 00hr30min, biol rep3 (MM XXII - 3) : CNhs13278 ctss	rle	0	81.988		Lymphatic Endothelial cells response to VEGFC, 00hr30min, biol rep3 (MM XXII - 3) : CNhs13278 ctss	rle	0	0			Lymphatic Endothelial cells response to VEGFC, 00hr30min, biol rep3 (MM XXII - 3) : CNhs13278 ctss	rle	0	0			Lymphatic Endothelial cells response to VEGFC, 00hr30min, biol rep3 (MM XXII - 3) : CNhs13278 ctss	rle	0	0
	Lymphatic Endothelial cells response to VEGFC, 00hr45min, biol rep1 (MM XIX - 4) : CNhs13102 ctss	rle	0	84.738		Lymphatic Endothelial cells response to VEGFC, 00hr45min, biol rep1 (MM XIX - 4) : CNhs13102 ctss	rle	0	0			Lymphatic Endothelial cells response to VEGFC, 00hr45min, biol rep1 (MM XIX - 4) : CNhs13102 ctss	rle	0	0			Lymphatic Endothelial cells response to VEGFC, 00hr45min, biol rep1 (MM XIX - 4) : CNhs13102 ctss	rle	0	0
	Lymphatic Endothelial cells response to VEGFC, 00hr45min, biol rep2 (MM XIV - 4) : CNhs13160 ctss	rle	0	182.855		Lymphatic Endothelial cells response to VEGFC, 00hr45min, biol rep2 (MM XIV - 4) : CNhs13160 ctss	rle	0	0			Lymphatic Endothelial cells response to VEGFC, 00hr45min, biol rep2 (MM XIV - 4) : CNhs13160 ctss	rle	0	0			Lymphatic Endothelial cells response to VEGFC, 00hr45min, biol rep2 (MM XIV - 4) : CNhs13160 ctss	rle	0	0
	Lymphatic Endothelial cells response to VEGFC, 00hr45min, biol rep3 (MM XXII - 4) : CNhs13279 ctss	rle	0	102.812		Lymphatic Endothelial cells response to VEGFC, 00hr45min, biol rep3 (MM XXII - 4) : CNhs13279 ctss	rle	0	0			Lymphatic Endothelial cells response to VEGFC, 00hr45min, biol rep3 (MM XXII - 4) : CNhs13279 ctss	rle	0	0			Lymphatic Endothelial cells response to VEGFC, 00hr45min, biol rep3 (MM XXII - 4) : CNhs13279 ctss	rle	0	0
	Lymphatic Endothelial cells response to VEGFC, 01hr00min, biol rep1 (MM XIX - 5) : CNhs13103 ctss	rle	0	142.36		Lymphatic Endothelial cells response to VEGFC, 01hr00min, biol rep1 (MM XIX - 5) : CNhs13103 ctss	rle	0	0			Lymphatic Endothelial cells response to VEGFC, 01hr00min, biol rep1 (MM XIX - 5) : CNhs13103 ctss	rle	0	0			Lymphatic Endothelial cells response to VEGFC, 01hr00min, biol rep1 (MM XIX - 5) : CNhs13103 ctss	rle	0	0
	Lymphatic Endothelial cells response to VEGFC, 01hr00min, biol rep2 (MM XIV - 5) : CNhs13161 ctss	rle	1.15	204.642		Lymphatic Endothelial cells response to VEGFC, 01hr00min, biol rep2 (MM XIV - 5) : CNhs13161 ctss	rle	0	0			Lymphatic Endothelial cells response to VEGFC, 01hr00min, biol rep2 (MM XIV - 5) : CNhs13161 ctss	rle	0	0			Lymphatic Endothelial cells response to VEGFC, 01hr00min, biol rep2 (MM XIV - 5) : CNhs13161 ctss	rle	0	0
	Lymphatic Endothelial cells response to VEGFC, 01hr00min, biol rep3 (MM XXII - 5) : CNhs13280 ctss	rle	0	63.048		Lymphatic Endothelial cells response to VEGFC, 01hr00min, biol rep3 (MM XXII - 5) : CNhs13280 ctss	rle	0	0			Lymphatic Endothelial cells response to VEGFC, 01hr00min, biol rep3 (MM XXII - 5) : CNhs13280 ctss	rle	0	0			Lymphatic Endothelial cells response to VEGFC, 01hr00min, biol rep3 (MM XXII - 5) : CNhs13280 ctss	rle	0	0
	Lymphatic Endothelial cells response to VEGFC, 01hr20min, biol rep1 (MM XIX - 6) : CNhs13104 ctss	rle	0	46.523		Lymphatic Endothelial cells response to VEGFC, 01hr20min, biol rep1 (MM XIX - 6) : CNhs13104 ctss	rle	0	0			Lymphatic Endothelial cells response to VEGFC, 01hr20min, biol rep1 (MM XIX - 6) : CNhs13104 ctss	rle	0	0			Lymphatic Endothelial cells response to VEGFC, 01hr20min, biol rep1 (MM XIX - 6) : CNhs13104 ctss	rle	0	0
	Lymphatic Endothelial cells response to VEGFC, 01hr20min, biol rep2 (MM XIV - 6) : CNhs13162 ctss	rle	0	222.335		Lymphatic Endothelial cells response to VEGFC, 01hr20min, biol rep2 (MM XIV - 6) : CNhs13162 ctss	rle	0	0			Lymphatic Endothelial cells response to VEGFC, 01hr20min, biol rep2 (MM XIV - 6) : CNhs13162 ctss	rle	0	0			Lymphatic Endothelial cells response to VEGFC, 01hr20min, biol rep2 (MM XIV - 6) : CNhs13162 ctss	rle	0	0
	Lymphatic Endothelial cells response to VEGFC, 01hr20min, biol rep3 (MM XXII - 6) : CNhs13281 ctss	rle	0	32.397		Lymphatic Endothelial cells response to VEGFC, 01hr20min, biol rep3 (MM XXII - 6) : CNhs13281 ctss	rle	0	0			Lymphatic Endothelial cells response to VEGFC, 01hr20min, biol rep3 (MM XXII - 6) : CNhs13281 ctss	rle	0	0			Lymphatic Endothelial cells response to VEGFC, 01hr20min, biol rep3 (MM XXII - 6) : CNhs13281 ctss	rle	0	0
	Lymphatic Endothelial cells response to VEGFC, 01hr40min, biol rep1 (MM XIX - 7) : CNhs13105 ctss	rle	0	88.156		Lymphatic Endothelial cells response to VEGFC, 01hr40min, biol rep1 (MM XIX - 7) : CNhs13105 ctss	rle	0	0			Lymphatic Endothelial cells response to VEGFC, 01hr40min, biol rep1 (MM XIX - 7) : CNhs13105 ctss	rle	0	0			Lymphatic Endothelial cells response to VEGFC, 01hr40min, biol rep1 (MM XIX - 7) : CNhs13105 ctss	rle	0	0
	Lymphatic Endothelial cells response to VEGFC, 01hr40min, biol rep2 (MM XIV - 7) : CNhs13163 ctss	rle	0	204.811		Lymphatic Endothelial cells response to VEGFC, 01hr40min, biol rep2 (MM XIV - 7) : CNhs13163 ctss	rle	0	0			Lymphatic Endothelial cells response to VEGFC, 01hr40min, biol rep2 (MM XIV - 7) : CNhs13163 ctss	rle	0	0			Lymphatic Endothelial cells response to VEGFC, 01hr40min, biol rep2 (MM XIV - 7) : CNhs13163 ctss	rle	0	0
	Lymphatic Endothelial cells response to VEGFC, 01hr40min, biol rep3 (MM XXII - 7) : CNhs13282 ctss	rle	0	33.026		Lymphatic Endothelial cells response to VEGFC, 01hr40min, biol rep3 (MM XXII - 7) : CNhs13282 ctss	rle	0	0			Lymphatic Endothelial cells response to VEGFC, 01hr40min, biol rep3 (MM XXII - 7) : CNhs13282 ctss	rle	0	0			Lymphatic Endothelial cells response to VEGFC, 01hr40min, biol rep3 (MM XXII - 7) : CNhs13282 ctss	rle	0	0
	Lymphatic Endothelial cells response to VEGFC, 02hr00min, biol rep1 (MM XIX - 8) : CNhs13106 ctss	rle	0	73.844		Lymphatic Endothelial cells response to VEGFC, 02hr00min, biol rep1 (MM XIX - 8) : CNhs13106 ctss	rle	0	0			Lymphatic Endothelial cells response to VEGFC, 02hr00min, biol rep1 (MM XIX - 8) : CNhs13106 ctss	rle	0	0			Lymphatic Endothelial cells response to VEGFC, 02hr00min, biol rep1 (MM XIX - 8) : CNhs13106 ctss	rle	0	0
	Lymphatic Endothelial cells response to VEGFC, 02hr00min, biol rep2 (MM XIV - 8) : CNhs13164 ctss	rle	0	74.759		Lymphatic Endothelial cells response to VEGFC, 02hr00min, biol rep2 (MM XIV - 8) : CNhs13164 ctss	rle	0	0			Lymphatic Endothelial cells response to VEGFC, 02hr00min, biol rep2 (MM XIV - 8) : CNhs13164 ctss	rle	0	0			Lymphatic Endothelial cells response to VEGFC, 02hr00min, biol rep2 (MM XIV - 8) : CNhs13164 ctss	rle	0	0
	Lymphatic Endothelial cells response to VEGFC, 02hr00min, biol rep3 (MM XXII - 8) : CNhs13283 ctss	rle	0	17.878		Lymphatic Endothelial cells response to VEGFC, 02hr00min, biol rep3 (MM XXII - 8) : CNhs13283 ctss	rle	0	0			Lymphatic Endothelial cells response to VEGFC, 02hr00min, biol rep3 (MM XXII - 8) : CNhs13283 ctss	rle	0	0			Lymphatic Endothelial cells response to VEGFC, 02hr00min, biol rep3 (MM XXII - 8) : CNhs13283 ctss	rle	0	0
	Lymphatic Endothelial cells response to VEGFC, 02hr30min, biol rep1 (MM XIX - 9) : CNhs13107 ctss	rle	0	59.138		Lymphatic Endothelial cells response to VEGFC, 02hr30min, biol rep1 (MM XIX - 9) : CNhs13107 ctss	rle	0	0			Lymphatic Endothelial cells response to VEGFC, 02hr30min, biol rep1 (MM XIX - 9) : CNhs13107 ctss	rle	0	0			Lymphatic Endothelial cells response to VEGFC, 02hr30min, biol rep1 (MM XIX - 9) : CNhs13107 ctss	rle	0	0
	Lymphatic Endothelial cells response to VEGFC, 02hr30min, biol rep2 (MM XIV - 9) : CNhs13165 ctss	rle	0	88.324		Lymphatic Endothelial cells response to VEGFC, 02hr30min, biol rep2 (MM XIV - 9) : CNhs13165 ctss	rle	0	0			Lymphatic Endothelial cells response to VEGFC, 02hr30min, biol rep2 (MM XIV - 9) : CNhs13165 ctss	rle	0	0			Lymphatic Endothelial cells response to VEGFC, 02hr30min, biol rep2 (MM XIV - 9) : CNhs13165 ctss	rle	0	0
	Lymphatic Endothelial cells response to VEGFC, 02hr30min, biol rep3 (MM XXII - 9) : CNhs13284 ctss	rle	0	21.031		Lymphatic Endothelial cells response to VEGFC, 02hr30min, biol rep3 (MM XXII - 9) : CNhs13284 ctss	rle	0	0			Lymphatic Endothelial cells response to VEGFC, 02hr30min, biol rep3 (MM XXII - 9) : CNhs13284 ctss	rle	0	0			Lymphatic Endothelial cells response to VEGFC, 02hr30min, biol rep3 (MM XXII - 9) : CNhs13284 ctss	rle	0	0
	Lymphatic Endothelial cells response to VEGFC, 03hr00min, biol rep1 (MM XIX - 10) : CNhs13108 ctss	rle	0	14.226		Lymphatic Endothelial cells response to VEGFC, 03hr00min, biol rep1 (MM XIX - 10) : CNhs13108 ctss	rle	0	0			Lymphatic Endothelial cells response to VEGFC, 03hr00min, biol rep1 (MM XIX - 10) : CNhs13108 ctss	rle	0	0			Lymphatic Endothelial cells response to VEGFC, 03hr00min, biol rep1 (MM XIX - 10) : CNhs13108 ctss	rle	0	0
	Lymphatic Endothelial cells response to VEGFC, 03hr00min, biol rep2 (MM XIV - 10) : CNhs13166 ctss	rle	0	81.279		Lymphatic Endothelial cells response to VEGFC, 03hr00min, biol rep2 (MM XIV - 10) : CNhs13166 ctss	rle	0	0			Lymphatic Endothelial cells response to VEGFC, 03hr00min, biol rep2 (MM XIV - 10) : CNhs13166 ctss	rle	0	0			Lymphatic Endothelial cells response to VEGFC, 03hr00min, biol rep2 (MM XIV - 10) : CNhs13166 ctss	rle	0	0
	Lymphatic Endothelial cells response to VEGFC, 03hr00min, biol rep3 (MM XXII - 10) : CNhs13285 ctss	rle	0	17.21		Lymphatic Endothelial cells response to VEGFC, 03hr00min, biol rep3 (MM XXII - 10) : CNhs13285 ctss	rle	0	0			Lymphatic Endothelial cells response to VEGFC, 03hr00min, biol rep3 (MM XXII - 10) : CNhs13285 ctss	rle	0	0			Lymphatic Endothelial cells response to VEGFC, 03hr00min, biol rep3 (MM XXII - 10) : CNhs13285 ctss	rle	0	0
	Lymphatic Endothelial cells response to VEGFC, 03hr30min, biol rep1 (MM XIX - 11) : CNhs13109 ctss	rle	0	18.344		Lymphatic Endothelial cells response to VEGFC, 03hr30min, biol rep1 (MM XIX - 11) : CNhs13109 ctss	rle	0	0			Lymphatic Endothelial cells response to VEGFC, 03hr30min, biol rep1 (MM XIX - 11) : CNhs13109 ctss	rle	0	0			Lymphatic Endothelial cells response to VEGFC, 03hr30min, biol rep1 (MM XIX - 11) : CNhs13109 ctss	rle	0	0
	Lymphatic Endothelial cells response to VEGFC, 03hr30min, biol rep2 (MM XIV - 11) : CNhs13168 ctss	rle	0	44.789		Lymphatic Endothelial cells response to VEGFC, 03hr30min, biol rep2 (MM XIV - 11) : CNhs13168 ctss	rle	0	0			Lymphatic Endothelial cells response to VEGFC, 03hr30min, biol rep2 (MM XIV - 11) : CNhs13168 ctss	rle	0	0			Lymphatic Endothelial cells response to VEGFC, 03hr30min, biol rep2 (MM XIV - 11) : CNhs13168 ctss	rle	0	0
	Lymphatic Endothelial cells response to VEGFC, 03hr30min, biol rep3 (MM XXII - 11) : CNhs13286 ctss	rle	0	20.856		Lymphatic Endothelial cells response to VEGFC, 03hr30min, biol rep3 (MM XXII - 11) : CNhs13286 ctss	rle	0	0			Lymphatic Endothelial cells response to VEGFC, 03hr30min, biol rep3 (MM XXII - 11) : CNhs13286 ctss	rle	0	0			Lymphatic Endothelial cells response to VEGFC, 03hr30min, biol rep3 (MM XXII - 11) : CNhs13286 ctss	rle	0	0
	Lymphatic Endothelial cells response to VEGFC, 04hr, biol rep1 (MM XIX - 12) : CNhs13110 ctss	rle	0	18.446		Lymphatic Endothelial cells response to VEGFC, 04hr, biol rep1 (MM XIX - 12) : CNhs13110 ctss	rle	0	0			Lymphatic Endothelial cells response to VEGFC, 04hr, biol rep1 (MM XIX - 12) : CNhs13110 ctss	rle	0	0			Lymphatic Endothelial cells response to VEGFC, 04hr, biol rep1 (MM XIX - 12) : CNhs13110 ctss	rle	0	0
	Lymphatic Endothelial cells response to VEGFC, 04hr, biol rep2 (MM XIV - 12) : CNhs13169 ctss	rle	0	63.398		Lymphatic Endothelial cells response to VEGFC, 04hr, biol rep2 (MM XIV - 12) : CNhs13169 ctss	rle	0	0			Lymphatic Endothelial cells response to VEGFC, 04hr, biol rep2 (MM XIV - 12) : CNhs13169 ctss	rle	0	0			Lymphatic Endothelial cells response to VEGFC, 04hr, biol rep2 (MM XIV - 12) : CNhs13169 ctss	rle	0	0
	Lymphatic Endothelial cells response to VEGFC, 04hr, biol rep3 (MM XXII - 12) : CNhs13287 ctss	rle	0	29.84		Lymphatic Endothelial cells response to VEGFC, 04hr, biol rep3 (MM XXII - 12) : CNhs13287 ctss	rle	0	0			Lymphatic Endothelial cells response to VEGFC, 04hr, biol rep3 (MM XXII - 12) : CNhs13287 ctss	rle	0	0			Lymphatic Endothelial cells response to VEGFC, 04hr, biol rep3 (MM XXII - 12) : CNhs13287 ctss	rle	0	0
	Lymphatic Endothelial cells response to VEGFC, 05hr, biol rep1 (MM XIX - 13) : CNhs13111 ctss	rle	0	26.993		Lymphatic Endothelial cells response to VEGFC, 05hr, biol rep1 (MM XIX - 13) : CNhs13111 ctss	rle	0	0			Lymphatic Endothelial cells response to VEGFC, 05hr, biol rep1 (MM XIX - 13) : CNhs13111 ctss	rle	0	0			Lymphatic Endothelial cells response to VEGFC, 05hr, biol rep1 (MM XIX - 13) : CNhs13111 ctss	rle	0	0
	Lymphatic Endothelial cells response to VEGFC, 05hr, biol rep2 (MM XIV - 13) : CNhs13170 ctss	rle	0	36.126		Lymphatic Endothelial cells response to VEGFC, 05hr, biol rep2 (MM XIV - 13) : CNhs13170 ctss	rle	0	0			Lymphatic Endothelial cells response to VEGFC, 05hr, biol rep2 (MM XIV - 13) : CNhs13170 ctss	rle	0	0			Lymphatic Endothelial cells response to VEGFC, 05hr, biol rep2 (MM XIV - 13) : CNhs13170 ctss	rle	0	0
	Lymphatic Endothelial cells response to VEGFC, 05hr, biol rep3 (MM XXII - 13) : CNhs13288 ctss	rle	0	14.418		Lymphatic Endothelial cells response to VEGFC, 05hr, biol rep3 (MM XXII - 13) : CNhs13288 ctss	rle	0	0			Lymphatic Endothelial cells response to VEGFC, 05hr, biol rep3 (MM XXII - 13) : CNhs13288 ctss	rle	0	0			Lymphatic Endothelial cells response to VEGFC, 05hr, biol rep3 (MM XXII - 13) : CNhs13288 ctss	rle	0	0
	Lymphatic Endothelial cells response to VEGFC, 06hr, biol rep1 (MM XIX - 14) : CNhs13112 ctss	rle	0	20.97		Lymphatic Endothelial cells response to VEGFC, 06hr, biol rep1 (MM XIX - 14) : CNhs13112 ctss	rle	0	0			Lymphatic Endothelial cells response to VEGFC, 06hr, biol rep1 (MM XIX - 14) : CNhs13112 ctss	rle	0	0			Lymphatic Endothelial cells response to VEGFC, 06hr, biol rep1 (MM XIX - 14) : CNhs13112 ctss	rle	0	0
	Lymphatic Endothelial cells response to VEGFC, 06hr, biol rep2 (MM XIV - 14) : CNhs13171 ctss	rle	0	75.531		Lymphatic Endothelial cells response to VEGFC, 06hr, biol rep2 (MM XIV - 14) : CNhs13171 ctss	rle	0	0			Lymphatic Endothelial cells response to VEGFC, 06hr, biol rep2 (MM XIV - 14) : CNhs13171 ctss	rle	0	0			Lymphatic Endothelial cells response to VEGFC, 06hr, biol rep2 (MM XIV - 14) : CNhs13171 ctss	rle	0	0
	Lymphatic Endothelial cells response to VEGFC, 06hr, biol rep3 (MM XXII - 14) : CNhs13289 ctss	rle	0	23.622		Lymphatic Endothelial cells response to VEGFC, 06hr, biol rep3 (MM XXII - 14) : CNhs13289 ctss	rle	0	0			Lymphatic Endothelial cells response to VEGFC, 06hr, biol rep3 (MM XXII - 14) : CNhs13289 ctss	rle	0	0			Lymphatic Endothelial cells response to VEGFC, 06hr, biol rep3 (MM XXII - 14) : CNhs13289 ctss	rle	0	0
	Lymphatic Endothelial cells response to VEGFC, 07hr, biol rep1 (MM XIX - 15) : CNhs13113 ctss	rle	0	16.056		Lymphatic Endothelial cells response to VEGFC, 07hr, biol rep1 (MM XIX - 15) : CNhs13113 ctss	rle	0	0			Lymphatic Endothelial cells response to VEGFC, 07hr, biol rep1 (MM XIX - 15) : CNhs13113 ctss	rle	0	0			Lymphatic Endothelial cells response to VEGFC, 07hr, biol rep1 (MM XIX - 15) : CNhs13113 ctss	rle	0	0
	Lymphatic Endothelial cells response to VEGFC, 07hr, biol rep2 (MM XIV - 15) : CNhs13172 ctss	rle	0	57.283		Lymphatic Endothelial cells response to VEGFC, 07hr, biol rep2 (MM XIV - 15) : CNhs13172 ctss	rle	0	0			Lymphatic Endothelial cells response to VEGFC, 07hr, biol rep2 (MM XIV - 15) : CNhs13172 ctss	rle	0	0			Lymphatic Endothelial cells response to VEGFC, 07hr, biol rep2 (MM XIV - 15) : CNhs13172 ctss	rle	0	0
	Lymphatic Endothelial cells response to VEGFC, 07hr, biol rep3 (MM XXII - 15) : CNhs13290 ctss	rle	0	20.114		Lymphatic Endothelial cells response to VEGFC, 07hr, biol rep3 (MM XXII - 15) : CNhs13290 ctss	rle	0	0			Lymphatic Endothelial cells response to VEGFC, 07hr, biol rep3 (MM XXII - 15) : CNhs13290 ctss	rle	0	0			Lymphatic Endothelial cells response to VEGFC, 07hr, biol rep3 (MM XXII - 15) : CNhs13290 ctss	rle	0	0
	Lymphatic Endothelial cells response to VEGFC, 08hr, biol rep1 (MM XIX - 16) : CNhs11937 ctss	rle	0	18.943		Lymphatic Endothelial cells response to VEGFC, 08hr, biol rep1 (MM XIX - 16) : CNhs11937 ctss	rle	0	0			Lymphatic Endothelial cells response to VEGFC, 08hr, biol rep1 (MM XIX - 16) : CNhs11937 ctss	rle	0	0			Lymphatic Endothelial cells response to VEGFC, 08hr, biol rep1 (MM XIX - 16) : CNhs11937 ctss	rle	0	0
	Lymphatic Endothelial cells response to VEGFC, 08hr, biol rep2 (MM XIV - 16) : CNhs13173 ctss	rle	0	78.426		Lymphatic Endothelial cells response to VEGFC, 08hr, biol rep2 (MM XIV - 16) : CNhs13173 ctss	rle	0	0			Lymphatic Endothelial cells response to VEGFC, 08hr, biol rep2 (MM XIV - 16) : CNhs13173 ctss	rle	0	0			Lymphatic Endothelial cells response to VEGFC, 08hr, biol rep2 (MM XIV - 16) : CNhs13173 ctss	rle	0	0
	Lymphatic Endothelial cells response to VEGFC, 08hr, biol rep3 (MM XXII - 16) : CNhs13291 ctss	rle	0	22.9		Lymphatic Endothelial cells response to VEGFC, 08hr, biol rep3 (MM XXII - 16) : CNhs13291 ctss	rle	0	0			Lymphatic Endothelial cells response to VEGFC, 08hr, biol rep3 (MM XXII - 16) : CNhs13291 ctss	rle	0	0			Lymphatic Endothelial cells response to VEGFC, 08hr, biol rep3 (MM XXII - 16) : CNhs13291 ctss	rle	0	0
	lymphoma, malignant, hairy B-cell cell line:MLMA : CNhs11935 ctss	rle	0	0.974		lymphoma, malignant, hairy B-cell cell line:MLMA : CNhs11935 ctss	rle	0	0			lymphoma, malignant, hairy B-cell cell line:MLMA : CNhs11935 ctss	rle	0	0			lymphoma, malignant, hairy B-cell cell line:MLMA : CNhs11935 ctss	rle	0	0
	Macrophage - monocyte derived, donor1 : CNhs10861 ctss	rle	0	0		Macrophage - monocyte derived, donor1 : CNhs10861 ctss	rle	0	0			Macrophage - monocyte derived, donor1 : CNhs10861 ctss	rle	0	0			Macrophage - monocyte derived, donor1 : CNhs10861 ctss	rle	0	0
	Macrophage - monocyte derived, donor2 : CNhs11899 ctss	rle	0	0		Macrophage - monocyte derived, donor2 : CNhs11899 ctss	rle	0	0			Macrophage - monocyte derived, donor2 : CNhs11899 ctss	rle	0	0			Macrophage - monocyte derived, donor2 : CNhs11899 ctss	rle	0	0
	Macrophage - monocyte derived, donor3 : CNhs12003 ctss	rle	0	0		Macrophage - monocyte derived, donor3 : CNhs12003 ctss	rle	0	0			Macrophage - monocyte derived, donor3 : CNhs12003 ctss	rle	0	0			Macrophage - monocyte derived, donor3 : CNhs12003 ctss	rle	0	0
	malignant trichilemmal cyst cell line:DJM-1 : CNhs10730 ctss	rle	0	1.915		malignant trichilemmal cyst cell line:DJM-1 : CNhs10730 ctss	rle	0	0			malignant trichilemmal cyst cell line:DJM-1 : CNhs10730 ctss	rle	0	0			malignant trichilemmal cyst cell line:DJM-1 : CNhs10730 ctss	rle	0	0
	Mallassez-derived cells, donor1 : CNhs12538 ctss	rle	0	0		Mallassez-derived cells, donor1 : CNhs12538 ctss	rle	0	0			Mallassez-derived cells, donor1 : CNhs12538 ctss	rle	0	0			Mallassez-derived cells, donor1 : CNhs12538 ctss	rle	0	0
	Mallassez-derived cells, donor2 : CNhs13550 ctss	rle	0	0		Mallassez-derived cells, donor2 : CNhs13550 ctss	rle	0	0			Mallassez-derived cells, donor2 : CNhs13550 ctss	rle	0	0			Mallassez-derived cells, donor2 : CNhs13550 ctss	rle	0	0
	Mallassez-derived cells, donor3 : CNhs13551 ctss	rle	0	0		Mallassez-derived cells, donor3 : CNhs13551 ctss	rle	0	0			Mallassez-derived cells, donor3 : CNhs13551 ctss	rle	0	0			Mallassez-derived cells, donor3 : CNhs13551 ctss	rle	0	0
	Mammary Epithelial Cell, donor1 : CNhs11077 ctss	rle	0	0		Mammary Epithelial Cell, donor1 : CNhs11077 ctss	rle	0	0			Mammary Epithelial Cell, donor1 : CNhs11077 ctss	rle	0	0			Mammary Epithelial Cell, donor1 : CNhs11077 ctss	rle	0	0
	Mammary Epithelial Cell, donor2 : CNhs11382 ctss	rle	0	0		Mammary Epithelial Cell, donor2 : CNhs11382 ctss	rle	0	0			Mammary Epithelial Cell, donor2 : CNhs11382 ctss	rle	0	0			Mammary Epithelial Cell, donor2 : CNhs11382 ctss	rle	0	0
	Mammary Epithelial Cell, donor3 : CNhs12032 ctss	rle	0	0		Mammary Epithelial Cell, donor3 : CNhs12032 ctss	rle	0	0			Mammary Epithelial Cell, donor3 : CNhs12032 ctss	rle	0	0			Mammary Epithelial Cell, donor3 : CNhs12032 ctss	rle	0	0
	Mast cell - stimulated, donor1 : CNhs11073 ctss	rle	0	1.478		Mast cell - stimulated, donor1 : CNhs11073 ctss	rle	0	0			Mast cell - stimulated, donor1 : CNhs11073 ctss	rle	0	0			Mast cell - stimulated, donor1 : CNhs11073 ctss	rle	0	0
	Mast cell, donor1 : CNhs12566 ctss	rle	0	0		Mast cell, donor1 : CNhs12566 ctss	rle	0	0			Mast cell, donor1 : CNhs12566 ctss	rle	0	0			Mast cell, donor1 : CNhs12566 ctss	rle	0	0
	Mast cell, donor2 : CNhs12594 ctss	rle	0	4.561		Mast cell, donor2 : CNhs12594 ctss	rle	0	0			Mast cell, donor2 : CNhs12594 ctss	rle	0	0			Mast cell, donor2 : CNhs12594 ctss	rle	0	0
	Mast cell, donor3 : CNhs12593 ctss	rle	0	1.009		Mast cell, donor3 : CNhs12593 ctss	rle	0	0			Mast cell, donor3 : CNhs12593 ctss	rle	0	0			Mast cell, donor3 : CNhs12593 ctss	rle	0	0
	Mast cell, donor4 : CNhs12592 ctss	rle	0	6.312		Mast cell, donor4 : CNhs12592 ctss	rle	0	0			Mast cell, donor4 : CNhs12592 ctss	rle	0	0			Mast cell, donor4 : CNhs12592 ctss	rle	0	0
	Mast cell, expanded and stimulated, donor5 : CNhs13925 ctss	rle	0	0		Mast cell, expanded and stimulated, donor5 : CNhs13925 ctss	rle	0	0			Mast cell, expanded and stimulated, donor5 : CNhs13925 ctss	rle	0	0			Mast cell, expanded and stimulated, donor5 : CNhs13925 ctss	rle	0	0
	Mast cell, expanded and stimulated, donor8 : CNhs13927 ctss	rle	0	0		Mast cell, expanded and stimulated, donor8 : CNhs13927 ctss	rle	0	0			Mast cell, expanded and stimulated, donor8 : CNhs13927 ctss	rle	0	0			Mast cell, expanded and stimulated, donor8 : CNhs13927 ctss	rle	0	0
	Mast cell, expanded, donor5 : CNhs13924 ctss	rle	0	0		Mast cell, expanded, donor5 : CNhs13924 ctss	rle	0	0			Mast cell, expanded, donor5 : CNhs13924 ctss	rle	0	0			Mast cell, expanded, donor5 : CNhs13924 ctss	rle	0	0
	Mast cell, expanded, donor8 : CNhs13926 ctss	rle	0	4.026		Mast cell, expanded, donor8 : CNhs13926 ctss	rle	0	0			Mast cell, expanded, donor8 : CNhs13926 ctss	rle	0	0			Mast cell, expanded, donor8 : CNhs13926 ctss	rle	0	0
	mature adipocyte, donor1 : CNhs12558 ctss	rle	0	1.632		mature adipocyte, donor1 : CNhs12558 ctss	rle	0	0			mature adipocyte, donor1 : CNhs12558 ctss	rle	0	0			mature adipocyte, donor1 : CNhs12558 ctss	rle	0	0
	mature adipocyte, donor2 : CNhs12559 ctss	rle	0	12.534		mature adipocyte, donor2 : CNhs12559 ctss	rle	0	0			mature adipocyte, donor2 : CNhs12559 ctss	rle	0	0			mature adipocyte, donor2 : CNhs12559 ctss	rle	0	0
	mature adipocyte, donor3 : CNhs12560 ctss	rle	0	4.289		mature adipocyte, donor3 : CNhs12560 ctss	rle	0	0			mature adipocyte, donor3 : CNhs12560 ctss	rle	0	0			mature adipocyte, donor3 : CNhs12560 ctss	rle	0	0
	mature adipocyte, donor4 : CNhs12562 ctss	rle	0	4.59		mature adipocyte, donor4 : CNhs12562 ctss	rle	0	0			mature adipocyte, donor4 : CNhs12562 ctss	rle	0	0			mature adipocyte, donor4 : CNhs12562 ctss	rle	0	0
	maxillary sinus tumor cell line:HSQ-89 : CNhs10732 ctss	rle	0	8.167		maxillary sinus tumor cell line:HSQ-89 : CNhs10732 ctss	rle	0	0			maxillary sinus tumor cell line:HSQ-89 : CNhs10732 ctss	rle	0	0			maxillary sinus tumor cell line:HSQ-89 : CNhs10732 ctss	rle	0	0
	MCF7 breast cancer cell line response to EGF1, 00hr00min, biol rep1 : CNhs12564 ctss	rle	0	0		MCF7 breast cancer cell line response to EGF1, 00hr00min, biol rep1 : CNhs12564 ctss	rle	0	0			MCF7 breast cancer cell line response to EGF1, 00hr00min, biol rep1 : CNhs12564 ctss	rle	0	0			MCF7 breast cancer cell line response to EGF1, 00hr00min, biol rep1 : CNhs12564 ctss	rle	0	0
	MCF7 breast cancer cell line response to EGF1, 00hr00min, biol rep2 : CNhs12475 ctss	rle	0	0		MCF7 breast cancer cell line response to EGF1, 00hr00min, biol rep2 : CNhs12475 ctss	rle	0	0			MCF7 breast cancer cell line response to EGF1, 00hr00min, biol rep2 : CNhs12475 ctss	rle	0	0			MCF7 breast cancer cell line response to EGF1, 00hr00min, biol rep2 : CNhs12475 ctss	rle	0	0
	MCF7 breast cancer cell line response to EGF1, 00hr00min, biol rep3 : CNhs12703 ctss	rle	0	0		MCF7 breast cancer cell line response to EGF1, 00hr00min, biol rep3 : CNhs12703 ctss	rle	0	0			MCF7 breast cancer cell line response to EGF1, 00hr00min, biol rep3 : CNhs12703 ctss	rle	0	0			MCF7 breast cancer cell line response to EGF1, 00hr00min, biol rep3 : CNhs12703 ctss	rle	0	0
	MCF7 breast cancer cell line response to EGF1, 00hr15min, biol rep1 : CNhs12420 ctss	rle	0	0		MCF7 breast cancer cell line response to EGF1, 00hr15min, biol rep1 : CNhs12420 ctss	rle	0	0			MCF7 breast cancer cell line response to EGF1, 00hr15min, biol rep1 : CNhs12420 ctss	rle	0	0			MCF7 breast cancer cell line response to EGF1, 00hr15min, biol rep1 : CNhs12420 ctss	rle	0	0
	MCF7 breast cancer cell line response to EGF1, 00hr15min, biol rep2 : CNhs12476 ctss	rle	0	0		MCF7 breast cancer cell line response to EGF1, 00hr15min, biol rep2 : CNhs12476 ctss	rle	0	0			MCF7 breast cancer cell line response to EGF1, 00hr15min, biol rep2 : CNhs12476 ctss	rle	0	0			MCF7 breast cancer cell line response to EGF1, 00hr15min, biol rep2 : CNhs12476 ctss	rle	0	0
	MCF7 breast cancer cell line response to EGF1, 00hr15min, biol rep3 : CNhs12704 ctss	rle	0	0		MCF7 breast cancer cell line response to EGF1, 00hr15min, biol rep3 : CNhs12704 ctss	rle	0	0			MCF7 breast cancer cell line response to EGF1, 00hr15min, biol rep3 : CNhs12704 ctss	rle	0	0			MCF7 breast cancer cell line response to EGF1, 00hr15min, biol rep3 : CNhs12704 ctss	rle	0	0
	MCF7 breast cancer cell line response to EGF1, 00hr30min, biol rep1 : CNhs12421 ctss	rle	0	2.576		MCF7 breast cancer cell line response to EGF1, 00hr30min, biol rep1 : CNhs12421 ctss	rle	0	0			MCF7 breast cancer cell line response to EGF1, 00hr30min, biol rep1 : CNhs12421 ctss	rle	0	0			MCF7 breast cancer cell line response to EGF1, 00hr30min, biol rep1 : CNhs12421 ctss	rle	0	0
	MCF7 breast cancer cell line response to EGF1, 00hr30min, biol rep2 : CNhs12477 ctss	rle	0	0		MCF7 breast cancer cell line response to EGF1, 00hr30min, biol rep2 : CNhs12477 ctss	rle	0	0			MCF7 breast cancer cell line response to EGF1, 00hr30min, biol rep2 : CNhs12477 ctss	rle	0	0			MCF7 breast cancer cell line response to EGF1, 00hr30min, biol rep2 : CNhs12477 ctss	rle	0	0
	MCF7 breast cancer cell line response to EGF1, 00hr30min, biol rep3 : CNhs12738 ctss	rle	0	2.921		MCF7 breast cancer cell line response to EGF1, 00hr30min, biol rep3 : CNhs12738 ctss	rle	0	0			MCF7 breast cancer cell line response to EGF1, 00hr30min, biol rep3 : CNhs12738 ctss	rle	0	0			MCF7 breast cancer cell line response to EGF1, 00hr30min, biol rep3 : CNhs12738 ctss	rle	0	0
	MCF7 breast cancer cell line response to EGF1, 00hr45min, biol rep1 : CNhs12422 ctss	rle	0	2.864		MCF7 breast cancer cell line response to EGF1, 00hr45min, biol rep1 : CNhs12422 ctss	rle	0	0			MCF7 breast cancer cell line response to EGF1, 00hr45min, biol rep1 : CNhs12422 ctss	rle	0	0			MCF7 breast cancer cell line response to EGF1, 00hr45min, biol rep1 : CNhs12422 ctss	rle	0	0
	MCF7 breast cancer cell line response to EGF1, 00hr45min, biol rep2 : CNhs12478 ctss	rle	0	1.857		MCF7 breast cancer cell line response to EGF1, 00hr45min, biol rep2 : CNhs12478 ctss	rle	0	0			MCF7 breast cancer cell line response to EGF1, 00hr45min, biol rep2 : CNhs12478 ctss	rle	0	0			MCF7 breast cancer cell line response to EGF1, 00hr45min, biol rep2 : CNhs12478 ctss	rle	0	0
	MCF7 breast cancer cell line response to EGF1, 00hr45min, biol rep3 : CNhs12739 ctss	rle	0	2.717		MCF7 breast cancer cell line response to EGF1, 00hr45min, biol rep3 : CNhs12739 ctss	rle	0	0			MCF7 breast cancer cell line response to EGF1, 00hr45min, biol rep3 : CNhs12739 ctss	rle	0	0			MCF7 breast cancer cell line response to EGF1, 00hr45min, biol rep3 : CNhs12739 ctss	rle	0	0
	MCF7 breast cancer cell line response to EGF1, 01hr00min, biol rep1 : CNhs12423 ctss	rle	0	2.224		MCF7 breast cancer cell line response to EGF1, 01hr00min, biol rep1 : CNhs12423 ctss	rle	0	0			MCF7 breast cancer cell line response to EGF1, 01hr00min, biol rep1 : CNhs12423 ctss	rle	0	0			MCF7 breast cancer cell line response to EGF1, 01hr00min, biol rep1 : CNhs12423 ctss	rle	0	0
	MCF7 breast cancer cell line response to EGF1, 01hr00min, biol rep2 : CNhs12479 ctss	rle	0	2.57		MCF7 breast cancer cell line response to EGF1, 01hr00min, biol rep2 : CNhs12479 ctss	rle	0	0			MCF7 breast cancer cell line response to EGF1, 01hr00min, biol rep2 : CNhs12479 ctss	rle	0	0			MCF7 breast cancer cell line response to EGF1, 01hr00min, biol rep2 : CNhs12479 ctss	rle	0	0
	MCF7 breast cancer cell line response to EGF1, 01hr00min, biol rep3 : CNhs12705 ctss	rle	0	0		MCF7 breast cancer cell line response to EGF1, 01hr00min, biol rep3 : CNhs12705 ctss	rle	0	0			MCF7 breast cancer cell line response to EGF1, 01hr00min, biol rep3 : CNhs12705 ctss	rle	0	0			MCF7 breast cancer cell line response to EGF1, 01hr00min, biol rep3 : CNhs12705 ctss	rle	0	0
	MCF7 breast cancer cell line response to EGF1, 01hr20min, biol rep1 : CNhs12424 ctss	rle	0	4.626		MCF7 breast cancer cell line response to EGF1, 01hr20min, biol rep1 : CNhs12424 ctss	rle	0	0			MCF7 breast cancer cell line response to EGF1, 01hr20min, biol rep1 : CNhs12424 ctss	rle	0	0			MCF7 breast cancer cell line response to EGF1, 01hr20min, biol rep1 : CNhs12424 ctss	rle	0	0
	MCF7 breast cancer cell line response to EGF1, 01hr20min, biol rep2 : CNhs12480 ctss	rle	0	4.394		MCF7 breast cancer cell line response to EGF1, 01hr20min, biol rep2 : CNhs12480 ctss	rle	0	0			MCF7 breast cancer cell line response to EGF1, 01hr20min, biol rep2 : CNhs12480 ctss	rle	0	0			MCF7 breast cancer cell line response to EGF1, 01hr20min, biol rep2 : CNhs12480 ctss	rle	0	0
	MCF7 breast cancer cell line response to EGF1, 01hr20min, biol rep3 : CNhs12742 ctss	rle	0	5.942		MCF7 breast cancer cell line response to EGF1, 01hr20min, biol rep3 : CNhs12742 ctss	rle	0	0			MCF7 breast cancer cell line response to EGF1, 01hr20min, biol rep3 : CNhs12742 ctss	rle	0	0			MCF7 breast cancer cell line response to EGF1, 01hr20min, biol rep3 : CNhs12742 ctss	rle	0	0
	MCF7 breast cancer cell line response to EGF1, 01hr40min, biol rep1 : CNhs12425 ctss	rle	0	6.879		MCF7 breast cancer cell line response to EGF1, 01hr40min, biol rep1 : CNhs12425 ctss	rle	0	0			MCF7 breast cancer cell line response to EGF1, 01hr40min, biol rep1 : CNhs12425 ctss	rle	0	0			MCF7 breast cancer cell line response to EGF1, 01hr40min, biol rep1 : CNhs12425 ctss	rle	0	0
	MCF7 breast cancer cell line response to EGF1, 01hr40min, biol rep2 : CNhs12482 ctss	rle	0	0		MCF7 breast cancer cell line response to EGF1, 01hr40min, biol rep2 : CNhs12482 ctss	rle	0	0			MCF7 breast cancer cell line response to EGF1, 01hr40min, biol rep2 : CNhs12482 ctss	rle	0	0			MCF7 breast cancer cell line response to EGF1, 01hr40min, biol rep2 : CNhs12482 ctss	rle	0	0
	MCF7 breast cancer cell line response to EGF1, 01hr40min, biol rep3 : CNhs12743 ctss	rle	0	4.327		MCF7 breast cancer cell line response to EGF1, 01hr40min, biol rep3 : CNhs12743 ctss	rle	0	0			MCF7 breast cancer cell line response to EGF1, 01hr40min, biol rep3 : CNhs12743 ctss	rle	0	0			MCF7 breast cancer cell line response to EGF1, 01hr40min, biol rep3 : CNhs12743 ctss	rle	0	0
	MCF7 breast cancer cell line response to EGF1, 02hr00min, biol rep1 : CNhs12426 ctss	rle	0	0		MCF7 breast cancer cell line response to EGF1, 02hr00min, biol rep1 : CNhs12426 ctss	rle	0	0			MCF7 breast cancer cell line response to EGF1, 02hr00min, biol rep1 : CNhs12426 ctss	rle	0	0			MCF7 breast cancer cell line response to EGF1, 02hr00min, biol rep1 : CNhs12426 ctss	rle	0	0
	MCF7 breast cancer cell line response to EGF1, 02hr00min, biol rep2 : CNhs12483 ctss	rle	0	4.007		MCF7 breast cancer cell line response to EGF1, 02hr00min, biol rep2 : CNhs12483 ctss	rle	0	0			MCF7 breast cancer cell line response to EGF1, 02hr00min, biol rep2 : CNhs12483 ctss	rle	0	0			MCF7 breast cancer cell line response to EGF1, 02hr00min, biol rep2 : CNhs12483 ctss	rle	0	0
	MCF7 breast cancer cell line response to EGF1, 02hr00min, biol rep3 : CNhs12744 ctss	rle	0	6.25		MCF7 breast cancer cell line response to EGF1, 02hr00min, biol rep3 : CNhs12744 ctss	rle	0	0			MCF7 breast cancer cell line response to EGF1, 02hr00min, biol rep3 : CNhs12744 ctss	rle	0	0			MCF7 breast cancer cell line response to EGF1, 02hr00min, biol rep3 : CNhs12744 ctss	rle	0	0
	MCF7 breast cancer cell line response to EGF1, 02hr30min, biol rep1 : CNhs12427 ctss	rle	0	0.973		MCF7 breast cancer cell line response to EGF1, 02hr30min, biol rep1 : CNhs12427 ctss	rle	0	0			MCF7 breast cancer cell line response to EGF1, 02hr30min, biol rep1 : CNhs12427 ctss	rle	0	0			MCF7 breast cancer cell line response to EGF1, 02hr30min, biol rep1 : CNhs12427 ctss	rle	0	0
	MCF7 breast cancer cell line response to EGF1, 02hr30min, biol rep2 : CNhs12484 ctss	rle	0	0		MCF7 breast cancer cell line response to EGF1, 02hr30min, biol rep2 : CNhs12484 ctss	rle	0	0			MCF7 breast cancer cell line response to EGF1, 02hr30min, biol rep2 : CNhs12484 ctss	rle	0	0			MCF7 breast cancer cell line response to EGF1, 02hr30min, biol rep2 : CNhs12484 ctss	rle	0	0
	MCF7 breast cancer cell line response to EGF1, 02hr30min, biol rep3 : CNhs12746 ctss	rle	1.311	5.244		MCF7 breast cancer cell line response to EGF1, 02hr30min, biol rep3 : CNhs12746 ctss	rle	0	0			MCF7 breast cancer cell line response to EGF1, 02hr30min, biol rep3 : CNhs12746 ctss	rle	0	0			MCF7 breast cancer cell line response to EGF1, 02hr30min, biol rep3 : CNhs12746 ctss	rle	0	0
	MCF7 breast cancer cell line response to EGF1, 03hr00min, biol rep1 : CNhs12428 ctss	rle	0	3.065		MCF7 breast cancer cell line response to EGF1, 03hr00min, biol rep1 : CNhs12428 ctss	rle	0	0			MCF7 breast cancer cell line response to EGF1, 03hr00min, biol rep1 : CNhs12428 ctss	rle	0	0			MCF7 breast cancer cell line response to EGF1, 03hr00min, biol rep1 : CNhs12428 ctss	rle	0	0
	MCF7 breast cancer cell line response to EGF1, 03hr00min, biol rep2 : CNhs12485 ctss	rle	0	0		MCF7 breast cancer cell line response to EGF1, 03hr00min, biol rep2 : CNhs12485 ctss	rle	0	0			MCF7 breast cancer cell line response to EGF1, 03hr00min, biol rep2 : CNhs12485 ctss	rle	0	0			MCF7 breast cancer cell line response to EGF1, 03hr00min, biol rep2 : CNhs12485 ctss	rle	0	0
	MCF7 breast cancer cell line response to EGF1, 03hr00min, biol rep3 : CNhs12747 ctss	rle	0	3.423		MCF7 breast cancer cell line response to EGF1, 03hr00min, biol rep3 : CNhs12747 ctss	rle	0	0			MCF7 breast cancer cell line response to EGF1, 03hr00min, biol rep3 : CNhs12747 ctss	rle	0	0			MCF7 breast cancer cell line response to EGF1, 03hr00min, biol rep3 : CNhs12747 ctss	rle	0	0
	MCF7 breast cancer cell line response to EGF1, 03hr30min, biol rep1 : CNhs12429 ctss	rle	0	4.985		MCF7 breast cancer cell line response to EGF1, 03hr30min, biol rep1 : CNhs12429 ctss	rle	0	0			MCF7 breast cancer cell line response to EGF1, 03hr30min, biol rep1 : CNhs12429 ctss	rle	0	0			MCF7 breast cancer cell line response to EGF1, 03hr30min, biol rep1 : CNhs12429 ctss	rle	0	0
	MCF7 breast cancer cell line response to EGF1, 03hr30min, biol rep2 : CNhs12486 ctss	rle	0	0		MCF7 breast cancer cell line response to EGF1, 03hr30min, biol rep2 : CNhs12486 ctss	rle	0	0			MCF7 breast cancer cell line response to EGF1, 03hr30min, biol rep2 : CNhs12486 ctss	rle	0	0			MCF7 breast cancer cell line response to EGF1, 03hr30min, biol rep2 : CNhs12486 ctss	rle	0	0
	MCF7 breast cancer cell line response to EGF1, 03hr30min, biol rep3 : CNhs12748 ctss	rle	0	6.025		MCF7 breast cancer cell line response to EGF1, 03hr30min, biol rep3 : CNhs12748 ctss	rle	0	0			MCF7 breast cancer cell line response to EGF1, 03hr30min, biol rep3 : CNhs12748 ctss	rle	0	0			MCF7 breast cancer cell line response to EGF1, 03hr30min, biol rep3 : CNhs12748 ctss	rle	0	0
	MCF7 breast cancer cell line response to EGF1, 04hr, biol rep1 : CNhs12430 ctss	rle	0	0		MCF7 breast cancer cell line response to EGF1, 04hr, biol rep1 : CNhs12430 ctss	rle	0	0			MCF7 breast cancer cell line response to EGF1, 04hr, biol rep1 : CNhs12430 ctss	rle	0	0			MCF7 breast cancer cell line response to EGF1, 04hr, biol rep1 : CNhs12430 ctss	rle	0	0
	MCF7 breast cancer cell line response to EGF1, 04hr, biol rep2 : CNhs12487 ctss	rle	0	0		MCF7 breast cancer cell line response to EGF1, 04hr, biol rep2 : CNhs12487 ctss	rle	0	0			MCF7 breast cancer cell line response to EGF1, 04hr, biol rep2 : CNhs12487 ctss	rle	0	0			MCF7 breast cancer cell line response to EGF1, 04hr, biol rep2 : CNhs12487 ctss	rle	0	0
	MCF7 breast cancer cell line response to EGF1, 04hr, biol rep3 : CNhs12749 ctss	rle	0	2.68		MCF7 breast cancer cell line response to EGF1, 04hr, biol rep3 : CNhs12749 ctss	rle	0	0			MCF7 breast cancer cell line response to EGF1, 04hr, biol rep3 : CNhs12749 ctss	rle	0	0			MCF7 breast cancer cell line response to EGF1, 04hr, biol rep3 : CNhs12749 ctss	rle	0	0
	MCF7 breast cancer cell line response to EGF1, 05hr, biol rep1 : CNhs12431 ctss	rle	0	1.954		MCF7 breast cancer cell line response to EGF1, 05hr, biol rep1 : CNhs12431 ctss	rle	0	0			MCF7 breast cancer cell line response to EGF1, 05hr, biol rep1 : CNhs12431 ctss	rle	0	0			MCF7 breast cancer cell line response to EGF1, 05hr, biol rep1 : CNhs12431 ctss	rle	0	0
	MCF7 breast cancer cell line response to EGF1, 05hr, biol rep2 : CNhs12488 ctss	rle	0	0		MCF7 breast cancer cell line response to EGF1, 05hr, biol rep2 : CNhs12488 ctss	rle	0	0			MCF7 breast cancer cell line response to EGF1, 05hr, biol rep2 : CNhs12488 ctss	rle	0	0			MCF7 breast cancer cell line response to EGF1, 05hr, biol rep2 : CNhs12488 ctss	rle	0	0
	MCF7 breast cancer cell line response to EGF1, 05hr, biol rep3 : CNhs12750 ctss	rle	0	1.668		MCF7 breast cancer cell line response to EGF1, 05hr, biol rep3 : CNhs12750 ctss	rle	0	0			MCF7 breast cancer cell line response to EGF1, 05hr, biol rep3 : CNhs12750 ctss	rle	0	0			MCF7 breast cancer cell line response to EGF1, 05hr, biol rep3 : CNhs12750 ctss	rle	0	0
	MCF7 breast cancer cell line response to EGF1, 06hr, biol rep1 : CNhs12432 ctss	rle	0	3.196		MCF7 breast cancer cell line response to EGF1, 06hr, biol rep1 : CNhs12432 ctss	rle	0	0			MCF7 breast cancer cell line response to EGF1, 06hr, biol rep1 : CNhs12432 ctss	rle	0	0			MCF7 breast cancer cell line response to EGF1, 06hr, biol rep1 : CNhs12432 ctss	rle	0	0
	MCF7 breast cancer cell line response to EGF1, 06hr, biol rep2 : CNhs12489 ctss	rle	0	2.33		MCF7 breast cancer cell line response to EGF1, 06hr, biol rep2 : CNhs12489 ctss	rle	0	0			MCF7 breast cancer cell line response to EGF1, 06hr, biol rep2 : CNhs12489 ctss	rle	0	0			MCF7 breast cancer cell line response to EGF1, 06hr, biol rep2 : CNhs12489 ctss	rle	0	0
	MCF7 breast cancer cell line response to EGF1, 06hr, biol rep3 : CNhs12751 ctss	rle	0	5.054		MCF7 breast cancer cell line response to EGF1, 06hr, biol rep3 : CNhs12751 ctss	rle	0	0			MCF7 breast cancer cell line response to EGF1, 06hr, biol rep3 : CNhs12751 ctss	rle	0	0			MCF7 breast cancer cell line response to EGF1, 06hr, biol rep3 : CNhs12751 ctss	rle	0	0
	MCF7 breast cancer cell line response to EGF1, 07hr, biol rep1 : CNhs12434 ctss	rle	0	4.106		MCF7 breast cancer cell line response to EGF1, 07hr, biol rep1 : CNhs12434 ctss	rle	0	0			MCF7 breast cancer cell line response to EGF1, 07hr, biol rep1 : CNhs12434 ctss	rle	0	0			MCF7 breast cancer cell line response to EGF1, 07hr, biol rep1 : CNhs12434 ctss	rle	0	0
	MCF7 breast cancer cell line response to EGF1, 07hr, biol rep2 : CNhs12490 ctss	rle	0	2.92		MCF7 breast cancer cell line response to EGF1, 07hr, biol rep2 : CNhs12490 ctss	rle	0	0			MCF7 breast cancer cell line response to EGF1, 07hr, biol rep2 : CNhs12490 ctss	rle	0	0			MCF7 breast cancer cell line response to EGF1, 07hr, biol rep2 : CNhs12490 ctss	rle	0	0
	MCF7 breast cancer cell line response to EGF1, 07hr, biol rep3 : CNhs12752 ctss	rle	0	2.511		MCF7 breast cancer cell line response to EGF1, 07hr, biol rep3 : CNhs12752 ctss	rle	0	0			MCF7 breast cancer cell line response to EGF1, 07hr, biol rep3 : CNhs12752 ctss	rle	0	0			MCF7 breast cancer cell line response to EGF1, 07hr, biol rep3 : CNhs12752 ctss	rle	0	0
	MCF7 breast cancer cell line response to EGF1, 08hr, biol rep1 : CNhs12565 ctss	rle	0	0		MCF7 breast cancer cell line response to EGF1, 08hr, biol rep1 : CNhs12565 ctss	rle	0	0			MCF7 breast cancer cell line response to EGF1, 08hr, biol rep1 : CNhs12565 ctss	rle	0	0			MCF7 breast cancer cell line response to EGF1, 08hr, biol rep1 : CNhs12565 ctss	rle	0	0
	MCF7 breast cancer cell line response to EGF1, 08hr, biol rep2 : CNhs12491 ctss	rle	0	0		MCF7 breast cancer cell line response to EGF1, 08hr, biol rep2 : CNhs12491 ctss	rle	0	0			MCF7 breast cancer cell line response to EGF1, 08hr, biol rep2 : CNhs12491 ctss	rle	0	0			MCF7 breast cancer cell line response to EGF1, 08hr, biol rep2 : CNhs12491 ctss	rle	0	0
	MCF7 breast cancer cell line response to EGF1, 08hr, biol rep3 : CNhs12753 ctss	rle	0	3.999		MCF7 breast cancer cell line response to EGF1, 08hr, biol rep3 : CNhs12753 ctss	rle	0	0			MCF7 breast cancer cell line response to EGF1, 08hr, biol rep3 : CNhs12753 ctss	rle	0	0			MCF7 breast cancer cell line response to EGF1, 08hr, biol rep3 : CNhs12753 ctss	rle	0	0
	MCF7 breast cancer cell line response to HRG, 00hr15min, biol rep1 : CNhs12435 ctss	rle	0	0		MCF7 breast cancer cell line response to HRG, 00hr15min, biol rep1 : CNhs12435 ctss	rle	0	0			MCF7 breast cancer cell line response to HRG, 00hr15min, biol rep1 : CNhs12435 ctss	rle	0	0			MCF7 breast cancer cell line response to HRG, 00hr15min, biol rep1 : CNhs12435 ctss	rle	0	0
	MCF7 breast cancer cell line response to HRG, 00hr15min, biol rep2 : CNhs12652 ctss	rle	0	4.112		MCF7 breast cancer cell line response to HRG, 00hr15min, biol rep2 : CNhs12652 ctss	rle	0	0			MCF7 breast cancer cell line response to HRG, 00hr15min, biol rep2 : CNhs12652 ctss	rle	0	0			MCF7 breast cancer cell line response to HRG, 00hr15min, biol rep2 : CNhs12652 ctss	rle	0	0
	MCF7 breast cancer cell line response to HRG, 00hr15min, biol rep3 : CNhs12754 ctss	rle	0	2.377		MCF7 breast cancer cell line response to HRG, 00hr15min, biol rep3 : CNhs12754 ctss	rle	0	0			MCF7 breast cancer cell line response to HRG, 00hr15min, biol rep3 : CNhs12754 ctss	rle	0	0			MCF7 breast cancer cell line response to HRG, 00hr15min, biol rep3 : CNhs12754 ctss	rle	0	0
	MCF7 breast cancer cell line response to HRG, 00hr30min, biol rep1 : CNhs12436 ctss	rle	0	5.294		MCF7 breast cancer cell line response to HRG, 00hr30min, biol rep1 : CNhs12436 ctss	rle	0	0			MCF7 breast cancer cell line response to HRG, 00hr30min, biol rep1 : CNhs12436 ctss	rle	0	0			MCF7 breast cancer cell line response to HRG, 00hr30min, biol rep1 : CNhs12436 ctss	rle	0	0
	MCF7 breast cancer cell line response to HRG, 00hr30min, biol rep2 : CNhs12653 ctss	rle	0	3.654		MCF7 breast cancer cell line response to HRG, 00hr30min, biol rep2 : CNhs12653 ctss	rle	0	0			MCF7 breast cancer cell line response to HRG, 00hr30min, biol rep2 : CNhs12653 ctss	rle	0	0			MCF7 breast cancer cell line response to HRG, 00hr30min, biol rep2 : CNhs12653 ctss	rle	0	0
	MCF7 breast cancer cell line response to HRG, 00hr30min, biol rep3 : CNhs12755 ctss	rle	0	2.666		MCF7 breast cancer cell line response to HRG, 00hr30min, biol rep3 : CNhs12755 ctss	rle	0	0			MCF7 breast cancer cell line response to HRG, 00hr30min, biol rep3 : CNhs12755 ctss	rle	0	0			MCF7 breast cancer cell line response to HRG, 00hr30min, biol rep3 : CNhs12755 ctss	rle	0	0
	MCF7 breast cancer cell line response to HRG, 00hr45min, biol rep1 : CNhs12437 ctss	rle	0	0		MCF7 breast cancer cell line response to HRG, 00hr45min, biol rep1 : CNhs12437 ctss	rle	0	0			MCF7 breast cancer cell line response to HRG, 00hr45min, biol rep1 : CNhs12437 ctss	rle	0	0			MCF7 breast cancer cell line response to HRG, 00hr45min, biol rep1 : CNhs12437 ctss	rle	0	0
	MCF7 breast cancer cell line response to HRG, 00hr45min, biol rep2 : CNhs12654 ctss	rle	0	4.391		MCF7 breast cancer cell line response to HRG, 00hr45min, biol rep2 : CNhs12654 ctss	rle	0	0			MCF7 breast cancer cell line response to HRG, 00hr45min, biol rep2 : CNhs12654 ctss	rle	0	0			MCF7 breast cancer cell line response to HRG, 00hr45min, biol rep2 : CNhs12654 ctss	rle	0	0
	MCF7 breast cancer cell line response to HRG, 00hr45min, biol rep3 : CNhs12756 ctss	rle	0	5.944		MCF7 breast cancer cell line response to HRG, 00hr45min, biol rep3 : CNhs12756 ctss	rle	0	0			MCF7 breast cancer cell line response to HRG, 00hr45min, biol rep3 : CNhs12756 ctss	rle	0	0			MCF7 breast cancer cell line response to HRG, 00hr45min, biol rep3 : CNhs12756 ctss	rle	0	0
	MCF7 breast cancer cell line response to HRG, 01hr00min, biol rep1 : CNhs12438 ctss	rle	0	6.482		MCF7 breast cancer cell line response to HRG, 01hr00min, biol rep1 : CNhs12438 ctss	rle	0	0			MCF7 breast cancer cell line response to HRG, 01hr00min, biol rep1 : CNhs12438 ctss	rle	0	0			MCF7 breast cancer cell line response to HRG, 01hr00min, biol rep1 : CNhs12438 ctss	rle	0	0
	MCF7 breast cancer cell line response to HRG, 01hr00min, biol rep2 : CNhs12655 ctss	rle	0	0		MCF7 breast cancer cell line response to HRG, 01hr00min, biol rep2 : CNhs12655 ctss	rle	0	0			MCF7 breast cancer cell line response to HRG, 01hr00min, biol rep2 : CNhs12655 ctss	rle	0	0			MCF7 breast cancer cell line response to HRG, 01hr00min, biol rep2 : CNhs12655 ctss	rle	0	0
	MCF7 breast cancer cell line response to HRG, 01hr00min, biol rep3 : CNhs12757 ctss	rle	0	8.877		MCF7 breast cancer cell line response to HRG, 01hr00min, biol rep3 : CNhs12757 ctss	rle	0	0			MCF7 breast cancer cell line response to HRG, 01hr00min, biol rep3 : CNhs12757 ctss	rle	0	0			MCF7 breast cancer cell line response to HRG, 01hr00min, biol rep3 : CNhs12757 ctss	rle	0	0
	MCF7 breast cancer cell line response to HRG, 01hr20min, biol rep1 : CNhs12439 ctss	rle	0	2.283		MCF7 breast cancer cell line response to HRG, 01hr20min, biol rep1 : CNhs12439 ctss	rle	0	0			MCF7 breast cancer cell line response to HRG, 01hr20min, biol rep1 : CNhs12439 ctss	rle	0	0			MCF7 breast cancer cell line response to HRG, 01hr20min, biol rep1 : CNhs12439 ctss	rle	0	0
	MCF7 breast cancer cell line response to HRG, 01hr20min, biol rep2 : CNhs12656 ctss	rle	0	3.727		MCF7 breast cancer cell line response to HRG, 01hr20min, biol rep2 : CNhs12656 ctss	rle	0	0			MCF7 breast cancer cell line response to HRG, 01hr20min, biol rep2 : CNhs12656 ctss	rle	0	0			MCF7 breast cancer cell line response to HRG, 01hr20min, biol rep2 : CNhs12656 ctss	rle	0	0
	MCF7 breast cancer cell line response to HRG, 01hr20min, biol rep3 : CNhs12758 ctss	rle	0	9.828		MCF7 breast cancer cell line response to HRG, 01hr20min, biol rep3 : CNhs12758 ctss	rle	0	0			MCF7 breast cancer cell line response to HRG, 01hr20min, biol rep3 : CNhs12758 ctss	rle	0	0			MCF7 breast cancer cell line response to HRG, 01hr20min, biol rep3 : CNhs12758 ctss	rle	0	0
	MCF7 breast cancer cell line response to HRG, 01hr40min, biol rep1 : CNhs12440 ctss	rle	0	4.757		MCF7 breast cancer cell line response to HRG, 01hr40min, biol rep1 : CNhs12440 ctss	rle	0	0			MCF7 breast cancer cell line response to HRG, 01hr40min, biol rep1 : CNhs12440 ctss	rle	0	0			MCF7 breast cancer cell line response to HRG, 01hr40min, biol rep1 : CNhs12440 ctss	rle	0	0
	MCF7 breast cancer cell line response to HRG, 01hr40min, biol rep2 : CNhs12657 ctss	rle	0	10.019		MCF7 breast cancer cell line response to HRG, 01hr40min, biol rep2 : CNhs12657 ctss	rle	0	0			MCF7 breast cancer cell line response to HRG, 01hr40min, biol rep2 : CNhs12657 ctss	rle	0	0			MCF7 breast cancer cell line response to HRG, 01hr40min, biol rep2 : CNhs12657 ctss	rle	0	0
	MCF7 breast cancer cell line response to HRG, 01hr40min, biol rep3 : CNhs12759 ctss	rle	0	9.913		MCF7 breast cancer cell line response to HRG, 01hr40min, biol rep3 : CNhs12759 ctss	rle	0	0			MCF7 breast cancer cell line response to HRG, 01hr40min, biol rep3 : CNhs12759 ctss	rle	0	0			MCF7 breast cancer cell line response to HRG, 01hr40min, biol rep3 : CNhs12759 ctss	rle	0	0
	MCF7 breast cancer cell line response to HRG, 02hr00min, biol rep1 : CNhs12441 ctss	rle	0	7.753		MCF7 breast cancer cell line response to HRG, 02hr00min, biol rep1 : CNhs12441 ctss	rle	0	0			MCF7 breast cancer cell line response to HRG, 02hr00min, biol rep1 : CNhs12441 ctss	rle	0	0			MCF7 breast cancer cell line response to HRG, 02hr00min, biol rep1 : CNhs12441 ctss	rle	0	0
	MCF7 breast cancer cell line response to HRG, 02hr00min, biol rep2 : CNhs12658 ctss	rle	0	2.366		MCF7 breast cancer cell line response to HRG, 02hr00min, biol rep2 : CNhs12658 ctss	rle	0	0			MCF7 breast cancer cell line response to HRG, 02hr00min, biol rep2 : CNhs12658 ctss	rle	0	0			MCF7 breast cancer cell line response to HRG, 02hr00min, biol rep2 : CNhs12658 ctss	rle	0	0
	MCF7 breast cancer cell line response to HRG, 02hr00min, biol rep3 : CNhs12760 ctss	rle	0	15.339		MCF7 breast cancer cell line response to HRG, 02hr00min, biol rep3 : CNhs12760 ctss	rle	0	0			MCF7 breast cancer cell line response to HRG, 02hr00min, biol rep3 : CNhs12760 ctss	rle	0	0			MCF7 breast cancer cell line response to HRG, 02hr00min, biol rep3 : CNhs12760 ctss	rle	0	0
	MCF7 breast cancer cell line response to HRG, 02hr30min, biol rep1 : CNhs12442 ctss	rle	0	13.56		MCF7 breast cancer cell line response to HRG, 02hr30min, biol rep1 : CNhs12442 ctss	rle	0	0			MCF7 breast cancer cell line response to HRG, 02hr30min, biol rep1 : CNhs12442 ctss	rle	0	0			MCF7 breast cancer cell line response to HRG, 02hr30min, biol rep1 : CNhs12442 ctss	rle	0	0
	MCF7 breast cancer cell line response to HRG, 02hr30min, biol rep2 : CNhs12659 ctss	rle	0	7.651		MCF7 breast cancer cell line response to HRG, 02hr30min, biol rep2 : CNhs12659 ctss	rle	0	0			MCF7 breast cancer cell line response to HRG, 02hr30min, biol rep2 : CNhs12659 ctss	rle	0	0			MCF7 breast cancer cell line response to HRG, 02hr30min, biol rep2 : CNhs12659 ctss	rle	0	0
	MCF7 breast cancer cell line response to HRG, 02hr30min, biol rep3 : CNhs12761 ctss	rle	0	14.656		MCF7 breast cancer cell line response to HRG, 02hr30min, biol rep3 : CNhs12761 ctss	rle	0	0			MCF7 breast cancer cell line response to HRG, 02hr30min, biol rep3 : CNhs12761 ctss	rle	0	0			MCF7 breast cancer cell line response to HRG, 02hr30min, biol rep3 : CNhs12761 ctss	rle	0	0
	MCF7 breast cancer cell line response to HRG, 03hr00min, biol rep1 : CNhs12443 ctss	rle	0	5.246		MCF7 breast cancer cell line response to HRG, 03hr00min, biol rep1 : CNhs12443 ctss	rle	0	0			MCF7 breast cancer cell line response to HRG, 03hr00min, biol rep1 : CNhs12443 ctss	rle	0	0			MCF7 breast cancer cell line response to HRG, 03hr00min, biol rep1 : CNhs12443 ctss	rle	0	0
	MCF7 breast cancer cell line response to HRG, 03hr00min, biol rep2 : CNhs12660 ctss	rle	0	2.957		MCF7 breast cancer cell line response to HRG, 03hr00min, biol rep2 : CNhs12660 ctss	rle	0	0			MCF7 breast cancer cell line response to HRG, 03hr00min, biol rep2 : CNhs12660 ctss	rle	0	0			MCF7 breast cancer cell line response to HRG, 03hr00min, biol rep2 : CNhs12660 ctss	rle	0	0
	MCF7 breast cancer cell line response to HRG, 03hr00min, biol rep3 : CNhs12762 ctss	rle	0	6.745		MCF7 breast cancer cell line response to HRG, 03hr00min, biol rep3 : CNhs12762 ctss	rle	0	0			MCF7 breast cancer cell line response to HRG, 03hr00min, biol rep3 : CNhs12762 ctss	rle	0	0			MCF7 breast cancer cell line response to HRG, 03hr00min, biol rep3 : CNhs12762 ctss	rle	0	0
	MCF7 breast cancer cell line response to HRG, 03hr30min, biol rep1 : CNhs12444 ctss	rle	0	0		MCF7 breast cancer cell line response to HRG, 03hr30min, biol rep1 : CNhs12444 ctss	rle	0	0			MCF7 breast cancer cell line response to HRG, 03hr30min, biol rep1 : CNhs12444 ctss	rle	0	0			MCF7 breast cancer cell line response to HRG, 03hr30min, biol rep1 : CNhs12444 ctss	rle	0	0
	MCF7 breast cancer cell line response to HRG, 03hr30min, biol rep2 : CNhs12662 ctss	rle	0	0		MCF7 breast cancer cell line response to HRG, 03hr30min, biol rep2 : CNhs12662 ctss	rle	0	0			MCF7 breast cancer cell line response to HRG, 03hr30min, biol rep2 : CNhs12662 ctss	rle	0	0			MCF7 breast cancer cell line response to HRG, 03hr30min, biol rep2 : CNhs12662 ctss	rle	0	0
	MCF7 breast cancer cell line response to HRG, 03hr30min, biol rep3 : CNhs12763 ctss	rle	0	3.598		MCF7 breast cancer cell line response to HRG, 03hr30min, biol rep3 : CNhs12763 ctss	rle	0	0			MCF7 breast cancer cell line response to HRG, 03hr30min, biol rep3 : CNhs12763 ctss	rle	0	0			MCF7 breast cancer cell line response to HRG, 03hr30min, biol rep3 : CNhs12763 ctss	rle	0	0
	MCF7 breast cancer cell line response to HRG, 04hr, biol rep1 : CNhs12445 ctss	rle	0	4.009		MCF7 breast cancer cell line response to HRG, 04hr, biol rep1 : CNhs12445 ctss	rle	0	0			MCF7 breast cancer cell line response to HRG, 04hr, biol rep1 : CNhs12445 ctss	rle	0	0			MCF7 breast cancer cell line response to HRG, 04hr, biol rep1 : CNhs12445 ctss	rle	0	0
	MCF7 breast cancer cell line response to HRG, 04hr, biol rep2 : CNhs12663 ctss	rle	1.721	3.012		MCF7 breast cancer cell line response to HRG, 04hr, biol rep2 : CNhs12663 ctss	rle	0	0			MCF7 breast cancer cell line response to HRG, 04hr, biol rep2 : CNhs12663 ctss	rle	0	0			MCF7 breast cancer cell line response to HRG, 04hr, biol rep2 : CNhs12663 ctss	rle	0	0
	MCF7 breast cancer cell line response to HRG, 04hr, biol rep3 : CNhs12764 ctss	rle	0	10.026		MCF7 breast cancer cell line response to HRG, 04hr, biol rep3 : CNhs12764 ctss	rle	0	0			MCF7 breast cancer cell line response to HRG, 04hr, biol rep3 : CNhs12764 ctss	rle	0	0			MCF7 breast cancer cell line response to HRG, 04hr, biol rep3 : CNhs12764 ctss	rle	0	0
	MCF7 breast cancer cell line response to HRG, 05hr, biol rep1 : CNhs12446 ctss	rle	0	0		MCF7 breast cancer cell line response to HRG, 05hr, biol rep1 : CNhs12446 ctss	rle	0	0			MCF7 breast cancer cell line response to HRG, 05hr, biol rep1 : CNhs12446 ctss	rle	0	0			MCF7 breast cancer cell line response to HRG, 05hr, biol rep1 : CNhs12446 ctss	rle	0	0
	MCF7 breast cancer cell line response to HRG, 05hr, biol rep2 : CNhs12664 ctss	rle	0	0		MCF7 breast cancer cell line response to HRG, 05hr, biol rep2 : CNhs12664 ctss	rle	0	0			MCF7 breast cancer cell line response to HRG, 05hr, biol rep2 : CNhs12664 ctss	rle	0	0			MCF7 breast cancer cell line response to HRG, 05hr, biol rep2 : CNhs12664 ctss	rle	0	0
	MCF7 breast cancer cell line response to HRG, 05hr, biol rep3 : CNhs12765 ctss	rle	0	3.058		MCF7 breast cancer cell line response to HRG, 05hr, biol rep3 : CNhs12765 ctss	rle	0	0			MCF7 breast cancer cell line response to HRG, 05hr, biol rep3 : CNhs12765 ctss	rle	0	0			MCF7 breast cancer cell line response to HRG, 05hr, biol rep3 : CNhs12765 ctss	rle	0	0
	MCF7 breast cancer cell line response to HRG, 06hr, biol rep1 : CNhs12447 ctss	rle	0	0		MCF7 breast cancer cell line response to HRG, 06hr, biol rep1 : CNhs12447 ctss	rle	0	0			MCF7 breast cancer cell line response to HRG, 06hr, biol rep1 : CNhs12447 ctss	rle	0	0			MCF7 breast cancer cell line response to HRG, 06hr, biol rep1 : CNhs12447 ctss	rle	0	0
	MCF7 breast cancer cell line response to HRG, 06hr, biol rep2 : CNhs12665 ctss	rle	0	0		MCF7 breast cancer cell line response to HRG, 06hr, biol rep2 : CNhs12665 ctss	rle	0	0			MCF7 breast cancer cell line response to HRG, 06hr, biol rep2 : CNhs12665 ctss	rle	0	0			MCF7 breast cancer cell line response to HRG, 06hr, biol rep2 : CNhs12665 ctss	rle	0	0
	MCF7 breast cancer cell line response to HRG, 06hr, biol rep3 : CNhs12766 ctss	rle	0	0		MCF7 breast cancer cell line response to HRG, 06hr, biol rep3 : CNhs12766 ctss	rle	0	0			MCF7 breast cancer cell line response to HRG, 06hr, biol rep3 : CNhs12766 ctss	rle	0	0			MCF7 breast cancer cell line response to HRG, 06hr, biol rep3 : CNhs12766 ctss	rle	0	0
	MCF7 breast cancer cell line response to HRG, 07hr, biol rep1 : CNhs12448 ctss	rle	0	3.88		MCF7 breast cancer cell line response to HRG, 07hr, biol rep1 : CNhs12448 ctss	rle	0	0			MCF7 breast cancer cell line response to HRG, 07hr, biol rep1 : CNhs12448 ctss	rle	0	0			MCF7 breast cancer cell line response to HRG, 07hr, biol rep1 : CNhs12448 ctss	rle	0	0
	MCF7 breast cancer cell line response to HRG, 07hr, biol rep2 : CNhs12666 ctss	rle	0	0		MCF7 breast cancer cell line response to HRG, 07hr, biol rep2 : CNhs12666 ctss	rle	0	0			MCF7 breast cancer cell line response to HRG, 07hr, biol rep2 : CNhs12666 ctss	rle	0	0			MCF7 breast cancer cell line response to HRG, 07hr, biol rep2 : CNhs12666 ctss	rle	0	0
	MCF7 breast cancer cell line response to HRG, 07hr, biol rep3 : CNhs12767 ctss	rle	0	1.732		MCF7 breast cancer cell line response to HRG, 07hr, biol rep3 : CNhs12767 ctss	rle	0	0			MCF7 breast cancer cell line response to HRG, 07hr, biol rep3 : CNhs12767 ctss	rle	0	0			MCF7 breast cancer cell line response to HRG, 07hr, biol rep3 : CNhs12767 ctss	rle	0	0
	MCF7 breast cancer cell line response to HRG, 08hr, biol rep1 : CNhs12740 ctss	rle	0	0.676		MCF7 breast cancer cell line response to HRG, 08hr, biol rep1 : CNhs12740 ctss	rle	0	0			MCF7 breast cancer cell line response to HRG, 08hr, biol rep1 : CNhs12740 ctss	rle	0	0			MCF7 breast cancer cell line response to HRG, 08hr, biol rep1 : CNhs12740 ctss	rle	0	0
	MCF7 breast cancer cell line response to HRG, 08hr, biol rep2 : CNhs12667 ctss	rle	0	0		MCF7 breast cancer cell line response to HRG, 08hr, biol rep2 : CNhs12667 ctss	rle	0	0			MCF7 breast cancer cell line response to HRG, 08hr, biol rep2 : CNhs12667 ctss	rle	0	0			MCF7 breast cancer cell line response to HRG, 08hr, biol rep2 : CNhs12667 ctss	rle	0	0
	MCF7 breast cancer cell line response to HRG, 08hr, biol rep3 : CNhs12768 ctss	rle	0	0		MCF7 breast cancer cell line response to HRG, 08hr, biol rep3 : CNhs12768 ctss	rle	0	0			MCF7 breast cancer cell line response to HRG, 08hr, biol rep3 : CNhs12768 ctss	rle	0	0			MCF7 breast cancer cell line response to HRG, 08hr, biol rep3 : CNhs12768 ctss	rle	0	0
	medial frontal gyrus - adult, donor10196 : CNhs13796 ctss	rle	0	0		medial frontal gyrus - adult, donor10196 : CNhs13796 ctss	rle	0	0			medial frontal gyrus - adult, donor10196 : CNhs13796 ctss	rle	0	0			medial frontal gyrus - adult, donor10196 : CNhs13796 ctss	rle	0	0
	medial frontal gyrus, adult, donor10252 : CNhs12310 ctss	rle	0	1.627		medial frontal gyrus, adult, donor10252 : CNhs12310 ctss	rle	0	0			medial frontal gyrus, adult, donor10252 : CNhs12310 ctss	rle	0	0			medial frontal gyrus, adult, donor10252 : CNhs12310 ctss	rle	0	0
	medial frontal gyrus, adult, donor10258 : CNhs14221 ctss	rle	0	0.874		medial frontal gyrus, adult, donor10258 : CNhs14221 ctss	rle	0	0			medial frontal gyrus, adult, donor10258 : CNhs14221 ctss	rle	0	0			medial frontal gyrus, adult, donor10258 : CNhs14221 ctss	rle	0	0
	medial frontal gyrus, newborn, donor10223 : CNhs14069 ctss	rle	0	87.414		medial frontal gyrus, newborn, donor10223 : CNhs14069 ctss	rle	0	0			medial frontal gyrus, newborn, donor10223 : CNhs14069 ctss	rle	0	0			medial frontal gyrus, newborn, donor10223 : CNhs14069 ctss	rle	0	0
	medial temporal gyrus - adult, donor10196 : CNhs13809 ctss	rle	0	2.318		medial temporal gyrus - adult, donor10196 : CNhs13809 ctss	rle	0	0			medial temporal gyrus - adult, donor10196 : CNhs13809 ctss	rle	0	0			medial temporal gyrus - adult, donor10196 : CNhs13809 ctss	rle	0	0
	medial temporal gyrus, adult, donor10252 : CNhs12316 ctss	rle	0	1.521		medial temporal gyrus, adult, donor10252 : CNhs12316 ctss	rle	0	0			medial temporal gyrus, adult, donor10252 : CNhs12316 ctss	rle	0	0			medial temporal gyrus, adult, donor10252 : CNhs12316 ctss	rle	0	0
	medial temporal gyrus, adult, donor10258, tech rep1 : CNhs14229 ctss	rle	0	0		medial temporal gyrus, adult, donor10258, tech rep1 : CNhs14229 ctss	rle	0	0			medial temporal gyrus, adult, donor10258, tech rep1 : CNhs14229 ctss	rle	0	0			medial temporal gyrus, adult, donor10258, tech rep1 : CNhs14229 ctss	rle	0	0
	medial temporal gyrus, adult, donor10258, tech rep2 : CNhs14552 ctss	rle	0	0		medial temporal gyrus, adult, donor10258, tech rep2 : CNhs14552 ctss	rle	0	0			medial temporal gyrus, adult, donor10258, tech rep2 : CNhs14552 ctss	rle	0	0			medial temporal gyrus, adult, donor10258, tech rep2 : CNhs14552 ctss	rle	0	0
	medial temporal gyrus, newborn, donor10223 : CNhs14070 ctss	rle	0	74.508		medial temporal gyrus, newborn, donor10223 : CNhs14070 ctss	rle	0	0			medial temporal gyrus, newborn, donor10223 : CNhs14070 ctss	rle	0	0			medial temporal gyrus, newborn, donor10223 : CNhs14070 ctss	rle	0	0
	medulla oblongata - adult, donor10196 : CNhs13800 ctss	rle	0	1.72		medulla oblongata - adult, donor10196 : CNhs13800 ctss	rle	0	0			medulla oblongata - adult, donor10196 : CNhs13800 ctss	rle	0	0			medulla oblongata - adult, donor10196 : CNhs13800 ctss	rle	0	0
	medulla oblongata, adult, donor10252 : CNhs12315 ctss	rle	0	2.662		medulla oblongata, adult, donor10252 : CNhs12315 ctss	rle	0	0			medulla oblongata, adult, donor10252 : CNhs12315 ctss	rle	0	0			medulla oblongata, adult, donor10252 : CNhs12315 ctss	rle	0	0
	medulla oblongata, adult, pool1 : CNhs10645 ctss	rle	0	1.304		medulla oblongata, adult, pool1 : CNhs10645 ctss	rle	0	0			medulla oblongata, adult, pool1 : CNhs10645 ctss	rle	0	0			medulla oblongata, adult, pool1 : CNhs10645 ctss	rle	0	0
	medulla oblongata, newborn, donor10223 : CNhs14079 ctss	rle	0	6.287		medulla oblongata, newborn, donor10223 : CNhs14079 ctss	rle	0	0			medulla oblongata, newborn, donor10223 : CNhs14079 ctss	rle	0	0			medulla oblongata, newborn, donor10223 : CNhs14079 ctss	rle	0	0
	medulloblastoma cell line:D283 Med : CNhs12805 ctss	rle	0	26.84		medulloblastoma cell line:D283 Med : CNhs12805 ctss	rle	0	0			medulloblastoma cell line:D283 Med : CNhs12805 ctss	rle	0	0			medulloblastoma cell line:D283 Med : CNhs12805 ctss	rle	0	0
	medulloblastoma cell line:ONS-76 : CNhs11861 ctss	rle	0	6.999		medulloblastoma cell line:ONS-76 : CNhs11861 ctss	rle	0	0			medulloblastoma cell line:ONS-76 : CNhs11861 ctss	rle	0	0			medulloblastoma cell line:ONS-76 : CNhs11861 ctss	rle	0	0
	Melanocyte - dark, donor1 : CNhs12591 ctss	rle	0	6.077		Melanocyte - dark, donor1 : CNhs12591 ctss	rle	0	0			Melanocyte - dark, donor1 : CNhs12591 ctss	rle	0	0			Melanocyte - dark, donor1 : CNhs12591 ctss	rle	0	0
	Melanocyte - dark, donor2 : CNhs12346 ctss	rle	0	32.832		Melanocyte - dark, donor2 : CNhs12346 ctss	rle	0	0			Melanocyte - dark, donor2 : CNhs12346 ctss	rle	0	0			Melanocyte - dark, donor2 : CNhs12346 ctss	rle	0	0
	Melanocyte - dark, donor3 : CNhs12570 ctss	rle	0	0		Melanocyte - dark, donor3 : CNhs12570 ctss	rle	0	0			Melanocyte - dark, donor3 : CNhs12570 ctss	rle	0	0			Melanocyte - dark, donor3 : CNhs12570 ctss	rle	0	0
	Melanocyte - light, donor1 : CNhs11303 ctss	rle	0	0		Melanocyte - light, donor1 : CNhs11303 ctss	rle	0	0			Melanocyte - light, donor1 : CNhs11303 ctss	rle	0	0			Melanocyte - light, donor1 : CNhs11303 ctss	rle	0	0
	Melanocyte - light, donor2 : CNhs11383 ctss	rle	0	0		Melanocyte - light, donor2 : CNhs11383 ctss	rle	0	0			Melanocyte - light, donor2 : CNhs11383 ctss	rle	0	0			Melanocyte - light, donor2 : CNhs11383 ctss	rle	0	0
	Melanocyte - light, donor3 : CNhs12033 ctss	rle	0	0		Melanocyte - light, donor3 : CNhs12033 ctss	rle	0	0			Melanocyte - light, donor3 : CNhs12033 ctss	rle	0	0			Melanocyte - light, donor3 : CNhs12033 ctss	rle	0	0
	Melanocyte, donor1 (MC+1) : CNhs12816 ctss	rle	0	0.411		Melanocyte, donor1 (MC+1) : CNhs12816 ctss	rle	0	0			Melanocyte, donor1 (MC+1) : CNhs12816 ctss	rle	0	0			Melanocyte, donor1 (MC+1) : CNhs12816 ctss	rle	0	0
	Melanocyte, donor2 (MC+2) : CNhs13156 ctss	rle	0	0		Melanocyte, donor2 (MC+2) : CNhs13156 ctss	rle	0	0			Melanocyte, donor2 (MC+2) : CNhs13156 ctss	rle	0	0			Melanocyte, donor2 (MC+2) : CNhs13156 ctss	rle	0	0
	Melanocyte, donor3 (MC+3) : CNhs13406 ctss	rle	0	0		Melanocyte, donor3 (MC+3) : CNhs13406 ctss	rle	0	0			Melanocyte, donor3 (MC+3) : CNhs13406 ctss	rle	0	0			Melanocyte, donor3 (MC+3) : CNhs13406 ctss	rle	0	0
	melanoma cell line:COLO 679 : CNhs11281 ctss	rle	0	16.226		melanoma cell line:COLO 679 : CNhs11281 ctss	rle	0	0			melanoma cell line:COLO 679 : CNhs11281 ctss	rle	0	0			melanoma cell line:COLO 679 : CNhs11281 ctss	rle	0	0
	melanoma cell line:G-361 : CNhs11254 ctss	rle	0	9.42		melanoma cell line:G-361 : CNhs11254 ctss	rle	0	0			melanoma cell line:G-361 : CNhs11254 ctss	rle	0	0			melanoma cell line:G-361 : CNhs11254 ctss	rle	0	0
	Meningeal Cells, donor1 : CNhs11320 ctss	rle	0	3.252		Meningeal Cells, donor1 : CNhs11320 ctss	rle	0	0			Meningeal Cells, donor1 : CNhs11320 ctss	rle	0	0			Meningeal Cells, donor1 : CNhs11320 ctss	rle	0	0
	Meningeal Cells, donor2 : CNhs12080 ctss	rle	0	4.36		Meningeal Cells, donor2 : CNhs12080 ctss	rle	0	0			Meningeal Cells, donor2 : CNhs12080 ctss	rle	0	0			Meningeal Cells, donor2 : CNhs12080 ctss	rle	0	0
	Meningeal Cells, donor3 : CNhs12731 ctss	rle	0	4.84		Meningeal Cells, donor3 : CNhs12731 ctss	rle	0	0			Meningeal Cells, donor3 : CNhs12731 ctss	rle	0	0			Meningeal Cells, donor3 : CNhs12731 ctss	rle	0	0
	meningioma cell line:HKBMM : CNhs11945 ctss	rle	0	28.232		meningioma cell line:HKBMM : CNhs11945 ctss	rle	0	0			meningioma cell line:HKBMM : CNhs11945 ctss	rle	0	0			meningioma cell line:HKBMM : CNhs11945 ctss	rle	0	0
	merkel cell carcinoma cell line:MKL-1 : CNhs12838 ctss	rle	0	0		merkel cell carcinoma cell line:MKL-1 : CNhs12838 ctss	rle	0	0			merkel cell carcinoma cell line:MKL-1 : CNhs12838 ctss	rle	0	0			merkel cell carcinoma cell line:MKL-1 : CNhs12838 ctss	rle	0	0
	merkel cell carcinoma cell line:MS-1 : CNhs12839 ctss	rle	0	0		merkel cell carcinoma cell line:MS-1 : CNhs12839 ctss	rle	0	0			merkel cell carcinoma cell line:MS-1 : CNhs12839 ctss	rle	0	0			merkel cell carcinoma cell line:MS-1 : CNhs12839 ctss	rle	0	0
	mesenchymal precursor cell - adipose, donor1 : CNhs12363 ctss	rle	0	9.105		mesenchymal precursor cell - adipose, donor1 : CNhs12363 ctss	rle	0	0			mesenchymal precursor cell - adipose, donor1 : CNhs12363 ctss	rle	0.597	0			mesenchymal precursor cell - adipose, donor1 : CNhs12363 ctss	rle	0	0
	mesenchymal precursor cell - adipose, donor2 : CNhs12364 ctss	rle	0	16.36		mesenchymal precursor cell - adipose, donor2 : CNhs12364 ctss	rle	0	0			mesenchymal precursor cell - adipose, donor2 : CNhs12364 ctss	rle	0.935	0			mesenchymal precursor cell - adipose, donor2 : CNhs12364 ctss	rle	0	0
	mesenchymal precursor cell - adipose, donor3 : CNhs12365 ctss	rle	0	0		mesenchymal precursor cell - adipose, donor3 : CNhs12365 ctss	rle	0	0			mesenchymal precursor cell - adipose, donor3 : CNhs12365 ctss	rle	0	0			mesenchymal precursor cell - adipose, donor3 : CNhs12365 ctss	rle	0	0
	mesenchymal precursor cell - bone marrow, donor1 : CNhs12366 ctss	rle	0	13.069		mesenchymal precursor cell - bone marrow, donor1 : CNhs12366 ctss	rle	0	0			mesenchymal precursor cell - bone marrow, donor1 : CNhs12366 ctss	rle	3.22	0			mesenchymal precursor cell - bone marrow, donor1 : CNhs12366 ctss	rle	0	0
	mesenchymal precursor cell - bone marrow, donor2 : CNhs12367 ctss	rle	0	1.006		mesenchymal precursor cell - bone marrow, donor2 : CNhs12367 ctss	rle	0	0			mesenchymal precursor cell - bone marrow, donor2 : CNhs12367 ctss	rle	0	0			mesenchymal precursor cell - bone marrow, donor2 : CNhs12367 ctss	rle	0	0
	mesenchymal precursor cell - bone marrow, donor3 : CNhs13098 ctss	rle	0	0		mesenchymal precursor cell - bone marrow, donor3 : CNhs13098 ctss	rle	0	0			mesenchymal precursor cell - bone marrow, donor3 : CNhs13098 ctss	rle	0	0			mesenchymal precursor cell - bone marrow, donor3 : CNhs13098 ctss	rle	0	0
	mesenchymal precursor cell - cardiac, donor1 : CNhs12368 ctss	rle	0	8.696		mesenchymal precursor cell - cardiac, donor1 : CNhs12368 ctss	rle	0	0			mesenchymal precursor cell - cardiac, donor1 : CNhs12368 ctss	rle	0.915	0			mesenchymal precursor cell - cardiac, donor1 : CNhs12368 ctss	rle	0	0
	mesenchymal precursor cell - cardiac, donor2 : CNhs12369 ctss	rle	0	3.176		mesenchymal precursor cell - cardiac, donor2 : CNhs12369 ctss	rle	0	0			mesenchymal precursor cell - cardiac, donor2 : CNhs12369 ctss	rle	0.605	0			mesenchymal precursor cell - cardiac, donor2 : CNhs12369 ctss	rle	0	0
	mesenchymal precursor cell - cardiac, donor3 : CNhs12370 ctss	rle	0	42.434		mesenchymal precursor cell - cardiac, donor3 : CNhs12370 ctss	rle	0	0.777			mesenchymal precursor cell - cardiac, donor3 : CNhs12370 ctss	rle	1.399	0			mesenchymal precursor cell - cardiac, donor3 : CNhs12370 ctss	rle	0	0
	mesenchymal precursor cell - cardiac, donor4 : CNhs12371 ctss	rle	0	9.758		mesenchymal precursor cell - cardiac, donor4 : CNhs12371 ctss	rle	0	0.591			mesenchymal precursor cell - cardiac, donor4 : CNhs12371 ctss	rle	0.444	0			mesenchymal precursor cell - cardiac, donor4 : CNhs12371 ctss	rle	0	0
	mesenchymal precursor cell - ovarian cancer left ovary, donor1 : CNhs12372 ctss	rle	0	5.894		mesenchymal precursor cell - ovarian cancer left ovary, donor1 : CNhs12372 ctss	rle	0	0.478			mesenchymal precursor cell - ovarian cancer left ovary, donor1 : CNhs12372 ctss	rle	0	0			mesenchymal precursor cell - ovarian cancer left ovary, donor1 : CNhs12372 ctss	rle	0	0
	mesenchymal precursor cell - ovarian cancer left ovary, donor2 : CNhs13092 ctss	rle	0	0		mesenchymal precursor cell - ovarian cancer left ovary, donor2 : CNhs13092 ctss	rle	0	0			mesenchymal precursor cell - ovarian cancer left ovary, donor2 : CNhs13092 ctss	rle	0	0			mesenchymal precursor cell - ovarian cancer left ovary, donor2 : CNhs13092 ctss	rle	0	0
	mesenchymal precursor cell - ovarian cancer left ovary, donor3 : CNhs12376 ctss	rle	0	8.229		mesenchymal precursor cell - ovarian cancer left ovary, donor3 : CNhs12376 ctss	rle	0	0			mesenchymal precursor cell - ovarian cancer left ovary, donor3 : CNhs12376 ctss	rle	0	0			mesenchymal precursor cell - ovarian cancer left ovary, donor3 : CNhs12376 ctss	rle	0	0
	mesenchymal precursor cell - ovarian cancer left ovary, donor4 : CNhs13094 ctss	rle	0	2.488		mesenchymal precursor cell - ovarian cancer left ovary, donor4 : CNhs13094 ctss	rle	0	0			mesenchymal precursor cell - ovarian cancer left ovary, donor4 : CNhs13094 ctss	rle	0	0			mesenchymal precursor cell - ovarian cancer left ovary, donor4 : CNhs13094 ctss	rle	0	0
	mesenchymal precursor cell - ovarian cancer metastasis, donor1 : CNhs12374 ctss	rle	0	4.785		mesenchymal precursor cell - ovarian cancer metastasis, donor1 : CNhs12374 ctss	rle	0	0			mesenchymal precursor cell - ovarian cancer metastasis, donor1 : CNhs12374 ctss	rle	0	0			mesenchymal precursor cell - ovarian cancer metastasis, donor1 : CNhs12374 ctss	rle	0	0
	mesenchymal precursor cell - ovarian cancer metastasis, donor2 : CNhs13093 ctss	rle	0	3.652		mesenchymal precursor cell - ovarian cancer metastasis, donor2 : CNhs13093 ctss	rle	0	0			mesenchymal precursor cell - ovarian cancer metastasis, donor2 : CNhs13093 ctss	rle	0	0			mesenchymal precursor cell - ovarian cancer metastasis, donor2 : CNhs13093 ctss	rle	0	0
	mesenchymal precursor cell - ovarian cancer metastasis, donor3 : CNhs12378 ctss	rle	0	12.171		mesenchymal precursor cell - ovarian cancer metastasis, donor3 : CNhs12378 ctss	rle	0	0.451			mesenchymal precursor cell - ovarian cancer metastasis, donor3 : CNhs12378 ctss	rle	1.503	0			mesenchymal precursor cell - ovarian cancer metastasis, donor3 : CNhs12378 ctss	rle	0	0
	mesenchymal precursor cell - ovarian cancer metastasis, donor4 : CNhs13097 ctss	rle	0	5.331		mesenchymal precursor cell - ovarian cancer metastasis, donor4 : CNhs13097 ctss	rle	0	0			mesenchymal precursor cell - ovarian cancer metastasis, donor4 : CNhs13097 ctss	rle	0	0			mesenchymal precursor cell - ovarian cancer metastasis, donor4 : CNhs13097 ctss	rle	0	0
	mesenchymal precursor cell - ovarian cancer right ovary, donor1 : CNhs12373 ctss	rle	0	3.255		mesenchymal precursor cell - ovarian cancer right ovary, donor1 : CNhs12373 ctss	rle	0	0			mesenchymal precursor cell - ovarian cancer right ovary, donor1 : CNhs12373 ctss	rle	0	0			mesenchymal precursor cell - ovarian cancer right ovary, donor1 : CNhs12373 ctss	rle	0	0
	mesenchymal precursor cell - ovarian cancer right ovary, donor2 : CNhs12375 ctss	rle	0	7.274		mesenchymal precursor cell - ovarian cancer right ovary, donor2 : CNhs12375 ctss	rle	0	0.727			mesenchymal precursor cell - ovarian cancer right ovary, donor2 : CNhs12375 ctss	rle	3.273	0			mesenchymal precursor cell - ovarian cancer right ovary, donor2 : CNhs12375 ctss	rle	0	0
	mesenchymal precursor cell - ovarian cancer right ovary, donor3 (SOC-57-02) : CNhs12377 ctss	rle	0	46.401		mesenchymal precursor cell - ovarian cancer right ovary, donor3 (SOC-57-02) : CNhs12377 ctss	rle	0	0			mesenchymal precursor cell - ovarian cancer right ovary, donor3 (SOC-57-02) : CNhs12377 ctss	rle	1.504	0			mesenchymal precursor cell - ovarian cancer right ovary, donor3 (SOC-57-02) : CNhs12377 ctss	rle	0	0
	mesenchymal precursor cell - ovarian cancer right ovary, donor3 (SOC-57-02-G) : CNhs13507 ctss	rle	0	0		mesenchymal precursor cell - ovarian cancer right ovary, donor3 (SOC-57-02-G) : CNhs13507 ctss	rle	0	0			mesenchymal precursor cell - ovarian cancer right ovary, donor3 (SOC-57-02-G) : CNhs13507 ctss	rle	0	0			mesenchymal precursor cell - ovarian cancer right ovary, donor3 (SOC-57-02-G) : CNhs13507 ctss	rle	0	0
	mesenchymal precursor cell - ovarian cancer right ovary, donor4 : CNhs13096 ctss	rle	0	3.981		mesenchymal precursor cell - ovarian cancer right ovary, donor4 : CNhs13096 ctss	rle	0	0			mesenchymal precursor cell - ovarian cancer right ovary, donor4 : CNhs13096 ctss	rle	0	0			mesenchymal precursor cell - ovarian cancer right ovary, donor4 : CNhs13096 ctss	rle	0	0
	mesenchymal stem cell line:Hu5/E18 : CNhs11718 ctss	rle	0	0		mesenchymal stem cell line:Hu5/E18 : CNhs11718 ctss	rle	0	0			mesenchymal stem cell line:Hu5/E18 : CNhs11718 ctss	rle	0	0			mesenchymal stem cell line:Hu5/E18 : CNhs11718 ctss	rle	0	0
	mesenchymal stem cells (adipose derived), adipogenic induction, 00hr00min, biol rep1 : CNhs13337 ctss	rle	0	2.474		mesenchymal stem cells (adipose derived), adipogenic induction, 00hr00min, biol rep1 : CNhs13337 ctss	rle	0	0			mesenchymal stem cells (adipose derived), adipogenic induction, 00hr00min, biol rep1 : CNhs13337 ctss	rle	0	0			mesenchymal stem cells (adipose derived), adipogenic induction, 00hr00min, biol rep1 : CNhs13337 ctss	rle	0	0
	mesenchymal stem cells (adipose derived), adipogenic induction, 00hr00min, biol rep2 : CNhs13420 ctss	rle	0	12.706		mesenchymal stem cells (adipose derived), adipogenic induction, 00hr00min, biol rep2 : CNhs13420 ctss	rle	0	0			mesenchymal stem cells (adipose derived), adipogenic induction, 00hr00min, biol rep2 : CNhs13420 ctss	rle	0	0			mesenchymal stem cells (adipose derived), adipogenic induction, 00hr00min, biol rep2 : CNhs13420 ctss	rle	0	0
	mesenchymal stem cells (adipose derived), adipogenic induction, 00hr00min, biol rep3 : CNhs13421 ctss	rle	0	8.755		mesenchymal stem cells (adipose derived), adipogenic induction, 00hr00min, biol rep3 : CNhs13421 ctss	rle	0	0			mesenchymal stem cells (adipose derived), adipogenic induction, 00hr00min, biol rep3 : CNhs13421 ctss	rle	0	0			mesenchymal stem cells (adipose derived), adipogenic induction, 00hr00min, biol rep3 : CNhs13421 ctss	rle	0	0
	mesenchymal stem cells (adipose derived), adipogenic induction, 00hr15min, biol rep1 : CNhs13422 ctss	rle	0	7.519		mesenchymal stem cells (adipose derived), adipogenic induction, 00hr15min, biol rep1 : CNhs13422 ctss	rle	0	0			mesenchymal stem cells (adipose derived), adipogenic induction, 00hr15min, biol rep1 : CNhs13422 ctss	rle	0	0			mesenchymal stem cells (adipose derived), adipogenic induction, 00hr15min, biol rep1 : CNhs13422 ctss	rle	0	0
	mesenchymal stem cells (adipose derived), adipogenic induction, 00hr15min, biol rep2 : CNhs13423 ctss	rle	0	8.8		mesenchymal stem cells (adipose derived), adipogenic induction, 00hr15min, biol rep2 : CNhs13423 ctss	rle	0	0			mesenchymal stem cells (adipose derived), adipogenic induction, 00hr15min, biol rep2 : CNhs13423 ctss	rle	0	0			mesenchymal stem cells (adipose derived), adipogenic induction, 00hr15min, biol rep2 : CNhs13423 ctss	rle	0	0
	mesenchymal stem cells (adipose derived), adipogenic induction, 00hr15min, biol rep3 : CNhs13424 ctss	rle	0	10.635		mesenchymal stem cells (adipose derived), adipogenic induction, 00hr15min, biol rep3 : CNhs13424 ctss	rle	0	0			mesenchymal stem cells (adipose derived), adipogenic induction, 00hr15min, biol rep3 : CNhs13424 ctss	rle	0	0			mesenchymal stem cells (adipose derived), adipogenic induction, 00hr15min, biol rep3 : CNhs13424 ctss	rle	0	0
	mesenchymal stem cells (adipose derived), adipogenic induction, 00hr30min, biol rep1 : CNhs13425 ctss	rle	0	7.025		mesenchymal stem cells (adipose derived), adipogenic induction, 00hr30min, biol rep1 : CNhs13425 ctss	rle	0	0			mesenchymal stem cells (adipose derived), adipogenic induction, 00hr30min, biol rep1 : CNhs13425 ctss	rle	0	0			mesenchymal stem cells (adipose derived), adipogenic induction, 00hr30min, biol rep1 : CNhs13425 ctss	rle	0	0
	mesenchymal stem cells (adipose derived), adipogenic induction, 00hr30min, biol rep2 : CNhs13426 ctss	rle	0	16.586		mesenchymal stem cells (adipose derived), adipogenic induction, 00hr30min, biol rep2 : CNhs13426 ctss	rle	0	0			mesenchymal stem cells (adipose derived), adipogenic induction, 00hr30min, biol rep2 : CNhs13426 ctss	rle	0	0			mesenchymal stem cells (adipose derived), adipogenic induction, 00hr30min, biol rep2 : CNhs13426 ctss	rle	0	0
	mesenchymal stem cells (adipose derived), adipogenic induction, 00hr30min, biol rep3 : CNhs13427 ctss	rle	0	0		mesenchymal stem cells (adipose derived), adipogenic induction, 00hr30min, biol rep3 : CNhs13427 ctss	rle	0	0			mesenchymal stem cells (adipose derived), adipogenic induction, 00hr30min, biol rep3 : CNhs13427 ctss	rle	0	0			mesenchymal stem cells (adipose derived), adipogenic induction, 00hr30min, biol rep3 : CNhs13427 ctss	rle	0	0
	mesenchymal stem cells (adipose derived), adipogenic induction, 00hr45min, biol rep1 : CNhs13428 ctss	rle	0	14.389		mesenchymal stem cells (adipose derived), adipogenic induction, 00hr45min, biol rep1 : CNhs13428 ctss	rle	0	0			mesenchymal stem cells (adipose derived), adipogenic induction, 00hr45min, biol rep1 : CNhs13428 ctss	rle	0	0			mesenchymal stem cells (adipose derived), adipogenic induction, 00hr45min, biol rep1 : CNhs13428 ctss	rle	0	0
	mesenchymal stem cells (adipose derived), adipogenic induction, 00hr45min, biol rep2 : CNhs13429 ctss	rle	0	17.955		mesenchymal stem cells (adipose derived), adipogenic induction, 00hr45min, biol rep2 : CNhs13429 ctss	rle	0	0			mesenchymal stem cells (adipose derived), adipogenic induction, 00hr45min, biol rep2 : CNhs13429 ctss	rle	0	0			mesenchymal stem cells (adipose derived), adipogenic induction, 00hr45min, biol rep2 : CNhs13429 ctss	rle	0	0
	mesenchymal stem cells (adipose derived), adipogenic induction, 00hr45min, biol rep3 : CNhs13430 ctss	rle	0	21.303		mesenchymal stem cells (adipose derived), adipogenic induction, 00hr45min, biol rep3 : CNhs13430 ctss	rle	0	0			mesenchymal stem cells (adipose derived), adipogenic induction, 00hr45min, biol rep3 : CNhs13430 ctss	rle	0	0			mesenchymal stem cells (adipose derived), adipogenic induction, 00hr45min, biol rep3 : CNhs13430 ctss	rle	0	0
	mesenchymal stem cells (adipose derived), adipogenic induction, 01hr00min, biol rep1 : CNhs13431 ctss	rle	0	30.313		mesenchymal stem cells (adipose derived), adipogenic induction, 01hr00min, biol rep1 : CNhs13431 ctss	rle	0	0			mesenchymal stem cells (adipose derived), adipogenic induction, 01hr00min, biol rep1 : CNhs13431 ctss	rle	0	0			mesenchymal stem cells (adipose derived), adipogenic induction, 01hr00min, biol rep1 : CNhs13431 ctss	rle	0	0
	mesenchymal stem cells (adipose derived), adipogenic induction, 01hr00min, biol rep2 : CNhs13432 ctss	rle	0	12.698		mesenchymal stem cells (adipose derived), adipogenic induction, 01hr00min, biol rep2 : CNhs13432 ctss	rle	0	0			mesenchymal stem cells (adipose derived), adipogenic induction, 01hr00min, biol rep2 : CNhs13432 ctss	rle	0	0			mesenchymal stem cells (adipose derived), adipogenic induction, 01hr00min, biol rep2 : CNhs13432 ctss	rle	0	0
	mesenchymal stem cells (adipose derived), adipogenic induction, 01hr00min, biol rep3 : CNhs13433 ctss	rle	0	13.26		mesenchymal stem cells (adipose derived), adipogenic induction, 01hr00min, biol rep3 : CNhs13433 ctss	rle	0	0			mesenchymal stem cells (adipose derived), adipogenic induction, 01hr00min, biol rep3 : CNhs13433 ctss	rle	0	0			mesenchymal stem cells (adipose derived), adipogenic induction, 01hr00min, biol rep3 : CNhs13433 ctss	rle	0	0
	mesenchymal stem cells (adipose derived), adipogenic induction, 01hr20min, biol rep1 : CNhs13434 ctss	rle	0	16.267		mesenchymal stem cells (adipose derived), adipogenic induction, 01hr20min, biol rep1 : CNhs13434 ctss	rle	0	0			mesenchymal stem cells (adipose derived), adipogenic induction, 01hr20min, biol rep1 : CNhs13434 ctss	rle	0	0			mesenchymal stem cells (adipose derived), adipogenic induction, 01hr20min, biol rep1 : CNhs13434 ctss	rle	0	0
	mesenchymal stem cells (adipose derived), adipogenic induction, 01hr20min, biol rep2 : CNhs13598 ctss	rle	0	0		mesenchymal stem cells (adipose derived), adipogenic induction, 01hr20min, biol rep2 : CNhs13598 ctss	rle	0	0			mesenchymal stem cells (adipose derived), adipogenic induction, 01hr20min, biol rep2 : CNhs13598 ctss	rle	0	0			mesenchymal stem cells (adipose derived), adipogenic induction, 01hr20min, biol rep2 : CNhs13598 ctss	rle	0	0
	mesenchymal stem cells (adipose derived), adipogenic induction, 01hr20min, biol rep3 : CNhs13599 ctss	rle	0	21.535		mesenchymal stem cells (adipose derived), adipogenic induction, 01hr20min, biol rep3 : CNhs13599 ctss	rle	0	0			mesenchymal stem cells (adipose derived), adipogenic induction, 01hr20min, biol rep3 : CNhs13599 ctss	rle	0	0			mesenchymal stem cells (adipose derived), adipogenic induction, 01hr20min, biol rep3 : CNhs13599 ctss	rle	0	0
	mesenchymal stem cells (adipose derived), adipogenic induction, 01hr40min, biol rep1 : CNhs13600 ctss	rle	0	13.935		mesenchymal stem cells (adipose derived), adipogenic induction, 01hr40min, biol rep1 : CNhs13600 ctss	rle	0	0			mesenchymal stem cells (adipose derived), adipogenic induction, 01hr40min, biol rep1 : CNhs13600 ctss	rle	0	0			mesenchymal stem cells (adipose derived), adipogenic induction, 01hr40min, biol rep1 : CNhs13600 ctss	rle	0	0
	mesenchymal stem cells (adipose derived), adipogenic induction, 01hr40min, biol rep2 : CNhs13601 ctss	rle	0	0		mesenchymal stem cells (adipose derived), adipogenic induction, 01hr40min, biol rep2 : CNhs13601 ctss	rle	0	0			mesenchymal stem cells (adipose derived), adipogenic induction, 01hr40min, biol rep2 : CNhs13601 ctss	rle	0	0			mesenchymal stem cells (adipose derived), adipogenic induction, 01hr40min, biol rep2 : CNhs13601 ctss	rle	0	0
	mesenchymal stem cells (adipose derived), adipogenic induction, 01hr40min, biol rep3 : CNhs13602 ctss	rle	0	13.557		mesenchymal stem cells (adipose derived), adipogenic induction, 01hr40min, biol rep3 : CNhs13602 ctss	rle	0	0			mesenchymal stem cells (adipose derived), adipogenic induction, 01hr40min, biol rep3 : CNhs13602 ctss	rle	0	0			mesenchymal stem cells (adipose derived), adipogenic induction, 01hr40min, biol rep3 : CNhs13602 ctss	rle	0	0
	mesenchymal stem cells (adipose derived), adipogenic induction, 02hr00min, biol rep1 : CNhs13603 ctss	rle	0	3.552		mesenchymal stem cells (adipose derived), adipogenic induction, 02hr00min, biol rep1 : CNhs13603 ctss	rle	0	0			mesenchymal stem cells (adipose derived), adipogenic induction, 02hr00min, biol rep1 : CNhs13603 ctss	rle	0	0			mesenchymal stem cells (adipose derived), adipogenic induction, 02hr00min, biol rep1 : CNhs13603 ctss	rle	0	0
	mesenchymal stem cells (adipose derived), adipogenic induction, 02hr00min, biol rep2 : CNhs13604 ctss	rle	0	3.269		mesenchymal stem cells (adipose derived), adipogenic induction, 02hr00min, biol rep2 : CNhs13604 ctss	rle	0	0			mesenchymal stem cells (adipose derived), adipogenic induction, 02hr00min, biol rep2 : CNhs13604 ctss	rle	0	0			mesenchymal stem cells (adipose derived), adipogenic induction, 02hr00min, biol rep2 : CNhs13604 ctss	rle	0	0
	mesenchymal stem cells (adipose derived), adipogenic induction, 02hr00min, biol rep3 : CNhs13605 ctss	rle	0	0		mesenchymal stem cells (adipose derived), adipogenic induction, 02hr00min, biol rep3 : CNhs13605 ctss	rle	0	0			mesenchymal stem cells (adipose derived), adipogenic induction, 02hr00min, biol rep3 : CNhs13605 ctss	rle	0	0			mesenchymal stem cells (adipose derived), adipogenic induction, 02hr00min, biol rep3 : CNhs13605 ctss	rle	0	0
	mesenchymal stem cells (adipose derived), adipogenic induction, 02hr30min, biol rep1 : CNhs13606 ctss	rle	0	10.289		mesenchymal stem cells (adipose derived), adipogenic induction, 02hr30min, biol rep1 : CNhs13606 ctss	rle	0	0			mesenchymal stem cells (adipose derived), adipogenic induction, 02hr30min, biol rep1 : CNhs13606 ctss	rle	0	0			mesenchymal stem cells (adipose derived), adipogenic induction, 02hr30min, biol rep1 : CNhs13606 ctss	rle	0	0
	mesenchymal stem cells (adipose derived), adipogenic induction, 02hr30min, biol rep2 : CNhs13607 ctss	rle	0	0		mesenchymal stem cells (adipose derived), adipogenic induction, 02hr30min, biol rep2 : CNhs13607 ctss	rle	0	0			mesenchymal stem cells (adipose derived), adipogenic induction, 02hr30min, biol rep2 : CNhs13607 ctss	rle	0	0			mesenchymal stem cells (adipose derived), adipogenic induction, 02hr30min, biol rep2 : CNhs13607 ctss	rle	0	0
	mesenchymal stem cells (adipose derived), adipogenic induction, 02hr30min, biol rep3 : CNhs13608 ctss	rle	0	3.351		mesenchymal stem cells (adipose derived), adipogenic induction, 02hr30min, biol rep3 : CNhs13608 ctss	rle	0	0			mesenchymal stem cells (adipose derived), adipogenic induction, 02hr30min, biol rep3 : CNhs13608 ctss	rle	0	0			mesenchymal stem cells (adipose derived), adipogenic induction, 02hr30min, biol rep3 : CNhs13608 ctss	rle	0	0
	mesenchymal stem cells (adipose derived), adipogenic induction, 03hr00min, biol rep1 : CNhs13609 ctss	rle	0	0		mesenchymal stem cells (adipose derived), adipogenic induction, 03hr00min, biol rep1 : CNhs13609 ctss	rle	0	0			mesenchymal stem cells (adipose derived), adipogenic induction, 03hr00min, biol rep1 : CNhs13609 ctss	rle	0	0			mesenchymal stem cells (adipose derived), adipogenic induction, 03hr00min, biol rep1 : CNhs13609 ctss	rle	0	0
	mesenchymal stem cells (adipose derived), adipogenic induction, 03hr00min, biol rep2 : CNhs13610 ctss	rle	0	0		mesenchymal stem cells (adipose derived), adipogenic induction, 03hr00min, biol rep2 : CNhs13610 ctss	rle	0	0			mesenchymal stem cells (adipose derived), adipogenic induction, 03hr00min, biol rep2 : CNhs13610 ctss	rle	0	0			mesenchymal stem cells (adipose derived), adipogenic induction, 03hr00min, biol rep2 : CNhs13610 ctss	rle	0	0
	mesenchymal stem cells (adipose derived), adipogenic induction, 03hr00min, biol rep3 : CNhs13611 ctss	rle	0	3.5		mesenchymal stem cells (adipose derived), adipogenic induction, 03hr00min, biol rep3 : CNhs13611 ctss	rle	0	0			mesenchymal stem cells (adipose derived), adipogenic induction, 03hr00min, biol rep3 : CNhs13611 ctss	rle	0	0			mesenchymal stem cells (adipose derived), adipogenic induction, 03hr00min, biol rep3 : CNhs13611 ctss	rle	0	0
	mesenchymal stem cells (adipose derived), adipogenic induction, 12hr00min, biol rep1 : CNhs13612 ctss	rle	0	0		mesenchymal stem cells (adipose derived), adipogenic induction, 12hr00min, biol rep1 : CNhs13612 ctss	rle	0	0			mesenchymal stem cells (adipose derived), adipogenic induction, 12hr00min, biol rep1 : CNhs13612 ctss	rle	0	0			mesenchymal stem cells (adipose derived), adipogenic induction, 12hr00min, biol rep1 : CNhs13612 ctss	rle	0	0
	mesenchymal stem cells (adipose derived), adipogenic induction, 12hr00min, biol rep2 : CNhs13613 ctss	rle	0	0		mesenchymal stem cells (adipose derived), adipogenic induction, 12hr00min, biol rep2 : CNhs13613 ctss	rle	0	0			mesenchymal stem cells (adipose derived), adipogenic induction, 12hr00min, biol rep2 : CNhs13613 ctss	rle	0	0			mesenchymal stem cells (adipose derived), adipogenic induction, 12hr00min, biol rep2 : CNhs13613 ctss	rle	0	0
	mesenchymal stem cells (adipose derived), adipogenic induction, 12hr00min, biol rep3 : CNhs13614 ctss	rle	0	0		mesenchymal stem cells (adipose derived), adipogenic induction, 12hr00min, biol rep3 : CNhs13614 ctss	rle	0	0			mesenchymal stem cells (adipose derived), adipogenic induction, 12hr00min, biol rep3 : CNhs13614 ctss	rle	0	0			mesenchymal stem cells (adipose derived), adipogenic induction, 12hr00min, biol rep3 : CNhs13614 ctss	rle	0	0
	mesenchymal stem cells (adipose derived), adipogenic induction, day01, biol rep1 : CNhs13615 ctss	rle	0	0		mesenchymal stem cells (adipose derived), adipogenic induction, day01, biol rep1 : CNhs13615 ctss	rle	0	0			mesenchymal stem cells (adipose derived), adipogenic induction, day01, biol rep1 : CNhs13615 ctss	rle	0	0			mesenchymal stem cells (adipose derived), adipogenic induction, day01, biol rep1 : CNhs13615 ctss	rle	0	0
	mesenchymal stem cells (adipose derived), adipogenic induction, day01, biol rep2 : CNhs13616 ctss	rle	0	0		mesenchymal stem cells (adipose derived), adipogenic induction, day01, biol rep2 : CNhs13616 ctss	rle	0	0			mesenchymal stem cells (adipose derived), adipogenic induction, day01, biol rep2 : CNhs13616 ctss	rle	0	0			mesenchymal stem cells (adipose derived), adipogenic induction, day01, biol rep2 : CNhs13616 ctss	rle	0	0
	mesenchymal stem cells (adipose derived), adipogenic induction, day01, biol rep3 : CNhs13617 ctss	rle	0	0		mesenchymal stem cells (adipose derived), adipogenic induction, day01, biol rep3 : CNhs13617 ctss	rle	0	0			mesenchymal stem cells (adipose derived), adipogenic induction, day01, biol rep3 : CNhs13617 ctss	rle	0	0			mesenchymal stem cells (adipose derived), adipogenic induction, day01, biol rep3 : CNhs13617 ctss	rle	0	0
	mesenchymal stem cells (adipose derived), adipogenic induction, day02, biol rep1 : CNhs13619 ctss	rle	0	0		mesenchymal stem cells (adipose derived), adipogenic induction, day02, biol rep1 : CNhs13619 ctss	rle	0	0			mesenchymal stem cells (adipose derived), adipogenic induction, day02, biol rep1 : CNhs13619 ctss	rle	0	0			mesenchymal stem cells (adipose derived), adipogenic induction, day02, biol rep1 : CNhs13619 ctss	rle	0	0
	mesenchymal stem cells (adipose derived), adipogenic induction, day02, biol rep2 : CNhs13620 ctss	rle	0	0		mesenchymal stem cells (adipose derived), adipogenic induction, day02, biol rep2 : CNhs13620 ctss	rle	0	0			mesenchymal stem cells (adipose derived), adipogenic induction, day02, biol rep2 : CNhs13620 ctss	rle	0	0			mesenchymal stem cells (adipose derived), adipogenic induction, day02, biol rep2 : CNhs13620 ctss	rle	0	0
	mesenchymal stem cells (adipose derived), adipogenic induction, day02, biol rep3 : CNhs13621 ctss	rle	0	0		mesenchymal stem cells (adipose derived), adipogenic induction, day02, biol rep3 : CNhs13621 ctss	rle	0	0			mesenchymal stem cells (adipose derived), adipogenic induction, day02, biol rep3 : CNhs13621 ctss	rle	0	0			mesenchymal stem cells (adipose derived), adipogenic induction, day02, biol rep3 : CNhs13621 ctss	rle	0	0
	mesenchymal stem cells (adipose derived), adipogenic induction, day04, biol rep1 : CNhs13622 ctss	rle	0	0		mesenchymal stem cells (adipose derived), adipogenic induction, day04, biol rep1 : CNhs13622 ctss	rle	0	0			mesenchymal stem cells (adipose derived), adipogenic induction, day04, biol rep1 : CNhs13622 ctss	rle	0	0			mesenchymal stem cells (adipose derived), adipogenic induction, day04, biol rep1 : CNhs13622 ctss	rle	0	0
	mesenchymal stem cells (adipose derived), adipogenic induction, day04, biol rep2 : CNhs13623 ctss	rle	0	0		mesenchymal stem cells (adipose derived), adipogenic induction, day04, biol rep2 : CNhs13623 ctss	rle	0	0			mesenchymal stem cells (adipose derived), adipogenic induction, day04, biol rep2 : CNhs13623 ctss	rle	0	0			mesenchymal stem cells (adipose derived), adipogenic induction, day04, biol rep2 : CNhs13623 ctss	rle	0	0
	mesenchymal stem cells (adipose derived), adipogenic induction, day04, biol rep3 : CNhs13624 ctss	rle	0	0		mesenchymal stem cells (adipose derived), adipogenic induction, day04, biol rep3 : CNhs13624 ctss	rle	0	0			mesenchymal stem cells (adipose derived), adipogenic induction, day04, biol rep3 : CNhs13624 ctss	rle	0	0			mesenchymal stem cells (adipose derived), adipogenic induction, day04, biol rep3 : CNhs13624 ctss	rle	0	0
	mesenchymal stem cells (adipose derived), adipogenic induction, day08, biol rep1 : CNhs13625 ctss	rle	0	3.62		mesenchymal stem cells (adipose derived), adipogenic induction, day08, biol rep1 : CNhs13625 ctss	rle	0	0			mesenchymal stem cells (adipose derived), adipogenic induction, day08, biol rep1 : CNhs13625 ctss	rle	0	0			mesenchymal stem cells (adipose derived), adipogenic induction, day08, biol rep1 : CNhs13625 ctss	rle	0	0
	mesenchymal stem cells (adipose derived), adipogenic induction, day08, biol rep2 : CNhs13626 ctss	rle	0	0		mesenchymal stem cells (adipose derived), adipogenic induction, day08, biol rep2 : CNhs13626 ctss	rle	0	0			mesenchymal stem cells (adipose derived), adipogenic induction, day08, biol rep2 : CNhs13626 ctss	rle	0	0			mesenchymal stem cells (adipose derived), adipogenic induction, day08, biol rep2 : CNhs13626 ctss	rle	0	0
	mesenchymal stem cells (adipose derived), adipogenic induction, day08, biol rep3 : CNhs13627 ctss	rle	0	2.438		mesenchymal stem cells (adipose derived), adipogenic induction, day08, biol rep3 : CNhs13627 ctss	rle	0	0			mesenchymal stem cells (adipose derived), adipogenic induction, day08, biol rep3 : CNhs13627 ctss	rle	0	0			mesenchymal stem cells (adipose derived), adipogenic induction, day08, biol rep3 : CNhs13627 ctss	rle	0	0
	mesenchymal stem cells (adipose derived), adipogenic induction, day12, biol rep1 : CNhs13628 ctss	rle	0	10.743		mesenchymal stem cells (adipose derived), adipogenic induction, day12, biol rep1 : CNhs13628 ctss	rle	0	0			mesenchymal stem cells (adipose derived), adipogenic induction, day12, biol rep1 : CNhs13628 ctss	rle	0	0			mesenchymal stem cells (adipose derived), adipogenic induction, day12, biol rep1 : CNhs13628 ctss	rle	0	0
	mesenchymal stem cells (adipose derived), adipogenic induction, day12, biol rep2 : CNhs13629 ctss	rle	0	0		mesenchymal stem cells (adipose derived), adipogenic induction, day12, biol rep2 : CNhs13629 ctss	rle	0	0			mesenchymal stem cells (adipose derived), adipogenic induction, day12, biol rep2 : CNhs13629 ctss	rle	0	0			mesenchymal stem cells (adipose derived), adipogenic induction, day12, biol rep2 : CNhs13629 ctss	rle	0	0
	mesenchymal stem cells (adipose derived), adipogenic induction, day12, biol rep3 : CNhs13630 ctss	rle	0	0		mesenchymal stem cells (adipose derived), adipogenic induction, day12, biol rep3 : CNhs13630 ctss	rle	0	0			mesenchymal stem cells (adipose derived), adipogenic induction, day12, biol rep3 : CNhs13630 ctss	rle	0	0			mesenchymal stem cells (adipose derived), adipogenic induction, day12, biol rep3 : CNhs13630 ctss	rle	0	0
	mesenchymal stem cells (adipose derived), adipogenic induction, day14, biol rep1 : CNhs13338 ctss	rle	0	0		mesenchymal stem cells (adipose derived), adipogenic induction, day14, biol rep1 : CNhs13338 ctss	rle	0	0			mesenchymal stem cells (adipose derived), adipogenic induction, day14, biol rep1 : CNhs13338 ctss	rle	0	0			mesenchymal stem cells (adipose derived), adipogenic induction, day14, biol rep1 : CNhs13338 ctss	rle	0	0
	mesenchymal stem cells (adipose derived), adipogenic induction, day14, biol rep2 : CNhs13631 ctss	rle	0	0		mesenchymal stem cells (adipose derived), adipogenic induction, day14, biol rep2 : CNhs13631 ctss	rle	0	0			mesenchymal stem cells (adipose derived), adipogenic induction, day14, biol rep2 : CNhs13631 ctss	rle	0	0			mesenchymal stem cells (adipose derived), adipogenic induction, day14, biol rep2 : CNhs13631 ctss	rle	0	0
	mesenchymal stem cells (adipose derived), adipogenic induction, day14, biol rep3 : CNhs13632 ctss	rle	0	0		mesenchymal stem cells (adipose derived), adipogenic induction, day14, biol rep3 : CNhs13632 ctss	rle	0	0			mesenchymal stem cells (adipose derived), adipogenic induction, day14, biol rep3 : CNhs13632 ctss	rle	0	0			mesenchymal stem cells (adipose derived), adipogenic induction, day14, biol rep3 : CNhs13632 ctss	rle	0	0
	mesenchymal stem cells (adipose derived), undifferentiated control, biol rep1 : CNhs13692 ctss	rle	0	1.087		mesenchymal stem cells (adipose derived), undifferentiated control, biol rep1 : CNhs13692 ctss	rle	0	0			mesenchymal stem cells (adipose derived), undifferentiated control, biol rep1 : CNhs13692 ctss	rle	0	0			mesenchymal stem cells (adipose derived), undifferentiated control, biol rep1 : CNhs13692 ctss	rle	0	0
	mesenchymal stem cells (adipose derived), undifferentiated control, biol rep2 : CNhs13633 ctss	rle	0	1.906		mesenchymal stem cells (adipose derived), undifferentiated control, biol rep2 : CNhs13633 ctss	rle	0	0			mesenchymal stem cells (adipose derived), undifferentiated control, biol rep2 : CNhs13633 ctss	rle	0	0			mesenchymal stem cells (adipose derived), undifferentiated control, biol rep2 : CNhs13633 ctss	rle	0	0
	mesenchymal stem cells (adipose derived), undifferentiated control, biol rep3 : CNhs13634 ctss	rle	0	4.302		mesenchymal stem cells (adipose derived), undifferentiated control, biol rep3 : CNhs13634 ctss	rle	0	0			mesenchymal stem cells (adipose derived), undifferentiated control, biol rep3 : CNhs13634 ctss	rle	0	0			mesenchymal stem cells (adipose derived), undifferentiated control, biol rep3 : CNhs13634 ctss	rle	0	0
	Mesenchymal stem cells - adipose, donor0 : CNhs10844 ctss	rle	0	2.932		Mesenchymal stem cells - adipose, donor0 : CNhs10844 ctss	rle	0	0			Mesenchymal stem cells - adipose, donor0 : CNhs10844 ctss	rle	0	0			Mesenchymal stem cells - adipose, donor0 : CNhs10844 ctss	rle	0	0
	Mesenchymal Stem Cells - adipose, donor1 : CNhs11345 ctss	rle	0	0		Mesenchymal Stem Cells - adipose, donor1 : CNhs11345 ctss	rle	0	0			Mesenchymal Stem Cells - adipose, donor1 : CNhs11345 ctss	rle	0	0			Mesenchymal Stem Cells - adipose, donor1 : CNhs11345 ctss	rle	0	0
	Mesenchymal Stem Cells - adipose, donor2 : CNhs12101 ctss	rle	0	0		Mesenchymal Stem Cells - adipose, donor2 : CNhs12101 ctss	rle	0	0			Mesenchymal Stem Cells - adipose, donor2 : CNhs12101 ctss	rle	0	0			Mesenchymal Stem Cells - adipose, donor2 : CNhs12101 ctss	rle	0	0
	Mesenchymal Stem Cells - adipose, donor3 : CNhs12922 ctss	rle	0	0		Mesenchymal Stem Cells - adipose, donor3 : CNhs12922 ctss	rle	0	0			Mesenchymal Stem Cells - adipose, donor3 : CNhs12922 ctss	rle	0	0			Mesenchymal Stem Cells - adipose, donor3 : CNhs12922 ctss	rle	0	0
	Mesenchymal Stem Cells - amniotic membrane, donor1 : CNhs11349 ctss	rle	0	0		Mesenchymal Stem Cells - amniotic membrane, donor1 : CNhs11349 ctss	rle	0	0			Mesenchymal Stem Cells - amniotic membrane, donor1 : CNhs11349 ctss	rle	0	0			Mesenchymal Stem Cells - amniotic membrane, donor1 : CNhs11349 ctss	rle	0	0
	Mesenchymal Stem Cells - amniotic membrane, donor2 : CNhs12104 ctss	rle	0	0		Mesenchymal Stem Cells - amniotic membrane, donor2 : CNhs12104 ctss	rle	0	0			Mesenchymal Stem Cells - amniotic membrane, donor2 : CNhs12104 ctss	rle	0	0			Mesenchymal Stem Cells - amniotic membrane, donor2 : CNhs12104 ctss	rle	0	0
	Mesenchymal Stem Cells - bone marrow, donor1 : CNhs11344 ctss	rle	0	9.002		Mesenchymal Stem Cells - bone marrow, donor1 : CNhs11344 ctss	rle	0	0			Mesenchymal Stem Cells - bone marrow, donor1 : CNhs11344 ctss	rle	0	0			Mesenchymal Stem Cells - bone marrow, donor1 : CNhs11344 ctss	rle	0	0
	Mesenchymal Stem Cells - bone marrow, donor2 : CNhs12100 ctss	rle	0	34.044		Mesenchymal Stem Cells - bone marrow, donor2 : CNhs12100 ctss	rle	0	0			Mesenchymal Stem Cells - bone marrow, donor2 : CNhs12100 ctss	rle	0	0			Mesenchymal Stem Cells - bone marrow, donor2 : CNhs12100 ctss	rle	0	0
	Mesenchymal Stem Cells - bone marrow, donor3 : CNhs12126 ctss	rle	0	16.518		Mesenchymal Stem Cells - bone marrow, donor3 : CNhs12126 ctss	rle	0	0			Mesenchymal Stem Cells - bone marrow, donor3 : CNhs12126 ctss	rle	0	0			Mesenchymal Stem Cells - bone marrow, donor3 : CNhs12126 ctss	rle	0	0
	Mesenchymal Stem Cells - bone marrow, donor4 : CNhs11316 ctss	rle	0	4.25		Mesenchymal Stem Cells - bone marrow, donor4 : CNhs11316 ctss	rle	0	0			Mesenchymal Stem Cells - bone marrow, donor4 : CNhs11316 ctss	rle	0	0			Mesenchymal Stem Cells - bone marrow, donor4 : CNhs11316 ctss	rle	0	0
	Mesenchymal stem cells - hepatic, donor0 : CNhs10845 ctss	rle	0	33.762		Mesenchymal stem cells - hepatic, donor0 : CNhs10845 ctss	rle	0	0			Mesenchymal stem cells - hepatic, donor0 : CNhs10845 ctss	rle	0	0			Mesenchymal stem cells - hepatic, donor0 : CNhs10845 ctss	rle	0	0
	Mesenchymal Stem Cells - hepatic, donor1 : CNhs11346 ctss	rle	0	19.665		Mesenchymal Stem Cells - hepatic, donor1 : CNhs11346 ctss	rle	0	0			Mesenchymal Stem Cells - hepatic, donor1 : CNhs11346 ctss	rle	0	0			Mesenchymal Stem Cells - hepatic, donor1 : CNhs11346 ctss	rle	0	0
	Mesenchymal Stem Cells - hepatic, donor2 : CNhs12730 ctss	rle	0	50.042		Mesenchymal Stem Cells - hepatic, donor2 : CNhs12730 ctss	rle	0	0			Mesenchymal Stem Cells - hepatic, donor2 : CNhs12730 ctss	rle	0	0			Mesenchymal Stem Cells - hepatic, donor2 : CNhs12730 ctss	rle	0	0
	Mesenchymal stem cells - umbilical, donor0 : CNhs12492 ctss	rle	0	13.463		Mesenchymal stem cells - umbilical, donor0 : CNhs12492 ctss	rle	0	0			Mesenchymal stem cells - umbilical, donor0 : CNhs12492 ctss	rle	0	0			Mesenchymal stem cells - umbilical, donor0 : CNhs12492 ctss	rle	0	0
	Mesenchymal Stem Cells - umbilical, donor1 : CNhs11347 ctss	rle	0	10.852		Mesenchymal Stem Cells - umbilical, donor1 : CNhs11347 ctss	rle	0	0			Mesenchymal Stem Cells - umbilical, donor1 : CNhs11347 ctss	rle	0	0			Mesenchymal Stem Cells - umbilical, donor1 : CNhs11347 ctss	rle	0	0
	Mesenchymal Stem Cells - umbilical, donor2 : CNhs12102 ctss	rle	0	12.524		Mesenchymal Stem Cells - umbilical, donor2 : CNhs12102 ctss	rle	0	0			Mesenchymal Stem Cells - umbilical, donor2 : CNhs12102 ctss	rle	0	0			Mesenchymal Stem Cells - umbilical, donor2 : CNhs12102 ctss	rle	0	0
	Mesenchymal Stem Cells - umbilical, donor3 : CNhs12127 ctss	rle	0	9.056		Mesenchymal Stem Cells - umbilical, donor3 : CNhs12127 ctss	rle	0	0			Mesenchymal Stem Cells - umbilical, donor3 : CNhs12127 ctss	rle	0	0			Mesenchymal Stem Cells - umbilical, donor3 : CNhs12127 ctss	rle	0	0
	Mesenchymal Stem Cells - Vertebral, donor1 : CNhs10846 ctss	rle	0	10.416		Mesenchymal Stem Cells - Vertebral, donor1 : CNhs10846 ctss	rle	0	0			Mesenchymal Stem Cells - Vertebral, donor1 : CNhs10846 ctss	rle	0	0			Mesenchymal Stem Cells - Vertebral, donor1 : CNhs10846 ctss	rle	0	0
	Mesenchymal Stem Cells - Wharton's Jelly, donor1 : CNhs11057 ctss	rle	0	2.456		Mesenchymal Stem Cells - Wharton's Jelly, donor1 : CNhs11057 ctss	rle	0	0			Mesenchymal Stem Cells - Wharton's Jelly, donor1 : CNhs11057 ctss	rle	0	0			Mesenchymal Stem Cells - Wharton's Jelly, donor1 : CNhs11057 ctss	rle	0	0
	mesodermal tumor cell line:HIRS-BM : CNhs12191 ctss	rle	0	15.142		mesodermal tumor cell line:HIRS-BM : CNhs12191 ctss	rle	0	0			mesodermal tumor cell line:HIRS-BM : CNhs12191 ctss	rle	0	0			mesodermal tumor cell line:HIRS-BM : CNhs12191 ctss	rle	0	0
	Mesothelial Cells, donor1 : CNhs10850 ctss	rle	0	0		Mesothelial Cells, donor1 : CNhs10850 ctss	rle	0	0			Mesothelial Cells, donor1 : CNhs10850 ctss	rle	0	0			Mesothelial Cells, donor1 : CNhs10850 ctss	rle	0	0
	Mesothelial Cells, donor2 : CNhs12197 ctss	rle	0	0		Mesothelial Cells, donor2 : CNhs12197 ctss	rle	0	0			Mesothelial Cells, donor2 : CNhs12197 ctss	rle	0	0			Mesothelial Cells, donor2 : CNhs12197 ctss	rle	0	0
	Mesothelial Cells, donor3 : CNhs12012 ctss	rle	0	6.598		Mesothelial Cells, donor3 : CNhs12012 ctss	rle	0	0			Mesothelial Cells, donor3 : CNhs12012 ctss	rle	0	0			Mesothelial Cells, donor3 : CNhs12012 ctss	rle	0	0
	mesothelioma cell line:ACC-MESO-1 : CNhs11263 ctss	rle	0	6.934		mesothelioma cell line:ACC-MESO-1 : CNhs11263 ctss	rle	0	0			mesothelioma cell line:ACC-MESO-1 : CNhs11263 ctss	rle	0	0			mesothelioma cell line:ACC-MESO-1 : CNhs11263 ctss	rle	0	0
	mesothelioma cell line:ACC-MESO-4 : CNhs11264 ctss	rle	0	0		mesothelioma cell line:ACC-MESO-4 : CNhs11264 ctss	rle	0	0			mesothelioma cell line:ACC-MESO-4 : CNhs11264 ctss	rle	0	0			mesothelioma cell line:ACC-MESO-4 : CNhs11264 ctss	rle	0	0
	mesothelioma cell line:Mero-14, tech rep1 : CNhs13065 ctss	rle	0	0		mesothelioma cell line:Mero-14, tech rep1 : CNhs13065 ctss	rle	0	0			mesothelioma cell line:Mero-14, tech rep1 : CNhs13065 ctss	rle	0	0			mesothelioma cell line:Mero-14, tech rep1 : CNhs13065 ctss	rle	0	0
	mesothelioma cell line:Mero-14, tech rep2 : CNhs14376 ctss	rle	0	1.303		mesothelioma cell line:Mero-14, tech rep2 : CNhs14376 ctss	rle	0	0			mesothelioma cell line:Mero-14, tech rep2 : CNhs14376 ctss	rle	0	0			mesothelioma cell line:Mero-14, tech rep2 : CNhs14376 ctss	rle	0	0
	mesothelioma cell line:Mero-25 : CNhs13066 ctss	rle	0	0		mesothelioma cell line:Mero-25 : CNhs13066 ctss	rle	0	0			mesothelioma cell line:Mero-25 : CNhs13066 ctss	rle	0	0			mesothelioma cell line:Mero-25 : CNhs13066 ctss	rle	0	0
	mesothelioma cell line:Mero-41 : CNhs13067 ctss	rle	0	4.534		mesothelioma cell line:Mero-41 : CNhs13067 ctss	rle	0	0			mesothelioma cell line:Mero-41 : CNhs13067 ctss	rle	0	0			mesothelioma cell line:Mero-41 : CNhs13067 ctss	rle	0	0
	mesothelioma cell line:Mero-48a : CNhs13068 ctss	rle	0	4.862		mesothelioma cell line:Mero-48a : CNhs13068 ctss	rle	0	0			mesothelioma cell line:Mero-48a : CNhs13068 ctss	rle	0	0			mesothelioma cell line:Mero-48a : CNhs13068 ctss	rle	0	0
	mesothelioma cell line:Mero-82 : CNhs13069 ctss	rle	0	5.139		mesothelioma cell line:Mero-82 : CNhs13069 ctss	rle	0	0			mesothelioma cell line:Mero-82 : CNhs13069 ctss	rle	0	0			mesothelioma cell line:Mero-82 : CNhs13069 ctss	rle	0	0
	mesothelioma cell line:Mero-83 : CNhs13070 ctss	rle	0	0		mesothelioma cell line:Mero-83 : CNhs13070 ctss	rle	0	0			mesothelioma cell line:Mero-83 : CNhs13070 ctss	rle	0	0			mesothelioma cell line:Mero-83 : CNhs13070 ctss	rle	0	0
	mesothelioma cell line:Mero-84 : CNhs13072 ctss	rle	0	1.544		mesothelioma cell line:Mero-84 : CNhs13072 ctss	rle	0	0			mesothelioma cell line:Mero-84 : CNhs13072 ctss	rle	0	0			mesothelioma cell line:Mero-84 : CNhs13072 ctss	rle	0	0
[truncated: 605 more rows]
